# Supplementary material for: IL-17 stimulates erythropoiesis in vivo by amplifying the response of erythroid progenitors to erythropoietin
Source: PLoS Biol. 2025 Dec 11;23(12):e3003462. doi: 10.1371/journal.pbio.3003462 (PMC12697970; doi:10.1371/journal.pbio.3003462)
Supplement: S1 Table — (XLSX) [file pbio.3003462.s009.xlsx]

## Sheet: Content
	Table S1: CFU-e assay with IL-17 ligands
	1. summary data (Fig 1B)
	2. individual experment data (Fig 1B)
	3. IL17 age effect (Fig S1)

## Sheet: 1. summary data
IL17_cytokine	Epo (U/ml)	mean	std	sem
IL17A	0	0.0453449	0.0465427	0.0268714
	0.05	0.407797	0.0719588	0.0508826
	0.1	0.842211
	0.5	1.38833	0.0250812	0.0144806
IL17AF	0	0.0121144	0.0209828	0.0121144
	0.05	0.571367	0.0129554	0.00916083
	0.1	0.959793
	0.5	1.45573	0.195189	0.112693
IL17B	0	0.0129628	0.0224522	0.0129628
	0.05	0.343262	0.0287573	0.0203345
	0.1	0.392024
	0.5	0.949383	0.257272	0.148536
IL17C	0	0.0211154	0.0365729	0.0211154
	0.05	0.296549	0.0263071	0.0186019
	0.1	0.578225
	0.5	1.02388	0.207791	0.119968
IL17D	0	0.00412564	0.00714582	0.00412564
	0.05	0.36213	0.0648595	0.0374467
	0.5	1.04635	0.064619	0.0373078
IL17E	0	0.0100082	0.0173348	0.0100082
	0.05	0.439122	0.205742	0.118785
	0.5	1.10132	0.0642967	0.0371217
IL17F	0	0.0287054	0.0497193	0.0287054
	0.05	0.376932	0.00915122	0.00647089
	0.1	0.625586
	0.5	1.2101	0.116269	0.0671281
None	0	0.0144331	0.0283098	0.00649471
	0.05	0.337969	0.0788186	0.022753
	0.1	0.540363	0.159678	0.0564547
	0.5	1	0	0

## Sheet: 2. individual expt
	IL17_cytokine	Epo (U/ml)	date	CFUe per 10^6 plated BM cells	CFUe (relative to Epo=0.5)
0	None	0	2020-01-24	119.378	0.104274
1	None	0.05	2020-01-24	250.815	0.219082
2	None	0.5	2020-01-24	1144.84	1
3	None	0	2020-02-07	2.94473	0.0106509
4	None	0.1	2020-02-07	120.014	0.434085
5	None	0.5	2020-02-07	276.476	1
6	None	0	2020-02-14	29.0822	0.0182351
7	None	0.1	2020-02-14	597.679	0.374756
8	None	0.5	2020-02-14	1594.85	1
9	None	0	2020-02-28	26.4244	0.0171819
10	None	0.1	2020-02-28	733.803	0.47714
11	None	0.5	2020-02-28	1537.92	1
12	None	0	2020-03-06	122.413	0.0696488
13	None	0.1	2020-03-06	1390.03	0.79088
14	None	0.5	2020-03-06	1757.58	1
15	None	0	2020-03-13	219.383	0.0420818
16	None	0.1	2020-03-13	3134.7	0.601295
17	None	0.5	2020-03-13	5213.25	1
18	None	0	2020-07-24	26.7798	0.0121552
19	None	0.05	2020-07-24	550.336	0.249794
20	None	0.5	2020-07-24	2203.16	1
21	None	0	2020-07-31	0	0
22	None	0.05	2020-07-31	819.892	0.395335
23	None	0.5	2020-07-31	2073.92	1
24	None	0	2020-08-21	0	0
25	None	0.05	2020-08-21	1223.53	0.453483
26	None	0.5	2020-08-21	2698.07	1
27	None	0	2020-08-28	0	0
28	None	0.05	2020-08-28	1257.1	0.45159
29	None	0.1	2020-08-28	2123.66	0.762885
30	None	0.5	2020-08-28	2783.72	1
31	None	0	2020-09-04	0	0
32	None	0.05	2020-09-04	645.347	0.288399
33	None	0.5	2020-09-04	2237.69	1
34	None	0	2020-09-11	0	0
35	None	0.05	2020-09-11	511.506	0.277637
36	None	0.5	2020-09-11	1842.35	1
37	None	0	2020-09-17	0	0
38	None	0.05	2020-09-17	605.962	0.311598
39	None	0.5	2020-09-17	1944.69	1
40	None	0	2020-09-25	0	0
41	None	0.05	2020-09-25	875.998	0.301782
42	None	0.5	2020-09-25	2902.75	1
43	None	0	2020-10-01	0	0
44	None	0.05	2020-10-01	632.79	0.411044
45	None	0.5	2020-10-01	1539.47	1
46	None	0	2020-10-09	0	0
47	None	0.05	2020-10-09	632.146	0.388205
48	None	0.5	2020-10-09	1628.38	1
49	None	0	2020-12-11	0	0
50	None	0	2020-12-11	0	0
51	None	0.1	2020-12-11	1377.92	0.44093
52	None	0.1	2020-12-11	1377.92	0.44093
53	None	0.5	2020-12-11	3125.03	1
54	None	0.5	2020-12-11	3125.03	1
55	None	0	2021-01-15	0	0
56	None	0.05	2021-01-15	845.511	0.307682
57	None	0.5	2021-01-15	2748	1
58	IL17A	0	2020-01-24	112.067	0.0978885
59	IL17A	0.05	2020-01-24	408.611	0.356914
60	IL17A	0.5	2020-01-24	1576.44	1.37699
61	IL17A	0	2020-02-14	46.0122	0.0288505
62	IL17A	0.1	2020-02-14	1343.2	0.842211
63	IL17A	0.5	2020-02-14	2260.03	1.41708
64	IL17A	0	2020-07-31	19.2787	0.00929577
65	IL17A	0.05	2020-07-31	951.263	0.458679
66	IL17A	0.5	2020-07-31	2843.19	1.37093
67	IL17AF	0	2020-02-14	57.9621	0.0363433
68	IL17AF	0.1	2020-02-14	1530.73	0.959793
69	IL17AF	0.5	2020-02-14	2567.1	1.60962
70	IL17AF	0	2020-10-01	0	0
71	IL17AF	0.05	2020-10-01	865.499	0.562206
72	IL17AF	0.5	2020-10-01	1903.05	1.23617
73	IL17AF	0	2020-10-09	0	0
74	IL17AF	0.05	2020-10-09	945.32	0.580528
75	IL17AF	0.5	2020-10-09	2477.39	1.52139
76	IL17F	0	2020-02-07	23.8091	0.0861163
77	IL17F	0.1	2020-02-07	172.959	0.625586
78	IL17F	0.5	2020-02-07	369.715	1.33724
79	IL17F	0	2020-09-04	0	0
80	IL17F	0.05	2020-09-04	828.977	0.370461
81	IL17F	0.5	2020-09-04	2481.99	1.10918
82	IL17F	0	2020-09-11	0	0
83	IL17F	0.05	2020-09-11	706.363	0.383403
84	IL17F	0.5	2020-09-11	2181.15	1.18389
85	IL17B	0	2020-03-13	202.734	0.0388883
86	IL17B	0.1	2020-03-13	2043.72	0.392024
87	IL17B	0.5	2020-03-13	4396.24	0.843281
88	IL17B	0	2020-09-17	0	0
89	IL17B	0.05	2020-09-17	707.083	0.363597
90	IL17B	0.5	2020-09-17	2416.74	1.24274
91	IL17B	0	2020-09-25	0	0
92	IL17B	0.05	2020-09-25	937.379	0.322928
93	IL17B	0.5	2020-09-25	2212.28	0.762131
94	IL17C	0	2020-03-13	330.239	0.0633461
95	IL17C	0.1	2020-03-13	3014.43	0.578225
96	IL17C	0.5	2020-03-13	5214.28	1.0002
97	IL17C	0	2020-09-17	0	0
98	IL17C	0.05	2020-09-17	612.871	0.315151
99	IL17C	0.5	2020-09-17	2416.28	1.2425
100	IL17C	0	2020-09-25	0	0
101	IL17C	0.05	2020-09-25	806.811	0.277947
102	IL17C	0.5	2020-09-25	2406.23	0.828948
103	IL17D	0	2020-07-24	27.2683	0.0123769
104	IL17D	0.05	2020-07-24	960.231	0.435843
105	IL17D	0.5	2020-07-24	2307.78	1.04749
106	IL17D	0	2020-08-21	0	0
107	IL17D	0.05	2020-08-21	908.552	0.336742
108	IL17D	0.5	2020-08-21	2647.25	0.981164
109	IL17D	0	2021-01-15	0	0
110	IL17D	0.05	2021-01-15	862.335	0.313805
111	IL17D	0.5	2021-01-15	3051.34	1.11039
112	IL17E	0	2020-07-24	66.1491	0.0300247
113	IL17E	0.05	2020-07-24	942.906	0.427979
114	IL17E	0.5	2020-07-24	2387.44	1.08364
115	IL17E	0	2020-08-21	0	0
116	IL17E	0.05	2020-08-21	1754.31	0.650209
117	IL17E	0.5	2020-08-21	3163.78	1.17261
118	IL17E	0	2021-01-15	0	0
119	IL17E	0.05	2021-01-15	657.259	0.239177
120	IL17E	0.5	2021-01-15	2879.12	1.04772

## Sheet: 3. IL17 age
	IL17_cytokine	Epo (U/ml)	bottling_to _resuspension	days_since_resuspension	CFUe (rel)
0	IL17A	0.5	677	10	1.19171
1	IL17A	0.5	677	25	1.22686
2	IL17A	0.5	677	56	0.82912
3	IL17A	0.5	351	3	1.37699
4	IL17A	0.5	351	24	1.41708
5	IL17A	0.5	351	38	1.1281
6	IL17A	0.5	351	45	1.15991
7	IL17A	0.5	321	3	1.37093
8	IL17A	0.5	321	31	1.07266
9	IL17A	0.5	383	3	0.985948
10	IL17A	0.5	384	10	1.06455
11	IL17A	0.5	454	3	1.08035
12	IL17AF	0.5	1071	25	1.00192
13	IL17AF	0.5	356	3	1.60962
14	IL17AF	0.5	558	4	1.13816
15	IL17AF	0.5	558	11	1.30324
16	IL17AF	0.5	238	3	1.23617
17	IL17AF	0.5	239	10	1.52139
18	IL17F	0.5	987	10	1.10291
19	IL17F	0.5	279	3	1.33724
20	IL17F	0.5	488	4	1.10918
21	IL17F	0.5	488	11	1.18389
22	IL17F	0.5	516	3	0.957604
23	IL17F	0.5	517	10	1.07228
