# Supplementary material for: IL-17 stimulates erythropoiesis in vivo by amplifying the response of erythroid progenitors to erythropoietin
Source: PLoS Biol. 2025 Dec 11;23(12):e3003462. doi: 10.1371/journal.pbio.3003462 (PMC12697970; doi:10.1371/journal.pbio.3003462)
Supplement: S2 Table — Data for Figs 2B, 2C, S2A–S2F, S3A–S3E, and S4A–S4D. (XLSX) [file pbio.3003462.s010.xlsx]

## Sheet: content
Table S2 content:
1. Individual mouse data
2. Summary data for each FACS gate
3. Statistical analysis for FACS gate groupings
4. Statistical analysis for all FACS gates
5. PCA analysis
6. PCA analysis loadings

## Sheet: Individual mouse data
	date-mouse	treatment	body weight (g)	Spleen weight/ body weight	Reticulocytes (%)	Reticulocytes, relative to Vehicle	Hematocrit (%)	Lin-Ter119-Kit+_BM, cells/g, relative to vehicle	P3_BM, cells/g, relative to vehicle	P4_BM, cells/g, relative to vehicle	P5_BM, cells/g, relative to vehicle	P1-CD71Hi_BM, cells/g, relative to vehicle	P1-CD71Med_BM, cells/g, relative to vehicle	P2_BM, cells/g, relative to vehicle	ProE_BM, cells/g, relative to vehicle	EryA-large_BM, cells/g, relative to vehicle	EryA-small_BM, cells/g, relative to vehicle	EryB_BM, cells/g, relative to vehicle	EryC_BM, cells/g, relative to vehicle	Gr1+Mac1+_BM, cells/g, relative to vehicle	Gr1+Mac1-_BM, cells/g, relative to vehicle	Gr1-Mac1+_BM, cells/g, relative to vehicle	CD8a+CD4-_BM, cells/g, relative to vehicle	CD8a-CD4+_BM, cells/g, relative to vehicle	CD19+_BM, cells/g, relative to vehicle	CMP_BM, cells/g, relative to vehicle	GMP_BM, cells/g, relative to vehicle	MEP_BM, cells/g, relative to vehicle	LSK_BM, cells/g, relative to vehicle	Lin-Ter119-Kit+_Spleen, cells/g, relative to vehicle	P3_Spleen, cells/g, relative to vehicle	P4_Spleen, cells/g, relative to vehicle	P5_Spleen, cells/g, relative to vehicle	P1-CD71Hi_Spleen, cells/g, relative to vehicle	P1-CD71Med_Spleen, cells/g, relative to vehicle	P2_Spleen, cells/g, relative to vehicle	ProE_Spleen, cells/g, relative to vehicle	EryA-large_Spleen, cells/g, relative to vehicle	EryA-small_Spleen, cells/g, relative to vehicle	EryB_Spleen, cells/g, relative to vehicle	EryC_Spleen, cells/g, relative to vehicle	Gr1+Mac1+_Spleen, cells/g, relative to vehicle	Gr1+Mac1-_Spleen, cells/g, relative to vehicle	Gr1-Mac1+_Spleen, cells/g, relative to vehicle	CD8a+CD4-_Spleen, cells/g, relative to vehicle	CD8a-CD4+_Spleen, cells/g, relative to vehicle	CD19+_Spleen, cells/g, relative to vehicle	CMP_Spleen, cells/g, relative to vehicle	GMP_Spleen, cells/g, relative to vehicle
0	220311-Vehicle_only_1	Vehicle	20	0.0034	2.28	0.948025
1	220311-Vehicle_only_2	Vehicle	20	0.00355	2.46	1.02287	44
2	220311-Vehicle_only_3	Vehicle	20	0.003815	2.39	0.993763	46
3	220311-Vehicle_only_4	Vehicle	20	0.00342	2.49	1.03534	43.5
4	220311-IL17_only_1	IL17	19	0.00401053	2.23	0.927235	47
5	220311-IL17_only_2	IL17	19	0.00376316	2.73	1.13514	46
6	220311-IL17_only_3	IL17	19	0.00409474	2.66	1.10603	49
7	220311-IL17_only_4	IL17	19	0.00409474	2.9	1.20582	43
8	220311-Vehicle_only_1_2	Vehicle	20					1.04177	1.01194	1.13175	1.03034	1.01194	1.05539	1.02048	1.07275	0.918348	0.970256	0.986957	1.03632	1.29186	1.25965	1.21775	1.07854	0.862757	1.06936	1.32079	1.17232	1.26116	1.37655	0.833216	0.984714	0.797606	0.851705	0.719428	0.777258	0.879749	0.8044	0.960761	1.14585	1.18722	0.804533	0.957692	1.01774	0.936941	0.933951	1.05984	0.982027	1.03022	1.18722
9	220311-Vehicle_only_3_4	Vehicle	20					0.958227	0.988062	0.868251	0.969664	0.988062	0.944613	0.979518	0.927246	1.08165	1.02974	1.01304	0.963683	0.708142	0.740348	0.78225	0.921458	1.13724	0.930639	0.679206	0.827679	0.738842	0.623454	1.16678	1.01529	1.20239	1.14829	1.28057	1.22274	1.12025	1.1956	1.03924	0.854148	0.812782	1.19547	1.04231	0.982264	1.06306	1.06605	0.940161	1.01797	0.969783	0.812782
10	220311-IL17_only_1_2	IL17	19					1.04114	1.74453	1.39362	1.33753	0.503229	0.777049	1.43499	1.00427	1.05978	1.05602	1.35197	0.93936	1.01168	1.23864	0.946083	0.9442	1.04579	0.751436	1.23336	1.3603	0.931787	1.4266	0.62103	2.4908	1.12599	2.0129	0.209721	0.474552	1.97151	1.18596	1.60458	2.10623	2.49078	1.42417	1.93501	1.22078	1.35222	1.28411	1.46055	1.23219	1.52506	1.53216
11	220311-IL17_only_3_4	IL17	19					1.07483	1.5891	1.52335	1.23461	0.757877	0.837871	1.52103	1.10466	0.998194	1.01576	1.56849	0.934237	0.996539	1.24191	0.946083	1.27027	0.85806	0.675359	1.19837	1.69934	1.05625	1.18356	0.914542	2.51178	1.56249	2.42528	0.26927	0.748752	2.54923	1.3418	3.03917	3.79223	4.34366	1.65574	2.76718	1.5175	1.78582	1.57406	1.55187	1.78969	2.02125	1.55286
12	220311-Epo_only_1	Epo	20	0.00569	5.13	2.13306	51	1.55147	1.09458	1.0493	0.96678	3.19955	1.8075	0.579976	3.70937	2.45623	1.87084	2.77525	0.493753	0.787987	0.833391	1.00523	1.0208	0.443279	0.660071	0.876246	1.17052	0.935422	0.523232	11.6189	0.976874	2.18636	2.17643	19.093	7.54969	0.582195	13.8	13.2557	12.7457	16.5335	1.54706	1.02638	0.761555	0.839448	0.680499	0.654727	0.975583	1.55675	0.838279
13	220311-Epo_only_2	Epo	20	0.008855	7.68	3.19335	54	1.60331	0.760331	0.783944	0.7213	3.50922	2.0265	0.849057	3.78788	2.08637	2.25395	2.83304	0.597376	0.694134	0.784117	0.853972	0.810374	0.367337	0.396498	0.511634	0.903422	0.938561	0.426452	16.0945	3.66892	5.549	5.72262	26.4734	8.83365	1.7544	31.8114	34.6696	34.5908	29.4663	3.38591	1.64205	1.21943	1.29962	1.06741	0.987707	1.15469	4.58585	0.861996
14	220311-IL17+Epo_1	Epo+IL17	19	0.0118579	7.35	3.05613	40.5	1.72288	1.37722	1.60798	1.09165	3.42267	2.20977	0.851053	7.16185	2.79757	2.09041	2.43117	0.274674											11.4727	6.04382	7.49691	8.51038	17.2211	10.5096	2.6836	45.806	39.8903	24.5811	24.5777	2.24654	1.94202	0.668656	1.00353	0.647217	0.706489	1.06957	6.27425	0.97244
15	220311-IL17+Epo_2	Epo+IL17	19	0.0108789	7.88	3.27651	55.5	1.18374	1.32231	1.58451	1.01382	1.69527	1.62809	0.583868	5.63012	2.5137	1.92933	2.30444	0.404818	0.969559	2.66344	0.411772		0.446254	0.677158	2.01355	1.17838	1.8834	1.89929	12.2912	13.9382	14.4247	17.4901	16.799	13.7446	4.59598	75.5265	78.5834	48.6875	37.0199	4.73999	3.91986	1.09026	1.77075	0.87255	0.883532	2.01663	12.7416	2.00477
16	210730-Vehicle_only_1	Vehicle	30	0.00307	2.08	1.14286	48.5	1.07184	1.42376	0.768395	1.66887	0.923492	1.33895	0.957864	0.943813	0.836362	0.954495	0.958035	0.939	0.870708	1.05376	1.02133	0.950417	1.00245	1.07515	1.26355	1.14823	1.18645	1.1068	0.934598	1.19153	0.96292	0.999283	0.858707	1.25884	1.14031	0.78074	1.13772	1.11005	1.05847	1.13316	0.906689	0.785991	0.885369	0.734423	0.839617	0.843616	0.947721	1.01212
17	210730-Vehicle_only_2	Vehicle	27	0.00324074	1.56	0.857143	59	0.928156	0.576237	1.2316	0.33113	1.07651	0.661047	1.04214	1.05619	1.16364	1.0455	1.04197	1.061	1.12929	0.946244	0.978674	1.04958	0.997545	0.924847	0.736453	0.851765	0.81355	0.893204	1.0654	0.808474	1.03708	1.00072	1.14129	0.741163	0.859691	1.21926	0.862279	0.889952	0.94153	0.866845	1.09331	1.21401	1.11463	1.26558	1.16038	1.15638	1.05228	0.987878
18	210730-IL17_only_1	IL17	24	0.0039375	2.42	1.32967	45	1.28099	2.56152	1.90085	1.02213	1.56374	1.23281	0.531355	1.05278	0.849437	0.655813	0.865934	0.895346	1.0185	1.00234	1.07447	0.494976	0.637837	0.673681	1.29163	1.64326	1.06728	2.52737	1.95037	1.43936	2.40513	2.24782	2.25131	1.24373	1.04434	3.25015	3.9644	3.55591	3.71058	1.14624	2.00134	1.48128	1.39459	1.68881	1.86753	1.50344	2.27768	1.00068
19	210730-IL17_only_2	IL17	22	0.00377273	2.05	1.12637	40.5	2.25629	1.05917	1.69473	3.30189	0.714985	1.87046	2.51229	1.18821	0.887739	0.990003	1.40993	0.876834	1.76857	1.40654	1.75831	1.43125	1.22426	0.967436	1.23249	1.71736	1.33126	2.31421	1.9279	1.72773	1.18144	1.39813	2.28275	1.33857	1.06097	0.985854	0.532082	1.56146	1.63188	1.83696	1.54547	1.65212	1.28813	2.08716	1.77582	1.61247	0.896067	1.00897
20	210730-IL17+Epo_1	Epo+IL17	24	0.0112	7.43	4.08242	53	8.01466	3.39005	3.48306	5.10192	13.1576	8.08346	4.58766	8.91158	4.31955	1.90856	2.78508	1.19624	1.39076	1.54202	2.2563	0.759807	1.20449	0.649892	4.59774	3.96388	8.40433	5.24272	13.6384	3.17923	2.20608	3.51258	18.3033	9.08907	3.39623	232.531	34.6838	42.5898	32.952	3.03944	2.34891	1.22079	2.00847	1.21204	1.26112	1.48187	19.0468	2.39785
21	210730-IL17+Epo_2	Epo+IL17	24	0.00947917	9.13	5.01648	53	3.81781	1.42676	1.45141	2.05447	6.93429	4.13431	1.90452	7.27365	2.2852	0.949241	1.42181	0.893669	0.939474	0.82404	0.857027	0.214831	0.583371	0.818235	1.84998	2.05474	3.88545	3.25019	11.3684	1.86989	1.39259	2.45703	15.2075	6.88497	3.11835	116.227	20.8139	29.267	26.0012	1.59103	1.70928	1.17676	1.57459	1.11179	1.11032	1.3108	10.0194	1.838
22	210730-Epo_only_1	Epo	28	0.00718571	7.34	4.03297	48	3.10846	1.07906	1.18437	1.21741	4.90133	3.6953	1.87252	4.22374	1.77699	0.665202	1.00915	0.580173	0.74002	0.69146	0.898069	0.315928	0.573567	0.75598	1.19186	1.554	2.60274	1.80519	0.891405	0.164248	0.163321	0.214091	1.01332	1.96431	0.348135	2.06578	0.457409	0.761546	0.864932	0.709506	0.193124	0.17775	0.166402	0.186256	0.158416	0.173832	0.563431	0.182396
23	210730-Epo_only_2	Epo	26	0.00740385	7.94	4.36264	54.5	2.72995	0.859561	1.11747	1.67476	3.33086	3.1205	2.10833	4.30914	2.41777	0.96249	1.33614	0.959901	0.667177	0.741954	0.840966	0.306713	0.691928	0.276985	1.517	1.37856	1.99701	1.48578	8.54277	1.17116	1.00162	1.41767	10.26	17.0917	1.87837	27.2414	5.11121	8.43821	9.30501	5.77263	0.956301	1.63323	1.36167	1.70731	1.45373	1.48257	8.77864	1.89457
24	211022-Vehicle_only_1	Vehicle	20	0.003465	2.03	1.00995	51	1.03685	1.07752	1.11981	0.968807	1.34609	0.912358	0.704406	1.29015	1.16252	0.958777	0.748484	0.466808	1.11085	0.990359	1.09004	0.617614	0.904958	0.940221	1.12638	0.958167	1.06068	0.989209	1.05076	1.57534	1.26804	1.43084	1.73678	1.49015	1.14856	1.39382	1.43949	1.29943	1.36069	0.879909	1.01445	1.05789	0.981839	0.923738	1.01386	1.06708	1.50607	0.973562
25	211022-Vehicle_only_2	Vehicle	20	0.003535	1.99	0.99005	49.5	0.963153	0.922482	0.880188	1.03119	0.653908	1.08764	1.29559	0.709852	0.83748	1.04122	1.25152	1.53319	0.889151	1.00964	0.909956	1.38239	1.09504	1.05978	0.873618	1.04183	0.939316	1.01079	0.949244	0.424661	0.731959	0.569157	0.263221	0.509847	0.851441	0.606178	0.560505	0.70057	0.639307	1.12009	0.985555	0.942109	1.01816	1.07626	0.986143	0.932917	0.493929	1.02644
26	211022-IL17_only_1	IL17	19	0.00384211	1.97	0.9801	52	1.90742	1.90394	1.7096	1.64944	1.51999	1.77524	2.63158	1.19724	1.02164	1.03823	0.928825	1.03055	1.19961	0.228584	1.19873	1.23607	1.69597	1.92942	1.90122	2.00779	1.65108	2.88716	0.94254	2.03644	1.60277	2.64665	0.175619	0.627836	1.72395	0.56376	0.827036	1.03162	1.70631	2.02214	3.04118	1.27095	1.54597	1.25237	1.3836	0.987676	1.35205	0.847715
27	211022-IL17_only_2	IL17	20	0.00399	2.11	1.04975	47	1.26775	1.14413	0.760984	1.15728	0.398331	0.922627	1.42111	0.98352	0.856666	0.85575	0.867005	0.730454	1.14348	0.123289	1.1626	1.18667	1.3402	1.63646	1.23924	1.43479	1.12625	1.86731	1.22756	1.2773	0.836907	1.58459	0.356744	1.11529	1.3969	2.98353	3.04168	4.8413	3.95173	1.58903	2.27776	1.3673	1.89155	1.78248	1.88645	1.29894	1.83818	1.22792
28	211022-Epo_only_1	Epo	20	0.00585	5.93	2.95025	53	0.747329	0.849095	0.991386	0.526532	0.507944	0.700028	0.648566	2.13208	0.949833	0.96842	0.718869	0.405297	0.703168	0.182545	0.489122	0.428747	0.749166	0.985425	0.89548	0.716325	0.705323	0.716827	1.67645	2.17722	0.755684	1.35822	6.19607	2.27705	0.785754	69.8418	70.2417	40.2281	12.4688	2.5619	1.94558	1.10828	4.00084	2.49798	1.012	2.92942	3.17151	1.4735
29	211022-Epo_only_2	Epo	19	0.00514211	4.54	2.25871	49.5	1.07518	0.76403	0.579714	0.690681	1.68647	1.12742	0.883844	1.28296	1.50621	1.96804	1.415	2.28203	1.12632	0.183085	1.22673	1.40899	1.41256	0.995086	0.975232	1.20505	1.04857	1.12836	2.41848	2.88637	1.52987	1.50374	10.3	3.23965	0.758315	75.9445	93.4939	42.3925	11.9373	2.00134	1.24734	1.29572	5.09145	2.88353	1.21272	3.33234	2.32269	1.74414
30	211022-IL17+Epo_1	Epo+IL17	19	0.0103105	7.64	3.801	56.5	1.2349	1.11093	0.839421	0.699952	3.82637	1.14256	0.895708	5.08601	2.50019	2.50311	1.11331	0.994039	0.82041	0.0855338	1.49633	0.917936	1.67929	0.885189	1.20795	1.40583	1.14439	1.90584	4.74062	4.57998	1.07707	2.85713	24.8831	5.27876	1.21213	427.918	392.836	140.673	23.2082	3.78608	2.25155	1.58104	1.91081	1.12752	1.43231	1.37577	12.5534	2.43543
31	211022-IL17+Epo_2	Epo+IL17	19	0.00999474	8.3	4.12935	60	1.5002	1.26409	0.744066	0.759285	2.04343	1.3358	1.0192	5.45651	2.55291	2.73093	1.68126	2.71691	1.36172	0.120235	1.57013	1.10639	1.61949	0.967704	1.66902	1.61742	1.43238	1.51079	4.46418	5.14413	1.29051	2.78565	21.719	4.34609	0.802194	262.565	280.292	107.579	22.1723	2.97968	2.04166	1.3795	5.51783	1.04422	1.42187	0.380049	13.1473	2.15864
[truncated: 14 more columns]

## Sheet: Summary data for each FACS gate
		vehicle	IL17	Epo	Epo+IL17
spleen_to_body_ratio	mean	0.00340062	0.00392072	0.00668778	0.0106202
	sem	8.36381e-05	4.64306e-05	0.000564036	0.000352329
	count	6	6	6	6
live cells per BM_cells (cells per g body weight)	mean	3.14996e+06	3.41886e+06	3.01947e+06	4.00183e+06
	sem	190758	269037	317139	331350
	count	6	6	6	6
live cells per sp_cells (cells per g body weight)	mean	3.69086e+06	5.45968e+06	8.08842e+06	16296875
	sem	353381	551263	1.7327e+06	2.12188e+06
	count	6	6	6	6
retics_(all)	mean	2.07833	2.30167	6.42667	7.955
	sem	0.128411	0.127107	0.582601	0.273627
	count	6	6	6	6
P3_BM_cells (cells per g body weight)	mean	4300.47	6626.26	3518.65	5313.39
	sem	2385.4	3776.79	1903.08	2764.31
	count	6	6	6	6
P4_BM_cells (cells per g body weight)	mean	522.289	815.962	519.24	942.055
	sem	84.6944	173.707	109.962	348.109
	count	6	6	6	6
P5_BM_cells (cells per g body weight)	mean	4209.17	6136.83	3152.88	4640.1
	sem	1407.79	1960.67	681.218	803.469
	count	6	6	6	6
P1-CD71Hi_BM_cells (cells per g body weight)	mean	3451.27	3088.34	11514.9	19937.9
	sem	621.01	846.048	3289.42	8513.32
	count	6	6	6	6
P1-CD71Med_BM_cells (cells per g body weight)	mean	2862.74	3256.78	5178.73	6882.02
	sem	477.57	512.59	874.754	1286.77
	count	6	6	6	6
P2_BM_cells (cells per g body weight)	mean	2786.24	5031.77	2707.61	3643.34
	sem	765.455	1760.96	462.708	876.187
	count	6	6	6	6
ProE_BM_cells (cells per g body weight)	mean	14185.1	15359	48276.5	93947.7
	sem	1961.49	1802.32	10370.9	13930.7
	count	6	6	6	6
EryA-large_BM_cells (cells per g body weight)	mean	174960	172327	312865	456133
	sem	54160.2	53349.3	112696	137172
	count	6	6	6	6
EryA-small_BM_cells (cells per g body weight)	mean	276800	257446	391951	560516
	sem	11358.7	16443.5	66054.7	79209.9
	count	6	6	6	6
EryB_BM_cells (cells per g body weight)	mean	452915	482599	607969	814298
	sem	98636.9	77208.9	71452.2	161206
	count	6	6	6	6
EryC_BM_cells (cells per g body weight)	mean	404880	372550	286568	279152
	sem	139687	130506	76587.7	56193.5
	count	6	6	6	6
Gr1+Mac1+_BM_cells (cells per g body weight)	mean	992282	1.16228e+06	789857	1.05929e+06
	sem	109386	90380.8	104305	104888
	count	6	6	6	6
Gr1+Mac1-_BM_cells (cells per g body weight)	mean	125746	48263	37246.6	53931.8
	sem	55876.1	6412.19	6033.42	9249.29
	count	6	6	6	6
Gr1-Mac1+_BM_cells (cells per g body weight)	mean	50603.5	57700.3	44803.8	57715.4
	sem	8662.05	8763.92	9697.41	17178.5
	count	6	6	6	6
CD8a+CD4-_BM_cells (cells per g body weight)	mean	7181.6	8129.35	5631.82	5485.8
	sem	1838.84	2013.85	2271	2053.7
	count	6	6	6	6
CD8a-CD4+_BM_cells (cells per g body weight)	mean	13371.4	15385.1	9406.38	13205.4
	sem	1364.46	2579.47	2327.31	3455.62
	count	6	6	6	6
CD19+_BM_cells (cells per g body weight)	mean	540709	650048	393610	431159
	sem	74720.4	198796	105161	78298.4
	count	6	6	6	6
CMP_BM_cells (cells per g body weight)	mean	3526.4	4650.51	3561.36	8283.31
	sem	539.731	317.241	696.134	2306.4
	count	6	6	6	6
GMP_BM_cells (cells per g body weight)	mean	3722.53	6101.67	4440.19	7474.58
	sem	404.201	588.46	781.828	2265.82
	count	6	6	6	6
MEP_BM_cells (cells per g body weight)	mean	8209.16	9498.03	12232.5	28998.8
	sem	1340.77	1121.96	3750.6	12405.5
	count	6	6	6	6
LSK_BM_cells (cells per g body weight)	mean	436.001	1000.05	518.095	1224.78
	sem	101.176	278.902	163.013	419.102
	count	6	6	6	6
P3_Spleen_cells (cells per g body weight)	mean	453.642	749.785	881.579	1925.65
	sem	209.793	275.806	457.982	800.532
	count	6	6	6	6
P4_Spleen_cells (cells per g body weight)	mean	512.053	864.321	383.49	973.684
	sem	236.718	479.335	177.915	423.577
	count	6	6	6	6
P5_Spleen_cells (cells per g body weight)	mean	1571.4	3075.36	1897.94	5341.81
	sem	493.98	914.864	537.937	1004.27
	count	6	6	6	6
P1-CD71Hi_Spleen_cells (cells per g body weight)	mean	19875.8	38940.3	150440	339663
	sem	9915.15	23917.4	77247.6	161815
	count	6	6	6	6
P1-CD71Med_Spleen_cells (cells per g body weight)	mean	3007.05	3232.08	24014	24743.2
	sem	902.655	1233.95	14132.8	6814.06
	count	6	6	6	6
P2_Spleen_cells (cells per g body weight)	mean	4488.36	5833.38	4499.45	11346.6
	sem	1365.17	1277.05	2195.28	4779
	count	6	6	6	6
ProE_Spleen_cells (cells per g body weight)	mean	9082.8	15043.9	194393	1.10946e+06
	sem	2730.08	5537.94	67464.3	364840
	count	6	6	6	6
EryA-large_Spleen_cells (cells per g body weight)	mean	33343.3	75922.6	787562	2.43126e+06
	sem	12179.9	33002.9	361939	751984
	count	6	6	6	6
EryA-small_Spleen_cells (cells per g body weight)	mean	58263.9	159632	966789	2.99184e+06
	sem	12282.8	40741.8	243168	438915
	count	6	6	6	6
EryB_Spleen_cells (cells per g body weight)	mean	128814	362955	1.24188e+06	3.5463e+06
	sem	32530.4	100924	260154	936934
	count	6	6	6	6
EryC_Spleen_cells (cells per g body weight)	mean	617612	980044	1.71851e+06	1.79725e+06
	sem	90653.7	133057	680353	244351
	count	6	6	6	6
Gr1+Mac1+_Spleen_cells (cells per g body weight)	mean	137753	309711	158047	318624
	sem	9456.82	34778.1	35371.2	31319.6
	count	6	6	6	6
Gr1+Mac1-_Spleen_cells (cells per g body weight)	mean	123720	178338	122608	137317
	sem	21353.5	31628.8	33845.3	18661.3
	count	6	6	6	6
Gr1-Mac1+_Spleen_cells (cells per g body weight)	mean	105839	167909	284173	276924
	sem	15663.2	32433.5	134524	118508
	count	6	6	6	6
CD8a+CD4-_Spleen_cells (cells per g body weight)	mean	340069	524654	680336	344273
	sem	95189.3	144059	322058	107363
	count	6	6	6	6
CD8a-CD4+_Spleen_cells (cells per g body weight)	mean	615836	1.0016e+06	581618	707522
	sem	81618.7	125648	129813	139888
	count	6	6	6	6
CD19+_Spleen_cells (cells per g body weight)	mean	1.1526e+06	1.62061e+06	1.91905e+06	1.45749e+06
	sem	85388.9	166893	585937	246347
	count	6	6	6	6
CMP_Spleen_cells (cells per g body weight)	mean	1712.55	2739.61	7772.87	24265.6
	sem	956.326	1727.6	6753.26	15093.8
	count	6	6	6	6
GMP_Spleen_cells (cells per g body weight)	mean	1137.92	1241.9	1437.47	2403.36
	sem	216.637	185.384	493.197	564.132
	count	6	6	6	6
MEP_Spleen_cells (cells per g body weight)	mean	11608.6	24226.8	73253	260871
	sem	5991.63	13038.1	56460	142754
	count	6	6	6	6
LSK_Spleen_cells (cells per g body weight)	mean	186.307	207.206	384.226	867.226
	sem	78.3911	82.6492	111.429	344.733
	count	6	6	6	6

## Sheet: stats for  FACS gate groupings
comparison	tissue	subsets	pvalue(adj.)
Epo v Epo+IL17	BM	early_prog	0.0170455
		lympho_myeloid	0.0441176
		ery_prog./precursors	0.0170455
	Spleen	early_prog	0.0288462
		lympho_myeloid	0.84375
		ery_prog./precursors	0.0170455
Epo v vehicle	BM	early_prog	0.596591
		lympho_myeloid	0.0441176
		ery_prog./precursors	0.0288462
	Spleen	early_prog	0.0170455
		lympho_myeloid	0.118421
		ery_prog./precursors	0.0170455
Epo+IL17 v vehicle	BM	early_prog	0.0170455
		lympho_myeloid	0.84375
		ery_prog./precursors	0.0170455
	Spleen	early_prog	0.0170455
		lympho_myeloid	0.0441176
		ery_prog./precursors	0.0170455
IL17 v vehicle	BM	early_prog	0.0170455
		lympho_myeloid	0.1875
		ery_prog./precursors	0.526786
	Spleen	early_prog	0.0170455
		lympho_myeloid	0.0441176
		ery_prog./precursors	0.0520833

## Sheet: stats for all FACS gates 
	vehicle_mean	vehicle_sem	epo_mean	epo_sem	il17_mean	il17_sem	epo+il17_mean	epo+il17_sem	p_val (one way ANOVA)	vehicle_v_il17	vehicle_v_epo	vehicle_v_epo+il17	epo_v_epo+il17	il17_v_epo+il17	il17_v_epo	adjPval(ANOVA)
Spleen weight/ body weight	0.00343697	7.80231e-05	0.00668778	0.000564036	0.00393819	4.70899e-05	0.0106202	0.000352329	7.93451e-15	7.82419e-05	2.42232e-05	2.9252e-11	0.000148412	4.95713e-11	0.0001036	2.22795e-12
Reticulocytes (%)	2.16	0.110065	6.42667	0.582601	2.38375	0.122852	7.955	0.273627	1.1517e-13	0.19641	2.56067e-06	5.26801e-11	0.0389802	1.15554e-10	4.81103e-06	1.61695e-11
Reticulocytes, relative to Vehicle	1	0.0285128	3.15516	0.370599	1.10751	0.0447633	3.89365	0.285355	1.23338e-10	0.0622839	1.97798e-05	6.01936e-08	0.145445	1.05949e-07	3.48332e-05	1.15441e-08
Hematocrit (%)	48.7857	2.00255	51.6667	1.06197	46.1875	1.2462	53.0833	2.73074	0.0549159							0.376097
Lin-Ter119-Kit+_BM, cells/g, relative to vehicle	1	0.0234724	1.80262	0.379068	1.47141	0.20218	2.91236	1.09642	0.160809							0.885372
P3_BM, cells/g, relative to vehicle	1	0.111273	0.90111	0.0611392	1.66707	0.224444	1.64856	0.351137	0.0329714	0.0237848	0.454085	0.108773	0.0623796	0.96546	0.00811287	0.25717
P4_BM, cells/g, relative to vehicle	1	0.0754336	0.951029	0.0929563	1.49719	0.16335	1.61841	0.40321	0.110854							0.707432
P5_BM, cells/g, relative to vehicle	1	0.173067	0.966245	0.172662	1.61715	0.347824	1.78685	0.692325	0.382467							1
P1-CD71Hi_BM, cells/g, relative to vehicle	1	0.0915699	2.8559	0.628086	0.909692	0.207196	5.17994	1.76656	0.0141488	0.698524	0.0151977	0.0397507	0.243438	0.0372638	0.0147187	0.124153
P1-CD71Med_BM, cells/g, relative to vehicle	1	0.0915196	2.07954	0.468354	1.23601	0.196696	3.089	1.0925	0.0929421							0.606916
P2_BM, cells/g, relative to vehicle	1	0.0772748	1.15705	0.269438	1.67539	0.319885	1.64034	0.617412	0.494546							1
ProE_BM, cells/g, relative to vehicle	1	0.0785858	3.24086	0.506253	1.08845	0.0371566	6.58662	0.595881	5.07034e-09	0.332915	0.00139041	3.09379e-06	0.00161388	3.36444e-06	0.00171572	2.84742e-07
EryA-large_BM, cells/g, relative to vehicle	1	0.0631703	1.86557	0.236511	0.945576	0.0374565	2.82819	0.305624	2.80383e-06	0.475696	0.00539441	0.000159871	0.0319394	0.000113555	0.00325458	9.84116e-05
EryA-small_BM, cells/g, relative to vehicle	1	0.0176157	1.44816	0.2694	0.935263	0.0630015	2.0186	0.252384	0.00192732	0.345715	0.127902	0.00241458	0.153316	0.00193448	0.0934573	0.0245989
EryB_BM, cells/g, relative to vehicle	1	0.0659248	1.68124	0.369294	1.16536	0.128033	1.95618	0.264924	0.0351365	0.277588	0.0994242	0.00570315	0.558699	0.0227908	0.216296	0.26665
EryC_BM, cells/g, relative to vehicle	1	0.138884	0.886422	0.289605	0.90113	0.0404395	1.08006	0.357749	0.933911							1
Gr1+Mac1+_BM, cells/g, relative to vehicle	1	0.0872487	0.786468	0.0700846	1.18973	0.120505	1.09638	0.117031	0.0513359							0.360368
Gr1+Mac1-_BM, cells/g, relative to vehicle	1	0.0685088	0.569425	0.123742	0.873552	0.227195	1.04705	0.484301	0.54096							1
Gr1-Mac1+_BM, cells/g, relative to vehicle	1	0.0610889	0.885682	0.0984925	1.18104	0.123243	1.31831	0.31698	0.289516							1
CD8a+CD4-_BM, cells/g, relative to vehicle	1	0.101603	0.715258	0.181854	1.09391	0.135996	0.74974	0.191858	0.244509							1
CD8a-CD4+_BM, cells/g, relative to vehicle	1	0.0431081	0.706307	0.15303	1.13369	0.152379	1.10658	0.255972	0.236008							1
CD19+_BM, cells/g, relative to vehicle	1	0.030586	0.678341	0.121314	1.10563	0.221861	0.799636	0.0605542	0.138672							0.811207
CMP_BM, cells/g, relative to vehicle	1	0.112053	0.994576	0.137753	1.34939	0.111043	2.26765	0.597898	0.0184011	0.0511467	0.976232	0.0478335	0.0493487	0.131483	0.0727416	0.156573
GMP_BM, cells/g, relative to vehicle	1	0.0596759	1.15465	0.124854	1.64381	0.0939928	2.04405	0.501228	0.02259	0.000177122	0.289897	0.0482911	0.0927736	0.410976	0.0106895	0.181231
MEP_BM, cells/g, relative to vehicle	1	0.0843207	1.37127	0.307294	1.19399	0.105852	3.34999	1.3514	0.0580098							0.387826
LSK_BM, cells/g, relative to vehicle	1	0.101097	1.01431	0.226275	2.03437	0.268936	2.76177	0.686844	0.00603752	0.00484648	0.955105	0.0208311	0.0280965	0.317676	0.0157707	0.0689314
Lin-Ter119-Kit+_Spleen, cells/g, relative to vehicle	1	0.0480767	6.87375	2.53623	1.26399	0.227455	9.66258	1.63454	0.001077	0.28263	0.0431004	0.000348839	0.377109	0.000471441	0.0521749	0.0168008
P3_Spleen, cells/g, relative to vehicle	1	0.156616	1.8408	0.53398	1.9139	0.213728	5.79255	1.73708	0.0066282	0.00623568	0.16174	0.0205547	0.0547502	0.0510265	0.901382	0.0689314
P4_Spleen, cells/g, relative to vehicle	1	0.0872484	1.86431	0.788652	1.45245	0.223698	4.64797	2.19305	0.151456							0.85079
P5_Spleen, cells/g, relative to vehicle	1	0.117648	2.06546	0.775673	2.05256	0.198229	6.26881	2.42789	0.0402692	0.0010323	0.204293	0.0553965	0.130131	0.114162	0.987462	0.289931
P1-CD71Hi_Spleen, cells/g, relative to vehicle	1	0.206805	12.2226	3.74078	0.924235	0.425389	19.0222	1.47057	3.91473e-06	0.875928	0.0134466	2.62788e-07	0.121584	3.36168e-07	0.0133211	0.000122136
P1-CD71Med_Spleen, cells/g, relative to vehicle	1	0.154242	6.826	2.36029	0.924788	0.145042	8.30884	1.43656	0.00124563	0.729794	0.0334988	0.000492955	0.603236	0.000454594	0.0316901	0.0184085
P2_Spleen, cells/g, relative to vehicle	1	0.061219	1.01786	0.260931	1.62448	0.237444	2.63475	0.578637	0.00886864	0.029026	0.948178	0.0184912	0.0289988	0.137334	0.116272	0.0858706
ProE_Spleen, cells/g, relative to vehicle	1	0.126867	36.7841	12.2144	1.71851	0.456141	193.429	58.5798	0.000445474	0.160079	0.0150536	0.00822061	0.025697	0.00839416	0.016702	0.00852314
EryA-large_Spleen, cells/g, relative to vehicle	1	0.119349	36.2049	15.5073	2.16816	0.563949	141.183	63.9505	0.0214469	0.0702132	0.0465584	0.0531511	0.141725	0.0548257	0.0530263	0.177121
EryA-small_Spleen, cells/g, relative to vehicle	1	0.0905692	23.1928	7.34561	2.81479	0.601775	65.5629	19.3359	0.000813949	0.0137572	0.0128734	0.00750339	0.0676858	0.00881564	0.0199609	0.0138193
EryB_Spleen, cells/g, relative to vehicle	1	0.106009	13.4293	3.85073	2.97249	0.483607	27.6552	2.43446	2.06953e-07	0.00258378	0.00907373	6.9435e-07	0.0108253	1.6726e-06	0.0225298	9.68512e-06
EryC_Spleen, cells/g, relative to vehicle	1	0.0684882	2.66306	0.723462	1.61238	0.125628	3.06379	0.453723	0.0113007	0.00161178	0.0451274	0.00114731	0.648946	0.0115832	0.182963	0.10236
Gr1+Mac1+_Spleen, cells/g, relative to vehicle	1	0.0267153	1.16846	0.248389	2.26132	0.227366	2.36888	0.323731	0.000455309	0.000258269	0.515383	0.00178822	0.0147379	0.791246	0.00878813	0.00852314
Gr1+Mac1-_Spleen, cells/g, relative to vehicle	1	0.0574257	1.03266	0.206144	1.41832	0.0662834	1.18617	0.12538	0.118503							0.739436
Gr1-Mac1+_Spleen, cells/g, relative to vehicle	1	0.0341042	2.12657	0.797314	1.54305	0.100638	2.29766	0.660253	0.305506							1
CD8a+CD4-_Spleen, cells/g, relative to vehicle	1	0.0733528	1.50383	0.429637	1.6115	0.128973	1.00256	0.0849192	0.151498							0.85079
CD8a-CD4+_Spleen, cells/g, relative to vehicle	1	0.0443437	0.913216	0.185625	1.6543	0.0885889	1.13594	0.120285	0.00148989	6.04295e-05	0.659016	0.313906	0.337708	0.00602184	0.00482306	0.0209174
CD19+_Spleen, cells/g, relative to vehicle	1	0.0441808	1.67474	0.495675	1.40407	0.117755	1.27245	0.219647	0.405929							1
CMP_Spleen, cells/g, relative to vehicle	1	0.131594	3.49648	1.19634	1.65172	0.203307	12.2971	1.71277	6.1507e-07	0.0226588	0.0648193	6.26079e-05	0.00179299	0.000105241	0.159425	2.46724e-05
GMP_Spleen, cells/g, relative to vehicle	1	0.0489194	1.16581	0.266265	1.19505	0.120526	1.96785	0.219773	0.00641752	0.164636	0.553887	0.00156468	0.042549	0.0115778	0.922301	0.0689314
MEP_Spleen, cells/g, relative to vehicle	1	0.0499913	4.95208	1.66322	1.69481	0.196679	17.3715	3.59027	2.67286e-05	0.00650557	0.0389372	0.00104293	0.0105328	0.0014214	0.0804298	0.000750518
LSK_Spleen, cells/g, relative to vehicle	1	0.0673393	5.92953	3.1018	1.75884	0.51175	5.90106	1.69281	0.12195							0.744408
BM live cells/g relative to vehicle	1	0.0155395	0.950014	0.061406	1.08063	0.0422069	1.2889	0.133186	0.00816729	0.0898376	0.34074	0.0138309	0.0434554	0.091253	0.091833	0.081904
Spleen live cells/g relative to vehicle	1	0.0251227	2.29482	0.455487	1.51917	0.0724822	4.44333	0.458667	1.43506e-09	2.43246e-06	0.00218113	1.07546e-07	0.00769849	1.12713e-06	0.0475469	1.00738e-07
ProE_AnnV+(%)_Spleen	51.91	11.209	12.965	4.55708	49.3667	8.95089	7.52167	1.17004	0.000379672	0.862808	0.00919696	0.00278097	0.274181	0.000928323	0.00465745	0.00820068
EryA-large_AnnV+(%)_Spleen	29.3633	10.4852	11.57	4.69427	27.98	10.3522	7.75	0.410999	0.137827							0.811207
EryA-small_AnnV+(%)_Spleen	42.72	10.0778	11.38	3.96383	42.1333	9.45416	6.295	0.743284	0.00165713	0.966971	0.0159972	0.00481109	0.235977	0.00360736	0.0133462	0.0221576
EryB_AnnV+(%)_Spleen	40.7633	11.1772	9.96333	3.6297	39.0467	10.6886	5.42667	1.25124	0.00634149	0.913812	0.0255596	0.010477	0.264688	0.0107989	0.0275833	0.0689314
EryC_AnnV+(%)_Spleen	12.3767	3.10211	3.06667	0.778005	13.0083	3.13503	2.09333	0.335496	0.00241603	0.888959	0.0155373	0.00807149	0.277374	0.00610371	0.0116844	0.0294958
ProE_AnnV+(%)_BM	48.2167	3.28851	21.1667	5.12319	54.7833	5.78696	25.8833	3.30831	5.21646e-05	0.347123	0.00124805	0.000737078	0.457172	0.00147672	0.00144477	0.00133158
EryA-large_AnnV+(%)_BM	48.9167	2.7417	22.6667	4.80747	56.5	5.82237	29.9833	4.30499	9.92139e-05	0.26594	0.000788374	0.00404415	0.283331	0.00437469	0.00117743	0.00232154
EryA-small_AnnV+(%)_BM	33	2.66108	14.6283	2.64915	41.8833	6.33558	21.85	3.86133	0.000836661	0.225173	0.000629918	0.0387666	0.154054	0.0223103	0.00264804	0.0138193
EryB_AnnV+(%)_BM	27.8767	6.30093	8.42333	1.3152	31.8833	7.11034	13.33	3.63298	0.0109076	0.682142	0.0128463	0.0733855	0.232862	0.0425106	0.00880379	0.102093
EryC_AnnV+(%)_BM	6.91	0.55592	2.89667	0.627953	9.77333	2.67352	4.95	1.54683	0.0396094	0.319057	0.000739758	0.260618	0.246864	0.14945	0.0312321	0.289931
