# Supplementary material for: IL-17 stimulates erythropoiesis in vivo by amplifying the response of erythroid progenitors to erythropoietin
Source: PLoS Biol. 2025 Dec 11;23(12):e3003462. doi: 10.1371/journal.pbio.3003462 (PMC12697970; doi:10.1371/journal.pbio.3003462)
Supplement: S3 Table — (XLSX) [file pbio.3003462.s011.xlsx]

## Sheet: Sheet1
Il17raff_Vav_iCre data:
	sample	date	treatment	HCT_cp	P1-CD71Med_spleen_FC	P1-CD71Hi_BM_FC	ProE_spleen_FC	EryA-Large_spleen_FC	EryA-Small_spleen_FC	EryB_spleen_FC	EryC_spleen_FC	P1-CD71Med_BM_FC	P1-CD71Hi_spleen_FC	ProE_BM_FC	Ter119-Hi_BM_FC	EryA-Large_BM_FC	EryA-Small_BM_FC	EryB_BM_FC	EryC_BM_FC
0	Vehicle_1	230908	Vehicle	40.5	1	1	1	1	1	1	1	1	1	1	1	1	1	1	1
1	Epo_1	230908	Epo	47	4.98873	2.71062	28.2744	19.1316	5.07814	3.13723	1.46864	2.08555	23.1299	3.34652	1.13651	2.24251	1.31703	0.929042	0.618748
2	Epo_2	230908	Epo	43.5	3.52839	1.91848	25.5782	2.93177	1.66825	1.19714	1.44422	2.41845	8.94536	2.38156	0.854433	1.70656	0.953147	0.660231	0.57545
3	Epo_3	230908	Epo	44.5	15.4113	1.32353	68.5032	27.9887	13.1182	5.39463	2.28836	2.02028	43.0673	2.94607	1.3666	1.71772	1.32628	1.57525	0.880214
4	IL17_Epo_1	230908	Epo+IL17	36.5	10.8266	3.32091	57.0019	48.8049	13.3273	5.56845	2.12283	2.76023	39.5871	3.30157	1.18074	1.72792	1.30945	1.25918	0.57163
5	IL17_Epo_2	230908	Epo+IL17	44.5	16.1217	1.88706	86.2355	63.3965	19.0428	9.96794	2.5619	1.97692	66.5439	2.87242	1.00448	1.71354	1.10593	1.01718	0.449543
7	PBS_1	240906	Vehicle	49	0.804836	1.1435	1.28402	0.931323	0.900763	1.2924	0.654709	0.949805	0.839855	0.501835	0.896855	1.11142	0.949805	0.860327	0.836815
8	PBS_2	240906	Vehicle	51.5	1.19516	0.856502	0.715983	1.06868	1.09924	0.707605	1.34529	1.05019	1.16014	1.49817	1.10314	0.888582	1.05019	1.13967	1.16319
9	EPO_1	240906	Epo	45.5	3.64347	1.77013	59.1775	52.9883	32.3041	5.97362	1.43023	1.07458	10.4949	3.29818	1.05196	1.46447	1.27102	1.24437	0.553716
10	EPO_2	240906	Epo	44.5	5.50717	1.0514	52.4867	93.152	65.0154	16.1774	1.58663	0.622124	15.3224	0.63991	0.641773	0.819547	0.736999	0.717018	0.437583
11	EPO_3	240906	Epo	50.5	3.1794	0.981767	40.9268	81.4969	50.2313	8.01659	0.766879	0.7121	10.7223	1.47558	0.560594	0.738982	0.676612	0.595233	0.38787
12	IL17_EPO_1	240906	Epo+IL17	48	4.17884	1.2659	84.8044	86.3348	51.3565	8.83469	1.02121	0.883753	17.6235	1.83415	0.892679	1.32323	1.13522	1.02695	0.447179
13	IL17_EPO_2	240906	Epo+IL17	48.5	7.48634	1.54719	42.1078	81.9746	26.7467	6.53952	1.79092	0.9118	13.9315	1.01737	0.974621	1.12659	0.767009	0.740888	1.22848
14	IL17_EPO_3	240906	Epo+IL17	50	3.62641	1.31763	48.3347	35.0715	12.0261	3.57521	1.35041	0.836248	10.4082	2.77852	0.649232	0.883086	0.745826	0.668077	0.491077
Control Vav_iCre data:
	sample	date	treatment	HCT_cp	P1-CD71Med_spleen_FC	P1-CD71Hi_BM_FC	ProE_spleen_FC	EryA-large_spleen_FC	EryA-small_spleen_FC	EryB_spleen_FC	EryC_spleen_FC	P1-CD71Med_BM_FC	P1-CD71Hi_spleen_FC	ProE_BM_FC	Ter119-Hi_BM_FC	EryA-large_BM_FC	EryA-small_BM_FC	EryB_BM_FC	EryC_BM_FC
2	EPO_1	230922	Epo	39.5	2.0711	2.87953	37.8945	34.6353	9.76413	4.04324	0.584445	0.71138	18.3805	3.04084	0.668248	2.58817	1.23016	0.325961	0.632287
3	EPO_2	230922	Epo	39.5	2.07006	1.48275	28.4862	25.3022	13.4056	5.27548	0.556336	0.734231	5.06149	2.74766	0.913986	2.47021	1.6745	0.820053	0.451416
4	EPO_3	230922	Epo	41.5	3.12739	1.14662	77.7652	62.9109	18.4463	6.27959	0.710075	0.39814	24.6103	2.71627	0.67759	2.23125	1.25673	0.541851	0.368947
5	IL17_EPO_1	230922	Epo+IL17	36.5	2.23145	6.0833	60.7806	47.0633	13.4873	5.28646	0.599102	1.25514	29.3789	7.32204	1.07391	4.41225	2.36805	0.619711	0.648521
6	IL17_EPO_2	230922	Epo+IL17	37	3.46864	2.70901	66.3686	62.2034	17.1215	5.12406	0.643959	0.798483	25.6528	4.3883	0.903816	3.26141	1.87897	0.633332	0.487944
7	IL17_EPO_3	230922	Epo+IL17	40	3.65326	1.5605	90.4346	53.0429	19.6521	9.38632	1.04297	0.489663	25.4743	2.64244	0.776106	2.42088	1.22381	0.66045	0.491214
8	PBS_1	240920	Vehicle	44.5	1.29939	0.992701	1.24594	1.14851	1.15307	0.980086	1.05266	0.915663	1.23555	1.10448	1.22133	1.05158	1.13756	1.33826	1.10617
9	PBS_2	240920	Vehicle	49.5	0.700611	1.0073	0.754055	0.851485	0.846926	1.01991	0.947342	1.08434	0.764452	0.895522	0.778674	0.948419	0.862442	0.661741	0.893827
10	EPO_1	240920	Epo	48.5	3.56117	2.69409	45.9939	41.2273	9.16039	3.93047	0.910219	1.34173	10.7099	5.31886	1.13039	2.94358	1.97805	0.936915	0.764684
11	EPO_2	240920	Epo	47.5	1.35187	2.584	30.0699	21.8092	5.26573	2.3931	0.540376	1.46185	6.76052	4.45279	0.867237	2.28646	1.50026	0.74122	0.559232
12	EPO_3	240920	Epo	53.5	2.26307	2.85623	45.2345	32.3764	6.59497	2.40216	0.872299	1.24503	9.83719	5.18228	0.88009	2.3323	1.59954	0.747444	0.539791
13	EPO_IL17_1	240920	Epo+IL17	49	3.52835	2.43445	44.6869	33.1885	6.74499	3.72853	1.15369	1.44727	20.2861	5.14664	0.923277	2.52702	1.67945	0.802439	0.521087
14	EPO_IL17_2	240920	Epo+IL17	54.5	6.93822	4.34941	78.5579	77.7125	16.6905	7.09941	1.64876	2.03953	16.3614	7.32709	1.22393	3.63161	2.44197	1.0005	0.657619
15	EPO_IL17_3	240920	Epo+IL17	48	5.07807	6.96913	82.8014	67.6409	14.886	5.25587	1.49584	2.35294	20.7629	9.42464	1.50118	4.3519	2.7427	1.18173	0.992991
