# Supplementary material for: IL-17 stimulates erythropoiesis in vivo by amplifying the response of erythroid progenitors to erythropoietin
Source: PLoS Biol. 2025 Dec 11;23(12):e3003462. doi: 10.1371/journal.pbio.3003462 (PMC12697970; doi:10.1371/journal.pbio.3003462)
Supplement: S4 Table — (XLSX) [file pbio.3003462.s012.xlsx]

## Sheet: content
	Table S4:
	Summary data for hypoxia ± IL-17 experiment in Figure 3D-E
	spleen 24 hour descriptive statistics and ttest
	spleen 48 hour statistics and ttest
	Bone marrow 24 hour descriptive statistics and ttest
	Bone marrow 48 hour statistics and ttest

## Sheet: Summary
	tissue	time_point (h)	Hypoxia+IL17 (Fold change, mean)	Hypoxia+IL17 (Fold change, std)	Hypoxia+IL17 (Fold change, sem)	Hypoxia (Fold change, mean)	Hypoxia (Fold change, std)	Hypoxia (Fold change, sem)
BFUe	spleen	48	2.87432	1.57344	0.642356	0.769558	0.214525	0.0875793
EBMP	spleen	48	2.90657	1.16935	0.477387	2.22966	0.828066	0.338057
Early CFUe	spleen	48	3.59645	2.50791	1.02385	1.85503	1.43616	0.586309
EryA-large	spleen	48	4.61995	4.39392	1.79381	5.07676	5.38634	2.19896
EryA-small	spleen	48	3.97269	2.68597	1.09654	4.83771	4.6019	1.87872
EryB	spleen	48	2.35617	1.29856	0.530133	2.47527	1.73222	0.707175
EryC	spleen	48	1.31317	0.550078	0.224568	1.3211	0.757528	0.309259
Late CFUe	spleen	48	9.05085	6.93624	2.83171	4.03951	3.21216	1.31136
ProE	spleen	48	5.11248	3.2061	1.30888	3.04637	1.61871	0.660835
BFUe	spleen	24	0.666306	0.261466	0.130733	0.527425	0.278007	0.139004
EBMP	spleen	24	1.30246	0.647264	0.323632	0.602984	0.252862	0.126431
Early CFUe	spleen	24	1.61798	1.29353	0.646766	0.734409	0.351188	0.175594
EryA-large	spleen	24	7.53104	7.32263	3.66132	1.17749	0.59632	0.29816
EryA-small	spleen	24	4.11845	3.74579	1.87289	1.12296	0.118197	0.0590983
EryB	spleen	24	2.52959	1.02355	0.511775	1.30922	0.78521	0.392605
EryC	spleen	24	1.40204	0.647961	0.32398	0.836736	0.198051	0.0990254
Late CFUe	spleen	24	4.60553	2.13134	1.06567	1.85315	0.37499	0.187495
ProE	spleen	24	5.66786	3.73749	1.86874	1.7635	0.962178	0.481089
BFUe	bone marrow	24	0.649999	0.321051	0.160525	0.632488	0.315224	0.157612
EBMP	bone marrow	24	1.04643	0.612162	0.306081	0.829604	0.409799	0.204899
Early CFUe	bone marrow	24	1.13374	0.251253	0.125627	0.920631	0.336085	0.168042
EryA-large	bone marrow	24	1.70846	1.37965	0.689824	1.5994	1.02463	0.512316
EryA-small	bone marrow	24	1.38494	1.10346	0.55173	1.43156	1.00674	0.503369
EryB	bone marrow	24	1.10826	0.229399	0.114699	1.41618	0.408107	0.204053
EryC	bone marrow	24	0.7709	0.528073	0.264036	0.810441	0.124211	0.0621054
Late CFUe	bone marrow	24	1.59742	1.44883	0.724414	1.07904	0.981853	0.490926
ProE	bone marrow	24	1.64357	0.572479	0.28624	1.45889	0.157906	0.0789532
BFUe	bone marrow	48	1.51781	0.394579	0.161086	0.634244	0.203207	0.0829588
EBMP	bone marrow	48	2.44288	0.715088	0.291933	1.23895	0.228143	0.0931388
Early CFUe	bone marrow	48	3.07976	0.770308	0.314477	1.7749	0.880716	0.359551
EryA-large	bone marrow	48	3.56743	1.17895	0.481303	2.60936	0.496796	0.202816
EryA-small	bone marrow	48	2.66659	0.76317	0.311563	2.11798	0.219228	0.0894994
EryB	bone marrow	48	1.2133	0.325137	0.132736	1.01708	0.114579	0.0467766
EryC	bone marrow	48	0.734741	0.161197	0.0658086	0.589858	0.12473	0.0509207
Late CFUe	bone marrow	48	4.13541	2.37752	0.970618	1.94209	0.36462	0.148855
ProE	bone marrow	48	2.37415	1.57458	0.642819	0.968362	0.378136	0.154373

## Sheet: sp_24h_Hypo+-IL17_stats
	hypo+IL17FC_mean	hypo+IL17FC_std	hypo+IL17FC_sem	hypoFC_mean	hypoFC_std	hypoFC_sem	pval_ttest1tail
BFUe	0.6663058494799136	0.2614662308556471	0.13073311542782354	0.5274253878063477	0.278007	0.1390036120719535	0.24707312690564198
Ba/MaP	1.177316558020328	0.3313860328685696	0.1656930164342848	0.6116399560551566	0.5839858656971135	0.29199293284855676	0.0714924
EBMP	1.302461562322753	0.6472644902601074	0.3236322451300537	0.6029843693443283	0.2528618313073528	0.1264309156536764	0.0453779
Early CFUe	1.6179843270073146	1.2935323441466406	0.6467661720733203	0.7344085891370415	0.35118755686891495	0.17559377843445748	0.11772718396391009
EryA-large	7.531040772765966	7.3226344985568055	3.6613172492784027	1.1774876055673207	0.5963198838006364	0.2981599419003182	0.0672152
EryA-small	4.118449075860572	3.7457850643908857	1.8728925321954428	1.1229626035018023	0.11819666865771199	0.0590983	0.0805132
EryB	2.529587460862761	1.02355	0.511775	1.3092178278754534	0.7852097450279852	0.3926048725139926	0.053678187310419734
EryC	1.4020354445985515	0.6479607479920692	0.3239803739960346	0.8367362123672806	0.19805089413708282	0.0990254	0.0731145
Late CFUe	4.6055343188677895	2.131335465821258	1.065667732910629	1.853149052133723	0.37498967286370904	0.18749483643185452	0.0219305
Lin-Kit+	2.2315714801843827	0.3848498776672838	0.1924249388336419	1.3134660013411081	0.9121279747114301	0.4560639873557151	0.0565201
MegP	2.967035821178043	1.5592979412794872	0.7796489706397436	1.402020302836145	0.8060067185248565	0.40300335926242825	0.0624117
ProE	5.667858362743128	3.737488181136559	1.8687440905682795	1.7635042356440847	0.9621781387541428	0.4810890693770714	0.044743927229851335

## Sheet: sp_48h_Hypo+-IL17_stats
	hypo+IL17FC_mean	hypo+IL17FC_std	hypo+IL17FC_sem	hypoFC_mean	hypoFC_std	hypoFC_sem	pval_ttest1tail
BFUe	2.874324603244093	1.5734444366773712	0.6423560014134129	0.7695583897702138	0.21452458727149318	0.0875793	0.00438543
Ba/MaP	1.4084180481145967	0.47039603112052897	0.19203837554594208	1.0597977442497257	0.30048893763461315	0.12267409509263318	0.0785233
EBMP	2.906565512918085	1.1693548901440727	0.47738713484687606	2.22966	0.8280664033383354	0.3380566935534351	0.13704506090440094
Early CFUe	3.596449783931277	2.5079063968455766	1.0238484991555932	1.8550342153106183	1.4361572659158441	0.5863087486473989	0.0853654
EryA-large	4.619949113462292	4.3939167579314224	1.7938090048660227	5.076764095528441	5.386337225280621	2.198962964082681	0.5623403604187034
EryA-small	3.9726881208651132	2.6859679641144147	1.0965418295904126	4.837706462918808	4.601898860981232	1.8787173428831867	0.6503788083846005
EryB	2.356168842084404	1.298555431606617	0.5301330350259652	2.475265247929586	1.7322177327334922	0.707175	0.5522591659107122
EryC	1.3131653172429874	0.5500780988493047	0.22456844347684052	1.3210971360224792	0.7575277904092321	0.3092594254134366	0.5080746746155586
Late CFUe	9.050849505546518	6.936243799002339	2.831709673183276	4.039507104062253	3.2121550640017484	1.3113568135835545	0.0696901
Lin-Kit+	2.9674623054862455	2.117329067268274	0.8643959720617185	1.357958090238207	0.929513	0.3794720479663135	0.0595104
MegP	3.366200838377816	2.384600152663674	0.9735089357648118	3.4129970067017474	0.8855502019048641	0.36152435604758953	0.5175277176345945
ProE	5.112481291954899	3.206095183518819	1.308882877735983	3.0463748546139318	1.6187093929895056	0.6608353424457631	0.0945655

## Sheet: BM_24h_Hypo+-IL17_stats
	hypo+IL17FC_mean	hypo+IL17FC_std	hypo+IL17FC_sem	hypoFC_mean	hypoFC_std	hypoFC_sem	pval_ttest1tail
BFUe	0.649999	0.3210505728861819	0.16052528644309094	0.6324882378648623	0.3152239010713268	0.1576119505356634	0.470244
Ba/MaP	1.1819298363271582	0.7494895271806263	0.37474476359031317	0.8855008069480002	0.4403607116538341	0.22018035582691706	0.26033874373099475
EBMP	1.0464325255680784	0.6121619162606616	0.3060809581303308	0.8296041785617777	0.40979880655349593	0.20489940327674797	0.288776
Early CFUe	1.1337421514263837	0.25125323894765234	0.12562661947382617	0.9206314680022754	0.33608480122680906	0.16804240061340453	0.17447613965243033
EryA-large	1.708457099741599	1.3796472317046469	0.6898236158523234	1.599396948624335	1.0246323895691505	0.5123161947845752	0.4515737873399307
EryA-small	1.3849436314731371	1.1034600438953508	0.5517300219476754	1.4315624660246502	1.0067371487612462	0.5033685743806231	0.5238723084026581
EryB	1.1082576100837023	0.2293989245199357	0.11469946225996785	1.4161817568418473	0.4081068449784496	0.2040534224892248	0.8818075608960968
EryC	0.7708995332207758	0.5280729176225785	0.26403645881128923	0.8104414439563663	0.12421074164235871	0.062105370821179354	0.5555656317894997
Late CFUe	1.5974173944544827	1.4488288875824293	0.7244144437912147	1.0790414073002703	0.9818526748017441	0.49092633740087205	0.28761630024104173
Lin-Kit+	1.1330234791672373	0.45511054470199863	0.22755527235099932	0.9046974209645339	0.21698970049361138	0.10849485024680569	0.19999842067524332
MegP	1.2620171694807985	0.9646065688387264	0.4823032844193632	1.0977638220158397	0.8097703006729072	0.4048851503364536	0.40147057751389215
ProE	1.643567404991166	0.5724794641028436	0.2862397320514218	1.4588887193322593	0.15790634215643518	0.0789532	0.27842311677176557

## Sheet: BM_48h_Hypo+-IL17_stats
	hypo+IL17FC_mean	hypo+IL17FC_std	hypo+IL17FC_sem	hypoFC_mean	hypoFC_std	hypoFC_sem	pval_ttest1tail
BFUe	1.517812315167119	0.39457898433126243	0.16108619580620528	0.6342441934580919	0.2032067248003793	0.0829588	0.000322713
Ba/MaP	1.7548700548932994	0.6797778240416812	0.27751813456026103	0.9044242825443306	0.30380057929966214	0.12402606714101833	0.00943314
EBMP	2.442875473879912	0.7150879323510497	0.2919334259136546	1.2389549573282783	0.22814252556105918	0.0931388	0.00141275
Early CFUe	3.079758292922916	0.7703078054631204	0.3144768447112889	1.7748966308997678	0.8807161190491166	0.35955084998576997	0.010565849855446455
EryA-large	3.567434405483892	1.178945815881079	0.4813026138829748	2.6093636241384597	0.4967963337199193	0.20281625394987188	0.048242110307950344
EryA-small	2.6665900038824204	0.76317	0.31156276557469126	2.1179794466918067	0.21922781287343948	0.0894994	0.0607214
EryB	1.2132973498589468	0.32513668776087606	0.13273649694546047	1.0170801864913073	0.11457876691761952	0.0467766	0.0967281
EryC	0.7347407093705085	0.1611973724291699	0.0658086	0.5898578648956838	0.1247297066344491	0.0509207	0.0561335
Late CFUe	4.135410908133462	2.3775189088511395	0.9706180300839867	1.9420910517622545	0.3646195943312764	0.14885532605537083	0.024769538206944424
Lin-Kit+	1.5189975066822725	0.4905779199664597	0.20027759716562502	0.7306067227158795	0.10253738201095881	0.0418607	0.00159769
MegP	1.8100493963541728	1.5405534492298125	0.6289283120162786	0.6188460919495496	0.3493183309575529	0.1426086114411109	0.0472442
ProE	2.374150364496208	1.5745784735696113	0.6428189700359928	0.9683622025001818	0.3781357468363942	0.15437327220923405	0.029687508651182498
