# Supplementary material for: IL-17 stimulates erythropoiesis in vivo by amplifying the response of erythroid progenitors to erythropoietin
Source: PLoS Biol. 2025 Dec 11;23(12):e3003462. doi: 10.1371/journal.pbio.3003462 (PMC12697970; doi:10.1371/journal.pbio.3003462)
Supplement: S5 Table — (XLSX) [file pbio.3003462.s013.xlsx]

## Sheet: Table of Content
	Table S5- Table of Content
	Worksheet name	Description
	Library indices	Library indices used to demultiplex samples from the same sequencing lane, and descriptions of each library
	MultiSeq Barcode indices	Hashtag oligo DNA sequences used to demultiplex cells from each mouse, organ, and treatment condition
	Marker Genes	List of genes used for manual identification of cell types, supporting Fig. 5B and genes shown in Fig. S7A
	Gene sets Used in Paper	List of gene sets and their origins
	Gene Set Gene List	List of genes per gene set used
	References	List of References

## Sheet: Library Indices
Sample Name	i7 Index First index read	i5 Index Second index read	10x Index 10x Genomics Samples Only	Sample Content
GEX_L1	AGCAAGAAGC	TTGTGTTTCT	SI-TT-H5	Gene expression library 1
GEX_L2	CCTATCCTCG	GAATACTAAC	SI-TT-H6	Gene expression library 2
GEX_L3	ACCTCGAGCT	TGTGTTCGAT	SI-TT-H7	Gene expression library 3
GEX_L4	ATAAGGATAC	ATAGATAGGG	SI-TT-H8	Gene expression library 4
GEX_L5	AGAACTTAGA	CGAGTCCTTT	SI-TT-H9	Gene expression library 5
HT_L1	ACATCG	None		Multiseq Barcodes for Gene Expression Library 1 cells
HT_L2	GCCTAA	None		Multiseq Barcodes for Gene Expression Library 2 cells
HT_L3	TGGTCA	None		Multiseq Barcodes for Gene Expression Library 3 cells
HT_L4	CACTGT	None		Multiseq Barcodes for Gene Expression Library 4 cells
HT_L5	ATTGGC	None		Multiseq Barcodes for Gene Expression Library 5 cells

## Sheet: MultiSeq Barcode Indices
Barcode Number	Barcode Sequence	Stimulation	Organ	Mouse number
BC1	GGAGAAGA	Vehicle	BM	1
BC2	CCACAATG	Vehicle	BM	2
BC3	TGAGACCT	IL17	BM	3
BC4	GCACACGC	IL17	BM	4
BC5	AGAGAGAG	EPO	BM	5
BC6	TCACAGCA	EPO	BM	6
BC7	GAAAAGGG	EPO + IL17	BM	7
BC8	CGAGATTC	EPO + IL17	BM	8
BC9	GTAGCACT	Vehicle	SP	1
BC10	CGACCAGC	Vehicle	SP	2
BC11	TTAGCCAG	IL17	SP	3
BC12	GGACCCCA	IL17	SP	4
BC13	CCAACCGG	EPO	SP	5
BC14	TGACCGAT	EPO	SP	6
BC15	GCAACGCC	EPO + IL17	SP	7
BC16	CAATCGGT	EPO + IL17	SP	8

## Sheet: Marker Genes
Cell type	Class	Subclass	Marker gene	Reference
Conventional Dendritic Cell	cDC		Zfp366	Chopin, M. et al. Transcription Factor PU.1 Promotes Conventional Dendritic Cell Identity and Function via Induction of Transcriptional Regulator DC-SCRIPT. Immunity 50, 77–90.e5 (2019)
Conventional Dendritic Cell	cDC		Zbtb46	Chopin, M. et al. Transcription Factor PU.1 Promotes Conventional Dendritic Cell Identity and Function via Induction of Transcriptional Regulator DC-SCRIPT. Immunity 50, 77–90.e5 (2019)
Conventional Dendritic Cell 1	cDC	cDC1	Naaa	Chopin, M. et al. Transcription Factor PU.1 Promotes Conventional Dendritic Cell Identity and Function via Induction of Transcriptional Regulator DC-SCRIPT. Immunity 50, 77–90.e5 (2019)
Conventional Dendritic Cell 1	cDC	cDC1	Cd8	Brown, C. C. et al. Transcriptional Basis of Mouse and Human Dendritic Cell Heterogeneity. Cell 179, 846–863.e24 (2019)
Conventional Dendritic Cell 1	cDC	cDC1	Xcr1	Brown, C. C. et al. Transcriptional Basis of Mouse and Human Dendritic Cell Heterogeneity. Cell 179, 846–863.e24 (2019)
Conventional Dendritic Cell 2	cDC	cDC2	Dtx1	Brown, C. C. et al. Transcriptional Basis of Mouse and Human Dendritic Cell Heterogeneity. Cell 179, 846–863.e24 (2019)
Conventional Dendritic Cell 2	cDC	cDC2	Ccr6	Brown, C. C. et al. Transcriptional Basis of Mouse and Human Dendritic Cell Heterogeneity. Cell 179, 846–863.e24 (2019)
Plasmacytoid Dendritic Cell	pDC	pDC	Siglech	Chopin, M. et al. Transcription Factor PU.1 Promotes Conventional Dendritic Cell Identity and Function via Induction of Transcriptional Regulator DC-SCRIPT. Immunity 50, 77–90.e5 (2019)
Plasmacytoid Dendritic Cell	pDC	pDC	Bst2	Chopin, M. et al. Transcription Factor PU.1 Promotes Conventional Dendritic Cell Identity and Function via Induction of Transcriptional Regulator DC-SCRIPT. Immunity 50, 77–90.e5 (2019)
Multipotent Progenitor	MPP	MPP	Procr	Weinreb, C., Rodriguez-Fraticelli, A., Camargo, F. D. & Klein, A. M. Lineage tracing on transcriptional landscapes links state to fate during differentiation. Science 367, (2020)
Multipotent Progenitor	MPP	MPP	Hlf	Weinreb, C., Rodriguez-Fraticelli, A., Camargo, F. D. & Klein, A. M. Lineage tracing on transcriptional landscapes links state to fate during differentiation. Science 367, (2020)
Multipotent Progenitor	MPP	MPP	Mecom	Weinreb, C., Rodriguez-Fraticelli, A., Camargo, F. D. & Klein, A. M. Lineage tracing on transcriptional landscapes links state to fate during differentiation. Science 367, (2020)
Erythroid, Basophilic, Megakaryocytic Progenitor	EBMP	EBMP	Apoe	Tusi, B. K. et al. Population snapshots predict early haematopoietic and erythroid hierarchies. Nature 555, 54–60 (2018)
Erythroid, Basophilic, Megakaryocytic Progenitor	EBMP	EBMP	Mfsd2b	Tusi, B. K. et al. Population snapshots predict early haematopoietic and erythroid hierarchies. Nature 555, 54–60 (2018)
Erythroid, Basophilic, Megakaryocytic Progenitor	EBMP	EBMP	Ifitm1	Tusi, B. K. et al. Population snapshots predict early haematopoietic and erythroid hierarchies. Nature 555, 54–60 (2018)
Erythroid, Basophilic, Megakaryocytic Progenitor	EBMP	EBMP	Ctla2a	Tusi, B. K. et al. Population snapshots predict early haematopoietic and erythroid hierarchies. Nature 555, 54–60 (2018)
Basophilic/Mast Progenitor	BaMaP	BaMaP	Ms4a2	Ohmori, S. ’ya et al. GATA2 and PU.1 Collaborate To Activate the Expression of the Mouse Ms4a2 Gene, Encoding FcεRIβ, through Distinct Mechanisms. Mol. Cell. Biol. 39, (2019)
Basophilic/Mast Progenitor	BaMaP	BaMaP	Cd200r3	Kojima, T. et al. Mast cells and basophils are selectively activated in vitro and in vivo through CD200R3 in an IgE-independent manner. J. Immunol. 179, 7093–7100 (2007)
Megakaryocytic Progenitor	MegP	MegP	Vwf	Lambert, M. P. et al. Intramedullary megakaryocytes internalize released platelet factor 4 and store it in alpha granules. J. Thromb. Haemost. 13, 1888–1899 (2015)
Megakaryocytic Progenitor	MegP	MegP	Pf4	Lambert, M. P. et al. Intramedullary megakaryocytes internalize released platelet factor 4 and store it in alpha granules. J. Thromb. Haemost. 13, 1888–1899 (2015)
Eosinophilic Progenitor	EosP	EosP	Prg3	Plager, D. A., Adolphson, C. R. & Gleich, G. J. A novel human homolog of eosinophil major basic protein. Immunol. Rev. 179, 192–202 (2001)
Eosinophilic Progenitor	EosP	EosP	Prg2	Plager, D. A., Adolphson, C. R. & Gleich, G. J. A novel human homolog of eosinophil major basic protein. Immunol. Rev. 179, 192–202 (2001)
Lymphoid Progenitor	LyP	LyP	Flt3	Adolfsson, J. et al. Identification of Flt3+ lympho-myeloid stem cells lacking erythro-megakaryocytic potential a revised road map for adult blood lineage commitment. Cell 121, 295–306 (2005)
Lymphoid Progenitor	LyP	LyP	Cd34	Adolfsson, J. et al. Identification of Flt3+ lympho-myeloid stem cells lacking erythro-megakaryocytic potential a revised road map for adult blood lineage commitment. Cell 121, 295–306 (2005)
Lymphoid Progenitor	LyP	LyP	Dntt	Ng, S. Y.-M., Yoshida, T., Zhang, J. & Georgopoulos, K. Genome-wide lineage-specific transcriptional networks underscore Ikaros-dependent lymphoid priming in hematopoietic stem cells. Immunity 30, 493–507 (2009)
Pro B Cell	ProB	ProB	Rag1	Lee, R. D. et al. Single-cell analysis identifies dynamic gene expression networks that govern B cell development and transformation. Nat. Commun. 12, 6843 (2021)
Pro B Cell	ProB	ProB	Rag2	Lee, R. D. et al. Single-cell analysis identifies dynamic gene expression networks that govern B cell development and transformation. Nat. Commun. 12, 6843 (2021)
Pro B Cell	ProB	ProB	Vpreb1	Lee, R. D. et al. Single-cell analysis identifies dynamic gene expression networks that govern B cell development and transformation. Nat. Commun. 12, 6843 (2021)
Immature B Cell (Mixed Pop)	Immature B	Immature B	Cd19	Lee, R. D. et al. Single-cell analysis identifies dynamic gene expression networks that govern B cell development and transformation. Nat. Commun. 12, 6843 (2021)
Immature B Cell (Mixed Pop)	Immature B	Immature B	Pax5	Lee, R. D. et al. Single-cell analysis identifies dynamic gene expression networks that govern B cell development and transformation. Nat. Commun. 12, 6843 (2021)
Immature B Cell (Mixed Pop)	Immature B	Immature B	Ms4a1	Lee, R. D. et al. Single-cell analysis identifies dynamic gene expression networks that govern B cell development and transformation. Nat. Commun. 12, 6843 (2021)
T Cell (Mixed Pop)	T	T	Cd3e	Wakabayashi, Y. et al. Bcl11b is required for differentiation and survival of alphabeta T lymphocytes. Nat. Immunol. 4, 533–539 (2003)
T Cell (Mixed Pop)	T	T	Bcl11b	Wakabayashi, Y. et al. Bcl11b is required for differentiation and survival of alphabeta T lymphocytes. Nat. Immunol. 4, 533–539 (2003)
Granulocyte-Monocyte Progenitor	GMP	GMP	Cebpa	Yáñez, A. et al. Granulocyte-Monocyte Progenitors and Monocyte-Dendritic Cell Progenitors Independently Produce Functionally Distinct Monocytes. Immunity 47, 890–902.e4 (2017)
Granulocyte-Monocyte Progenitor	GMP	GMP	Calr	Yáñez, A. et al. Granulocyte-Monocyte Progenitors and Monocyte-Dendritic Cell Progenitors Independently Produce Functionally Distinct Monocytes. Immunity 47, 890–902.e4 (2017)
Granulocyte-Monocyte Progenitor	GMP	GMP	Plac8	Yáñez, A. et al. Granulocyte-Monocyte Progenitors and Monocyte-Dendritic Cell Progenitors Independently Produce Functionally Distinct Monocytes. Immunity 47, 890–902.e4 (2017)
Monocyte	Mo	Mo	Csf1r	Olsson, A. et al. Single-cell analysis of mixed-lineage states leading to a binary cell fate choice. Nature 537, 698–702 (2016)
Monocyte	Mo	Mo	Ctss	Olsson, A. et al. Single-cell analysis of mixed-lineage states leading to a binary cell fate choice. Nature 537, 698–702 (2016)
Monocyte	Mo	Mo	Klf4	Olsson, A. et al. Single-cell analysis of mixed-lineage states leading to a binary cell fate choice. Nature 537, 698–702 (2016)
Neutrophil	Neu	Neu	Elane	Grieshaber-Bouyer, R. et al. The neutrotime transcriptional signature defines a single continuum of neutrophils across biological compartments. Nat. Commun. 12, 2856 (2021)
Neutrophil	Neu	Neu	Cebpe	Kwok, I. et al. Combinatorial Single-Cell Analyses of Granulocyte-Monocyte Progenitor Heterogeneity Reveals an Early Uni-potent Neutrophil Progenitor. Immunity 53, 303–318.e5 (2020)
Neutrophil	Neu	Neu	Lyz2	Grieshaber-Bouyer, R. et al. The neutrotime transcriptional signature defines a single continuum of neutrophils across biological compartments. Nat. Commun. 12, 2856 (2021)
Neutrophil	Neu	Neu	Lcn2	Grieshaber-Bouyer, R. et al. The neutrotime transcriptional signature defines a single continuum of neutrophils across biological compartments. Nat. Commun. 12, 2856 (2021)
Neutrophil	Neu	Neu	S100a9	Ryckman, C., Vandal, K., Rouleau, P., Talbot, M. & Tessier, P. A. Proinflammatory activities of S100: proteins S100A8, S100A9, and S100A8/A9 induce neutrophil chemotaxis and adhesion. J. Immunol. 170, 3233–3242 (2003)
Macrophage	Mac	Mac	C1qa	Tran, M. T. N. et al. MafB is a critical regulator of complement component C1q. Nat. Commun. 8, 1700 (2017)
Macrophage	Mac	Mac	C1qb	Tran, M. T. N. et al. MafB is a critical regulator of complement component C1q. Nat. Commun. 8, 1700 (2017)
Macrophage	Mac	Mac	C1qc	Tran, M. T. N. et al. MafB is a critical regulator of complement component C1q. Nat. Commun. 8, 1700 (2017)
Early Erythroid Progenitor	EEP	EEP	Trib2	Tusi, B. K. et al. Population snapshots predict early haematopoietic and erythroid hierarchies. Nature 555, 54–60 (2018)
Early Erythroid Progenitor	EEP	EEP	Vamp5	Tusi, B. K. et al. Population snapshots predict early haematopoietic and erythroid hierarchies. Nature 555, 54–60 (2018)
Early Erythroid Progenitor	EEP	EEP	Car1	Tusi, B. K. et al. Population snapshots predict early haematopoietic and erythroid hierarchies. Nature 555, 54–60 (2018)
Committed Erythroid Progenitor	CEP	CEP	Mt2	Tusi, B. K. et al. Population snapshots predict early haematopoietic and erythroid hierarchies. Nature 555, 54–60 (2018)
Committed Erythroid Progenitor	CEP	CEP	Lmcd1	Tusi, B. K. et al. Population snapshots predict early haematopoietic and erythroid hierarchies. Nature 555, 54–60 (2018)
Committed Erythroid Progenitor	CEP	CEP	Minpp1	Tusi, B. K. et al. Population snapshots predict early haematopoietic and erythroid hierarchies. Nature 555, 54–60 (2018)
Proerythroblast	ProE	ProE	Slbp	Prado, M. et al. Unpublished (2024)
Proerythroblast	ProE	ProE	Dek	Prado, M. et al. Unpublished (2024)
Basophilic Erythroblast	BasoE	BasoE	Gypc	Prado, M. et al. Unpublished (2024)
Basophilic Erythroblast	BasoE	BasoE	Aqp1	Prado, M. et al. Unpublished (2024)
Polychromatic Erythroblast	PolyE	PolyE	Gch1	Prado, M. et al. Unpublished (2024)
Polychromatic Erythroblast	PolyE	PolyE	Asb17os	Prado, M. et al. Unpublished (2024)
Orthochromatic Erythroblast	OrthoE	OrthoE	Xpo7	Prado, M. et al. Unpublished (2024)
Orthochromatic Erythroblast	OrthoE	OrthoE	Ypel3	Prado, M. et al. Unpublished (2024)
Pyrenocyte	Pyrenocyte	Pyrenocyte	Neat1	Prado, M. et al. Unpublished (2024)
Pyrenocyte	Pyrenocyte	Pyrenocyte	Malat1	Prado, M. et al. Unpublished (2024)
Reticulocyte	Reticulocyte	Reticulocyte	Bpgm	Prado, M. et al. Unpublished (2024)
Reticulocyte	Reticulocyte	Reticulocyte	Hba-a1	Prado, M. et al. Unpublished (2024)

## Sheet: Gene Sets Used in Paper
Analysis which Gene Set is Used	Set Name	Source	Method	Notes
Gene Set Enrichment Analysis	HALLMARK_PI3K_AKT_MTOR_SIGNALING	msigDB	Data Base	PI3K signaling via AKT to mTORC1
Gene Set Enrichment Analysis	HALLMARK_MTORC1_SIGNALING	msigDB	Data Base	mTORC1 signaling
Gene Set Enrichment Analysis	HALLMARK_HYPOXIA	msigDB	Data Base	response to hypoxia; HIF1A targets
Gene Set Enrichment Analysis	HALLMARK_APOPTOSIS	msigDB	Data Base	programmed cell death; caspase pathway
Gene Set Enrichment Analysis	HALLMARK_TNFA_SIGNALING_VIA_NFKB	msigDB	Data Base	TNFA signaling via NFκB
Gene Set Enrichment Analysis	HALLMARK_IL2_STAT5_SIGNALING	msigDB	Data Base	IL2_JAK_STAT5_SIGNALING
Gene Set Enrichment Analysis	HALLMARK_IL6_JAK_STAT3_SIGNALING	msigDB	Data Base	IL6 STAT3 signaling during acute phase response
Gene Set Enrichment Analysis	BAKER_HEMATOPOESIS_STAT1_TARGETS	msigDB	Data Base	From review Baker et al. 2007. Oncogene
Gene Set Enrichment Analysis	BAKER_HEMATOPOESIS_STAT5_TARGETS	msigDB	Data Base	From review Baker et al. 2007. Oncogene
Gene Set Enrichment Analysis	BAKER_HEMATOPOIESIS_STAT3_TARGETS	msigDB	Data Base	From review Baker et al. 2007. Oncogene
Gene Set Enrichment Analysis	NUMATA_CSF3_SIGNALING_VIA_STAT3	msigDB	Data Base	From Numata et al. 2005. J. Biol Chem. | Genes that were upregulated after GCSF stimulation in 32Dcl3 cells but not in Stat3 KO cells
Gene Set Enrichment Analysis	REACTOME_ERYTHROPOIETIN_ACTIVATES_PHOSPHOINOSITIDE_3_KINASE_PI3K	msigDB	Data Base	Not by favorite. This is a reactome set, which is only the physical components involved in PI3K/EpoR signaling but not the downstream transcriptional effectors
Gene Set Enrichment Analysis	NFKB1_TARGET_GENES	msigDB	Data Base	Genes containing one or more binding sites for UniProt:P25799 (Nfkb1) in their promoter regions (TSS -1000,+100 bp) as identified by GTRD version 20.06 ChIP-seq harmonization.
Gene Set Enrichment Analysis	Elk1 Target Genes	Odrowaz et al. 2012. Plos Genetics	Chip-Seq	Chip-Seq of ELK1, a downstream target of MAPK in Epo signaling, in MCF10A cells
Gene Set Enrichment Analysis	Ap1 Target Genes	Seo et al. 2021. Genome Research.	Chip-Seq	Chip-Seq of AP-1 of all 7 members using genome inserted FLAG tag.
Gene Set Enrichment Analysis	Ints11 Target Genes	Yue et al. 2017. Genes & Dev	Chip-Seq	Chip-Seq of Ints11, a downstream target of Erk1/2 and MEK signaling, after EGF stimulation and in the prescence of Erk1/2 and Mek inhihibitors
Gene Set Enrichment Analysis	pStat5_Chip_Gillinder	Gillinder et al. 2017. Plos One	Chip-Seq - pStat5	Epo (10 U/mL) induction with pStat5 ChipSeq in murine erythroid cells (J2E)
Gene Set Enrichment Analysis	nascent_EPO_induced_genes	Gillinder et al. 2017. Plos One	4-Thiouridine Label and RNA-seq	Epo (10 U/mL) induction with pStat5 ChipSeq in murine erythroid cells (J2E)
Gene Set Enrichment Analysis	pStat3_Chip_Durant	Durant et al. 2010. Immunity	Chip-Seq - pStat3	IL-6 ,CD3, CD28, TGF-B stimulated CD4+ CD44-CD62L+ T cells | Notes from paper: Quantification of STAT3 Binding or Histone Modifications at Target Genes Related to Figures 4A and 7A and Figure S3.
Gene Set Enrichment Analysis	pStat3_Chip_Hutchins	Hutchins et al. 2012. Blood	Chip-Seq - pStat3	IL-10 stimulated murine peritoneal macrophages
Gene Set Enrichment Analysis	nfkb_RelA_chip_RNAseq_Ngo	Ngo et al. 2020. Cell Reports	Chip-Seq - RelA	Primary MEFs from 8 week mice with complete loss of NFKB signaling through p53−/−crel−/−rela-/− | TNF-a inducible - combined Chip-Seq with KOs and RNAseq to validate what genes are RelA dependent and drives transcription
Gene Set Enrichment Analysis	Hif1a_Targets	Allan et al. 2021. Cell Stem Cell	Chip-Seq Hif1a	Cross cell type Hif1a targets (Heart, Brain, T cells, Melanocytes)
Gene Set Enrichment Analysis	Gata1_Targets	Fujiwara et al. 2009. Molecular Cell	Chip-Seq Gata1	Upregulated Gata1 Chipseq Peaks in Ter119+ Primary Murine Erythroblasts
Gene Set Enrichment Analysis	Foxo3_Targets	Liang et al. 2015. Plos One Eijkelenboon et al. 2013. Cell Reports	Chip-Seq & RNA-seq Foxo3	Overlapping genes from Foxo3 Chipseq Targets from Eijkelenboom et al. and RNAseq from Liang et al
Gene Set Scoring Analysis	Epo Response Genes (Top 15)	Tusi et al. 2018. Nature	RNA-seq	Top 15 Epo Response Genes after scRNAseq of Epo stimulated erythroid progenitors
Gene Set Scoring Analysis	Epo Response Genes (ALL)	Tusi et al. 2018. Nature	RNA-seq	All Epo Response Genes after scRNAseq of Epo stimulated erythroid progenitors
Gene Set Scoring Analysis	S Phase	Whitfield et al. 2002. MBoC	RNA-seq	RNA-seq of Cell Cycle Synchronized cells
Gene Set Scoring Analysis	G2 Phase	Whitfield et al. 2002. MBoC	RNA-seq	RNA-seq of Cell Cycle Synchronized cells
Gene Set Scoring Analysis	G2/M Phase	Whitfield et al. 2002. MBoC	RNA-seq	RNA-seq of Cell Cycle Synchronized cells
Gene Set Scoring Analysis	G1/S	Whitfield et al. 2002. MBoC	RNA-seq	RNA-seq of Cell Cycle Synchronized cells
Gene Set Scoring Analysis	M/G1 Phase	Whitfield et al. 2002. MBoC	RNA-seq	RNA-seq of Cell Cycle Synchronized cells

## Sheet: Gene Set Gene List
Gene Set Name	pStat3_Chip_Durant	pStat3_Chip_Hutchins	pStat5_Chip_Gillinder	nascent_EPO_induced_genes	nfkb_RelA_chip_RNAseq_Ngo	Hif1a_Target Genes	Gata1_Target Genes	Foxo3_Target Genes	AP1 Target Genes	Elk1 Target Genes	Ints11 Target Genes	Epo Response Genes (Top 15)	Epo Response Genes (ALL)	S Phase	G2 Phase	G2/M Phase	G1/S	M/G1 Phase
	Sfi1	Bcl3	Cdk5rap1	Cish	Alpk1	Pdk1	2010011I20Rik	ZMAT2	Cebpb	NDUFS5	Arc	Arhgdig	C2cd4a	Abcc2	Alkbh1	Adh4	Abca7	Afap1
	Eif4enif1	Mrps2	Cish	Pim1	Angptl4	Rps3a1	2310035K24Rik	WDR45	Foxa1	WNK1	Ing1	Fabp5	Podxl	Abcc5	Anln	Ahi1	Acd	Agfg1
	Rora	Scarb1	A530013C23Rik	Thbs1	Atp2b4	Gabpb2	5730593F17Rik	UCP2	Foxa2	MAP3K14	Ezr	Cpd	Cpd	Abhd10	Ap3d1	Akirin2	Acyp1	Agpat3
	Runx1	Ccni	N4bp2	Csf2rb2	Bahcc1	Rnu73b	Abcb10	UBE2H	Ets1	ZNF548	Serpine1	B3gnt7	Ctsc	Acpp	Arhgap19	Ankrd40	Adamts1	Akap13
	Bach2	Stat3	Cpeb4	Plek2	Bcl3	Snord73a	Ache	TSPAN8	Hoxc9	FAM32A	Tbx3	Cda	Fabp5	Adam22	Arl4a	Anln	Adck2	Amd2
	Wwox	3110082I17Rik	Cox4i2	Nek6	Bid	Gm16740	Alas2	TRAK2	Mafb	DIXDC1	Tm4sf1	Mt2	Cda	Arhgap42	Armc1	Arhgap19	Adcy6	Antxr1
	Zmiz1	Eps15	Podxl	Vaultrc5	Birc2	Gm37493	Amhr2	TOR1AIP2	Nkx3-1	RPL24	Sertad1	Osm	Gdf3	Asf1b	Asxl1	Arhgdib	Ankrd10	Aoc2
	Myh9	Ppp1r3b	Nsmce1	Tshz1	Birc3	Gm37933	Ankrd27	TMOD1	Spi1	IFNGR2	Sod2	Ptger3	Osm	Asip	Atl2	Arl6ip1	Ap4b1	Aoc3
	Ccdc88c	Pik3r1	Gm14164	Csf2rb	C9orf72	Pgm1	Aqp8	TCP11L2	Ap1	CENPV	Actg1	Grtp1	Ptger3	Atad2	Aurkb	Asphd2	Apex2	Bag3
	Bcl11b	A830007P12Rik	Prpf31	Ralb	Camkk2	Slc2a1	Arrb1	SLC7A8	Irf6	B4GALT1	Csnk1d	Ctsc	Muc3a	Bbs2	Bclaf1	Asxl1	Arglu1	Btbd3
	Sept9	Cebpa	Slc2a3	5730420D15Rik	Ccl2	Zfp292	Atp6v0d1	SLC43A2	Isgf3g	AZIN1	Schip1	Podxl	Mt2	Bivm	Bora	Atf7ip	Atad2	1700102P08Rik
	D18Ertd653e	Chd9	Junb	Samsn1	Ccl20	Pnrc1	B230312A22Rik	SESN3	Sox3	EGR1	Arf4	Muc3a	Grtp1	Blm	Brd8	Atxn1l	Baiap2	C4b
	Adam19	Tut1	Vdac2	Bcl2l1	Ccl5	Rlf	Bcas3	RNF19A	Gli3	LOC642587	Cth	Gdf3	B3gnt7	Brca1	Btnl9	Aurka	Bard1	Cbx3
	Nfatc2	Socs3	Suv420h2	Traf5	Ccl7	Eno1	Carhsp1	RNF122	NFATC2	MICAL2	Homer1	St3gal6	St3gal6	Brip1	Bub3	B4galt1	Brd7	Cdk7
	2010111I01Rik	Aig1	Gypc	Samd14	Cd44	Kmt2e	Ccndbp1	RIOK3	Fxr	TADA3L	Cdkn1a	C2cd4a	Arhgdig	4632434I11Rik	4930427A07Rik	Birc2	AK010878	Cdkn3
	Map4k4	Psmb6	Gtf2a2	Hectd1	Cd83	5031425E22Rik	Ccrn4l	RICTOR	Npas2	IRF3	Tiparp		Rasl11a	2410089E03Rik	1700066M21Rik	Birc5	Capn7	Cep70
	Ppp1r16b	Tmem49	Socs3	Suv420h2	Cdk6	Ubn2	Cdc42ep4	RALGPS2	Atf2	PFDN1	Dnajb1		Ikzf4	Casp2	1700001L19Rik	Bmp2	Casp2	Cnih4
	Ets1	Mcm3	Pard6b	2310014L17Rik	Clic4	Kdm3a	Ctsb	RAB43	Bcl11a	HOMER1	Dclk1		Map3k6	Ccdc14	Casp3	Bub1	Casp8ap2	Cryba1
	Lrig1	Sema4c	Poli	Pde4d	Col27a1	Gapdh	Dclre1b	RAB30	Sox8	TERC	Bcl2l12		Havcr2	Ccdc150	Cbx5	C6	Ccne1	Ctr9
	Adarb1	AC102313.1	Tal1	Rtn4	Csf1	Gpi1	Dctn6	PIK3CA	Pknox1	LIMA1	Idi1		Pkia	Ccdc84	Ccdc107	Cadm1	Ccne2	Cwc15
	Mgll	Sh3bp4	Msh5	Clint1	Cx3cl1	Ldha	Dhcr24	PDZK1IP1	Elf3	CTGF	Arl5b		Slc39a14	Cdc45	Ccna2	Ccdc88a	Cdc25a	Cyth3
	Hdac4	Dsel	Cd97	Kat2b	Cxcl1	Bnip3	Ehd1	OPTN	Klf14	VDAC3	Dusp2		Nlrp6	Cdc7	Ccnf	Ccdc90b	Cdc6	Dcp1a
	Pmepa1	Cry1	Mzt2	Furin	Cxcl10	Gm12758	Epb4.9	MXI1	Elk1	CCDC104	Map1lc3b		Fetub	Cdca5	Cdc16	Ccna2	Cdca7	Dctn6
	Galnt2	Scyl2	Dyrk3	Arhgap28	Cxcl16	Gm12762	Fahd1	MBTPS1	Egr1	C5orf51	Cks2		1700101E01Rik	Cdh24	Cdc25c	Ccnb2	Cdca7l	Dexi
	Prkch	Ccdc59	Pklr	Abcg2	Cxcl2	Gm9358	Fkbpl	LPXN	Sox18	MEX3B	Pdlim5		Tulp2	Cdkn2aip	Cdc42ep4	Cd97	Cdk20	Dkc1
	Smad3	Ppp1r12a	Atf6	Ripk1	Cxcl5	Lrp2bp	Gadd45g	IRS2	Arid5a	EGFL6	Ppp1r15b		Amd-ps3	Cenpm	Cdca2	Cdc20	Cep57	Dnajb6
	Ankrd11	Csrp2	Stk11	Plcl2	Fas	Ankrd37	Gga2	HBP1	Maff	MAML2	Plekho2		Mtus2	Cenpq	Cdca3	Cdc25b	Chaf1a	Dsp
	Cux1	Dusp18	Pik3ap1	Vrk2	Foxs1	Gm2059	Gmpr	GOLPH3L	E2f1	CAP1	Mcl1		Trim71	Cers6	Cdca8	Cdc27	Chaf1b	Dynll1
	Ikzf1	Zkscan17	Rps21	Ppard	Gadd45b	Pkm	Gpr146	GLCCI1	Rbpj1	PDLIM5	Slc20a1		Glipr1l1	Chml	Cdk1	Cdc42ep1	Clspn	Eif4e
	Rai1	Usp32	Lmna	Tle4	Gbp2	Plod2	Gtpbp1	GDA	Hic1	FLJ16165	Odc1		Zfr2	Col7a1	Cdkl5	Cdca3	Crebzf	Elp3
	Akap13	Rptor	Pycr2	Zfp933	Gch1	Gm37545	H2afv	FOXP1	Tbx5	NCRNA00081	Tra2b		Eogt	Coq9	Cdkn1b	Cdkn2d	Ctsd	Fam189b
	Ski	Nbas	Ano1	Atf6	Gem	Gm38391	Hk1	FBXO34	Zbtb18	SERTAD1	Jund		Arnt2	Cpne8	Cdkn2c	Cenpa	Dis3	Fam60a
	Il2ra	Eapp	Xpr1	Ralgps2	Gsap	Pgk1	Hmbs	FBXO30	Sox15	EGR2	Sowahc		Slc27a5	Crebzf	Cdr2	Cenpe	Dnajb9	Fopnl
	Tec	RP23-451E1.1	4732416N19Rik	Mroh1	Gsdmd	P4ha1	Icam4	FAM55B	Zbtb3	TMEM211	Atg101		Wdr17	Crls1	Cenpl	Cenpf	Dnajc3	Foxk2
	Peli2	Rin3	Adamtsl4	Btk	H2-K1	Pfkl	Mafk	ERO1LB	Hinfp	HINT3	Pi4k2a		Tnfrsf18	Dcun1d3	Cep350	Cep55	Donson	Frs2
	Tmem49	Crip1	Mir1965	Exoc6	H2-Q4	Mif	Map1lc3b	DPYSL2	Oct11	EDN1	Adarb2		Crct1	Depdc7	Cfd	Cflar	Dscc1	Fxr1
	Eif2c2	Dip2c	Samd14	Akt3	Hivep1	Cited2	Mical3	DDI2	Hre	PIK3R1	Junb		Ackr2	Dhfr	Cflar	Cit	Dtl	G3bp1
	Rara	Pde4d	Tars	Tcf4	Icam1	Narf	Mppe1	CLU	Tead3	CCBE1	Tpm4		1700013F07Rik	Dmxl2	Chek2	Ckap2	E2f1	Gata2
	Crtc3	Il6st	F630206G17Rik	Adk	Il15ra	P4ha2	Myd116	CDR2	Foxf1	MCL1	Ncoa7		Lhfpl1	Dna2	Ciita	Ckap5	E2f2	Gdf15
	Sema4d	Sacs	Pklr	Nt5c3	Il1rl1	Slc16a3	Ncoa4	CBLB	Gfy	OFD1	Etf1		Pfn2	Dnajb4	Ckap2	Cks1b	Eif2a	Gnb1
	Etv6	Diap3	St3gal2	Mms19	Irf1	Alkbh5	Ndufa5	ARRDC3	Mafa	ZNF389	Ankrd37		Serpina3g	Dnajc6	Ckap2l	Cks2	Gm2904	Grpel1
	Cpd	Tbc1d4	Lrrc8b	Vcl	Itpkc	Ero1l	Ndufb7	ARHGEF12	Gata2	NGDN	Eif1		Lrrn4cl	Donson	Cxcl14	Cnn2	Fam105b	Gspt1
	Ubac2	Brd1	Sgms1	Lrch1	Jak2	Bnip3l	Nrip3	AFF1	Nfy	LOC100129550	Thbs1		Eps8l1	Dscc1	Cyb5r2	Cnot10	Fam122a	Gtf3c4
	Mbnl1	Novel transcript	Lpcat3	Hells	Klhl25	Fam162a	Numbl		Gm397	SF3B14	Btg2		Catsperg1	Dync1li2	Cyth2	Cntrob	Fancg	Hif1a
	Clec16a	Snx32	A230050P20Rik	Sgms1	Map3k8	Gbe1	Oaz2		Zfp691	LITAF	Ppp1r15a		Nr2f1	E2f8	Dcaf7	Csgalnact1	Fbxl20	H2-Oa
	Ikzf3	Shoc2	Sptb	Epb4.1l5	Mfhas1	Ccdc58	Pim1			ZNF321	Ier2		Ehd2	Efhc1	Det1	Ctcf	Flad1	Hmg20b
	Abtb2	Fam107b	Plec	Pvt1	Micall2	1600014C23Rik	Pip5k1b			ACTB	Egr3		Nlrp6	Eif4ebp2	Dhx8	Ctnna1	Gins2	Hmgcr
	Maml2	Ttc21b	Rab5a	2610507B11Rik	Mt2	Seh1l	Pqlc2			ZNF252	Usp36		Zswim3	Esco2	Dnajb1	Ctnnd1	Gins3	Hsd17b11
	Ust	RP23-405K7.2	Mstn	Scd2	Nfatc1	Gm26910	Rab3il1			TK2	Errfi1		Zfp560	Exo1	Ebi3	Depdc1a	Gmnn	Hspa8
	Rbpj	Plcb2	Eif5a	Cnot6	Nfkb1	Pgam1	Rfx2			TCF7	Slc25a33		B630005N14Rik	Ezh2	Emp1	Depdc1b	Hells	2010002M12Rik
	Satb1	Snrnp200	Stat1	Snx9	Nfkb2	Kmt5b	Rfxank			JUN	Ccnl1		Fam107a	Fam178a	Entpd5	Diap3	Hormad1	Ifit2
	Fam129b	Bmp2	Nek5	Lin28b	Nfkbia		Sec14l1			ARC	Ptgs2		Usp44	Fanca	Espl1	Dlgap5	Hoxb4	Ilf2
	Il17f	Pxmp3	Nek6	Lin52	Nfkbib		Selenbp2			MYSM1	Ptger4		Pomc	Fanci	Fadd	Dnaja1	Hras	Jmjd1c
	Spsb1	Rsrc1	Psmd3	BC016423	Nfkbid		Slc4a1			RSU1	Srf		Spag6l	Fen1	Fam110a	Dnajb1	Hsf2	Kdm5b
	Foxo1	S1pr1	Lsm4	Ptpn4	Nfkbie		Slc9a1			MEX3C	Tulp2		Stc2	Gclm	Fam83d	Dr1	Hspb8	2700049A03Rik
	Znrf1	Zdhhc21	Arl8a	Slmap	Nfkbiz		Suv420h2			ETS2	Vtcn1		Col1a2	Gpr126	Fan1	Dusp4	Insr	Kif5b
	Notch1	Urod	Arpc1b	Rbm25	Ninj1		Tmem14c			ZMYND8	Hes1		Pknox2	H1f0	Fancd2	Dzip3	Ints8	Kpnb1
	Cyth1	AC158121.2	Cgnl1	Rad51b	Noct		Tmod1			PTER	Myt1l		Ltbp2	Hells	Fzr1	E2f5	Ivns1abp	Kras
	Fyn	Magi2	Pim1	Kansl1	Parp8		Vps18			KCTD20	Krt17		Tmem132d	Hist1h2ao	G2e3	Ect2	Kank2	Larp1
	Bzrap1	Bst1	Bmp2k	Vmp1	Pdgfb		Wbscr27			LOC400940	Lag3		Stat4	Hist1h2ad	Gabpb1	Ern2	Kcnc4	Larp7
	Akna	AC103623.1	Adck1	Tnrc6b	Pdlim4		1700025K23Rik			ITGAV	Maff		Trp53inp1	Hist1h2bg	Gas1	Fam64a	E330009J07Rik	Gm19797
	Plec1	B3galtl	Bmp2k	Rabgap1l	Phldb1		9130401M01Rik			PFN1	Nr4a2		Serpina3f	Hist4h4	Gas2l3	Fga	Leng8	Lrif1
	Ptk2b	Rfc3	Ugcg	Acaca	Pim1		9830001H06Rik			ZNF408	Dusp8		Ctnnd2	Hist2h4	Gpr126	Foxm1	Lnpep	Lyar
	Mtss1	C1galt1	Ank1	Ptprg	Psmb10		Adat1			KCTD10	Fosl1		Map3k19	Hist1h4k	H2afx	Frzb	Luc7l3	Mllt6
	Fmnl1	Snd1	Mitd1	Ankrd27	Ptx3		Amph			PTGS2	Zc3h12a		Ccl17	Hist1h3f	Haus8	Fyn	Map2k6	Morf4l2
	Ksr1	Polr1a	Slc22a16	Myb	Rab20		Anxa2			C17orf86	Fosb		1700017N19Rik	Hist3h2a	Hint3	G2e3	Mboat1	Mrpl19
	Il4ra	Rabep2	Zfp58	Fam78a	Rab8b		Aqp9			TBX3	Camk2g		Col1a1	Hspb8	Hipk2	Gadd45a	Mcm2	Mrps18b
	B4galt1	Cars2	Zadh2	Espn	Rasgef1b		Asph			OSGEPL1	Csrnp1		Pros1	2010002M12Rik	Hist3h2a	Gas2l3	Mcm4	Mrps2
	Tmem131	Gm10632	Katnb1	Lrrc48	Relb		Bzw2			PPP4R2	Egr1		Plekha6	Insig2	Hjurp	Gas6	Mcm5	Msl1
	Gpr68	AC105256.3	Nipa1	Dhrs3	Rgs16		C80913			SFRS2B	Klf2		Slc38a3	Ints7	H2-Ea-ps	Gli1	Mcm6	Mtpn
	Map3k14	Eepd1	Gpx4	Alad	Rhbdf2		Cacybp			CNTNAP4	Nr4a3		Thsd7b	Kat2a	Hmgb2	Got1	Mdm1	Ncoa3
	Mapkapk3	Tle3	C1qtnf4	Psen2	Ripk2		Car1			TARS	Klf6		Tmem42	Kat2b	Hn1	Grk6	Med31	Ncs1
	Mgat5	Tmod3	Rffl	Adamts12	Rnd1		Chd1			HIF1A	Dusp5		Ccpg1os	Kdelc1	Hp1bp3	Gtse1	Mnt	Nfia
	St8sia1	Nphp3	Ppp1r12a	Smim1	Rnf19b		Coro2a			ODC1	Jun		Tcea2	4930506M07Rik	Hrsp12	Hcfc1	Mnx1	Nfic
	Elk3	Dock11	Nup153	Josd2	Rrad		Ctbp2			SST	Atf3		Cml1	Kifc2	Hspa2	Herpud2	Mri1	Nos1
	Exoc2	6430548M08Rik	Gm9833	Enox1	Rsl1		Dctd			PLEKHG3	Nr4a1		Klk7	Liph	Ifnar1	Hmg20b	Msh2	Nucks1
	Myo3b	Ankrd24	Tsc22d2	Tmem184a	Serpina3g		Dhodh			JMJD1A			Dhrs9	Lmo4	Iqgap3	Hmmr	Mzf1	Nudt4
	Itpkb	Fam48a	Neat1	H2-Eb2	Slc25a25		Dlc1			OTC			Dennd1a	Lyrm7	Katna1	Hn1	Nasp	Nufip2
	Itpk1	Nupr1	Hectd1	Klf12	Slc2a6		Dlg5			CDH3			Iigp1	Man1a2	Kbtbd2	Hp1bp3	Nktr	Nup37
	Tspan14	Pltp	Caprin2	Cbfa2t3	Slfn2		Dyrk3			NUDT5			Kcne3	Map3k2	Kctd9	Hps4	Npat	Odf2
	Arid1b	Atp5s	Hist1h2bj	Plekho2	Sod2		Eed			UBLCP1			Sbsn	Mastl	Kdm4a	Hs2st1	Nup43	Opn3
	Vgll4	Gpr65	Serpinb6a	Mxd1	Stat5a		Egr1			GLYCTK			Otud1	Mbd4	C330027C09Rik	Hspa13	Orc1	Pak1ip1
	D19Wsu162e	Nt5c2	Ctdspl	Mns1	Stk10		Exo1			OTOR			Sesn2	Mcm8	Kif11	Hspa1l	Osbpl6	Pbk
	Ptpn1	Pion	Hkdc1	Klf2	Stx11		Fbln2			LOC645296			Mex3a	Mitf	Kif20b	Hspa8	Pank2	Pcf11
	Mbp	Hnrnpd	Arfgef1	Acp5	Tapbp		Fhit			ZNF585B			Msrb3	Mycbp2	Kif22	Ido1	Pask	Pdgfa
	Frmd8	RP23-175C13.1	Socs2	Fgf3	Tjp2		Fyn			ABCC12				Mzf1	Kif23	Inadl	Pcdh7	Plin3
	Rorc	Expi	Tmem121	Rfx8	Tlr2		Gata2			MRPS18B				Nab1	Kif5b	Inpp5k	Pcna	Plk2
	Aff1	Nfe2l2	Kbtbd3		Tmem200b		Grwd1			LEPRE1				Nfe2l2	Kifc5b	Insm1	Pdxp	Ppp2ca
	Anp32a	Arrdc4	Maff		Tnf		Gsr			NFATC2				Nrd1	Klf6	Itpr1	Pms1	Ppp2r2a
	Trerf1	Kcnk13	St3gal4		Tnfaip2		Hhex			ZKSCAN3				Nsun3	Kpna2	Kctd2	Pnn	Ppp6r3
	Cyth4	5730494N06Rik	E4f1		Tnfaip3		Idh2			SHC1				Nt5dc1	Lbr	Kif14	Pold3	Prc1
	D15Wsu169e	Il4ra	Snf8		Tnfaip6		Ier3			BCL2L14				Nup160	Lix1l	Kif20b	Rab23	Prr16
	Stk24	Fbxo33	Rpph1		Tnip1		Igf2bp3			SMYD2				Ogt	Lmnb1	Kif2c	Recql4	Psen1
	Trio	Sipa1l2	Pcdh7		Traf3		Il1rl1			ANXA5				Orc3	Ltbp3	Kif5b	Rmi2	Pttg1
	Pitpnc1	Pparg	Blm		Trim47		Invs			EGR3				Osgin2	Mad2l1	Klf9	Rnf113a2	Rab3a
	Nsmce2	AC163389.1	Plxnc1		Uap1		Itm2a			EGR3				Phip	Melk	Klhdc9	Rnpc3	Rad21
	A730008H23Rik	Zzef1	Osbpl1a		Vcam1		Itpr1			RPL32				Phospho2	Mepce	Lbr	Runx1	Ran
	Ttc39b	Diap1	Aldh18a1		Zc3h12a		Kpnb1			BATF2				Phtf1	Met	Lmna	Sdc1	Rheb
	Lpp	Lrp1b	Tefm		Zfp429		Lat			ZC3H13				Phtf2	Mgat2	Lpp	Sec62	Rpl13a
	Pacs2	Ppp1cc	Zfp933		Zswim4		Lyl1			SND1				Pilrb1	Mid1	Lrrc17	Serpinb3d	Slc39a10
	Ext1	Tmem131	Zfp398		Gfpt2		Myb			RGS4				Pkmyt1	Mis18bp1	Mapk13	Skp2	Snupn
	Tgfbr2	Coq10b	Wapal		Slc7a2		Myc			SYT2				Pola1	Mnd1	Matn2	Slbp	Srsf3
	Cd28	Nrp2	H2afy3				Myo1g			MRPS14				Prim1	Ncapd3	Mcm4	Slc25a27	St5
	Hivep3	Cdc73	Fastk				Notch3			C14orf119				Prim2	Ncaph	Mdc1	Slc25a36	Stag1
	Ablim1	B020018G12Rik	1810013L24Rik				Plec1			KCNJ16				Ptar1	Ncoa5	Me3	Spin4	Syncrip
	Atxn1	H3f3a	Tbc1d5				Ptprv			PHLPP				Rad18	Ndc80	Mis18bp1	Srsf7	Taf9
	Agap1	Zc3h12d	Fam122a				Ralgps1			NDUFAF1				Rad51	Neil3	Mki67	Ssr3	Tcerg1
	Dock2	Tmpo	Zfp36				Slc1a4			MEGF8				Rad51ap1	Nfic	Mllt4	Taf15	Ticam2
	Lcp1	Socs2	Trappc10				Slc39a10			ZNF562				Rad54l	Nipbl	Mzt1	Tipin	Tle3
	Foxp1	Atp2b1	Bclaf1				Smurf1			PLOD3				Rbbp8	Nlrp2	Ncapd2	Topbp1	Tmem138
	Ccnd3	Usp15	Psmd11				Spint2			UTP3				Reep1	Nmb	Ncoa5	Tra2a	Tmem140
	Evl	Wdr60	Gnaq				Spn			TMBIM6				Rfc2	Nnmt	Nde1	Trex1	Tob2
	Cd247	Selk	Stk19				Spon2			ZNF175				Rhobtb3	Nr3c1	Nek2	Trim45	Top1
	Cd6	Mirhg1	Lyl1				Stk10			KLHL20				Rhpn1	Nucks1	Nr5a2	Ttc14	Troap
	Ubash3b	Trappc9	Armc10				Tgm1			GRPEL2				Rmi1	Numa1	Nuf2	Ubr7	Tsc22d1
	Slc9a1	Maff	Arid1b				Tgm2			COG1				Rpa2	Nusap1	Nup35	Uhrf1	Tulp4
	Fbxl18	RP24-330H24.1	4933405D12Rik				Thumpd1			EIF3H				Rrm1	Pif1	Nup98	Ung	Ube2d3
	Crispld2	Tfg	Ubap1				Trfr2			C6orf115				Rrm2	Pknox1	Nusap1	Usp53	Ube2s
	Runx2	Brwd1	Prdx1				Zfp36l1			WISP1				Sap30bp	Polq	Odf2	Vps72	Usp6nl
	Lef1	Nudt3	Arid1a				Zfp94			CDCA7L				Sh3gl2	Ppp1r2	Oit3	Wdr76	Vangl1
	Nav2	Tbc1d5	Gm10636							SEC24C				Shc1	Psmd11	Olr1	Wdr90	Vcl
	Junb	Fam98a	Gfod2							MAGED1				Slc22a3	Psrc1	Oraov1	Zmynd19	Vps37c
	Ppp2r5c	Gata6	Mstn							FLNB				Slc25a27	Rangap1	Pak6	Zfp367	Wipf2
	Cd5	Impact	Cubn							IL24				Slc38a2	Rccd1	Pbk	Zfp414	Wwc1
	Fgd3	Mapre2	Tirap							C4orf16				Sp1	Rdh11	Pcf11		Xpo4
	Cd2	Tle4	Cish							C17orf81				Srsf10	Rgs3	Pik3cd		Yy1
	Frmd6	Tnks2	E130215H24Rik							ARC				Svip	Rnf141	Plag1		Zbtb7a
	Prkcq	RP23-211O3.3	Fam163a							XAB2				Tmcc1	Sap30	Plk1		Zfp191
	Stat3	RP23-151M8.1	Gm10941							BTBD2				Top2a	Sgcd	Poc1a		Zfp281
	Mobkl2b	RP23-402K10.1	Pacs1							FHOD3				Trim45	Ska3	Pom121		Zfp593
	Nfkb1	Dgkz	Vps13c							FLJ43663				Ttll7	Smc4	Ppp1r10		Znfx1
	Fnbp1	AL837506.1	Csf2rb							CHMP5				Tyms	Sorl1	Prpsap1		Zpbp
	Hdac7	BC052040	Il13							LENG8				Ube2t	Stat1	Prr11
	Cdk6	Ralgapa2	Tmem98							TPCN1				Ubl3	Stat5b	Prr5
	Tcf7	RP23-477F4.1	Tmem104							MED9				Usp1	Stil	Psmg3
	Arhgef3	AC121108.2	Plek2							USE1				2410018M08Rik	Stk17b	Ptger3
	Hmha1	Pld1	Crebrf							EPB41				Zfp217	Suclg2	Ptp4a1
	Midn	AC113507.1	Surf6							DKFZP686I15217				Zwint	Sv2b	Ptpn9
	Fli1	Ctso	Etv6							MIAT					Tfap2a	Pwp1
	Ramp1	Trp53inp1	H3f3a							UQCRH					Timp1	Qrich1
	Pdgfb	3110043O21Rik	Pak6							HSPC152					Tmpo	Rad51c
	Fars2	RP23-122I3.1	Fbxo6							KLF12					Tnpo2	Rangap1
	Bcl2l1	RP23-239F1.2	Chsy1							CD2BP2					Top2a	Rasgef1a
	Ncoa2	Fhl3	Ssfa2							OSGIN2					Traip	Rbm8a
	Il6ra	Capzb	4930406D18Rik							PPIF					Trim59	Rcan1
	Plekha2	Arhgef10l	Wtip							GIN1					Trim69	Rcbtb2
	Actb	Sri	Raf1							PPME1					Trmt2a	Rere
	Cytip	Slc5a6	Gm4013							CCDC47					Ttc38	Rnf126
	Pde4d	Add1	Gltscr1l							TPRKB					Ttf2	Rnf141
	Hivep2	AC119899.1	Kcnn4							TNKS2					Tuba1a	Rnps1
	Plekhg2	Pcdh7	Mirlet7a-1							STK10					Tuba4a	Sephs1
	Rassf5	Slain2	Ift57							LOC723972					Tubb5	Sepn1
	Rftn1	Mapkapk5	Them4							HAS2					Tubb2a	Setd8
	Ptgfrn	Acad10	Eif5b							TRIM8					Tubb4b	Sfpq
	Klf13	Mlxip	Mir5123							PTPRC					Tubd1	Sgol2
	Itk	Ccl24	Zbtb2							RNF144A					Tysnd1	Shcbp1
	Iqgap1	Zfand2a	Ptgs1							LOC26010					Uaca	Slc17a2
	Ankrd44	Papolb	Mettl13							PHLDB1					Ube2c	Slc44a2
	Cdkal1	Daglb	Phactr4							C12orf57					Ubxn11	Smarcb1
	Pecam1	Acn9	Gabrg3							USF1					Unc5cl	Smarcd1
	Arid5a	Fam3c	Ugdh							SNX19					Vps25	Smtn
	Cdh23	RP23-23C4.3	D330050G23Rik							TSPAN6					Vta1	Spag5
	Nek6	Nfe2l3	Lrch3							POLR2K					Wdr62	Sptbn1
	Itpr1	Il12rb2	Sepw1							C8orf75					Wisp1	Srd5a1
	Il2rb	AC153998.1	Ctnna1							ADARB1					Wsb1	Srf
	Gse1	Tpt1p	Fig4							MED17					Znhit2	Srsf3
	Plcg1	Pdzrn3	Aldh18a1							ACTR3						Ss18
	Irf4	Atg7	Mvp							RPS27A						Stat5b
	Ahnak	RP23-387P23.1	Rraga							TSSC4						Suv420h1
	Dnm3	Pyroxd1	Gpr146							MDM4						Tacc3
	Ucp2	Cmas	Clk1							MRLC3						Tff3
	Stk10	Axl	Ralb							MEIS1						Tgif1
	Zfp36	Shkbp1	Hace1							MYO5C						Thrap3
	Furin	Wtip	Map3k1							KIFC1						Tle3
	Fam107b	Rps15a	Cuta							KCNK1						Tmco4
	Tnfrsf1b	Lhpp	Fabp4							SLC39A9						Tmem138
	Itgb2	Tmem161a	Spry1							IL12A						Tnfaip8l1
	Macf1	Nudt7	P2ry1							LOC150568						Tnpo1
	Nfatc1	Hmg20a	Sh3glb1							NES						Tomm34
	Stat5b	Vps13c	Tusc1							TM7SF4						Tpx2
	Foxn3	Itga9	9330159F19Rik							CAPN8						Trip13
	Aebp2	Adnp2	Eif3a							EEF1B2						Tsg101
	Emb	Zfp217	Mir3473c							YWHAZ						Tsku
	Rgs10	Slc22a4	Mll1							C1orf156						Tsn
	Kcnn4	Unk	Rnaseh2a							LAMB3						Ttk
	Espn	Tha1	Usp12													Tubb4b
	Snx29	Pum2	Mctp1													Txndc9
	Rasa3	Pelo	Comtd1													Txnrd1
	Zc3h12d	Hspe1-rs1	Zfp458													Ube2d3
	Pgs1	Rere	Zdhhc19													Usp13
	Ptprj	Hps5	Cryzl1													Usp16
	Med13l	Tpcn2	Pxt1													Vangl1
	Col15a1	Hist3h2a	Ubl7													Vcam1
	Hnrnpl	Susd3	Ano1													Wibg
	Dusp4	Mtss1	St3gal4													Wsb1
	Ccr7	Tifa	Irf9													Ywhah
	Maml3	Phf14	Nubp2													Zc3hc1
	Rab31	Fam134a	Plcl2													Zfx
	Brd2	1700025G04Rik	Slc41a3													Zmym1
	Cish	Usf1	2810474O19Rik													Zfp207
	Sbno2	Hpcal1	Ift57													Zfp521
	Itgae	Pnpla8	Podxl
	Atxn7l1	Fam49b	Elmo3
	St6gal1	Map4k3	Slc2a9
	Atp10a	Wdr7	Olfr544
	Timp2	Ggh	Hook2
	Smap2	Ppap2b	Omp
	Tnfrsf8	Layn	Rhbdd1
	Galm	AC116699.1	Clint1
	Wdr1	Cx3cr1	St3gal6
	Ppfibp1	Fam53b	9330178D15Rik
	Pstpip1	Ikzf1	Anxa4
	Psap	Supt4h1	Prss54
	Asap1	B4galt5	Psd2
	Ralgps1	Fnip2	Trim25
	Agpat3	Slc25a19	Trim25
	Chd2	Jak1	Umps
	Smox	Epb4.1l3	Rwdd3
	Bcl2	Rnaseh2a	Ahcyl2
	Prkag2	Wdr20a	Gpbp1
	Gdpd5	4930503L19Rik	Ankrd36
	Scd2	Pdss1	Exoc6
	Phf21a	Slc41a3	Ecm1
	Zbp1	Slc29a3	Phldb2
	Rnaseh2a	Inhba	Pet112
	Prdx2	Lcp1	Fgd2
	Tgfbr3	Fmnl3	Dmrta1
	Sbk1	Lpp	Nudt4
	Fosl2	Mcart1	Zfp36l1
	Chst12	Stat1	Actl6a
	Unc13a	Nfkbia	Cdkn2b
	Il21r	Mrpl52	Fam160a2
	Zbtb7b	Rev3l	Opn4
	Chst11	Klf7	Ninl
	Uvrag	Llph	Polr2m
	Fam102a	Chd3	Ralgps2
	Frmd4b	Ttll5	Ifi35
	Dym	Ndufaf2	Mknk1
	Fancc	Mrpl39	2810474O19Rik
	Tex2	Ezr	Ifnar2
	Wasf2	Mrpl14	Lama5
	Phf20	Thada	Cited4
	Atxn10	Pola2	Klf2
	Batf	RP23-183N8.3	Rap1b
	Pip4k2a	Usp24	Syt12
	Rnf149	Saa3	Wipi1
	Gm672	Eri1	Atf4
	Cflar	Dpysl3	Itgb5
	Itpr3	Dcaf7	Pgam1
	Srebf2	Fem1a	Ccdc59
	Ttll5	Hp	Taf4b
	Capg	Pfkl	Lingo2
	Hook2	Klf3	Izumo3
	Mad1l1	Fxc1	Cyp27a1
	Ctla4	Itpkb	Nucb1
	Arid1a	Lyz2	Tial1
	Golm1	Xrcc6bp1	Ppm1k
	Acot7	Cd63	B4galt1
	Hipk2	Fancl	Myh7b
	Rab11fip4	Rnf145	2610507B11Rik
	Slc6a6	Cltc	Gtf2h4
	Mbnl2	Dynll2	Gusb
	Slc43a2	Dcakd	Prkar2b
	Cdyl2	Sipa1l1	Ccrn4l
	Olfm2	Rnase4	Znhit1
	Mvp	Rrn3	Asb17
	Srebf1	Nfkbiz	Abcg2
	Il1r1	Cstf2t	Ap1m1
	Tpst2	Golga1	Map2k3
	2900011O08Rik	Spc25	Id1
	Shisa5	RP23-326F22.3	Pdlim5
	Astl	Mafb	Cish
	Pxn	Tiparp	Amn1
	Lonp2	Txnip	Cpox
	Il21	Mcoln2	9530082P21Rik
	Ehd4	Rufy3	Man2a2
	Lfng	Nrf1	Isl2
	Wdfy2	Mkln1	Klf3
	Padi2	Cnot4	Usp12
	Usp10	Kcmf1	Golm1
	Asxl1	Frmd4b	Slc25a42
	Cyfip2	D830050J10Rik	Fignl1
	Tnrc6b	AC142191.1	Pkig
	Znrf3	Tarsl2	Eif3m
	Usp6nl	Picalm	Ubash3b
	Cxcr5	C2cd3	Abcg2
	Socs3	Phip	Cited2
	Rapgef1		4933440J02Rik
	H2afy		Ywhag
	Ncor2		Tgfa
	Map3k5		Git1
	Cblb		Tspan5
	Malt1		Setd7
	Zdhhc18		C3ar1
	Bcl3		Tnfaip8
	Sestd1		Klf1
	Mknk2		Klf1
	Cd79a		Cish
	Abca2		Lrp8
	Mctp2		Hspe1
	Stk38l		Gsg1l
	Igsf2		Zfp217
	Fyb
	Dst
	Bola2
	Coro1a
	Giyd2
	Rhoh
	Dgkz
	Ergic1
	C2cd3
	Nup210
	Ywhaz
	Aff3
	Sdccag8
	Mark2
	Atp5d
	Dos
	Arhgef10
	Ubxn11
	Trex1
	Paf1
	Glb1
	2900092E17Rik
	Prrt2
	Slc4a11
	Lnx2
	Pnpla7
	Ptpn5
	Inpp4b
	Tspan5
	Add3
	Src
	Slc39a14
	Gfod1
	Map3k4
	Ptprc
	Synj2
	Tubb2c
	Sh3gl1
	Rac2
	Pde4b
	Clic1
	Zfp36l1
	Abi3
	Jak1
	Gngt2
	Stk39
	Cldnd1
	Man1a
	Cd82
	Il16
	1700025G04Rik
	Id2
	Itga3
	Mobkl2a
	Obfc1
	Dip2b
	Kat2b
	Pias4
	Camk2d
	Prss12
	Kif5c
	Ptpn22
	Nol10
	D17Wsu92e
	Zbtb1
	Lrrc8d
	Thy1
	Glipr2
	Lcp2
	E2f2
	Trappc10
	Myst4
	Itgal
	Cic
	Inpp5d
	Dpy19l3
	Arhgap26
	Arhgef7
	Stat1
	Ddit4
	Olfr56
	Rcsd1
	Mapk14
	Ech1
	Lgals6
	Lgals4
	Lmna
	Pik3r5
	Dusp2
	Susd3
	Coro1c
	Dysf
	Flna
	Itpr2
	Ssh2
	Foxk1
	Rinl
	Fkbp1a
	Pik3cd
	Mpnd
	Stap2
	9030617O03Rik
	Ppard
	Dad1
	Ninj2
	Morn1
	Btg1
	Eif4e3
	Psd4
	Dock8
	Sirt2
	Def6
	8430427H17Rik
	Mical2
	Auh
	Msh5
	Jak3
	Pptc7
	Ppm1h
	Tgfbi
	Grap
	Pfkp
	Slc9a9
	Npas2
	Ccr6
	4831426I19Rik
	Chd7
	Vav1
	Gramd1a
	Gatad2a
	Stim1
	Fhl3
	Mdfic
	Gna13
	Selplg
	Bckdha
	Il17a
	Stat5a
	Bcr
	Il17ra

## Sheet: References
References
1	Adolfsson J, Månsson R, Buza-Vidas N, Hultquist A, Liuba K, Jensen CT, et al. Identification of Flt3+ lympho-myeloid stem cells lacking erythro-megakaryocytic potential a revised road map for adult blood lineage commitment. Cell. 2005;121: 295–306. doi:10.1016/j.cell.2005.02.013
2	Brown CC, Gudjonson H, Pritykin Y, Deep D, Lavallée V-P, Mendoza A, et al. Transcriptional Basis of Mouse and Human Dendritic Cell Heterogeneity. Cell. 2019;179: 846-863.e24. doi:10.1016/j.cell.2019.09.035
3	Chopin M, Lun AT, Zhan Y, Schreuder J, Coughlan H, D’Amico A, et al. Transcription Factor PU.1 Promotes Conventional Dendritic Cell Identity and Function via Induction of Transcriptional Regulator DC-SCRIPT. Immunity. 2019;50: 77-90.e5. doi:10.1016/j.immuni.2018.11.010
4	Grieshaber-Bouyer R, Radtke FA, Cunin P, Stifano G, Levescot A, Vijaykumar B, et al. The neutrotime transcriptional signature defines a single continuum of neutrophils across biological compartments. Nat Commun. 2021;12: 2856. doi:10.1038/s41467-021-22973-9
5	Kojima T, Obata K, Mukai K, Sato S, Takai T, Minegishi Y, et al. Mast cells and basophils are selectively activated in vitro and in vivo through CD200R3 in an IgE-independent manner. J Immunol. 2007;179: 7093–7100. doi:10.4049/jimmunol.179.10.7093
6	Kwok I, Becht E, Xia Y, Ng M, Teh YC, Tan L, et al. Combinatorial Single-Cell Analyses of Granulocyte-Monocyte Progenitor Heterogeneity Reveals an Early Uni-potent Neutrophil Progenitor. Immunity. 2020;53: 303-318.e5. doi:10.1016/j.immuni.2020.06.005
7	Lambert MP, Meng R, Xiao L, Harper DC, Marks MS, Kowalska MA, et al. Intramedullary megakaryocytes internalize released platelet factor 4 and store it in alpha granules. J Thromb Haemost. 2015;13: 1888–1899. doi:10.1111/jth.13069
8	Lee RD, Munro SA, Knutson TP, LaRue RS, Heltemes-Harris LM, Farrar MA. Single-cell analysis identifies dynamic gene expression networks that govern B cell development and transformation. Nat Commun. 2021;12: 6843. doi:10.1038/s41467-021-27232-5
9	Ng SY-M, Yoshida T, Zhang J, Georgopoulos K. Genome-wide lineage-specific transcriptional networks underscore Ikaros-dependent lymphoid priming in hematopoietic stem cells. Immunity. 2009;30: 493–507. doi:10.1016/j.immuni.2009.01.014
10	Ohmori S, Ishijima Y, Numata S, Takahashi M, Sekita M, Sato T, et al. GATA2 and PU.1 Collaborate To Activate the Expression of the Mouse Ms4a2 Gene, Encoding FcεRIβ, through Distinct Mechanisms. Mol Cell Biol. 2019;39. doi:10.1128/MCB.00314-19
11	Olsson A, Venkatasubramanian M, Chaudhri VK, Aronow BJ, Salomonis N, Singh H, et al. Single-cell analysis of mixed-lineage states leading to a binary cell fate choice. Nature. 2016;537: 698–702. doi:10.1038/nature19348
12	Plager DA, Adolphson CR, Gleich GJ. A novel human homolog of eosinophil major basic protein. Immunol Rev. 2001;179: 192–202. doi:10.1034/j.1600-065x.2001.790119.x
13	Prado M, et al. Unpublished; 2024.
14	Ryckman C, Vandal K, Rouleau P, Talbot M, Tessier PA. Proinflammatory activities of S100: proteins S100A8, S100A9, and S100A8/A9 induce neutrophil chemotaxis and adhesion. J Immunol. 2003;170: 3233–3242. doi:10.4049/jimmunol.170.6.3233
15	Tran MTN, Hamada M, Jeon H, Shiraishi R, Asano K, Hattori M, et al. MafB is a critical regulator of complement component C1q. Nat Commun. 2017;8: 1700. doi:10.1038/s41467-017-01711-0
16	Tusi BK, Wolock SL, Weinreb C, Hwang Y, Hidalgo D, Zilionis R, et al. Population snapshots predict early haematopoietic and erythroid hierarchies. Nature. 2018;555: 54–60. doi:10.1038/nature25741
17	Wakabayashi Y, Watanabe H, Inoue J, Takeda N, Sakata J, Mishima Y, et al. Bcl11b is required for differentiation and survival of alphabeta T lymphocytes. Nat Immunol. 2003;4: 533–539. doi:10.1038/ni927
18	Weinreb C, Rodriguez-Fraticelli A, Camargo F, Klein AM. Lineage tracing on transcriptional landscapes links state to fate during differentiation. doi:10.1101/467886
19	Yáñez A, Coetzee SG, Olsson A, Muench DE, Berman BP, Hazelett DJ, et al. Granulocyte-Monocyte Progenitors and Monocyte-Dendritic Cell Progenitors Independently Produce Functionally Distinct Monocytes. Immunity. 2017;47: 890-902.e4. doi:10.1016/j.immuni.2017.10.021
