# Supplementary material for: IL-17 stimulates erythropoiesis in vivo by amplifying the response of erythroid progenitors to erythropoietin
Source: PLoS Biol. 2025 Dec 11;23(12):e3003462. doi: 10.1371/journal.pbio.3003462 (PMC12697970; doi:10.1371/journal.pbio.3003462)
Supplement: S6 Table — (XLSX) [file pbio.3003462.s014.xlsx]

## Sheet: IL17_vs_PBS
gene	cellstate	organ	condition	reference	pval	adj_pval	log2fc
Ccnd3	CEP-1	BM	IL17	PBS	8.33231e-05	0.0184583	0.563147
Nop10	CEP-1	BM	IL17	PBS	1.17812e-08	9.08398e-06	-0.405866
Per1	CEP-1	BM	IL17	PBS	0.000141879	0.0287101	1.13587
Phgdh	CEP-1	BM	IL17	PBS	0.000112169	0.0236061	-0.54539
Raly	CEP-1	BM	IL17	PBS	0.000143437	0.0287489	-0.34292
Rhag	CEP-1	BM	IL17	PBS	4.48133e-05	0.0120669	0.530137
Rps12-ps3	CEP-1	BM	IL17	PBS	4.99734e-13	7.13824e-10	-0.489725
S100a10	CEP-1	BM	IL17	PBS	0.000192728	0.0375552	-0.70627
Snrpd3	CEP-1	BM	IL17	PBS	3.7848e-12	4.68536e-09	-0.37996
Camk1d	CEP-1	SP	IL17	PBS	1.01916e-05	0.00268102	0.405324
Cast	CEP-1	SP	IL17	PBS	0.000175367	0.0323737	-0.335775
Crlf3	CEP-1	SP	IL17	PBS	1.3589e-05	0.00344554	-0.550818
Eno1	CEP-1	SP	IL17	PBS	2.91056e-07	0.000107461	-0.400944
Hsph1	CEP-1	SP	IL17	PBS	2.02236e-06	0.000644857	0.266323
Rad21	CEP-1	SP	IL17	PBS	9.98913e-05	0.019111	-0.314532
Rps12-ps3	CEP-1	SP	IL17	PBS	5.11307e-15	7.68604e-12	-0.457845
Rptor	CEP-1	SP	IL17	PBS	7.59253e-05	0.0152176	0.440477
Tsc22d3	CEP-1	SP	IL17	PBS	6.63324e-05	0.0134227	1.72835
Ubald2	CEP-1	SP	IL17	PBS	0.000288409	0.0485565	-0.379581
Car1	CEP-2	BM	IL17	PBS	1.51871e-06	0.000437825	0.425023
Frmd4a	CEP-2	BM	IL17	PBS	6.37884e-05	0.0122039	0.447029
Pde3b	CEP-2	BM	IL17	PBS	0.000147583	0.0244557	0.798253
Plk1	CEP-2	BM	IL17	PBS	0.000200962	0.0317988	-0.45765
Rps12-ps3	CEP-2	BM	IL17	PBS	8.79347e-12	6.16862e-09	-0.392739
Snrpd3	CEP-2	BM	IL17	PBS	2.95145e-08	1.29403e-05	-0.296749
St3gal6	CEP-2	BM	IL17	PBS	0.000142053	0.0237263	-0.356748
Tnfrsf21	CEP-2	BM	IL17	PBS	0.000320794	0.0468828	-0.909854
Eno1	CEP-2	SP	IL17	PBS	1.59767e-06	0.000691133	-0.614538
Mrps15	CEP-2	SP	IL17	PBS	0.000207663	0.0390202	-0.326149
Rps12-ps3	CEP-2	SP	IL17	PBS	1.58166e-12	2.08038e-09	-0.469505
Snrpd3	CEP-2	SP	IL17	PBS	2.42383e-09	1.70032e-06	-0.323896
Tuba1c	CEP-2	SP	IL17	PBS	0.000200014	0.0382664	0.855914
Wiz	CEP-2	SP	IL17	PBS	0.000243668	0.0445912	-0.364225
Anxa11	Cyc. imNeu	BM	IL17	PBS	9.60333e-06	0.00612431	0.412292
Cebpb	Cyc. imNeu	BM	IL17	PBS	9.21148e-05	0.0392901	0.446201
Hist2h2aa1	Cyc. imNeu	BM	IL17	PBS	8.09277e-06	0.00559621	-1.12508
Ly6c1	Cyc. imNeu	BM	IL17	PBS	7.07962e-07	0.000797983	-0.74434
Map3k9	Cyc. imNeu	BM	IL17	PBS	8.24341e-06	0.00559621	0.799891
Rpl10a	Cyc. imNeu	BM	IL17	PBS	4.5726e-07	0.000586188	0.45411
Rpl31	Cyc. imNeu	BM	IL17	PBS	1.06605e-05	0.00659853	0.308121
Rps17	Cyc. imNeu	BM	IL17	PBS	0.000102082	0.0413137	0.324305
Ccnd3	EBMP	BM	IL17	PBS	3.61258e-06	0.00633556	0.693565
Bst2	EEP	BM	IL17	PBS	8.26057e-06	0.00457483	-0.97596
Cmtm7	EEP	BM	IL17	PBS	3.0673e-05	0.0143447	-0.409158
Cnp	EEP	BM	IL17	PBS	0.000126964	0.0424119	0.334206
Ext1	EEP	BM	IL17	PBS	3.28647e-05	0.0147157	0.467794
Fkbp5	EEP	BM	IL17	PBS	3.22737e-05	0.0147157	0.570878
Lpin2	EEP	BM	IL17	PBS	0.000125781	0.0424119	-0.467814
Per1	EEP	BM	IL17	PBS	2.99115e-05	0.0143065	1.42909
Rab11fip1	EEP	BM	IL17	PBS	9.2126e-07	0.000842953	0.92002
Rhag	EEP	BM	IL17	PBS	4.95482e-05	0.0204459	0.705514
Rps12-ps3	EEP	BM	IL17	PBS	1.79872e-06	0.00130531	-0.375677
Amd1	EEP	SP	IL17	PBS	3.14901e-05	0.0141002	0.322108
Cmtm7	EEP	SP	IL17	PBS	1.23646e-09	2.00164e-06	-0.475458
Hspa8	EEP	SP	IL17	PBS	1.9396e-09	2.72126e-06	0.286409
Hsph1	EEP	SP	IL17	PBS	1.68796e-08	2.0896e-05	0.69294
Rnf10	EEP	SP	IL17	PBS	0.000122151	0.0476049	-0.360846
Rps12-ps3	EEP	SP	IL17	PBS	3.70672e-10	6.50066e-07	-0.457203
Zfp36l2	EEP	SP	IL17	PBS	6.14825e-09	8.08688e-06	0.403538
Ccnd3	MPP	BM	IL17	PBS	1.00605e-05	0.007006	0.490166
Ctla2a	MPP	BM	IL17	PBS	1.06443e-10	2.24009e-07	0.466431
Dynll1	MPP	BM	IL17	PBS	8.27153e-05	0.0446344	0.358878
Ern1	MPP	BM	IL17	PBS	1.11296e-09	1.95185e-06	-0.413228
Fus	MPP	BM	IL17	PBS	6.68972e-05	0.040167	-0.345815
Hspa8	MPP	BM	IL17	PBS	3.4994e-06	0.00294579	0.25026
Myl10	MPP	BM	IL17	PBS	2.2011e-09	3.30872e-06	-0.707048
Pik3ip1	MPP	BM	IL17	PBS	2.75864e-06	0.00241898	0.582482
Pim1	MPP	BM	IL17	PBS	2.24059e-06	0.00205014	-0.324705
Rhoh	MPP	BM	IL17	PBS	3.98857e-05	0.0254362	0.483478
Rps12-ps3	MPP	BM	IL17	PBS	4.39245e-06	0.00355535	-0.477655
Sipa1l1	MPP	BM	IL17	PBS	8.17652e-06	0.00593362	0.569523
Pde7b	Mac-1	SP	IL17	PBS	2.68751e-11	2.82793e-07	1.82223
Rgs1	Mac-1	SP	IL17	PBS	1.55452e-05	0.0467355	0.549405
Rps12-ps3	NeuP	BM	IL17	PBS	1.25934e-05	0.0378612	-0.641131
Ppp1r21	ProB	BM	IL17	PBS	7.74858e-06	0.0407672	1.4786
Actb	cDC2	SP	IL17	PBS	4.74275e-05	0.0302458	0.50412
Adam23	cDC2	SP	IL17	PBS	5.98335e-06	0.010083	-0.671969
Arhgdia	cDC2	SP	IL17	PBS	6.34546e-06	0.010083	1.12528
Arpc2	cDC2	SP	IL17	PBS	1.34267e-05	0.0164107	0.582781
Atp5c1	cDC2	SP	IL17	PBS	9.5028e-05	0.0454515	0.806239
Atp5f1	cDC2	SP	IL17	PBS	3.20393e-05	0.024081	0.889851
Atp5j	cDC2	SP	IL17	PBS	1.63619e-05	0.0172629	0.903541
B2m	cDC2	SP	IL17	PBS	8.58222e-05	0.042003	0.482133
Bcl2a1b	cDC2	SP	IL17	PBS	1.62093e-06	0.00426405	1.48286
Cfl1	cDC2	SP	IL17	PBS	1.74174e-05	0.0172629	0.817009
Coro1a	cDC2	SP	IL17	PBS	4.0057e-05	0.0263437	0.629703
Ddit4	cDC2	SP	IL17	PBS	8.53777e-08	0.00179677	1.72218
Ftl1	cDC2	SP	IL17	PBS	5.50683e-05	0.0331118	0.595017
Gabarapl2	cDC2	SP	IL17	PBS	2.35769e-05	0.019847	0.991198
H3f3a	cDC2	SP	IL17	PBS	6.36322e-05	0.0352405	0.54475
Id2	cDC2	SP	IL17	PBS	9.99259e-05	0.046732	2.2908
Pomp	cDC2	SP	IL17	PBS	5.98201e-05	0.0340247	0.901509
Psme1	cDC2	SP	IL17	PBS	1.86408e-05	0.0172629	0.781818
Rhoa	cDC2	SP	IL17	PBS	8.28669e-07	0.00348787	0.809222
Rpl10a	cDC2	SP	IL17	PBS	8.43492e-05	0.042003	0.447394
Rpl11	cDC2	SP	IL17	PBS	5.40052e-05	0.0331118	0.463076
Rps13	cDC2	SP	IL17	PBS	2.32751e-05	0.019847	0.48487
Rps3a1	cDC2	SP	IL17	PBS	7.93494e-05	0.0413078	0.35881
Rps4x	cDC2	SP	IL17	PBS	3.41536e-05	0.0247849	0.451586
S100a4	cDC2	SP	IL17	PBS	3.39538e-06	0.00793953	1.07125
Serf2	cDC2	SP	IL17	PBS	8.03171e-05	0.0413078	0.591243
Tmsb4x	cDC2	SP	IL17	PBS	6.13692e-06	0.010083	0.637844
Tsc22d3	cDC2	SP	IL17	PBS	2.71374e-05	0.0217559	1.09056
Tyrobp	cDC2	SP	IL17	PBS	5.20494e-06	0.010083	0.708925
Ccnd3	imB	BM	IL17	PBS	1.12566e-06	0.00296119	0.450326
Ptpn22	imB	BM	IL17	PBS	2.11776e-05	0.0318345	1.28288
Rap1gds1	imB	BM	IL17	PBS	1.22186e-05	0.0214283	0.528885
Sesn1	imB	BM	IL17	PBS	2.84516e-08	0.000119753	0.66965
Sorl1	imB	BM	IL17	PBS	1.53814e-06	0.00359667	0.467127
Zfp36l2	imB	BM	IL17	PBS	1.46306e-09	1.02634e-05	0.995091
2700060E02Rik	imB	SP	IL17	PBS	0.000442852	0.0378855	0.347015
Acp5	imB	SP	IL17	PBS	3.17459e-06	0.000636278	0.449639
Aldoa	imB	SP	IL17	PBS	4.56291e-06	0.000867839	0.602129
Arl6ip1	imB	SP	IL17	PBS	2.42124e-05	0.00351414	0.295283
B2m	imB	SP	IL17	PBS	3.623e-08	1.4386e-05	0.362718
Btg1	imB	SP	IL17	PBS	2.81329e-13	8.45795e-10	0.450586
Casd1	imB	SP	IL17	PBS	0.00054564	0.0441653	0.417432
Cxcr5	imB	SP	IL17	PBS	0.000114625	0.0124345	0.447831
Eif4a2	imB	SP	IL17	PBS	1.56449e-05	0.00247555	0.385132
Fkbp5	imB	SP	IL17	PBS	2.25661e-06	0.000494691	0.463302
G3bp1	imB	SP	IL17	PBS	2.84842e-05	0.00399794	0.356412
Gns	imB	SP	IL17	PBS	0.000156938	0.0165013	0.699365
Hint1	imB	SP	IL17	PBS	7.86452e-05	0.00929825	0.275315
Itm2b	imB	SP	IL17	PBS	2.6157e-06	0.000545023	0.313703
Nfkbia	imB	SP	IL17	PBS	1.34663e-06	0.000321347	0.427398
Pfdn5	imB	SP	IL17	PBS	5.42922e-09	2.85645e-06	0.461319
Plac8	imB	SP	IL17	PBS	1.60292e-05	0.00250903	0.458433
Ppp1r21	imB	SP	IL17	PBS	4.60907e-06	0.000867839	0.613374
Psma7	imB	SP	IL17	PBS	6.34837e-05	0.00772263	0.347963
Ptges3	imB	SP	IL17	PBS	2.28164e-06	0.000495022	0.49905
Ptpn1	imB	SP	IL17	PBS	3.43005e-05	0.00465712	0.275359
Ptpn22	imB	SP	IL17	PBS	2.88866e-14	1.5198e-10	1.14355
Zfp36l2	imB	SP	IL17	PBS	9.26259e-23	1.94931e-18	1.02402
Filip1l	imNeu	BM	IL17	PBS	7.59598e-06	0.0177619	0.647941
Ly6c1	imNeu	BM	IL17	PBS	9.28769e-07	0.00390919	-0.808342
Tspo	imNeu	BM	IL17	PBS	3.53317e-06	0.00943314	0.447458

## Sheet: EPO_vs_PBS
gene	cellstate	organ	condition	reference	pval	adj_pval	log2fc
Pfn1	BaMaP	BM	EPO	PBS	1.10987e-05	0.0259523	-1.1179
0610010K14Rik	CEP-1	BM	EPO	PBS	0.000175206	0.00843754	-0.828408
0610012G03Rik	CEP-1	BM	EPO	PBS	3.47764e-06	0.000299903	0.353751
1500011K16Rik	CEP-1	BM	EPO	PBS	9.48047e-05	0.00514218	-0.378034
2610507B11Rik	CEP-1	BM	EPO	PBS	0.0013691	0.0435897	0.380293
2700094K13Rik	CEP-1	BM	EPO	PBS	8.80816e-09	1.2784e-06	0.363875
2810403A07Rik	CEP-1	BM	EPO	PBS	5.64802e-05	0.00332654	-0.484508
2810417H13Rik	CEP-1	BM	EPO	PBS	2.93694e-07	3.27026e-05	0.530841
2810428I15Rik	CEP-1	BM	EPO	PBS	6.88627e-11	1.54172e-08	0.409576
Abcc4	CEP-1	BM	EPO	PBS	2.62436e-05	0.00172593	-0.682018
Acss1	CEP-1	BM	EPO	PBS	0.000241186	0.0110343	-0.568885
Actb	CEP-1	BM	EPO	PBS	2.32675e-13	7.30843e-11	0.280371
Adat2	CEP-1	BM	EPO	PBS	0.000538263	0.0207468	0.637195
Aff3	CEP-1	BM	EPO	PBS	0.000879913	0.0306079	-0.354976
Agap1	CEP-1	BM	EPO	PBS	2.06447e-09	3.47575e-07	-0.698603
Akap10	CEP-1	BM	EPO	PBS	0.000394015	0.0163551	-0.541236
Alad	CEP-1	BM	EPO	PBS	9.32156e-09	1.34365e-06	0.342093
Anapc15	CEP-1	BM	EPO	PBS	0.000583103	0.0220312	0.372649
Ankrd17	CEP-1	BM	EPO	PBS	2.72827e-05	0.0017776	-0.386548
Ap2s1	CEP-1	BM	EPO	PBS	0.000134046	0.00676501	0.371113
Aprt	CEP-1	BM	EPO	PBS	1.21079e-07	1.43961e-05	0.374765
Aqr	CEP-1	BM	EPO	PBS	0.000262049	0.0117587	-0.317992
Arid1a	CEP-1	BM	EPO	PBS	0.000240381	0.0110214	-0.363023
Arl2bp	CEP-1	BM	EPO	PBS	0.0012809	0.0414382	0.589341
Arpc5	CEP-1	BM	EPO	PBS	5.3106e-05	0.00318409	0.32912
Atp7b	CEP-1	BM	EPO	PBS	2.08729e-05	0.00142621	-0.462624
B3galnt2	CEP-1	BM	EPO	PBS	0.000685002	0.0249842	-0.46348
BC021614	CEP-1	BM	EPO	PBS	0.00100604	0.0340935	-0.598972
Bad	CEP-1	BM	EPO	PBS	0.000357266	0.0150675	0.509756
Birc5	CEP-1	BM	EPO	PBS	3.31921e-07	3.63817e-05	0.361734
Bsg	CEP-1	BM	EPO	PBS	1.35125e-09	2.35017e-07	0.323293
Btbd9	CEP-1	BM	EPO	PBS	0.0012268	0.0399041	-0.504619
Bzw1	CEP-1	BM	EPO	PBS	3.67978e-06	0.000309764	0.284993
Camk1d	CEP-1	BM	EPO	PBS	1.00854e-07	1.23399e-05	-0.45723
Ccdc124	CEP-1	BM	EPO	PBS	6.15654e-05	0.00354971	0.331666
Ccdc85b	CEP-1	BM	EPO	PBS	0.00103676	0.0348484	-0.684637
Cdk2	CEP-1	BM	EPO	PBS	0.000422775	0.0172095	-0.636843
Cdk2ap2	CEP-1	BM	EPO	PBS	3.14101e-05	0.0020031	0.4681
Cdkal1	CEP-1	BM	EPO	PBS	0.000574135	0.0217706	-0.394123
Celf1	CEP-1	BM	EPO	PBS	0.000118216	0.00612771	-0.377451
Cenpp	CEP-1	BM	EPO	PBS	1.23821e-05	0.000911123	-0.547258
Cep128	CEP-1	BM	EPO	PBS	4.25673e-06	0.000351305	-0.517611
Chst11	CEP-1	BM	EPO	PBS	0.000565377	0.021516	-0.690207
Cldn13	CEP-1	BM	EPO	PBS	2.46635e-05	0.00163736	0.522876
Clta	CEP-1	BM	EPO	PBS	1.96372e-10	3.9737e-08	0.329868
Cnih4	CEP-1	BM	EPO	PBS	0.000882061	0.030632	0.390406
Cnn3	CEP-1	BM	EPO	PBS	6.98786e-06	0.000550785	-0.547403
Cnot3	CEP-1	BM	EPO	PBS	0.000877547	0.0305761	0.37027
Coq7	CEP-1	BM	EPO	PBS	9.29457e-05	0.00505437	0.295618
Cox19	CEP-1	BM	EPO	PBS	3.26021e-05	0.00207285	0.519826
Cox6c	CEP-1	BM	EPO	PBS	5.45197e-10	1.01537e-07	-0.268489
Cpd	CEP-1	BM	EPO	PBS	1.38747e-08	1.90845e-06	2.29334
Cpq	CEP-1	BM	EPO	PBS	7.41328e-09	1.091e-06	-0.578129
Ddx39	CEP-1	BM	EPO	PBS	2.19529e-08	2.94267e-06	0.355339
Dek	CEP-1	BM	EPO	PBS	2.08366e-10	4.17625e-08	0.35674
Dnm1l	CEP-1	BM	EPO	PBS	0.000535129	0.0206638	-0.487023
Dock7	CEP-1	BM	EPO	PBS	3.75449e-05	0.00235158	-0.597236
Dph3	CEP-1	BM	EPO	PBS	1.25637e-09	2.20337e-07	0.482758
Dus1l	CEP-1	BM	EPO	PBS	0.000827549	0.0293195	0.411512
Dynlt1f	CEP-1	BM	EPO	PBS	3.41449e-06	0.000295711	-1.23619
Ebp	CEP-1	BM	EPO	PBS	5.79703e-05	0.00337946	0.479248
Eda	CEP-1	BM	EPO	PBS	1.38307e-05	0.00100023	-0.731851
Eef1d	CEP-1	BM	EPO	PBS	5.36223e-15	2.08978e-12	0.335007
Egfl7	CEP-1	BM	EPO	PBS	1.35585e-06	0.000128531	0.705724
Eif1ad	CEP-1	BM	EPO	PBS	0.000605297	0.0226876	0.359555
Eif3j2	CEP-1	BM	EPO	PBS	0.000166378	0.00812394	-0.380338
Eif3k	CEP-1	BM	EPO	PBS	8.57379e-06	0.000660935	0.259387
Elof1	CEP-1	BM	EPO	PBS	6.79789e-07	6.91119e-05	0.469981
Eno1	CEP-1	BM	EPO	PBS	3.57437e-05	0.00224545	-0.521656
Erp29	CEP-1	BM	EPO	PBS	2.41579e-11	5.84371e-09	0.392831
Ethe1	CEP-1	BM	EPO	PBS	6.50215e-05	0.00371454	0.618369
Etv6	CEP-1	BM	EPO	PBS	0.00161533	0.0495548	-0.320909
Exoc3	CEP-1	BM	EPO	PBS	0.000842192	0.029752	0.382062
Exoc4	CEP-1	BM	EPO	PBS	0.000348456	0.0148789	-0.313333
Ext1	CEP-1	BM	EPO	PBS	3.66793e-09	5.76057e-07	-0.594612
Fabp5	CEP-1	BM	EPO	PBS	3.95731e-18	2.08204e-15	0.818912
Fam60a	CEP-1	BM	EPO	PBS	0.000419644	0.0171484	-0.478336
Fam65b	CEP-1	BM	EPO	PBS	0.00130179	0.0419544	-0.522656
Fkbp8	CEP-1	BM	EPO	PBS	0.00082689	0.0293195	0.282851
Foxn3	CEP-1	BM	EPO	PBS	0.0002847	0.0126403	-0.455829
Ftl1	CEP-1	BM	EPO	PBS	4.15697e-20	2.81397e-17	0.439633
Fubp1	CEP-1	BM	EPO	PBS	6.17672e-05	0.00355162	0.309326
Gabarap	CEP-1	BM	EPO	PBS	0.000434446	0.0175788	0.301869
Galk1	CEP-1	BM	EPO	PBS	1.85463e-05	0.00128814	0.841421
Gapdh	CEP-1	BM	EPO	PBS	9.16174e-15	3.31405e-12	0.464396
Gdf3	CEP-1	BM	EPO	PBS	0.000101413	0.00541683	1.07999
Gfpt1	CEP-1	BM	EPO	PBS	0.00040229	0.0166004	-0.679996
Gkap1	CEP-1	BM	EPO	PBS	0.000311533	0.0136588	-0.671584
Gnaq	CEP-1	BM	EPO	PBS	1.5973e-06	0.00014874	-1.00989
Gng12	CEP-1	BM	EPO	PBS	0.000997821	0.0339243	-0.405464
Gpx4	CEP-1	BM	EPO	PBS	3.21792e-10	6.27048e-08	0.27909
Gramd4	CEP-1	BM	EPO	PBS	8.9788e-07	8.78878e-05	-0.797188
Gsta4	CEP-1	BM	EPO	PBS	0.00144098	0.0450602	-0.716574
Gypa	CEP-1	BM	EPO	PBS	0.000623879	0.0232381	-0.708048
Hdlbp	CEP-1	BM	EPO	PBS	0.000121504	0.00626728	0.272045
Higd1a	CEP-1	BM	EPO	PBS	4.2216e-09	6.53262e-07	0.449905
Hint1	CEP-1	BM	EPO	PBS	4.27878e-20	2.81397e-17	0.394286
Hirip3	CEP-1	BM	EPO	PBS	0.000263558	0.0118012	0.365685
Hist1h1a	CEP-1	BM	EPO	PBS	7.98354e-05	0.0044448	0.59633
Hist1h1b	CEP-1	BM	EPO	PBS	2.92008e-06	0.000257126	0.566121
Hist1h4a	CEP-1	BM	EPO	PBS	0.000181765	0.00869376	-1.24952
Hist1h4b	CEP-1	BM	EPO	PBS	2.0959e-05	0.00142745	-1.49406
Hist2h2aa1	CEP-1	BM	EPO	PBS	0.000156859	0.00773089	-0.867518
Hist2h2bb-1	CEP-1	BM	EPO	PBS	0.00131927	0.0421975	0.6842
Hmgn5	CEP-1	BM	EPO	PBS	2.83399e-06	0.000250594	-0.312862
Hn1	CEP-1	BM	EPO	PBS	2.57152e-08	3.40363e-06	0.420289
Hras	CEP-1	BM	EPO	PBS	9.02205e-06	0.000690433	0.349958
Icam4	CEP-1	BM	EPO	PBS	0.000101851	0.00542648	0.429741
Igf1r	CEP-1	BM	EPO	PBS	0.000481192	0.0191043	-0.501265
Impa1	CEP-1	BM	EPO	PBS	0.00117098	0.0385052	0.480349
Insr	CEP-1	BM	EPO	PBS	0.000123543	0.00632594	-1.05909
Iqgap2	CEP-1	BM	EPO	PBS	1.57018e-08	2.1319e-06	-0.638442
Itpr1	CEP-1	BM	EPO	PBS	0.000132477	0.00671804	-0.530414
Jtb	CEP-1	BM	EPO	PBS	0.00143643	0.0450602	0.350127
Kcnq1ot1	CEP-1	BM	EPO	PBS	0.000419225	0.0171484	-0.380555
Kit	CEP-1	BM	EPO	PBS	5.33727e-09	8.08078e-07	-0.680863
Klf3	CEP-1	BM	EPO	PBS	4.83125e-09	7.36765e-07	0.720071
Klhdc4	CEP-1	BM	EPO	PBS	0.000348317	0.0148789	0.50968
Lamtor2	CEP-1	BM	EPO	PBS	9.19469e-05	0.00502603	0.312311
Lamtor4	CEP-1	BM	EPO	PBS	0.00106725	0.0355385	0.339719
Lgals1	CEP-1	BM	EPO	PBS	0.00043519	0.0175788	0.703527
Lrrc59	CEP-1	BM	EPO	PBS	5.79544e-07	5.94951e-05	0.446926
Lsm2	CEP-1	BM	EPO	PBS	2.57746e-09	4.20486e-07	0.367646
Lyar	CEP-1	BM	EPO	PBS	1.66799e-10	3.53536e-08	0.347919
Man2a1	CEP-1	BM	EPO	PBS	0.0012929	0.0417319	-0.467296
Mbd5	CEP-1	BM	EPO	PBS	0.00123844	0.0402205	-0.445194
Mboat2	CEP-1	BM	EPO	PBS	3.63072e-06	0.000308887	-0.757594
Med15	CEP-1	BM	EPO	PBS	0.000487034	0.0192301	-0.774443
Med19	CEP-1	BM	EPO	PBS	0.000724648	0.0261582	0.432387
Med26	CEP-1	BM	EPO	PBS	0.0010722	0.035647	-0.582248
Mfhas1	CEP-1	BM	EPO	PBS	0.000356858	0.0150675	-0.520015
Mrpl11	CEP-1	BM	EPO	PBS	0.0014407	0.0450602	0.306907
Mrpl12	CEP-1	BM	EPO	PBS	3.26714e-13	9.96478e-11	0.39668
Mrpl20	CEP-1	BM	EPO	PBS	2.68769e-11	6.31683e-09	0.386439
Mrpl28	CEP-1	BM	EPO	PBS	1.02429e-07	1.24603e-05	0.395966
Mrpl43	CEP-1	BM	EPO	PBS	0.000677873	0.0248101	0.336353
Mrps16	CEP-1	BM	EPO	PBS	3.01856e-07	3.34345e-05	0.361528
Mrps17	CEP-1	BM	EPO	PBS	3.52356e-05	0.00222016	0.37668
Mrps34	CEP-1	BM	EPO	PBS	1.43722e-05	0.00103583	0.407747
Mrps7	CEP-1	BM	EPO	PBS	4.86623e-05	0.0029684	0.332189
Msi2	CEP-1	BM	EPO	PBS	0.000217526	0.0100612	-0.468848
Myc	CEP-1	BM	EPO	PBS	7.19347e-07	7.2782e-05	-0.563704
Mydgf	CEP-1	BM	EPO	PBS	1.76579e-05	0.0012387	0.40589
Myg1	CEP-1	BM	EPO	PBS	3.96352e-05	0.00246054	0.297257
Naa10	CEP-1	BM	EPO	PBS	0.000257946	0.0115993	0.31721
Ncoa1	CEP-1	BM	EPO	PBS	0.000396484	0.0164252	-0.724637
Ncoa2	CEP-1	BM	EPO	PBS	0.000842789	0.029752	-0.452672
Ndufa1	CEP-1	BM	EPO	PBS	2.96467e-13	9.17523e-11	-0.575662
Nedd8	CEP-1	BM	EPO	PBS	7.78362e-13	2.27509e-10	0.399212
Nfx1	CEP-1	BM	EPO	PBS	1.10803e-05	0.000829836	-0.400568
Nhp2	CEP-1	BM	EPO	PBS	1.58165e-12	4.49807e-10	0.387976
Nlk	CEP-1	BM	EPO	PBS	0.000332234	0.0143276	-0.495688
Nme1	CEP-1	BM	EPO	PBS	1.01023e-11	2.69116e-09	0.287559
Notch2	CEP-1	BM	EPO	PBS	0.000627962	0.0233077	-0.459067
Nt5dc2	CEP-1	BM	EPO	PBS	2.5892e-07	2.89839e-05	0.754961
Ocel1	CEP-1	BM	EPO	PBS	0.000352284	0.0149774	0.49964
Odc1	CEP-1	BM	EPO	PBS	1.39017e-09	2.39804e-07	0.382627
Pan3	CEP-1	BM	EPO	PBS	0.000102861	0.00546643	-0.457965
Pdgfd	CEP-1	BM	EPO	PBS	0.000183671	0.00876497	-0.929731
Pds5a	CEP-1	BM	EPO	PBS	4.42988e-06	0.000364167	-0.378769
Pdxdc1	CEP-1	BM	EPO	PBS	0.000606824	0.0226876	-0.57688
Pet100	CEP-1	BM	EPO	PBS	7.09316e-06	0.000556998	-0.476569
Pgp	CEP-1	BM	EPO	PBS	4.81944e-07	5.04603e-05	0.376484
Phkb	CEP-1	BM	EPO	PBS	0.000209825	0.00977314	-0.509139
Pin1	CEP-1	BM	EPO	PBS	9.29231e-07	9.05355e-05	0.423762
Plagl2	CEP-1	BM	EPO	PBS	1.85086e-05	0.00128814	-0.65086
Plekhj1	CEP-1	BM	EPO	PBS	1.34274e-08	1.87139e-06	0.447663
Pmvk	CEP-1	BM	EPO	PBS	2.14804e-05	0.00145356	0.646088
Pola2	CEP-1	BM	EPO	PBS	0.000668655	0.0245582	-0.444105
Polr2c	CEP-1	BM	EPO	PBS	1.85243e-05	0.00128814	0.371638
Pop5	CEP-1	BM	EPO	PBS	0.000131469	0.00668299	0.365175
Pop7	CEP-1	BM	EPO	PBS	0.00153983	0.0476553	0.339982
Ppil1	CEP-1	BM	EPO	PBS	0.000106401	0.00562711	0.43675
Ppp1r14b	CEP-1	BM	EPO	PBS	2.83031e-17	1.45277e-14	0.359906
Ppp1r9a	CEP-1	BM	EPO	PBS	6.78465e-05	0.003859	-0.479292
Ppp4c	CEP-1	BM	EPO	PBS	8.05204e-06	0.000625296	-0.581787
Prcp	CEP-1	BM	EPO	PBS	0.000868923	0.0304268	-0.508272
Prosc	CEP-1	BM	EPO	PBS	0.000683876	0.0249842	-0.515822
Prss50	CEP-1	BM	EPO	PBS	3.54159e-06	0.000302979	-0.952699
Psat1	CEP-1	BM	EPO	PBS	0.00108756	0.0360437	0.557095
Psma1	CEP-1	BM	EPO	PBS	8.99958e-05	0.00494507	0.298711
Psma7	CEP-1	BM	EPO	PBS	1.69528e-11	4.1973e-09	0.310435
Psmb3	CEP-1	BM	EPO	PBS	2.73739e-06	0.000243073	0.299416
Psmb5	CEP-1	BM	EPO	PBS	1.46748e-08	2.00539e-06	0.339039
Psmc4	CEP-1	BM	EPO	PBS	3.95324e-05	0.00246054	0.376114
Psmc5	CEP-1	BM	EPO	PBS	1.83123e-06	0.000168289	0.399666
Psmd13	CEP-1	BM	EPO	PBS	1.02401e-08	1.46601e-06	0.540838
Psmd8	CEP-1	BM	EPO	PBS	0.000273171	0.0121975	0.293888
Purb	CEP-1	BM	EPO	PBS	0.000728669	0.0262583	0.299557
Pvt1	CEP-1	BM	EPO	PBS	4.19317e-05	0.00258784	-0.38208
Rabgef1	CEP-1	BM	EPO	PBS	0.000169409	0.00821018	0.372407
Rad51b	CEP-1	BM	EPO	PBS	0.000121831	0.00626878	-0.654187
Rai1	CEP-1	BM	EPO	PBS	0.000328866	0.0142115	-0.479463
Ranbp2	CEP-1	BM	EPO	PBS	1.02498e-05	0.000775927	-0.354651
Rbm22	CEP-1	BM	EPO	PBS	5.99476e-05	0.00346593	0.427485
Rere	CEP-1	BM	EPO	PBS	0.00141137	0.0445728	-0.343659
Rfc2	CEP-1	BM	EPO	PBS	1.7484e-05	0.00123061	0.379039
Rfesd	CEP-1	BM	EPO	PBS	3.78944e-06	0.000315213	0.614011
Rgs10	CEP-1	BM	EPO	PBS	0.00116159	0.038256	0.260448
Rictor	CEP-1	BM	EPO	PBS	0.00016815	0.00819148	-0.580263
Rnf187	CEP-1	BM	EPO	PBS	2.98089e-05	0.00191259	0.307081
Rpa3	CEP-1	BM	EPO	PBS	1.17846e-07	1.41718e-05	-0.703396
Rreb1	CEP-1	BM	EPO	PBS	1.05505e-05	0.000795525	-0.517673
Rtfdc1	CEP-1	BM	EPO	PBS	6.40318e-06	0.000508509	0.337392
Scand1	CEP-1	BM	EPO	PBS	1.33439e-06	0.000127069	0.291515
Scmh1	CEP-1	BM	EPO	PBS	9.80295e-05	0.00527629	-0.578627
Sec62	CEP-1	BM	EPO	PBS	0.000720223	0.0260431	-0.314217
Sephs2	CEP-1	BM	EPO	PBS	7.77385e-06	0.000605928	0.482809
Sf3b2	CEP-1	BM	EPO	PBS	1.09218e-11	2.81037e-09	0.355196
Sft2d1	CEP-1	BM	EPO	PBS	0.000291756	0.0128992	-0.945912
Sh3tc2	CEP-1	BM	EPO	PBS	1.27412e-05	0.000934134	-0.977702
Shank3	CEP-1	BM	EPO	PBS	2.31777e-05	0.00155342	-0.700978
Sik2	CEP-1	BM	EPO	PBS	7.77095e-07	7.7507e-05	-0.863708
Slc25a21	CEP-1	BM	EPO	PBS	1.91482e-07	2.19007e-05	-0.434015
Slc25a4	CEP-1	BM	EPO	PBS	3.74477e-08	4.89495e-06	0.465038
Slc35e2	CEP-1	BM	EPO	PBS	0.00138581	0.0439223	-0.720838
Smdt1	CEP-1	BM	EPO	PBS	1.22545e-06	0.000118301	0.351571
Smim20	CEP-1	BM	EPO	PBS	3.72958e-06	0.000312175	0.535432
Snf8	CEP-1	BM	EPO	PBS	2.30461e-05	0.00154954	0.406315
Snhg6	CEP-1	BM	EPO	PBS	0.000251738	0.0113932	-0.568345
Son	CEP-1	BM	EPO	PBS	5.50455e-05	0.00328168	-0.324769
Sox5	CEP-1	BM	EPO	PBS	0.000710743	0.0258335	-0.837711
Spint2	CEP-1	BM	EPO	PBS	0.000205899	0.00962922	-0.405253
Sppl3	CEP-1	BM	EPO	PBS	0.00120093	0.0392904	-0.450195
Spred1	CEP-1	BM	EPO	PBS	0.000476079	0.0189397	-0.567397
Sra1	CEP-1	BM	EPO	PBS	0.000491869	0.0193846	0.363332
Srek1ip1	CEP-1	BM	EPO	PBS	0.000348553	0.0148789	-0.400918
Srrt	CEP-1	BM	EPO	PBS	0.000199077	0.00937265	0.284618
Srsf9	CEP-1	BM	EPO	PBS	2.34119e-06	0.000210557	0.351502
Ss18	CEP-1	BM	EPO	PBS	0.000368496	0.01551	-0.473095
Ssbp4	CEP-1	BM	EPO	PBS	2.06175e-06	0.000187834	0.761521
Stra13	CEP-1	BM	EPO	PBS	1.02136e-05	0.000775927	0.281069
Stub1	CEP-1	BM	EPO	PBS	0.0004209	0.0171664	0.34068
Stxbp1	CEP-1	BM	EPO	PBS	0.000216812	0.0100502	-0.56297
Surf2	CEP-1	BM	EPO	PBS	0.000470173	0.0187401	0.509412
Susd6	CEP-1	BM	EPO	PBS	4.76313e-05	0.00291396	-0.484188
Tex2	CEP-1	BM	EPO	PBS	0.000143487	0.00718973	-0.670881
Tex261	CEP-1	BM	EPO	PBS	0.000606943	0.0226876	0.334302
Timm10b	CEP-1	BM	EPO	PBS	0.000220611	0.0101592	0.342135
Timm13	CEP-1	BM	EPO	PBS	7.90134e-16	3.46424e-13	0.42039
Timm22	CEP-1	BM	EPO	PBS	0.000144538	0.00720808	0.463172
Timm50	CEP-1	BM	EPO	PBS	7.81768e-07	7.76052e-05	0.521125
Tmcc1	CEP-1	BM	EPO	PBS	9.17789e-05	0.00502603	-0.829999
Tmem245	CEP-1	BM	EPO	PBS	0.000611615	0.0228217	-0.682506
Tomm6	CEP-1	BM	EPO	PBS	1.63907e-05	0.00116045	-0.906393
Tpgs1	CEP-1	BM	EPO	PBS	0.000344551	0.0147981	0.617913
Tsc22d4	CEP-1	BM	EPO	PBS	0.000974226	0.0332834	-0.285045
Tsn	CEP-1	BM	EPO	PBS	0.00021907	0.0101104	0.260973
Tuba1c	CEP-1	BM	EPO	PBS	1.70591e-07	1.98234e-05	1.10751
Tubb4b	CEP-1	BM	EPO	PBS	1.09503e-11	2.81037e-09	0.420422
Txn2	CEP-1	BM	EPO	PBS	1.51484e-05	0.00108435	0.327278
Txnl4a	CEP-1	BM	EPO	PBS	1.78748e-12	5.01567e-10	0.485466
Txnrd1	CEP-1	BM	EPO	PBS	7.56493e-08	9.47642e-06	0.616419
Ubac1	CEP-1	BM	EPO	PBS	6.10143e-11	1.38069e-08	0.505199
Ube2s	CEP-1	BM	EPO	PBS	1.31939e-06	0.000126211	0.293442
Uchl3	CEP-1	BM	EPO	PBS	0.000290419	0.0128671	0.36441
Usp6nl	CEP-1	BM	EPO	PBS	0.00147467	0.045909	-0.389221
Utp3	CEP-1	BM	EPO	PBS	5.45952e-05	0.00326408	0.330049
Vamp8	CEP-1	BM	EPO	PBS	1.66526e-07	1.94696e-05	0.397723
Vkorc1	CEP-1	BM	EPO	PBS	0.000650109	0.0240027	0.633946
Vmp1	CEP-1	BM	EPO	PBS	0.000594001	0.0223228	0.372805
Vps13b	CEP-1	BM	EPO	PBS	0.00143915	0.0450602	-0.44942
Ydjc	CEP-1	BM	EPO	PBS	0.000855671	0.0300127	0.51911
Ywhaq	CEP-1	BM	EPO	PBS	2.07873e-08	2.80428e-06	0.442022
Zbtb11	CEP-1	BM	EPO	PBS	5.4984e-06	0.000441656	-0.511036
Zbtb46	CEP-1	BM	EPO	PBS	0.00027861	0.0123961	-0.349756
Zc3h7a	CEP-1	BM	EPO	PBS	0.00142956	0.0449701	-0.44319
Zdhhc14	CEP-1	BM	EPO	PBS	9.63889e-05	0.00521466	-0.434731
Zg16	CEP-1	BM	EPO	PBS	5.64587e-05	0.00332654	-0.517206
Znhit3	CEP-1	BM	EPO	PBS	0.000546792	0.0209222	0.464828
Zpr1	CEP-1	BM	EPO	PBS	1.20856e-05	0.000892427	0.511556
Zzz3	CEP-1	BM	EPO	PBS	1.12922e-05	0.000842713	-0.523675
0610010K14Rik	CEP-1	SP	EPO	PBS	3.18892e-08	1.44015e-06	-0.713852
1110001J03Rik	CEP-1	SP	EPO	PBS	3.36044e-05	0.000859301	-0.317403
1110004F10Rik	CEP-1	SP	EPO	PBS	4.46007e-11	3.01808e-09	0.325655
1110008P14Rik	CEP-1	SP	EPO	PBS	8.34114e-10	4.69356e-08	0.67583
1110065P20Rik	CEP-1	SP	EPO	PBS	0.0010531	0.0178012	0.492311
1600002K03Rik	CEP-1	SP	EPO	PBS	4.5527e-06	0.000141107	0.51589
1700112E06Rik	CEP-1	SP	EPO	PBS	1.64596e-15	1.77637e-13	-0.859284
1810058I24Rik	CEP-1	SP	EPO	PBS	7.29385e-05	0.00172277	0.506848
2310033P09Rik	CEP-1	SP	EPO	PBS	1.75337e-10	1.08849e-08	0.575725
2610318N02Rik	CEP-1	SP	EPO	PBS	0.000347795	0.00678345	0.502253
2700060E02Rik	CEP-1	SP	EPO	PBS	3.23924e-15	3.40849e-13	0.341025
2700094K13Rik	CEP-1	SP	EPO	PBS	1.2309e-23	2.4438e-21	0.47782
2810417H13Rik	CEP-1	SP	EPO	PBS	3.34005e-28	8.89765e-26	0.704802
2900026A02Rik	CEP-1	SP	EPO	PBS	0.00192666	0.0297917	-0.838143
4930453N24Rik	CEP-1	SP	EPO	PBS	5.3635e-05	0.00130491	0.451952
4930523C07Rik	CEP-1	SP	EPO	PBS	0.000448892	0.00847258	0.568003
9830147E19Rik	CEP-1	SP	EPO	PBS	0.000337007	0.00661313	-0.568568
Aarsd1	CEP-1	SP	EPO	PBS	0.000542339	0.00997686	-0.733601
Aasdhppt	CEP-1	SP	EPO	PBS	3.65979e-08	1.63525e-06	0.401594
Abcc1	CEP-1	SP	EPO	PBS	0.000423233	0.00808253	-0.493474
Abcf2	CEP-1	SP	EPO	PBS	2.19847e-07	8.68046e-06	0.38341
Aco1	CEP-1	SP	EPO	PBS	2.67395e-05	0.000701663	-0.422399
Acss2	CEP-1	SP	EPO	PBS	0.00013947	0.0030454	-0.362936
Acyp2	CEP-1	SP	EPO	PBS	1.33757e-07	5.47648e-06	-0.625673
Adamts3	CEP-1	SP	EPO	PBS	2.37298e-05	0.000627379	-0.434625
Aff3	CEP-1	SP	EPO	PBS	1.91554e-14	1.83239e-12	-0.821958
Agap1	CEP-1	SP	EPO	PBS	8.3813e-10	4.70358e-08	-0.452835
Agpat4	CEP-1	SP	EPO	PBS	1.30881e-06	4.54519e-05	0.821566
Akap8l	CEP-1	SP	EPO	PBS	2.64065e-05	0.00069379	0.385449
Aldoa	CEP-1	SP	EPO	PBS	8.71309e-11	5.65948e-09	0.409179
Alg5	CEP-1	SP	EPO	PBS	0.000146572	0.00318329	0.425347
Amigo2	CEP-1	SP	EPO	PBS	0.00350622	0.049456	-1.51867
Anapc13	CEP-1	SP	EPO	PBS	1.91233e-07	7.69503e-06	-0.380442
Anapc15	CEP-1	SP	EPO	PBS	0.000144895	0.00315012	0.301814
Ank	CEP-1	SP	EPO	PBS	1.54806e-07	6.30154e-06	-0.766825
Ankle2	CEP-1	SP	EPO	PBS	8.42398e-06	0.000245885	-0.422042
Ap1s1	CEP-1	SP	EPO	PBS	0.00113499	0.0188821	0.272481
Ap2a2	CEP-1	SP	EPO	PBS	4.34625e-06	0.000135306	0.41324
Ap2s1	CEP-1	SP	EPO	PBS	1.91541e-14	1.83239e-12	0.451136
Apitd1	CEP-1	SP	EPO	PBS	0.00132288	0.0216149	0.313285
Apoe	CEP-1	SP	EPO	PBS	0.00122217	0.0201256	-0.402902
Aprt	CEP-1	SP	EPO	PBS	1.57335e-14	1.52586e-12	0.363338
Arhgdig	CEP-1	SP	EPO	PBS	0.00207726	0.0318035	1.70256
Arl2bp	CEP-1	SP	EPO	PBS	0.000443256	0.00838879	0.480996
Arl4a	CEP-1	SP	EPO	PBS	1.59214e-05	0.000440296	0.351031
Arl6ip4	CEP-1	SP	EPO	PBS	4.71956e-13	4.02118e-11	0.433353
Arpc4	CEP-1	SP	EPO	PBS	4.44428e-06	0.000138153	0.321397
Arpc5l	CEP-1	SP	EPO	PBS	8.2558e-08	3.52421e-06	0.348741
Asna1	CEP-1	SP	EPO	PBS	5.60863e-05	0.00135671	0.431556
Atg101	CEP-1	SP	EPO	PBS	1.87322e-05	0.00050867	0.571463
Atr	CEP-1	SP	EPO	PBS	0.000369404	0.00716507	-0.284479
Aurkaip1	CEP-1	SP	EPO	PBS	9.97397e-12	7.21313e-10	0.311247
B2m	CEP-1	SP	EPO	PBS	2.8429e-24	5.92364e-22	-0.531114
BC021614	CEP-1	SP	EPO	PBS	2.78012e-05	0.000726803	-0.582059
Bach2	CEP-1	SP	EPO	PBS	6.15326e-06	0.000187132	-0.970838
Bad	CEP-1	SP	EPO	PBS	3.04311e-05	0.000787726	0.423497
Bax	CEP-1	SP	EPO	PBS	9.46099e-14	8.54535e-12	0.382162
Bloc1s1	CEP-1	SP	EPO	PBS	2.37715e-07	9.33343e-06	-1.23805
Blvra	CEP-1	SP	EPO	PBS	0.00114883	0.0190973	0.311314
Blzf1	CEP-1	SP	EPO	PBS	0.00250602	0.0370619	-0.397803
Bnip2	CEP-1	SP	EPO	PBS	6.39091e-05	0.00152491	0.338211
Bola2	CEP-1	SP	EPO	PBS	3.66097e-10	2.19502e-08	-0.33508
Borcs8	CEP-1	SP	EPO	PBS	3.57532e-05	0.000905446	0.299886
Bzw1	CEP-1	SP	EPO	PBS	1.28103e-24	2.7793e-22	0.397844
Camk1d	CEP-1	SP	EPO	PBS	1.51325e-10	9.56347e-09	-0.430369
Camp	CEP-1	SP	EPO	PBS	1.03819e-05	0.000296053	-0.785442
Car1	CEP-1	SP	EPO	PBS	6.71867e-27	1.60675e-24	-0.958074
Carhsp1	CEP-1	SP	EPO	PBS	2.30828e-14	2.18819e-12	0.735017
Cby1	CEP-1	SP	EPO	PBS	0.000386994	0.00747183	0.414367
Ccdc124	CEP-1	SP	EPO	PBS	2.68685e-13	2.34626e-11	0.502871
Ccdc85b	CEP-1	SP	EPO	PBS	0.00147619	0.0237874	-0.573705
Ccnb1	CEP-1	SP	EPO	PBS	1.05345e-10	6.75913e-09	0.554323
Ccne2	CEP-1	SP	EPO	PBS	0.000375616	0.00727216	0.483077
Ccnk	CEP-1	SP	EPO	PBS	0.0030472	0.0438634	0.293576
Cct7	CEP-1	SP	EPO	PBS	4.53446e-17	5.88611e-15	0.337034
Cct8	CEP-1	SP	EPO	PBS	1.38568e-19	2.12859e-17	0.300977
Cd36	CEP-1	SP	EPO	PBS	8.88073e-05	0.00205831	-1.44682
Cd74	CEP-1	SP	EPO	PBS	0.000880356	0.0152361	-1.54273
Cdc34	CEP-1	SP	EPO	PBS	1.60417e-06	5.44513e-05	0.312223
Cdca8	CEP-1	SP	EPO	PBS	6.50459e-12	4.78633e-10	0.393618
Cep128	CEP-1	SP	EPO	PBS	7.03908e-07	2.56737e-05	-0.394022
Cldn13	CEP-1	SP	EPO	PBS	6.46276e-11	4.25027e-09	0.533167
Clspn	CEP-1	SP	EPO	PBS	1.99962e-06	6.63753e-05	0.313134
Cmc1	CEP-1	SP	EPO	PBS	0.00025671	0.00523494	-0.329538
Cnih4	CEP-1	SP	EPO	PBS	9.1928e-07	3.28216e-05	0.412452
Cnot3	CEP-1	SP	EPO	PBS	0.000151799	0.00327652	0.304737
Cnpy2	CEP-1	SP	EPO	PBS	6.96601e-09	3.47392e-07	0.403523
Cog3	CEP-1	SP	EPO	PBS	1.87965e-05	0.000509759	-0.534053
Commd7	CEP-1	SP	EPO	PBS	4.78288e-11	3.22614e-09	0.505271
Cops5	CEP-1	SP	EPO	PBS	8.93138e-07	3.19661e-05	0.31025
Coq7	CEP-1	SP	EPO	PBS	3.77181e-09	1.97457e-07	0.402377
Cox19	CEP-1	SP	EPO	PBS	1.48519e-08	7.13602e-07	0.510006
Cox6b2	CEP-1	SP	EPO	PBS	6.20073e-22	1.11534e-19	-0.564767
Cox6c	CEP-1	SP	EPO	PBS	3.34519e-30	1.05074e-27	-0.356293
Cpd	CEP-1	SP	EPO	PBS	1.96398e-16	2.38913e-14	1.35134
Cpq	CEP-1	SP	EPO	PBS	1.59025e-15	1.72509e-13	-0.584118
Creld2	CEP-1	SP	EPO	PBS	0.00112763	0.0187746	0.460103
Crip2	CEP-1	SP	EPO	PBS	1.73389e-14	1.67384e-12	0.822544
Cript	CEP-1	SP	EPO	PBS	2.99529e-06	9.60912e-05	0.396421
Ctsz	CEP-1	SP	EPO	PBS	0.000307886	0.00614749	0.39234
Cuedc2	CEP-1	SP	EPO	PBS	2.32325e-06	7.63949e-05	0.312914
Cyb5r3	CEP-1	SP	EPO	PBS	1.12916e-05	0.00032069	0.400697
Cyba	CEP-1	SP	EPO	PBS	0.00051689	0.00957566	-0.556213
Cyc1	CEP-1	SP	EPO	PBS	1.4929e-16	1.83731e-14	0.402276
D8Ertd738e	CEP-1	SP	EPO	PBS	5.41412e-16	6.29503e-14	0.340386
Dapk1	CEP-1	SP	EPO	PBS	2.95519e-06	9.49497e-05	-0.673421
Dbi	CEP-1	SP	EPO	PBS	1.97619e-06	6.57012e-05	0.307113
Dbnl	CEP-1	SP	EPO	PBS	4.18625e-06	0.000131296	0.343425
Dck	CEP-1	SP	EPO	PBS	0.00234743	0.0352745	0.366792
Ddhd1	CEP-1	SP	EPO	PBS	0.00241441	0.0360619	-0.532686
Ddx39	CEP-1	SP	EPO	PBS	4.69103e-39	2.46807e-36	0.658814
Dek	CEP-1	SP	EPO	PBS	1.53611e-30	4.97346e-28	0.432378
Deptor	CEP-1	SP	EPO	PBS	0.00196878	0.0302873	-0.767569
Desi1	CEP-1	SP	EPO	PBS	1.93837e-05	0.000523658	0.361066
Dhrs4	CEP-1	SP	EPO	PBS	2.20921e-09	1.19519e-07	0.35517
Dip2b	CEP-1	SP	EPO	PBS	3.6461e-06	0.00011591	-0.471477
Dnase2a	CEP-1	SP	EPO	PBS	0.00259217	0.0382019	0.34705
Dock2	CEP-1	SP	EPO	PBS	0.000942691	0.0161474	-0.807387
Dock7	CEP-1	SP	EPO	PBS	7.22089e-10	4.10713e-08	-0.489089
Dpf3	CEP-1	SP	EPO	PBS	9.00941e-06	0.000260444	-0.514658
Dph3	CEP-1	SP	EPO	PBS	4.47103e-20	7.12824e-18	0.546484
Dpm3	CEP-1	SP	EPO	PBS	5.52719e-09	2.80965e-07	-0.452324
Dus1l	CEP-1	SP	EPO	PBS	3.20382e-07	1.24399e-05	0.435803
Dynlt1f	CEP-1	SP	EPO	PBS	1.79116e-13	1.5772e-11	-1.10513
Eaf1	CEP-1	SP	EPO	PBS	3.49193e-05	0.000889682	-0.571516
Ebp	CEP-1	SP	EPO	PBS	8.0932e-06	0.000237879	0.407875
Eda	CEP-1	SP	EPO	PBS	1.90719e-10	1.18049e-08	-0.782175
Edf1	CEP-1	SP	EPO	PBS	2.27138e-25	5.08523e-23	0.400978
Eef1d	CEP-1	SP	EPO	PBS	4.44995e-32	1.53523e-29	0.372809
Egfl7	CEP-1	SP	EPO	PBS	3.20158e-13	2.76136e-11	0.772856
Egln2	CEP-1	SP	EPO	PBS	0.00109471	0.0183424	0.384379
Eid1	CEP-1	SP	EPO	PBS	0.000580649	0.0105616	0.261432
Eif1ad	CEP-1	SP	EPO	PBS	1.51812e-07	6.19163e-06	0.352142
Eif2b4	CEP-1	SP	EPO	PBS	0.00015197	0.00327685	0.372844
Eif2b5	CEP-1	SP	EPO	PBS	4.41554e-10	2.59971e-08	0.467571
Eif3j2	CEP-1	SP	EPO	PBS	1.64081e-13	1.45699e-11	-0.554525
Eif5	CEP-1	SP	EPO	PBS	4.19419e-16	4.9311e-14	0.358841
Eif5a	CEP-1	SP	EPO	PBS	3.61281e-30	1.11811e-27	0.303805
Emilin2	CEP-1	SP	EPO	PBS	2.26809e-05	0.000602085	0.725662
Eno1	CEP-1	SP	EPO	PBS	1.9747e-10	1.21513e-08	-0.407268
Erp29	CEP-1	SP	EPO	PBS	2.54818e-48	2.06255e-45	0.573923
Esco2	CEP-1	SP	EPO	PBS	1.35825e-05	0.000380111	0.455926
Etv6	CEP-1	SP	EPO	PBS	2.14011e-06	7.07041e-05	-0.342208
Fabp5	CEP-1	SP	EPO	PBS	3.69551e-53	3.8886e-50	1.08258
Fam185a	CEP-1	SP	EPO	PBS	0.000433499	0.00824186	-0.530694
Fam195a	CEP-1	SP	EPO	PBS	8.69966e-06	0.000252879	0.384682
Fam60a	CEP-1	SP	EPO	PBS	2.28956e-12	1.78459e-10	-0.639326
Fam65b	CEP-1	SP	EPO	PBS	3.26711e-07	1.26623e-05	-0.618258
Fastkd2	CEP-1	SP	EPO	PBS	2.84551e-05	0.000742054	0.459308
Fhit	CEP-1	SP	EPO	PBS	0.000335398	0.00659668	-0.455892
Fkbp1a	CEP-1	SP	EPO	PBS	2.07057e-10	1.26672e-08	1.04734
Fkbp2	CEP-1	SP	EPO	PBS	2.44221e-06	7.98078e-05	0.298102
Flna	CEP-1	SP	EPO	PBS	0.000972116	0.0165386	-0.389905
Foxk1	CEP-1	SP	EPO	PBS	0.00211997	0.0323529	-0.58689
Foxn3	CEP-1	SP	EPO	PBS	9.0129e-08	3.79353e-06	-0.455286
Foxp1	CEP-1	SP	EPO	PBS	1.40505e-05	0.000392685	-0.338023
Fpgs	CEP-1	SP	EPO	PBS	0.000339179	0.00663385	-0.354484
Ftl1	CEP-1	SP	EPO	PBS	1.29396e-48	1.08926e-45	0.483793
Fubp1	CEP-1	SP	EPO	PBS	6.99785e-13	5.86732e-11	0.360789
Gadd45gip1	CEP-1	SP	EPO	PBS	3.16545e-15	3.34758e-13	0.449219
Galk1	CEP-1	SP	EPO	PBS	0.000773396	0.0135861	0.575964
Gapdh	CEP-1	SP	EPO	PBS	8.16955e-19	1.15388e-16	0.355403
Gde1	CEP-1	SP	EPO	PBS	6.7184e-09	3.3664e-07	0.876486
Gdf3	CEP-1	SP	EPO	PBS	2.43833e-08	1.1378e-06	0.930883
Gigyf1	CEP-1	SP	EPO	PBS	0.000119238	0.00266386	-0.669739
Gkap1	CEP-1	SP	EPO	PBS	6.98536e-07	2.5522e-05	-0.637484
Glrx5	CEP-1	SP	EPO	PBS	3.65026e-26	8.53553e-24	0.360711
Gnaq	CEP-1	SP	EPO	PBS	2.39509e-19	3.5748e-17	-1.56609
Gnb4	CEP-1	SP	EPO	PBS	1.00971e-07	4.19948e-06	-0.803736
Got1	CEP-1	SP	EPO	PBS	5.23334e-05	0.00127768	0.766675
Gpsm2	CEP-1	SP	EPO	PBS	0.000316962	0.00628011	0.38309
Gramd4	CEP-1	SP	EPO	PBS	0.0013459	0.0219569	-0.359573
Grpel1	CEP-1	SP	EPO	PBS	8.57246e-18	1.14909e-15	0.46268
Gss	CEP-1	SP	EPO	PBS	0.000116115	0.00259961	0.447288
Gsta4	CEP-1	SP	EPO	PBS	3.24107e-14	3.04501e-12	-0.848982
Gtf2f1	CEP-1	SP	EPO	PBS	1.09838e-08	5.38821e-07	0.277363
Gtf2h5	CEP-1	SP	EPO	PBS	3.40112e-12	2.58399e-10	0.401376
Gypa	CEP-1	SP	EPO	PBS	0.000975738	0.0165868	-0.424848
H2-Ke6	CEP-1	SP	EPO	PBS	0.000134292	0.00295315	-0.558203
H2afz	CEP-1	SP	EPO	PBS	2.77872e-45	1.8864e-42	0.35445
H3f3b	CEP-1	SP	EPO	PBS	2.35877e-25	5.22531e-23	0.383773
Helb	CEP-1	SP	EPO	PBS	2.26862e-05	0.000602085	0.482134
Hint1	CEP-1	SP	EPO	PBS	1.31912e-33	5.33862e-31	0.358977
Hirip3	CEP-1	SP	EPO	PBS	1.63762e-10	1.02842e-08	0.504864
Hist1h1a	CEP-1	SP	EPO	PBS	2.12241e-08	1.00148e-06	0.638049
Hist1h1b	CEP-1	SP	EPO	PBS	2.0865e-13	1.8296e-11	0.766197
Hist1h2ah	CEP-1	SP	EPO	PBS	0.000380383	0.00735093	-1.08398
Hist1h2bj	CEP-1	SP	EPO	PBS	1.98103e-05	0.000534498	-0.554819
Hist1h4a	CEP-1	SP	EPO	PBS	2.82019e-09	1.49499e-07	-1.12212
Hist1h4b	CEP-1	SP	EPO	PBS	0.000376559	0.00728371	-1.19999
Hist2h2aa1	CEP-1	SP	EPO	PBS	1.91743e-06	6.40514e-05	-0.861682
Hist2h2ac	CEP-1	SP	EPO	PBS	0.000287647	0.00580396	0.42542
Hist2h2bb-1	CEP-1	SP	EPO	PBS	0.00149962	0.0241096	0.469559
Hmbs	CEP-1	SP	EPO	PBS	1.36975e-14	1.34077e-12	0.389356
Hmgb3	CEP-1	SP	EPO	PBS	1.86941e-21	3.33404e-19	0.347524
Hmgn5	CEP-1	SP	EPO	PBS	1.7385e-13	1.53726e-11	-0.390882
Hnrnpdl	CEP-1	SP	EPO	PBS	5.34787e-06	0.000163822	0.293442
Hook1	CEP-1	SP	EPO	PBS	0.00121548	0.0200626	-0.631746
Hras	CEP-1	SP	EPO	PBS	1.31499e-14	1.29318e-12	0.429744
Htatip2	CEP-1	SP	EPO	PBS	5.18314e-06	0.000159007	0.557517
Hypk	CEP-1	SP	EPO	PBS	6.45178e-07	2.37789e-05	0.344011
Icam4	CEP-1	SP	EPO	PBS	2.03429e-10	1.24815e-08	0.686715
Idnk	CEP-1	SP	EPO	PBS	0.000996854	0.016932	0.376178
Ifitm2	CEP-1	SP	EPO	PBS	9.13337e-16	1.0334e-13	-0.444704
Igf1r	CEP-1	SP	EPO	PBS	2.26366e-08	1.06099e-06	-0.483197
Il31ra	CEP-1	SP	EPO	PBS	8.17263e-06	0.000239212	-0.771029
Immp2l	CEP-1	SP	EPO	PBS	0.000357153	0.00695953	-0.343824
Impa1	CEP-1	SP	EPO	PBS	0.0023193	0.0349389	0.348154
Inpp4b	CEP-1	SP	EPO	PBS	0.000137026	0.00299762	-0.796385
Iqgap2	CEP-1	SP	EPO	PBS	9.01225e-11	5.81788e-09	-0.508669
Irf2bp2	CEP-1	SP	EPO	PBS	4.60218e-08	2.03046e-06	-0.422014
Isg20	CEP-1	SP	EPO	PBS	3.50794e-12	2.65556e-10	0.596126
Ispd	CEP-1	SP	EPO	PBS	0.0027368	0.0398588	-0.550308
Itgb1bp1	CEP-1	SP	EPO	PBS	4.2642e-05	0.00106076	0.449947
Itpr2	CEP-1	SP	EPO	PBS	0.00201248	0.0308918	-0.526952
Josd2	CEP-1	SP	EPO	PBS	0.000160916	0.00344505	0.328403
Kdelr2	CEP-1	SP	EPO	PBS	4.23177e-05	0.00105518	0.354285
Kif22	CEP-1	SP	EPO	PBS	3.12369e-08	1.41372e-06	0.481222
Kif23	CEP-1	SP	EPO	PBS	0.000596228	0.0107613	0.47756
Kif3a	CEP-1	SP	EPO	PBS	0.00152737	0.0244706	0.540294
Kit	CEP-1	SP	EPO	PBS	5.50709e-27	1.33215e-24	-0.795417
Klf3	CEP-1	SP	EPO	PBS	2.23596e-08	1.0527e-06	0.557046
Klhdc4	CEP-1	SP	EPO	PBS	0.00185828	0.0289685	0.415861
Ktn1	CEP-1	SP	EPO	PBS	4.55333e-10	2.66921e-08	-0.344086
Lactb	CEP-1	SP	EPO	PBS	0.000613779	0.0110685	0.406163
Lamtor1	CEP-1	SP	EPO	PBS	1.062e-09	5.89702e-08	0.426999
Lamtor5	CEP-1	SP	EPO	PBS	9.70131e-09	4.78136e-07	0.388068
Laptm5	CEP-1	SP	EPO	PBS	0.000461209	0.00868169	-1.00163
Lars2	CEP-1	SP	EPO	PBS	3.10361e-05	0.000802402	-0.321584
Ldb1	CEP-1	SP	EPO	PBS	1.35121e-05	0.000378646	-0.346979
Leng8	CEP-1	SP	EPO	PBS	0.00204341	0.0313437	-0.406823
Lgals1	CEP-1	SP	EPO	PBS	6.70246e-05	0.00159202	0.719472
Lig1	CEP-1	SP	EPO	PBS	6.49334e-15	6.53839e-13	0.423614
Lipa	CEP-1	SP	EPO	PBS	9.33144e-06	0.000268646	-0.434796
Lmna	CEP-1	SP	EPO	PBS	5.44164e-12	4.04662e-10	0.446839
Lmo4	CEP-1	SP	EPO	PBS	0.00110243	0.0184132	0.722948
Lrig1	CEP-1	SP	EPO	PBS	1.47334e-09	8.0957e-08	-1.26366
Lrpap1	CEP-1	SP	EPO	PBS	3.76082e-06	0.000119376	0.456717
Ltn1	CEP-1	SP	EPO	PBS	5.61937e-05	0.00135775	-0.324641
Macrod1	CEP-1	SP	EPO	PBS	6.27809e-05	0.00150139	-0.624865
Manbal	CEP-1	SP	EPO	PBS	9.14138e-05	0.00210712	0.531611
Map2k2	CEP-1	SP	EPO	PBS	3.22956e-11	2.23573e-09	0.340959
Map7	CEP-1	SP	EPO	PBS	7.4062e-05	0.00174539	-0.411258
Mbd2	CEP-1	SP	EPO	PBS	1.64684e-10	1.02842e-08	0.290591
Mcrs1	CEP-1	SP	EPO	PBS	0.000562699	0.0102706	0.39066
Med19	CEP-1	SP	EPO	PBS	1.33992e-06	4.64559e-05	0.40231
Med28	CEP-1	SP	EPO	PBS	5.46706e-07	2.03276e-05	0.382154
Med8	CEP-1	SP	EPO	PBS	2.48646e-16	2.99015e-14	0.557246
Med9	CEP-1	SP	EPO	PBS	7.51214e-11	4.92501e-09	0.529075
Metrn	CEP-1	SP	EPO	PBS	9.59361e-08	4.0059e-06	0.578833
Mkrn1	CEP-1	SP	EPO	PBS	6.95207e-12	5.08008e-10	0.424623
Mmd	CEP-1	SP	EPO	PBS	2.26129e-08	1.06099e-06	-0.806575
Mns1	CEP-1	SP	EPO	PBS	9.84837e-24	1.99288e-21	0.403427
Mob3b	CEP-1	SP	EPO	PBS	0.000390603	0.0075346	-0.324767
Mocs2	CEP-1	SP	EPO	PBS	0.00201196	0.0308918	0.377039
Mospd3	CEP-1	SP	EPO	PBS	9.94483e-10	5.53675e-08	-0.406356
Mpv17l2	CEP-1	SP	EPO	PBS	0.0011023	0.0184132	0.317551
Mrpl11	CEP-1	SP	EPO	PBS	1.9284e-10	1.19013e-08	0.356513
Mrpl18	CEP-1	SP	EPO	PBS	1.24552e-25	2.84914e-23	0.39632
Mrpl20	CEP-1	SP	EPO	PBS	2.81863e-24	5.92364e-22	0.4331
Mrpl28	CEP-1	SP	EPO	PBS	6.89245e-08	2.96629e-06	0.293264
Mrpl49	CEP-1	SP	EPO	PBS	5.18906e-07	1.93967e-05	0.386148
Mrpl51	CEP-1	SP	EPO	PBS	2.14209e-14	2.03983e-12	0.340606
Mrpl9	CEP-1	SP	EPO	PBS	7.36537e-07	2.6771e-05	0.385843
Mrps17	CEP-1	SP	EPO	PBS	2.77346e-06	8.95208e-05	0.292914
Mrps18b	CEP-1	SP	EPO	PBS	0.000533188	0.00984292	0.294458
Mrps6	CEP-1	SP	EPO	PBS	8.22142e-05	0.00192031	0.389782
Mrps7	CEP-1	SP	EPO	PBS	6.30937e-12	4.65897e-10	0.430199
Mt2	CEP-1	SP	EPO	PBS	4.21398e-12	3.16726e-10	-0.336528
Mtdh	CEP-1	SP	EPO	PBS	2.08553e-12	1.63768e-10	0.31194
Mtfr1	CEP-1	SP	EPO	PBS	4.40211e-05	0.00109248	0.369356
Mthfd2	CEP-1	SP	EPO	PBS	1.22671e-15	1.35163e-13	0.81425
Mtif3	CEP-1	SP	EPO	PBS	0.000156236	0.00335851	0.525964
Mtr	CEP-1	SP	EPO	PBS	8.1275e-05	0.00190471	-0.348047
Mtx1	CEP-1	SP	EPO	PBS	8.48985e-05	0.00197861	0.350605
Myb	CEP-1	SP	EPO	PBS	3.38769e-24	6.98961e-22	-0.619815
Myc	CEP-1	SP	EPO	PBS	1.97554e-24	4.19951e-22	-0.928324
Nabp2	CEP-1	SP	EPO	PBS	1.64335e-07	6.66364e-06	0.416672
Narf	CEP-1	SP	EPO	PBS	3.69779e-05	0.000935336	0.4688
Nck2	CEP-1	SP	EPO	PBS	4.70657e-06	0.000145662	-0.744101
Ncoa1	CEP-1	SP	EPO	PBS	1.39318e-07	5.69312e-06	-0.765884
Ndufa1	CEP-1	SP	EPO	PBS	4.33155e-32	1.51929e-29	-0.742004
Ndufs7	CEP-1	SP	EPO	PBS	1.14113e-16	1.41265e-14	0.33079
Nedd8	CEP-1	SP	EPO	PBS	1.89758e-18	2.6101e-16	0.315437
Nelfcd	CEP-1	SP	EPO	PBS	8.15402e-05	0.00190677	0.503233
Nelfe	CEP-1	SP	EPO	PBS	0.000505405	0.00940428	0.346653
Nhp2	CEP-1	SP	EPO	PBS	2.86816e-28	7.73852e-26	0.419472
Nme1	CEP-1	SP	EPO	PBS	6.69047e-28	1.71708e-25	0.336856
Nol12	CEP-1	SP	EPO	PBS	2.4644e-05	0.000649917	0.35614
Nrgn	CEP-1	SP	EPO	PBS	9.7574e-05	0.00222716	-1.18107
Nrip1	CEP-1	SP	EPO	PBS	7.84746e-06	0.00023142	0.316212
Nsmce4a	CEP-1	SP	EPO	PBS	1.49915e-06	5.14674e-05	0.280965
Nt5c	CEP-1	SP	EPO	PBS	0.000240333	0.00493927	0.274981
Nudcd2	CEP-1	SP	EPO	PBS	1.76986e-06	5.95947e-05	0.291243
Nudcd3	CEP-1	SP	EPO	PBS	4.89844e-06	0.000150934	-0.331976
Nudt1	CEP-1	SP	EPO	PBS	0.00255387	0.0376902	0.357112
Nudt4	CEP-1	SP	EPO	PBS	0.002338	0.0351954	0.285142
Nxt1	CEP-1	SP	EPO	PBS	0.00165074	0.0261202	0.275493
Ocel1	CEP-1	SP	EPO	PBS	8.82646e-07	3.16444e-05	0.490003
Ola1	CEP-1	SP	EPO	PBS	1.21988e-15	1.35117e-13	0.376507
Ost4	CEP-1	SP	EPO	PBS	6.96006e-15	6.97498e-13	-0.367159
Pabpc1	CEP-1	SP	EPO	PBS	1.70145e-33	6.63093e-31	-0.367914
Pafah2	CEP-1	SP	EPO	PBS	0.00024607	0.00504666	-0.823806
Park2	CEP-1	SP	EPO	PBS	0.00195563	0.030151	-0.675991
Pcbd2	CEP-1	SP	EPO	PBS	9.07201e-05	0.00210034	-0.30246
Pced1b	CEP-1	SP	EPO	PBS	5.69696e-15	5.76406e-13	-1.38211
Pdgfd	CEP-1	SP	EPO	PBS	5.80086e-08	2.5171e-06	-1.3267
Pdia3	CEP-1	SP	EPO	PBS	3.98017e-15	4.12624e-13	0.380997
Pet100	CEP-1	SP	EPO	PBS	3.74895e-08	1.67154e-06	-0.463186
Pgam1	CEP-1	SP	EPO	PBS	7.50178e-06	0.000223321	0.749346
Pgp	CEP-1	SP	EPO	PBS	1.72606e-22	3.18639e-20	0.476099
Phf5a	CEP-1	SP	EPO	PBS	2.43607e-20	3.94362e-18	0.362995
Pin1	CEP-1	SP	EPO	PBS	1.67094e-22	3.11195e-20	0.570648
Pithd1	CEP-1	SP	EPO	PBS	0.00168992	0.02664	0.278591
Pla2g12a	CEP-1	SP	EPO	PBS	4.85053e-11	3.26132e-09	0.343955
Plekhj1	CEP-1	SP	EPO	PBS	4.09018e-09	2.11494e-07	0.356795
Plk1	CEP-1	SP	EPO	PBS	8.03767e-08	3.43806e-06	0.49995
Plxnc1	CEP-1	SP	EPO	PBS	2.33155e-08	1.09039e-06	-0.628268
Pmm1	CEP-1	SP	EPO	PBS	9.57387e-06	0.000274873	0.422099
Pmvk	CEP-1	SP	EPO	PBS	8.36961e-14	7.59217e-12	0.680011
Pnkd	CEP-1	SP	EPO	PBS	2.18972e-06	7.22298e-05	0.37715
Polr2c	CEP-1	SP	EPO	PBS	2.10855e-16	2.55026e-14	0.524266
Polr2f	CEP-1	SP	EPO	PBS	1.3024e-20	2.1582e-18	0.388653
Pomp	CEP-1	SP	EPO	PBS	7.86944e-12	5.71077e-10	0.278064
Pop5	CEP-1	SP	EPO	PBS	5.99391e-19	8.58107e-17	0.600951
Ppil1	CEP-1	SP	EPO	PBS	6.78167e-10	3.87827e-08	0.478191
Ppm1l	CEP-1	SP	EPO	PBS	0.000198844	0.00417215	-0.33594
Ppp1r14b	CEP-1	SP	EPO	PBS	6.67904e-33	2.51001e-30	0.389572
Ppp1r9a	CEP-1	SP	EPO	PBS	7.792e-06	0.000230313	-0.372408
Ppp4c	CEP-1	SP	EPO	PBS	9.45521e-06	0.000271837	-0.43657
Pprc1	CEP-1	SP	EPO	PBS	7.74803e-05	0.00181781	-0.501876
Prdx4	CEP-1	SP	EPO	PBS	1.93473e-06	6.45266e-05	0.345946
Prdx5	CEP-1	SP	EPO	PBS	1.89399e-05	0.0005125	0.305595
Prelid1	CEP-1	SP	EPO	PBS	2.27212e-15	2.42725e-13	0.397623
Prelid2	CEP-1	SP	EPO	PBS	2.95997e-08	1.3457e-06	-0.318197
Prkar2a	CEP-1	SP	EPO	PBS	0.000279842	0.00566276	0.610456
Prrc1	CEP-1	SP	EPO	PBS	2.01715e-05	0.000542159	-0.548776
Prss50	CEP-1	SP	EPO	PBS	9.57969e-11	6.16527e-09	-1.42599
Psat1	CEP-1	SP	EPO	PBS	8.93437e-11	5.78535e-09	0.767405
Psma1	CEP-1	SP	EPO	PBS	1.44962e-10	9.18895e-09	0.323227
Psma3	CEP-1	SP	EPO	PBS	4.03429e-12	3.04307e-10	0.275396
Psma7	CEP-1	SP	EPO	PBS	2.15629e-23	4.20176e-21	0.351497
Psmb4	CEP-1	SP	EPO	PBS	3.86692e-14	3.60085e-12	0.341168
Psmb5	CEP-1	SP	EPO	PBS	2.4637e-19	3.62578e-17	0.364267
Psmc2	CEP-1	SP	EPO	PBS	6.09617e-07	2.25077e-05	0.305459
Psmc3	CEP-1	SP	EPO	PBS	1.47337e-14	1.43551e-12	0.384612
Psmc4	CEP-1	SP	EPO	PBS	1.94075e-12	1.53546e-10	0.493304
Psmc5	CEP-1	SP	EPO	PBS	6.04097e-11	4.01048e-09	0.378547
Psmd11	CEP-1	SP	EPO	PBS	3.43492e-08	1.53804e-06	0.284279
Psmd13	CEP-1	SP	EPO	PBS	1.89916e-21	3.35864e-19	0.557119
Psmd4	CEP-1	SP	EPO	PBS	1.08043e-13	9.63459e-12	0.31438
Psmd9	CEP-1	SP	EPO	PBS	0.000299504	0.00601776	0.295013
Psph	CEP-1	SP	EPO	PBS	0.000100383	0.00228385	0.439317
Ptcd2	CEP-1	SP	EPO	PBS	3.89337e-09	2.02812e-07	0.479794
Ptpn13	CEP-1	SP	EPO	PBS	0.000830546	0.0144742	-1.50306
Ptpn14	CEP-1	SP	EPO	PBS	0.00127818	0.0209823	-0.906918
Ptprc	CEP-1	SP	EPO	PBS	0.00320582	0.0457711	-0.844489
Ptprcap	CEP-1	SP	EPO	PBS	0.000591176	0.0107068	-0.606872
Qsox2	CEP-1	SP	EPO	PBS	0.00268373	0.0393309	-0.493451
Rab11fip1	CEP-1	SP	EPO	PBS	0.0025325	0.0374015	-0.468528
Rab21	CEP-1	SP	EPO	PBS	0.00323144	0.0461056	0.34819
Rab24	CEP-1	SP	EPO	PBS	1.11875e-06	3.91748e-05	0.481859
Rab2a	CEP-1	SP	EPO	PBS	1.60535e-11	1.13371e-09	0.368781
Rab35	CEP-1	SP	EPO	PBS	1.32166e-05	0.000371849	0.47279
Rab8a	CEP-1	SP	EPO	PBS	0.000154154	0.00331715	0.305329
Rabgef1	CEP-1	SP	EPO	PBS	1.71916e-09	9.4218e-08	0.362519
Racgap1	CEP-1	SP	EPO	PBS	0.000197708	0.00415246	0.4602
Rad51ap1	CEP-1	SP	EPO	PBS	1.10332e-07	4.55283e-06	0.419059
Ramp1	CEP-1	SP	EPO	PBS	4.87378e-17	6.25419e-15	-1.12201
Ranbp9	CEP-1	SP	EPO	PBS	9.10334e-05	0.00210296	-0.33667
Rbbp4	CEP-1	SP	EPO	PBS	3.7982e-06	0.000120381	0.266897
Rbbp8	CEP-1	SP	EPO	PBS	1.32995e-05	0.000373681	0.453094
Rbfa	CEP-1	SP	EPO	PBS	0.000898964	0.0155198	0.283695
Rbms2	CEP-1	SP	EPO	PBS	0.00180966	0.0283154	0.678013
Rc3h1	CEP-1	SP	EPO	PBS	0.000485894	0.00908946	-0.361774
Redrum	CEP-1	SP	EPO	PBS	0.00030929	0.00616383	1.18419
Rfc2	CEP-1	SP	EPO	PBS	2.00849e-05	0.00054052	0.289066
Rfc5	CEP-1	SP	EPO	PBS	3.8532e-06	0.000121758	0.356747
Rfesd	CEP-1	SP	EPO	PBS	7.00004e-15	6.9818e-13	0.778338
Rgcc	CEP-1	SP	EPO	PBS	3.13555e-07	1.21974e-05	0.790222
Rmdn3	CEP-1	SP	EPO	PBS	0.000102018	0.00231855	0.437441
Rnf130	CEP-1	SP	EPO	PBS	5.32932e-10	3.09822e-08	-0.646524
Rnf187	CEP-1	SP	EPO	PBS	5.4489e-15	5.53971e-13	0.421414
Rnf24	CEP-1	SP	EPO	PBS	6.89775e-05	0.00163472	-0.927236
Rnf5	CEP-1	SP	EPO	PBS	9.80682e-05	0.00223388	-0.450182
Romo1	CEP-1	SP	EPO	PBS	7.32038e-14	6.72739e-12	-0.368675
Rpa3	CEP-1	SP	EPO	PBS	8.62085e-10	4.82516e-08	-0.530288
Rpp25l	CEP-1	SP	EPO	PBS	0.000484214	0.0090661	0.370168
Rps27rt	CEP-1	SP	EPO	PBS	3.80756e-06	0.000120496	-0.621864
Rreb1	CEP-1	SP	EPO	PBS	1.76747e-07	7.13943e-06	-0.46798
Rrm2	CEP-1	SP	EPO	PBS	4.33764e-12	3.2486e-10	0.515388
S100a10	CEP-1	SP	EPO	PBS	1.54864e-06	5.29077e-05	-0.572861
S100a11	CEP-1	SP	EPO	PBS	3.31928e-06	0.00010584	-0.760644
Sdhaf1	CEP-1	SP	EPO	PBS	0.000443933	0.00839404	0.437243
Sec24c	CEP-1	SP	EPO	PBS	0.00141004	0.0228969	-0.441738
Selk	CEP-1	SP	EPO	PBS	0.00106246	0.0179163	0.296181
Sephs2	CEP-1	SP	EPO	PBS	5.13027e-07	1.92111e-05	0.432581
Sept11	CEP-1	SP	EPO	PBS	0.00243244	0.0362284	0.376106
Serf1	CEP-1	SP	EPO	PBS	0.000224017	0.00464477	-0.411118
Serp1	CEP-1	SP	EPO	PBS	0.000965625	0.016445	0.312269
Serpinb6a	CEP-1	SP	EPO	PBS	4.7356e-05	0.00116562	0.83123
Sf3b2	CEP-1	SP	EPO	PBS	1.85558e-25	4.199e-23	0.353583
Sft2d1	CEP-1	SP	EPO	PBS	0.00214057	0.0325729	-0.49119
Sh2d4a	CEP-1	SP	EPO	PBS	1.06277e-12	8.63552e-11	0.730003
Sh3tc2	CEP-1	SP	EPO	PBS	3.32831e-10	2.007e-08	-0.581006
Shank3	CEP-1	SP	EPO	PBS	4.10354e-05	0.00102776	-0.478659
Siva1	CEP-1	SP	EPO	PBS	3.70811e-17	4.84703e-15	0.380116
Ska1	CEP-1	SP	EPO	PBS	2.99427e-05	0.000776805	0.420722
Slc14a1	CEP-1	SP	EPO	PBS	0.00155818	0.02488	-0.348607
Slc22a3	CEP-1	SP	EPO	PBS	1.56639e-05	0.000433746	-1.15007
Slc25a38	CEP-1	SP	EPO	PBS	8.12623e-06	0.000238259	0.37983
Slc39a11	CEP-1	SP	EPO	PBS	0.00184551	0.0288122	-0.401453
Slc45a4	CEP-1	SP	EPO	PBS	1.34356e-06	4.65051e-05	-0.535507
Slmo2	CEP-1	SP	EPO	PBS	0.000588788	0.0106819	0.317516
Smdt1	CEP-1	SP	EPO	PBS	2.36855e-14	2.23525e-12	0.361384
Smg1	CEP-1	SP	EPO	PBS	2.11769e-05	0.000566286	-0.33739
Smim1	CEP-1	SP	EPO	PBS	1.53856e-05	0.0004266	0.290061
Smim13	CEP-1	SP	EPO	PBS	5.23586e-07	1.9537e-05	-0.312858
Smim20	CEP-1	SP	EPO	PBS	2.8721e-08	1.31114e-06	0.461794
Smim8	CEP-1	SP	EPO	PBS	0.000230886	0.00477308	0.337317
Snapc5	CEP-1	SP	EPO	PBS	2.07267e-07	8.22466e-06	0.574952
Snf8	CEP-1	SP	EPO	PBS	3.05879e-16	3.65752e-14	0.469838
Snhg6	CEP-1	SP	EPO	PBS	2.4767e-11	1.7259e-09	-0.782609
Snhg9	CEP-1	SP	EPO	PBS	3.54753e-05	0.000899492	0.74992
Snrpb	CEP-1	SP	EPO	PBS	2.38083e-17	3.15123e-15	0.289097
Spag7	CEP-1	SP	EPO	PBS	0.00305576	0.0439265	0.314827
Spata13	CEP-1	SP	EPO	PBS	2.94207e-07	1.14872e-05	-0.630147
Spc24	CEP-1	SP	EPO	PBS	2.68825e-09	1.43589e-07	0.303066
Spcs2	CEP-1	SP	EPO	PBS	1.72957e-16	2.1162e-14	0.361514
Specc1l	CEP-1	SP	EPO	PBS	0.00180143	0.0282077	-0.408423
Spint2	CEP-1	SP	EPO	PBS	8.24797e-16	9.38262e-14	-0.709564
Spon2	CEP-1	SP	EPO	PBS	3.79478e-07	1.45732e-05	-0.685371
Sqrdl	CEP-1	SP	EPO	PBS	0.000622988	0.0112058	-1.017
Sra1	CEP-1	SP	EPO	PBS	1.10295e-08	5.39802e-07	0.387447
Srp14	CEP-1	SP	EPO	PBS	6.87185e-17	8.71194e-15	0.37781
Srrt	CEP-1	SP	EPO	PBS	1.40562e-15	1.5327e-13	0.378966
Srsf9	CEP-1	SP	EPO	PBS	6.82922e-12	5.0077e-10	0.352415
Ssbp4	CEP-1	SP	EPO	PBS	1.85457e-11	1.30534e-09	0.774184
Ssna1	CEP-1	SP	EPO	PBS	2.31705e-17	3.08622e-15	0.453089
St5	CEP-1	SP	EPO	PBS	2.32603e-11	1.63171e-09	-1.49688
Stk16	CEP-1	SP	EPO	PBS	1.24694e-09	6.88763e-08	0.494037
Stradb	CEP-1	SP	EPO	PBS	5.81961e-05	0.0013997	-0.47957
Sumo1	CEP-1	SP	EPO	PBS	1.09843e-16	1.36784e-14	0.379181
Supt3	CEP-1	SP	EPO	PBS	0.000768113	0.0135115	-0.328768
Supt4a	CEP-1	SP	EPO	PBS	1.28135e-14	1.26601e-12	0.382267
Surf2	CEP-1	SP	EPO	PBS	0.0024398	0.0362866	0.351176
Susd6	CEP-1	SP	EPO	PBS	3.06902e-07	1.19606e-05	-0.41749
Syf2	CEP-1	SP	EPO	PBS	4.52268e-05	0.00111976	0.303881
Syngr1	CEP-1	SP	EPO	PBS	0.00270573	0.0395706	0.504761
Sys1	CEP-1	SP	EPO	PBS	4.02976e-09	2.09398e-07	0.387135
Taf11	CEP-1	SP	EPO	PBS	5.58349e-05	0.00135218	0.372151
Taf1d	CEP-1	SP	EPO	PBS	2.673e-08	1.22556e-06	-0.347325
Taf7	CEP-1	SP	EPO	PBS	7.09504e-06	0.000212095	0.475673
Tatdn1	CEP-1	SP	EPO	PBS	5.38509e-05	0.00130865	0.498212
Tceal3	CEP-1	SP	EPO	PBS	9.14227e-09	4.52703e-07	-2.48264
Tctex1d2	CEP-1	SP	EPO	PBS	0.00273548	0.0398588	0.399584
Tet3	CEP-1	SP	EPO	PBS	2.72967e-05	0.000715391	-0.462295
Tex261	CEP-1	SP	EPO	PBS	2.95536e-05	0.000768795	0.360073
Tfap4	CEP-1	SP	EPO	PBS	7.62324e-05	0.00179052	-0.560915
Thap7	CEP-1	SP	EPO	PBS	0.000207412	0.00433465	0.488403
Thoc1	CEP-1	SP	EPO	PBS	0.000190728	0.0040179	0.317681
Timm10b	CEP-1	SP	EPO	PBS	4.73074e-19	6.8661e-17	0.547709
Timm13	CEP-1	SP	EPO	PBS	5.56012e-44	3.54584e-41	0.558789
Timm22	CEP-1	SP	EPO	PBS	2.35742e-06	7.73978e-05	0.442223
Timm50	CEP-1	SP	EPO	PBS	7.25349e-07	2.641e-05	0.335853
Tmed9	CEP-1	SP	EPO	PBS	4.29473e-07	1.6344e-05	0.299679
Tmem126a	CEP-1	SP	EPO	PBS	0.000324773	0.00641168	0.382298
Tmem131	CEP-1	SP	EPO	PBS	7.29277e-12	5.3106e-10	-0.486042
Tmem14c	CEP-1	SP	EPO	PBS	5.36248e-27	1.31225e-24	0.413092
Tmem161b	CEP-1	SP	EPO	PBS	0.00034595	0.00675372	-0.380536
Tmem165	CEP-1	SP	EPO	PBS	0.000570541	0.0104047	0.360769
Tmem167	CEP-1	SP	EPO	PBS	5.17247e-09	2.6421e-07	0.32966
Tmem208	CEP-1	SP	EPO	PBS	2.48182e-09	1.3358e-07	0.319516
Tmem234	CEP-1	SP	EPO	PBS	1.08362e-14	1.0757e-12	0.320285
Tmem263	CEP-1	SP	EPO	PBS	0.00219109	0.0332694	0.504292
Tmem50a	CEP-1	SP	EPO	PBS	1.39741e-11	9.90187e-10	0.395159
Tnik	CEP-1	SP	EPO	PBS	0.000244455	0.00501908	-0.747563
Tomm6	CEP-1	SP	EPO	PBS	2.62183e-11	1.82101e-09	-0.8873
Toporsos	CEP-1	SP	EPO	PBS	7.77422e-07	2.81598e-05	-0.632481
Tpd52	CEP-1	SP	EPO	PBS	0.00013417	0.00295315	-0.514991
Tpm1	CEP-1	SP	EPO	PBS	4.76919e-15	4.89598e-13	0.578315
Tprgl	CEP-1	SP	EPO	PBS	0.00061697	0.0111165	0.315662
Tprkb	CEP-1	SP	EPO	PBS	2.03497e-07	8.09566e-06	0.536034
Traf7	CEP-1	SP	EPO	PBS	0.00116471	0.0193306	0.379397
Trappc3	CEP-1	SP	EPO	PBS	2.11272e-05	0.000565678	0.443286
Trappc5	CEP-1	SP	EPO	PBS	0.000110635	0.00249285	0.315344
Tsn	CEP-1	SP	EPO	PBS	5.81012e-20	9.12493e-18	0.378419
Tssc4	CEP-1	SP	EPO	PBS	0.000712541	0.0126224	0.404096
Tuba1c	CEP-1	SP	EPO	PBS	0.00031993	0.00632794	0.609122
Tubb4b	CEP-1	SP	EPO	PBS	3.14562e-25	6.89579e-23	0.480353
Txnl4a	CEP-1	SP	EPO	PBS	6.08854e-32	2.06667e-29	0.650504
Txnrd1	CEP-1	SP	EPO	PBS	1.69638e-26	4.01127e-24	0.863851
U2af1	CEP-1	SP	EPO	PBS	6.92993e-16	7.96942e-14	0.327185
Ubac1	CEP-1	SP	EPO	PBS	6.9401e-26	1.60499e-23	0.547837
Ube2a	CEP-1	SP	EPO	PBS	9.2016e-07	3.28216e-05	0.386504
Ube2e3	CEP-1	SP	EPO	PBS	5.33034e-09	2.71615e-07	0.356809
Ucp2	CEP-1	SP	EPO	PBS	1.1954e-15	1.3453e-13	-0.32647
Ufc1	CEP-1	SP	EPO	PBS	1.97258e-09	1.07547e-07	0.418783
Ugt8a	CEP-1	SP	EPO	PBS	8.75096e-07	3.14273e-05	0.630512
Unc119	CEP-1	SP	EPO	PBS	1.99644e-07	7.95739e-06	0.620978
Urm1	CEP-1	SP	EPO	PBS	0.00186778	0.0290736	0.39173
Usp39	CEP-1	SP	EPO	PBS	5.51952e-05	0.00133823	0.374095
Vamp5	CEP-1	SP	EPO	PBS	3.65282e-16	4.34314e-14	0.329351
Vkorc1	CEP-1	SP	EPO	PBS	6.45905e-06	0.000195137	0.522431
Wdr18	CEP-1	SP	EPO	PBS	4.79276e-12	3.57673e-10	0.495656
Wdr34	CEP-1	SP	EPO	PBS	6.75401e-05	0.00160246	-0.543932
Wipf2	CEP-1	SP	EPO	PBS	0.000419688	0.00802211	-0.477049
Wwc2	CEP-1	SP	EPO	PBS	0.000314871	0.00625728	-0.473101
Ydjc	CEP-1	SP	EPO	PBS	7.50238e-06	0.000223321	0.572307
Yif1b	CEP-1	SP	EPO	PBS	0.000213978	0.00444977	0.344358
Ythdc2	CEP-1	SP	EPO	PBS	0.000907333	0.0156259	0.373854
Ywhaq	CEP-1	SP	EPO	PBS	1.23036e-12	9.88281e-11	0.395655
Zbtb11	CEP-1	SP	EPO	PBS	0.00208323	0.0318617	-0.297261
Zcchc17	CEP-1	SP	EPO	PBS	3.56545e-09	1.87119e-07	0.342467
Zcchc2	CEP-1	SP	EPO	PBS	0.00186262	0.0290146	-0.373803
Zfp704	CEP-1	SP	EPO	PBS	3.99732e-05	0.00100386	-0.324826
Zmpste24	CEP-1	SP	EPO	PBS	2.36481e-07	9.30233e-06	0.481845
Znhit2	CEP-1	SP	EPO	PBS	0.000819048	0.0143045	0.535276
Zzz3	CEP-1	SP	EPO	PBS	2.91319e-07	1.13956e-05	-0.449599
0610010K14Rik	CEP-2	BM	EPO	PBS	1.82274e-07	1.02506e-05	-0.920825
0610012G03Rik	CEP-2	BM	EPO	PBS	3.06216e-07	1.61511e-05	0.418433
1110004F10Rik	CEP-2	BM	EPO	PBS	1.53166e-07	8.75917e-06	0.312992
1110008F13Rik	CEP-2	BM	EPO	PBS	1.85353e-08	1.25426e-06	0.348259
1110008P14Rik	CEP-2	BM	EPO	PBS	5.91236e-05	0.0019113	0.527093
1600002K03Rik	CEP-2	BM	EPO	PBS	0.000747691	0.0170663	0.670394
2510002D24Rik	CEP-2	BM	EPO	PBS	0.00113735	0.0239595	0.376483
2700060E02Rik	CEP-2	BM	EPO	PBS	7.77897e-12	8.22655e-10	0.410912
2700094K13Rik	CEP-2	BM	EPO	PBS	5.01615e-23	1.44609e-20	0.676418
9130401M01Rik	CEP-2	BM	EPO	PBS	0.000257452	0.00680662	0.774087
Abcg2	CEP-2	BM	EPO	PBS	1.1765e-11	1.20192e-09	-0.588104
Abhd14a	CEP-2	BM	EPO	PBS	0.00135951	0.0275901	0.922121
Acads	CEP-2	BM	EPO	PBS	7.45035e-05	0.00234019	0.784358
Acer3	CEP-2	BM	EPO	PBS	6.31083e-08	3.88337e-06	-0.447334
Acp5	CEP-2	BM	EPO	PBS	1.38362e-14	1.95425e-12	-0.911496
Actg1	CEP-2	BM	EPO	PBS	3.96485e-10	3.29803e-08	0.534893
Actn4	CEP-2	BM	EPO	PBS	1.80876e-05	0.000671347	-0.349849
Acyp2	CEP-2	BM	EPO	PBS	6.4094e-13	7.62067e-11	-0.819891
Adat2	CEP-2	BM	EPO	PBS	0.00114204	0.0239864	0.840989
Adh5	CEP-2	BM	EPO	PBS	8.27234e-07	4.02059e-05	0.558804
Agfg2	CEP-2	BM	EPO	PBS	6.84797e-08	4.1894e-06	-0.448841
Ak2	CEP-2	BM	EPO	PBS	1.60188e-08	1.10168e-06	0.317771
Akr1b3	CEP-2	BM	EPO	PBS	2.08207e-05	0.000763367	0.780988
Akr7a5	CEP-2	BM	EPO	PBS	0.000202167	0.00546864	0.575401
Alas2	CEP-2	BM	EPO	PBS	7.95485e-07	3.91144e-05	-0.816473
Aldh1a1	CEP-2	BM	EPO	PBS	2.26369e-05	0.000819955	-0.282937
Aldh1a7	CEP-2	BM	EPO	PBS	0.000217928	0.00584241	-0.624127
Aldoa	CEP-2	BM	EPO	PBS	5.26029e-20	1.19035e-17	0.848284
Alyref	CEP-2	BM	EPO	PBS	3.78522e-13	4.57815e-11	-0.383314
Anapc13	CEP-2	BM	EPO	PBS	1.94298e-07	1.08175e-05	-0.482188
Ank	CEP-2	BM	EPO	PBS	6.38027e-07	3.21997e-05	-0.479182
Ankhd1	CEP-2	BM	EPO	PBS	4.23308e-06	0.000181807	-0.340517
Ankra2	CEP-2	BM	EPO	PBS	0.00203951	0.0390195	-0.427206
Apex1	CEP-2	BM	EPO	PBS	2.32172e-06	0.000105303	0.475058
Aprt	CEP-2	BM	EPO	PBS	1.86682e-18	3.63771e-16	0.672609
Aqp1	CEP-2	BM	EPO	PBS	1.58411e-10	1.41261e-08	-0.377293
Arhgap23	CEP-2	BM	EPO	PBS	3.56422e-05	0.00122364	-0.330079
Arhgdig	CEP-2	BM	EPO	PBS	0.000194199	0.00529395	2.06896
Arl1	CEP-2	BM	EPO	PBS	1.13424e-05	0.000440409	0.467607
Arl15	CEP-2	BM	EPO	PBS	2.43794e-06	0.000109864	-0.38399
Arl2bp	CEP-2	BM	EPO	PBS	0.00013108	0.00376856	0.530479
Arl6ip4	CEP-2	BM	EPO	PBS	4.96824e-06	0.000210376	0.293552
Arpc2	CEP-2	BM	EPO	PBS	0.00127637	0.0263208	0.307891
Arpc4	CEP-2	BM	EPO	PBS	0.00213905	0.0404096	0.379235
Asnsd1	CEP-2	BM	EPO	PBS	0.000702567	0.0161944	-0.32299
Atad5	CEP-2	BM	EPO	PBS	1.68023e-06	7.77152e-05	-0.322374
Atic	CEP-2	BM	EPO	PBS	9.31836e-08	5.58704e-06	0.496206
Atpif1	CEP-2	BM	EPO	PBS	7.23275e-25	2.30626e-22	-0.302432
Atxn10	CEP-2	BM	EPO	PBS	0.00110319	0.0234511	0.528738
Bad	CEP-2	BM	EPO	PBS	0.00183568	0.0356711	0.447872
Bak1	CEP-2	BM	EPO	PBS	0.000547814	0.0131745	0.580417
Bcat2	CEP-2	BM	EPO	PBS	0.000579956	0.01376	0.456018
Bmp2k	CEP-2	BM	EPO	PBS	0.000221345	0.00591894	-0.428847
Brca1	CEP-2	BM	EPO	PBS	8.19311e-07	3.9913e-05	-0.415566
Bri3bp	CEP-2	BM	EPO	PBS	6.82459e-06	0.000281064	0.570727
Bst2	CEP-2	BM	EPO	PBS	0.00228863	0.0426988	1.04968
Btbd1	CEP-2	BM	EPO	PBS	6.15286e-05	0.0019769	0.414454
Btk	CEP-2	BM	EPO	PBS	0.000186777	0.00512481	0.573046
Btnl10	CEP-2	BM	EPO	PBS	1.0491e-07	6.18439e-06	-0.498245
Btrc	CEP-2	BM	EPO	PBS	8.12889e-07	3.97843e-05	-0.439025
Bzw1	CEP-2	BM	EPO	PBS	2.89876e-15	4.4206e-13	0.41086
Bzw2	CEP-2	BM	EPO	PBS	1.02592e-09	8.08632e-08	0.685575
C1qbp	CEP-2	BM	EPO	PBS	1.38833e-09	1.07023e-07	0.346613
C530008M17Rik	CEP-2	BM	EPO	PBS	5.37608e-08	3.36725e-06	-0.511164
Camsap2	CEP-2	BM	EPO	PBS	1.42688e-07	8.22706e-06	-0.352697
Car2	CEP-2	BM	EPO	PBS	3.16515e-32	1.70796e-29	-0.333153
Cbx6	CEP-2	BM	EPO	PBS	0.000813174	0.018225	-0.475525
Ccdc107	CEP-2	BM	EPO	PBS	0.00049533	0.0121212	0.655812
Ccdc85b	CEP-2	BM	EPO	PBS	0.000142292	0.00403034	-0.956805
Ccnd3	CEP-2	BM	EPO	PBS	2.85664e-15	4.38817e-13	-0.519296
Ccnt1	CEP-2	BM	EPO	PBS	2.5566e-05	0.00091815	-0.337926
Cct3	CEP-2	BM	EPO	PBS	3.54003e-15	5.32142e-13	0.435271
Cct4	CEP-2	BM	EPO	PBS	2.32615e-09	1.72982e-07	0.344095
Cct5	CEP-2	BM	EPO	PBS	7.83399e-12	8.24332e-10	0.307533
Cct7	CEP-2	BM	EPO	PBS	3.9499e-10	3.29803e-08	0.354704
Cct8	CEP-2	BM	EPO	PBS	1.73597e-18	3.47938e-16	0.432816
Cd320	CEP-2	BM	EPO	PBS	0.00194346	0.0374542	1.07171
Cd59a	CEP-2	BM	EPO	PBS	3.97821e-08	2.54473e-06	-0.701573
Cdc37	CEP-2	BM	EPO	PBS	8.83648e-10	7.04408e-08	0.292473
Cdc6	CEP-2	BM	EPO	PBS	1.86095e-06	8.551e-05	-0.302544
Cdk1	CEP-2	BM	EPO	PBS	1.59874e-05	0.000602966	-0.388894
Cdk19	CEP-2	BM	EPO	PBS	0.00106997	0.0230241	-0.492251
Cdkn1b	CEP-2	BM	EPO	PBS	7.21891e-05	0.00228111	0.498632
Cdv3	CEP-2	BM	EPO	PBS	1.70975e-07	9.67249e-06	0.295906
Cecr2	CEP-2	BM	EPO	PBS	0.000397812	0.0099785	-0.376861
Cenpk	CEP-2	BM	EPO	PBS	2.70646e-06	0.000120431	-0.369485
Cep128	CEP-2	BM	EPO	PBS	1.40034e-07	8.09618e-06	-0.403471
Chchd10	CEP-2	BM	EPO	PBS	6.01209e-08	3.72131e-06	0.344279
Chst11	CEP-2	BM	EPO	PBS	0.000108505	0.00323401	-0.559152
Cib1	CEP-2	BM	EPO	PBS	4.43661e-05	0.00148913	0.496579
Cisd1	CEP-2	BM	EPO	PBS	4.46162e-05	0.00149514	0.263831
Clpp	CEP-2	BM	EPO	PBS	0.000764609	0.0173771	0.29971
Cnot3	CEP-2	BM	EPO	PBS	7.00237e-10	5.68977e-08	0.576687
Cntln	CEP-2	BM	EPO	PBS	9.33688e-05	0.00284363	-0.367972
Commd7	CEP-2	BM	EPO	PBS	3.40578e-10	2.8901e-08	0.56947
Comtd1	CEP-2	BM	EPO	PBS	2.62325e-05	0.000937288	0.571537
Coq7	CEP-2	BM	EPO	PBS	1.88459e-07	1.05482e-05	0.489092
Cox5a	CEP-2	BM	EPO	PBS	5.9402e-17	1.02468e-14	0.361984
Cox6c	CEP-2	BM	EPO	PBS	6.14425e-29	2.58612e-26	-0.397549
Cpd	CEP-2	BM	EPO	PBS	1.81876e-18	3.60476e-16	1.64546
Cpeb4	CEP-2	BM	EPO	PBS	1.95715e-10	1.71618e-08	-0.781615
Cpsf7	CEP-2	BM	EPO	PBS	0.000117591	0.00343708	-0.438777
Crip1	CEP-2	BM	EPO	PBS	0.0023452	0.0435226	0.379677
Ctse	CEP-2	BM	EPO	PBS	1.51088e-19	3.27798e-17	-0.395813
Ctsz	CEP-2	BM	EPO	PBS	4.29232e-05	0.00144995	0.592732
Cyp20a1	CEP-2	BM	EPO	PBS	4.84322e-05	0.00159758	0.530337
Dbi	CEP-2	BM	EPO	PBS	2.75815e-10	2.3789e-08	0.538424
Dcaf6	CEP-2	BM	EPO	PBS	0.000662901	0.0153982	-0.42252
Dclre1a	CEP-2	BM	EPO	PBS	6.08963e-06	0.000253775	-0.563832
Dctpp1	CEP-2	BM	EPO	PBS	9.85757e-06	0.000389217	0.337534
Ddt	CEP-2	BM	EPO	PBS	0.000279334	0.0073026	0.588036
Ddx21	CEP-2	BM	EPO	PBS	7.59582e-10	6.12468e-08	0.414802
Ddx39	CEP-2	BM	EPO	PBS	6.50018e-19	1.36796e-16	0.477171
Ddx54	CEP-2	BM	EPO	PBS	0.00162203	0.0322339	0.374602
Derl1	CEP-2	BM	EPO	PBS	0.000271547	0.00713445	0.379063
Dgcr6	CEP-2	BM	EPO	PBS	1.93542e-10	1.70422e-08	0.741068
Dhrs11	CEP-2	BM	EPO	PBS	1.74686e-05	0.000649518	-0.356015
Dnaja2	CEP-2	BM	EPO	PBS	2.87139e-08	1.8825e-06	0.313469
Dpf3	CEP-2	BM	EPO	PBS	3.77532e-10	3.17807e-08	-0.702512
Dph3	CEP-2	BM	EPO	PBS	0.000114619	0.00337198	0.291827
Dpm3	CEP-2	BM	EPO	PBS	0.000160142	0.00447568	-0.308955
Dstn	CEP-2	BM	EPO	PBS	7.7871e-05	0.00243506	0.949375
Dtd1	CEP-2	BM	EPO	PBS	4.05726e-07	2.09277e-05	0.44632
Dtnb	CEP-2	BM	EPO	PBS	1.61727e-05	0.000607774	-0.509955
Dus1l	CEP-2	BM	EPO	PBS	1.41997e-05	0.000544323	0.468891
Dynlt1f	CEP-2	BM	EPO	PBS	5.55869e-07	2.83938e-05	-1.19826
E2f2	CEP-2	BM	EPO	PBS	8.9053e-05	0.00273594	-0.515732
Eaf1	CEP-2	BM	EPO	PBS	0.00119554	0.024911	-0.606961
Ebp	CEP-2	BM	EPO	PBS	0.00194273	0.0374542	0.41605
Eda	CEP-2	BM	EPO	PBS	1.45166e-05	0.000552443	-0.667163
Edf1	CEP-2	BM	EPO	PBS	1.56321e-16	2.65305e-14	0.375637
Eef1d	CEP-2	BM	EPO	PBS	2.06206e-22	5.78613e-20	0.351304
Efhd2	CEP-2	BM	EPO	PBS	0.000938458	0.0205942	0.609358
Egfl7	CEP-2	BM	EPO	PBS	3.07439e-13	3.76166e-11	1.5029
Eif2b5	CEP-2	BM	EPO	PBS	0.000738501	0.01689	0.370972
Eif3j2	CEP-2	BM	EPO	PBS	2.54114e-08	1.68701e-06	-0.544837
Eif3k	CEP-2	BM	EPO	PBS	9.82832e-09	6.91762e-07	0.26452
Eif4e2	CEP-2	BM	EPO	PBS	2.0759e-09	1.56026e-07	0.405282
Eif4g2	CEP-2	BM	EPO	PBS	7.34189e-11	6.74716e-09	0.308377
Eif5a	CEP-2	BM	EPO	PBS	1.10832e-33	6.66418e-31	0.404109
Eif6	CEP-2	BM	EPO	PBS	4.2193e-05	0.00142758	0.340618
Emc10	CEP-2	BM	EPO	PBS	0.00108481	0.0232011	0.340744
Emc9	CEP-2	BM	EPO	PBS	2.86292e-07	1.51382e-05	0.578101
Emg1	CEP-2	BM	EPO	PBS	5.79345e-09	4.1612e-07	0.310392
Emp3	CEP-2	BM	EPO	PBS	6.45089e-13	7.62691e-11	0.829843
Enpp3	CEP-2	BM	EPO	PBS	0.00219728	0.0413242	-0.759231
Epb42	CEP-2	BM	EPO	PBS	1.46728e-05	0.000556142	-0.605422
Erp29	CEP-2	BM	EPO	PBS	3.18456e-27	1.24109e-24	0.462318
Etfb	CEP-2	BM	EPO	PBS	4.1278e-07	2.12395e-05	0.379031
Exoc4	CEP-2	BM	EPO	PBS	4.68376e-05	0.00155331	-0.310907
Ext1	CEP-2	BM	EPO	PBS	2.81642e-05	0.000996162	-0.402989
Fabp5	CEP-2	BM	EPO	PBS	4.81681e-45	4.82714e-42	1.24414
Fam117a	CEP-2	BM	EPO	PBS	3.83943e-19	8.24497e-17	-0.741659
Fam13b	CEP-2	BM	EPO	PBS	0.00120679	0.0251154	-0.360394
Fam92a	CEP-2	BM	EPO	PBS	0.00249627	0.0457215	0.511778
Fbxo11	CEP-2	BM	EPO	PBS	0.0003479	0.00885315	-0.355853
Fdps	CEP-2	BM	EPO	PBS	0.000556241	0.0133327	-0.479066
Fdx1l	CEP-2	BM	EPO	PBS	0.00192852	0.0372689	0.320707
Fhdc1	CEP-2	BM	EPO	PBS	6.98113e-10	5.68977e-08	-1.05617
Fkbp3	CEP-2	BM	EPO	PBS	1.9614e-13	2.457e-11	0.468046
Fkbp4	CEP-2	BM	EPO	PBS	3.88686e-18	7.30348e-16	0.591779
Fubp1	CEP-2	BM	EPO	PBS	1.55357e-06	7.23338e-05	0.374831
Gab1	CEP-2	BM	EPO	PBS	6.44367e-08	3.95356e-06	-0.568911
Gab2	CEP-2	BM	EPO	PBS	1.61479e-11	1.60298e-09	2.07756
Gabarap	CEP-2	BM	EPO	PBS	1.65348e-05	0.000619173	0.265838
Galk1	CEP-2	BM	EPO	PBS	1.10418e-09	8.60649e-08	1.54288
Ganc	CEP-2	BM	EPO	PBS	4.39096e-05	0.00147852	-0.4945
Gapdh	CEP-2	BM	EPO	PBS	6.80703e-28	2.75488e-25	0.545612
Gar1	CEP-2	BM	EPO	PBS	1.10283e-07	6.44695e-06	0.438807
Garem	CEP-2	BM	EPO	PBS	5.52424e-05	0.0017941	-0.408602
Gars	CEP-2	BM	EPO	PBS	4.35376e-06	0.000186229	0.407401
Gcsh	CEP-2	BM	EPO	PBS	4.52737e-06	0.000192872	1.01097
Gdf3	CEP-2	BM	EPO	PBS	0.000272668	0.00715497	1.6172
Gdpd1	CEP-2	BM	EPO	PBS	0.00210209	0.0398545	-0.477564
Gga3	CEP-2	BM	EPO	PBS	0.00146393	0.0293693	-0.812946
Ghitm	CEP-2	BM	EPO	PBS	0.000304192	0.00786328	-0.294687
Glo1	CEP-2	BM	EPO	PBS	1.17056e-07	6.80512e-06	0.408942
Glrx3	CEP-2	BM	EPO	PBS	1.4274e-05	0.000546177	0.294436
Glud1	CEP-2	BM	EPO	PBS	0.0014908	0.0298799	0.541016
Gnaq	CEP-2	BM	EPO	PBS	1.11956e-08	7.80168e-07	-1.40305
Gnas	CEP-2	BM	EPO	PBS	4.00942e-22	1.11024e-19	-0.383372
Gpatch4	CEP-2	BM	EPO	PBS	0.00232126	0.0432691	0.413048
Gpc4	CEP-2	BM	EPO	PBS	0.000312411	0.00802771	-1.00639
Gpi1	CEP-2	BM	EPO	PBS	3.00265e-10	2.57922e-08	0.6988
Gtdc1	CEP-2	BM	EPO	PBS	0.00277011	0.0499156	-0.444214
Gypa	CEP-2	BM	EPO	PBS	2.52832e-25	8.44579e-23	-0.745859
Gypc	CEP-2	BM	EPO	PBS	2.06387e-07	1.13405e-05	-0.483009
Hadh	CEP-2	BM	EPO	PBS	0.00054839	0.0131745	0.594462
Hddc2	CEP-2	BM	EPO	PBS	0.000856442	0.0189896	0.525374
Hemgn	CEP-2	BM	EPO	PBS	2.226e-13	2.75566e-11	-0.419076
Herc2	CEP-2	BM	EPO	PBS	6.44714e-06	0.000267613	-0.345677
Hint1	CEP-2	BM	EPO	PBS	3.33911e-26	1.19104e-23	0.392844
Hipk2	CEP-2	BM	EPO	PBS	1.06206e-05	0.000416219	-0.403477
Hist1h2af	CEP-2	BM	EPO	PBS	3.57141e-11	3.41268e-09	-1.05404
Hist1h2ak	CEP-2	BM	EPO	PBS	0.000518688	0.0125613	-0.476297
Hist1h2bb	CEP-2	BM	EPO	PBS	0.000480099	0.011836	-0.993639
Hist1h2bg	CEP-2	BM	EPO	PBS	5.4291e-06	0.000228055	-1.12535
Hist1h2bh	CEP-2	BM	EPO	PBS	0.000307033	0.00791852	-0.609245
Hist1h2bj	CEP-2	BM	EPO	PBS	4.87634e-08	3.08176e-06	-0.80154
Hist1h3e	CEP-2	BM	EPO	PBS	1.64687e-06	7.63402e-05	-0.663995
Hist1h3g	CEP-2	BM	EPO	PBS	7.28691e-06	0.000297196	-1.33904
Hist1h4a	CEP-2	BM	EPO	PBS	3.85055e-10	3.22848e-08	-1.31508
Hist1h4b	CEP-2	BM	EPO	PBS	2.96652e-11	2.89029e-09	-1.90299
Hist1h4d	CEP-2	BM	EPO	PBS	2.29335e-12	2.59482e-10	-0.718801
Hist1h4k	CEP-2	BM	EPO	PBS	0.000154219	0.0043274	-1.22276
Hist2h2aa1	CEP-2	BM	EPO	PBS	9.36969e-10	7.41297e-08	-0.937158
Hn1	CEP-2	BM	EPO	PBS	3.3486e-07	1.74867e-05	0.322768
Hnrnpa1	CEP-2	BM	EPO	PBS	1.38416e-17	2.48971e-15	0.479795
Hnrnpdl	CEP-2	BM	EPO	PBS	5.86413e-08	3.66204e-06	0.341225
Hspa9	CEP-2	BM	EPO	PBS	1.43723e-17	2.56326e-15	0.597359
Hspe1	CEP-2	BM	EPO	PBS	3.78548e-32	1.99163e-29	0.500828
Hypk	CEP-2	BM	EPO	PBS	2.10242e-05	0.000768682	0.409402
Ifngr1	CEP-2	BM	EPO	PBS	2.30373e-05	0.000833026	0.679667
Igbp1	CEP-2	BM	EPO	PBS	0.000234546	0.00624023	0.383356
Immp2l	CEP-2	BM	EPO	PBS	0.000201729	0.00546382	-0.46835
Impdh2	CEP-2	BM	EPO	PBS	1.29274e-09	1.00021e-07	0.327767
Ints7	CEP-2	BM	EPO	PBS	9.00028e-05	0.00275707	-0.374965
Isyna1	CEP-2	BM	EPO	PBS	1.82655e-07	1.02506e-05	0.727495
Khdrbs3	CEP-2	BM	EPO	PBS	0.000859735	0.0190054	-0.693797
Kif24	CEP-2	BM	EPO	PBS	0.00108961	0.023233	-0.502111
Klf3	CEP-2	BM	EPO	PBS	9.50457e-07	4.55635e-05	0.48984
Kmt2c	CEP-2	BM	EPO	PBS	2.64555e-05	0.000943655	-0.311073
Kpna2	CEP-2	BM	EPO	PBS	0.000323384	0.00827935	-0.562939
Krtcap2	CEP-2	BM	EPO	PBS	4.55538e-05	0.00152171	0.343083
Lamtor3	CEP-2	BM	EPO	PBS	0.00163668	0.032433	-0.588266
Lamtor4	CEP-2	BM	EPO	PBS	0.000121451	0.00353029	0.38609
Lamtor5	CEP-2	BM	EPO	PBS	1.3883e-05	0.000534128	0.379072
Lap3	CEP-2	BM	EPO	PBS	0.000116353	0.00341039	0.503936
Lcor	CEP-2	BM	EPO	PBS	0.00110187	0.0234468	-0.371395
Ldha	CEP-2	BM	EPO	PBS	7.34575e-27	2.71213e-24	0.747409
Lgals1	CEP-2	BM	EPO	PBS	1.41777e-05	0.000544323	1.15135
Lpcat3	CEP-2	BM	EPO	PBS	7.90052e-07	3.89383e-05	-0.392935
Lrba	CEP-2	BM	EPO	PBS	5.18677e-05	0.0016976	-0.382902
Lrrc20	CEP-2	BM	EPO	PBS	0.000280528	0.00731564	-0.407353
Lrrc59	CEP-2	BM	EPO	PBS	4.71671e-08	2.98985e-06	0.501717
Lsm12	CEP-2	BM	EPO	PBS	1.15574e-07	6.73756e-06	0.363169
Ltv1	CEP-2	BM	EPO	PBS	8.83597e-05	0.00271861	0.687897
Lyar	CEP-2	BM	EPO	PBS	3.71733e-14	4.85908e-12	0.520237
Map4k5	CEP-2	BM	EPO	PBS	1.03537e-06	4.9297e-05	-0.484171
March3	CEP-2	BM	EPO	PBS	1.54306e-11	1.54637e-09	-0.586085
Mboat2	CEP-2	BM	EPO	PBS	1.85693e-13	2.34006e-11	-0.644229
Mcu	CEP-2	BM	EPO	PBS	1.96382e-05	0.000725063	-0.630848
Mfhas1	CEP-2	BM	EPO	PBS	0.000131793	0.00378252	-0.388963
Mgst3	CEP-2	BM	EPO	PBS	2.63721e-29	1.15625e-26	-0.775939
Mif	CEP-2	BM	EPO	PBS	1.17608e-23	3.48601e-21	0.597352
Mitd1	CEP-2	BM	EPO	PBS	2.49456e-08	1.67191e-06	-0.595593
Mki67	CEP-2	BM	EPO	PBS	2.45569e-14	3.31282e-12	-0.421645
Mpp6	CEP-2	BM	EPO	PBS	1.49427e-07	8.56864e-06	0.421163
Mpv17l2	CEP-2	BM	EPO	PBS	0.00133334	0.0271781	0.401402
Mrpl11	CEP-2	BM	EPO	PBS	1.28838e-06	6.06578e-05	0.370253
Mrpl12	CEP-2	BM	EPO	PBS	1.08042e-09	8.4841e-08	0.451072
Mrpl15	CEP-2	BM	EPO	PBS	3.53028e-08	2.2704e-06	0.414845
Mrpl2	CEP-2	BM	EPO	PBS	1.30707e-06	6.12634e-05	0.438201
Mrpl20	CEP-2	BM	EPO	PBS	1.83279e-18	3.60476e-16	0.415166
Mrpl28	CEP-2	BM	EPO	PBS	8.17167e-07	3.99009e-05	0.271089
Mrpl30	CEP-2	BM	EPO	PBS	3.88663e-11	3.68442e-09	0.345247
Mrpl34	CEP-2	BM	EPO	PBS	4.64669e-12	5.04071e-10	0.408947
Mrpl36	CEP-2	BM	EPO	PBS	1.83955e-06	8.47119e-05	0.376352
Mrpl43	CEP-2	BM	EPO	PBS	0.000139445	0.00396569	0.355133
Mrpl54	CEP-2	BM	EPO	PBS	7.68678e-07	3.80631e-05	0.291579
Mrps15	CEP-2	BM	EPO	PBS	0.000278689	0.00729479	0.26156
Mrps16	CEP-2	BM	EPO	PBS	8.61056e-13	1.00672e-10	0.414789
Mrps17	CEP-2	BM	EPO	PBS	7.75452e-08	4.703e-06	0.410641
Mrps23	CEP-2	BM	EPO	PBS	0.00220352	0.0414045	0.350322
Mrps24	CEP-2	BM	EPO	PBS	5.11451e-10	4.23759e-08	0.318399
Mrps26	CEP-2	BM	EPO	PBS	7.46915e-07	3.71604e-05	0.336273
Mrps34	CEP-2	BM	EPO	PBS	2.53174e-08	1.68609e-06	0.507114
Mrps7	CEP-2	BM	EPO	PBS	1.98168e-07	1.09748e-05	0.385675
Mrps9	CEP-2	BM	EPO	PBS	0.00070809	0.016287	0.358251
Mrto4	CEP-2	BM	EPO	PBS	9.87394e-08	5.86997e-06	0.443323
Mt1	CEP-2	BM	EPO	PBS	2.15709e-27	8.56526e-25	0.902904
Mt2	CEP-2	BM	EPO	PBS	1.45165e-13	1.84035e-11	0.756287
Mtdh	CEP-2	BM	EPO	PBS	1.24835e-10	1.12753e-08	0.432161
Mthfd1	CEP-2	BM	EPO	PBS	0.000492119	0.0120707	0.277121
Mydgf	CEP-2	BM	EPO	PBS	1.056e-05	0.000414616	0.378553
Naa10	CEP-2	BM	EPO	PBS	2.38808e-06	0.000107872	0.407977
Naa16	CEP-2	BM	EPO	PBS	0.00169495	0.0333991	-0.358467
Nabp2	CEP-2	BM	EPO	PBS	1.75647e-08	1.20016e-06	0.642641
Nadk	CEP-2	BM	EPO	PBS	0.00138391	0.0280095	0.644368
Naf1	CEP-2	BM	EPO	PBS	0.000356725	0.00904491	0.599542
Ncapd2	CEP-2	BM	EPO	PBS	6.85901e-06	0.00028138	-0.316933
Ncapg	CEP-2	BM	EPO	PBS	1.29513e-06	6.08392e-05	-0.380605
Ncapg2	CEP-2	BM	EPO	PBS	2.13322e-07	1.16607e-05	-0.359792
Ncl	CEP-2	BM	EPO	PBS	5.03314e-11	4.74989e-09	0.303673
Ncoa7	CEP-2	BM	EPO	PBS	0.000315694	0.00810218	-0.321106
Ndufa1	CEP-2	BM	EPO	PBS	3.94731e-17	6.9226e-15	-0.623293
Ndufa9	CEP-2	BM	EPO	PBS	0.00076967	0.0174733	0.270942
Ndufb5	CEP-2	BM	EPO	PBS	4.37091e-16	7.24298e-14	0.433059
Ndufs2	CEP-2	BM	EPO	PBS	0.000219454	0.00587584	0.292853
Ndufs7	CEP-2	BM	EPO	PBS	5.959e-12	6.36585e-10	0.353819
Nedd8	CEP-2	BM	EPO	PBS	1.39545e-10	1.24967e-08	0.299579
Nfkb1	CEP-2	BM	EPO	PBS	0.00205993	0.0392319	1.1953
Nfx1	CEP-2	BM	EPO	PBS	3.39418e-07	1.76808e-05	-0.346787
Ngp	CEP-2	BM	EPO	PBS	0.00081699	0.018291	-0.523181
Nhlrc2	CEP-2	BM	EPO	PBS	0.00101367	0.0219924	-0.33755
Nhp2	CEP-2	BM	EPO	PBS	1.42897e-20	3.37895e-18	0.589677
Nme1	CEP-2	BM	EPO	PBS	5.073e-21	1.25602e-18	0.400701
Noct	CEP-2	BM	EPO	PBS	1.26952e-08	8.78851e-07	-0.816537
Nop10	CEP-2	BM	EPO	PBS	0.000129703	0.00373405	0.288228
Npc2	CEP-2	BM	EPO	PBS	4.62454e-05	0.001541	0.353204
Npm3	CEP-2	BM	EPO	PBS	5.16096e-15	7.59527e-13	0.774747
Nsmaf	CEP-2	BM	EPO	PBS	0.000329953	0.0084267	-0.414302
Nsmce1	CEP-2	BM	EPO	PBS	0.000486646	0.0119504	-0.300604
Nsun2	CEP-2	BM	EPO	PBS	2.07432e-14	2.87198e-12	0.577063
Nt5c	CEP-2	BM	EPO	PBS	0.000159328	0.00445884	0.305063
Nubp1	CEP-2	BM	EPO	PBS	3.22397e-05	0.00112146	0.365124
Nudcd2	CEP-2	BM	EPO	PBS	0.000582728	0.0137792	0.263733
Nudcd3	CEP-2	BM	EPO	PBS	2.74631e-05	0.000974639	-0.331198
Ocel1	CEP-2	BM	EPO	PBS	9.75462e-05	0.00294528	0.557233
Ola1	CEP-2	BM	EPO	PBS	8.19355e-12	8.53629e-10	0.40876
Orc1	CEP-2	BM	EPO	PBS	0.000434257	0.0108025	-0.333088
Ost4	CEP-2	BM	EPO	PBS	2.51593e-12	2.78672e-10	-0.415877
Ostc	CEP-2	BM	EPO	PBS	0.00241855	0.0444917	0.417014
Otud4	CEP-2	BM	EPO	PBS	0.00170518	0.0335692	-0.343317
Oxct1	CEP-2	BM	EPO	PBS	0.00100276	0.0217783	0.266601
P4ha1	CEP-2	BM	EPO	PBS	7.55679e-06	0.000306421	-0.687273
Pam16	CEP-2	BM	EPO	PBS	1.55103e-05	0.00058602	0.513236
Park7	CEP-2	BM	EPO	PBS	2.41963e-15	3.77194e-13	0.353501
Parp1	CEP-2	BM	EPO	PBS	6.7716e-07	3.39305e-05	0.355052
Parvb	CEP-2	BM	EPO	PBS	5.06092e-05	0.00166158	-0.428023
Pbk	CEP-2	BM	EPO	PBS	1.67375e-07	9.49434e-06	-0.421255
Pcmtd2	CEP-2	BM	EPO	PBS	0.00037144	0.00935043	-0.521551
Pdap1	CEP-2	BM	EPO	PBS	1.17561e-14	1.68303e-12	0.316451
Pdgfd	CEP-2	BM	EPO	PBS	1.10472e-05	0.000431334	-0.889767
Pdha1	CEP-2	BM	EPO	PBS	5.19532e-06	0.000219024	0.45317
Pdzk1ip1	CEP-2	BM	EPO	PBS	0.00241558	0.0444917	-0.554617
Pebp1	CEP-2	BM	EPO	PBS	2.00807e-20	4.69553e-18	0.441934
Peli1	CEP-2	BM	EPO	PBS	0.0025391	0.0463848	-0.551273
Pet100	CEP-2	BM	EPO	PBS	2.43156e-08	1.63489e-06	-0.490903
Pgam1	CEP-2	BM	EPO	PBS	9.46498e-05	0.00287018	1.57622
Pgls	CEP-2	BM	EPO	PBS	8.18609e-10	6.57543e-08	0.375518
Phf2	CEP-2	BM	EPO	PBS	0.000197783	0.00537771	-0.44841
Phgdh	CEP-2	BM	EPO	PBS	2.18879e-15	3.43754e-13	1.50114
Picalm	CEP-2	BM	EPO	PBS	1.98122e-12	2.26602e-10	-0.397587
Pin1	CEP-2	BM	EPO	PBS	1.22052e-09	9.47814e-08	0.503194
Pip5k1b	CEP-2	BM	EPO	PBS	0.000568346	0.0135457	-0.299887
Pkhd1l1	CEP-2	BM	EPO	PBS	0.00010859	0.00323401	-0.371104
Pla2g12a	CEP-2	BM	EPO	PBS	5.41128e-10	4.4659e-08	0.357279
Pla2g16	CEP-2	BM	EPO	PBS	2.34568e-14	3.18483e-12	-0.616331
Plekhj1	CEP-2	BM	EPO	PBS	3.36167e-10	2.86422e-08	0.480883
Pmpcb	CEP-2	BM	EPO	PBS	0.000812154	0.0182215	0.451946
Pmvk	CEP-2	BM	EPO	PBS	0.000114026	0.0033609	0.449216
Pnkd	CEP-2	BM	EPO	PBS	0.000672891	0.0155958	0.390453
Pnrc1	CEP-2	BM	EPO	PBS	0.00265346	0.0481812	0.490302
Pola1	CEP-2	BM	EPO	PBS	7.32271e-10	5.92717e-08	-0.358203
Pole2	CEP-2	BM	EPO	PBS	3.52907e-05	0.00121355	-0.434471
Polr2f	CEP-2	BM	EPO	PBS	4.00776e-12	4.39288e-10	0.409815
Polr2h	CEP-2	BM	EPO	PBS	3.96791e-05	0.0013534	0.45287
Pomp	CEP-2	BM	EPO	PBS	7.15897e-12	7.60912e-10	0.370778
Pop5	CEP-2	BM	EPO	PBS	0.000739162	0.01689	0.276319
Ppa1	CEP-2	BM	EPO	PBS	3.01489e-14	4.01572e-12	0.757027
Ppid	CEP-2	BM	EPO	PBS	4.68687e-05	0.00155331	0.302367
Ppm1l	CEP-2	BM	EPO	PBS	7.30121e-07	3.64109e-05	-0.495686
Ppox	CEP-2	BM	EPO	PBS	2.10388e-05	0.000768682	-0.398305
Ppp1r14b	CEP-2	BM	EPO	PBS	5.08293e-33	2.89109e-30	0.689388
Ppp4c	CEP-2	BM	EPO	PBS	0.000102996	0.0030833	-0.607936
Ppwd1	CEP-2	BM	EPO	PBS	1.68815e-08	1.15723e-06	-0.431216
Prdx5	CEP-2	BM	EPO	PBS	7.38951e-05	0.00232455	0.390138
Prdx6	CEP-2	BM	EPO	PBS	9.36321e-11	8.49348e-09	0.587846
Prelid1	CEP-2	BM	EPO	PBS	2.48178e-24	7.68076e-22	0.665158
Prelid2	CEP-2	BM	EPO	PBS	0.000230151	0.00613883	0.814363
Prim2	CEP-2	BM	EPO	PBS	3.07122e-06	0.000135217	-0.327533
Prmt1	CEP-2	BM	EPO	PBS	2.569e-07	1.37569e-05	0.410751
Prpf31	CEP-2	BM	EPO	PBS	0.000174353	0.0048153	0.368651
Prpsap1	CEP-2	BM	EPO	PBS	2.45312e-05	0.000884006	0.631304
Psat1	CEP-2	BM	EPO	PBS	0.000634598	0.014839	1.02877
Psma3	CEP-2	BM	EPO	PBS	4.56034e-09	3.34399e-07	0.269739
Psma7	CEP-2	BM	EPO	PBS	5.81141e-25	1.88156e-22	0.444415
Psmb10	CEP-2	BM	EPO	PBS	3.32214e-10	2.84205e-08	1.3359
Psmb2	CEP-2	BM	EPO	PBS	3.32928e-12	3.66831e-10	0.400492
Psmb3	CEP-2	BM	EPO	PBS	4.6875e-14	6.08941e-12	0.465348
Psmb4	CEP-2	BM	EPO	PBS	9.01336e-07	4.34532e-05	0.272915
Psmb5	CEP-2	BM	EPO	PBS	3.32521e-18	6.30442e-16	0.477924
Psmc5	CEP-2	BM	EPO	PBS	1.66413e-05	0.000622055	0.304986
Psmd13	CEP-2	BM	EPO	PBS	2.07438e-12	2.35975e-10	0.450415
Psmd3	CEP-2	BM	EPO	PBS	0.00095325	0.0208319	0.306588
Psph	CEP-2	BM	EPO	PBS	0.000100115	0.00301851	0.473992
Ptbp3	CEP-2	BM	EPO	PBS	4.89028e-07	2.50404e-05	-0.280888
Ptcd2	CEP-2	BM	EPO	PBS	0.000590625	0.0139346	0.489334
Qdpr	CEP-2	BM	EPO	PBS	9.37263e-06	0.000373574	0.755783
Rab2a	CEP-2	BM	EPO	PBS	0.000172788	0.00478464	0.355857
Rab8b	CEP-2	BM	EPO	PBS	0.000191083	0.00523613	0.329792
Rabac1	CEP-2	BM	EPO	PBS	0.00224111	0.0419611	0.340873
Rabgef1	CEP-2	BM	EPO	PBS	2.45897e-07	1.3235e-05	0.392137
Rad51b	CEP-2	BM	EPO	PBS	0.000807053	0.0181652	-0.391547
Rala	CEP-2	BM	EPO	PBS	0.000113258	0.00334742	0.786316
Ranbp10	CEP-2	BM	EPO	PBS	5.31956e-08	3.3518e-06	-0.413822
Rangrf	CEP-2	BM	EPO	PBS	1.36428e-11	1.38035e-09	0.89346
Rars	CEP-2	BM	EPO	PBS	1.30831e-05	0.0005052	0.39695
Rb1	CEP-2	BM	EPO	PBS	1.08209e-06	5.12896e-05	-0.317746
Rbfa	CEP-2	BM	EPO	PBS	0.00011341	0.00334742	0.58395
Rbl1	CEP-2	BM	EPO	PBS	3.5159e-05	0.001211	-0.371544
Rbm22	CEP-2	BM	EPO	PBS	5.66862e-11	5.30205e-09	0.683431
Rec114	CEP-2	BM	EPO	PBS	3.48558e-09	2.57382e-07	-0.895292
Rexo2	CEP-2	BM	EPO	PBS	1.64195e-09	1.25654e-07	0.274616
Rnaseh2b	CEP-2	BM	EPO	PBS	0.000654018	0.0152255	-0.271248
Rnf126	CEP-2	BM	EPO	PBS	0.000929364	0.0204159	0.475754
Rnf220	CEP-2	BM	EPO	PBS	0.000579283	0.0137596	0.47241
Rnf24	CEP-2	BM	EPO	PBS	0.00127048	0.0262864	-1.03787
Romo1	CEP-2	BM	EPO	PBS	4.15808e-08	2.65172e-06	-0.320993
Rpa3	CEP-2	BM	EPO	PBS	1.21693e-20	2.91026e-18	-0.814043
Rrp1	CEP-2	BM	EPO	PBS	3.58376e-11	3.41268e-09	0.384829
Runx3	CEP-2	BM	EPO	PBS	0.000309914	0.00797327	0.702122
Rwdd1	CEP-2	BM	EPO	PBS	1.98448e-10	1.73292e-08	0.474573
Samm50	CEP-2	BM	EPO	PBS	3.64233e-07	1.888e-05	0.38903
Scd2	CEP-2	BM	EPO	PBS	2.55692e-08	1.69215e-06	1.36994
Scfd2	CEP-2	BM	EPO	PBS	0.000434156	0.0108025	-0.303961
Scoc	CEP-2	BM	EPO	PBS	6.27432e-10	5.13786e-08	-0.495358
Scrn3	CEP-2	BM	EPO	PBS	9.59291e-05	0.00290479	-0.35567
Sdcbp	CEP-2	BM	EPO	PBS	7.63003e-08	4.64086e-06	-0.353682
Sec11a	CEP-2	BM	EPO	PBS	1.05995e-06	5.03534e-05	0.361773
Sec62	CEP-2	BM	EPO	PBS	1.63258e-18	3.30361e-16	-0.574205
Senp1	CEP-2	BM	EPO	PBS	8.22133e-05	0.00254813	-0.35111
Sephs2	CEP-2	BM	EPO	PBS	0.000304518	0.00786328	0.422886
Serbp1	CEP-2	BM	EPO	PBS	1.32623e-36	9.00338e-34	0.332311
Serinc3	CEP-2	BM	EPO	PBS	2.32311e-09	1.72982e-07	-0.329623
Serp1	CEP-2	BM	EPO	PBS	0.000108646	0.00323401	0.606472
Sft2d1	CEP-2	BM	EPO	PBS	0.000114723	0.00337198	-0.842049
Sfxn1	CEP-2	BM	EPO	PBS	8.46599e-05	0.00261625	0.276769
Sgk3	CEP-2	BM	EPO	PBS	6.15204e-09	4.3888e-07	-0.50578
Sgpl1	CEP-2	BM	EPO	PBS	0.000589155	0.0139156	-0.601854
Sh3tc2	CEP-2	BM	EPO	PBS	1.98587e-06	9.07351e-05	-0.512988
Slc14a1	CEP-2	BM	EPO	PBS	1.46495e-08	1.01082e-06	-0.442432
Slc20a2	CEP-2	BM	EPO	PBS	0.000284363	0.0073973	-0.422917
Slc22a4	CEP-2	BM	EPO	PBS	2.48873e-10	2.16427e-08	-0.748181
Slc25a24	CEP-2	BM	EPO	PBS	0.00271009	0.0490403	-0.447186
Slc25a37	CEP-2	BM	EPO	PBS	1.09594e-13	1.39782e-11	-0.633799
Slc25a4	CEP-2	BM	EPO	PBS	1.74173e-23	5.09094e-21	1.0985
Slc35b2	CEP-2	BM	EPO	PBS	0.00193521	0.0373638	0.602697
Slc4a1	CEP-2	BM	EPO	PBS	1.10604e-12	1.286e-10	-0.763426
Slc6a20a	CEP-2	BM	EPO	PBS	6.47846e-15	9.468e-13	-0.964726
Slfn3	CEP-2	BM	EPO	PBS	0.00241838	0.0444917	-0.547023
Smim20	CEP-2	BM	EPO	PBS	0.000511741	0.0124504	0.567695
Snapc5	CEP-2	BM	EPO	PBS	3.10634e-05	0.00108593	0.586135
Snca	CEP-2	BM	EPO	PBS	6.71792e-11	6.22814e-09	-0.512343
Snf8	CEP-2	BM	EPO	PBS	1.55946e-06	7.24476e-05	0.332445
Son	CEP-2	BM	EPO	PBS	7.83487e-09	5.55168e-07	-0.27618
Sox5	CEP-2	BM	EPO	PBS	8.79843e-09	6.21352e-07	-1.14181
Sox6	CEP-2	BM	EPO	PBS	9.98874e-08	5.90486e-06	-0.512568
Sp3os	CEP-2	BM	EPO	PBS	0.000177491	0.00489553	-0.584524
Spcs2	CEP-2	BM	EPO	PBS	8.7083e-10	6.96829e-08	0.34307
Spn	CEP-2	BM	EPO	PBS	5.36329e-05	0.0017463	0.695091
Spta1	CEP-2	BM	EPO	PBS	8.28835e-16	1.35216e-13	-0.445988
Sptb	CEP-2	BM	EPO	PBS	3.7031e-14	4.85908e-12	-0.513783
Spty2d1	CEP-2	BM	EPO	PBS	0.000725092	0.0166226	-0.335221
Sqrdl	CEP-2	BM	EPO	PBS	0.000131926	0.00378252	-1.03219
Srm	CEP-2	BM	EPO	PBS	1.60645e-05	0.000604789	0.532914
Srpk1	CEP-2	BM	EPO	PBS	1.80932e-09	1.36968e-07	0.442729
Ssbp4	CEP-2	BM	EPO	PBS	9.11943e-22	2.46049e-19	1.43236
Ssr2	CEP-2	BM	EPO	PBS	3.23196e-11	3.12003e-09	0.463527
Ssr4	CEP-2	BM	EPO	PBS	5.46621e-12	5.86921e-10	0.383494
Sssca1	CEP-2	BM	EPO	PBS	2.66866e-05	0.000950287	0.465225
St5	CEP-2	BM	EPO	PBS	1.71475e-11	1.69423e-09	-1.33908
St6galnac3	CEP-2	BM	EPO	PBS	1.08869e-05	0.000425866	-0.441228
Stom	CEP-2	BM	EPO	PBS	0.000120821	0.00351751	-0.374224
Stradb	CEP-2	BM	EPO	PBS	0.00186002	0.0361108	-0.401948
Suclg1	CEP-2	BM	EPO	PBS	5.22894e-12	5.64324e-10	0.508148
Sugt1	CEP-2	BM	EPO	PBS	0.000110304	0.00327411	0.361808
Susd6	CEP-2	BM	EPO	PBS	2.28694e-09	1.71276e-07	-0.502305
Sys1	CEP-2	BM	EPO	PBS	9.56364e-08	5.70161e-06	0.440079
Taf10	CEP-2	BM	EPO	PBS	1.43467e-11	1.44463e-09	0.310846
Tagln2	CEP-2	BM	EPO	PBS	8.53817e-13	1.00383e-10	1.09433
Tamm41	CEP-2	BM	EPO	PBS	0.00247963	0.0454959	0.48719
Tbcb	CEP-2	BM	EPO	PBS	0.0012915	0.0265425	0.455599
Tex261	CEP-2	BM	EPO	PBS	0.000492771	0.0120726	0.382935
Thoc3	CEP-2	BM	EPO	PBS	0.000399497	0.0100088	0.344411
Thop1	CEP-2	BM	EPO	PBS	8.59881e-06	0.000345347	0.71904
Thra	CEP-2	BM	EPO	PBS	2.91474e-06	0.000128867	0.468386
Timm10b	CEP-2	BM	EPO	PBS	2.82946e-07	1.50048e-05	0.400813
Timm13	CEP-2	BM	EPO	PBS	6.58808e-26	2.31077e-23	0.519962
Timm50	CEP-2	BM	EPO	PBS	2.69728e-06	0.000120431	0.442457
Tmed9	CEP-2	BM	EPO	PBS	8.89563e-07	4.30364e-05	0.355992
Tmem131	CEP-2	BM	EPO	PBS	1.11261e-08	7.779e-07	-0.456739
Tmem208	CEP-2	BM	EPO	PBS	1.69434e-06	7.81962e-05	0.289675
Tmem238	CEP-2	BM	EPO	PBS	1.76882e-08	1.20469e-06	0.42255
Tnks2	CEP-2	BM	EPO	PBS	4.86845e-05	0.00160339	0.393721
Tomm40	CEP-2	BM	EPO	PBS	8.03046e-08	4.85635e-06	0.470062
Tomm5	CEP-2	BM	EPO	PBS	5.75224e-10	4.72874e-08	0.471791
Toporsos	CEP-2	BM	EPO	PBS	5.63172e-09	4.05889e-07	-0.860508
Tpi1	CEP-2	BM	EPO	PBS	1.73652e-14	2.4202e-12	0.614784
Tpm1	CEP-2	BM	EPO	PBS	8.86997e-08	5.34867e-06	0.419301
Traf3	CEP-2	BM	EPO	PBS	0.000204289	0.00551895	0.927057
Trak2	CEP-2	BM	EPO	PBS	3.56205e-06	0.000155405	-0.363033
Trappc3	CEP-2	BM	EPO	PBS	0.00091777	0.0202246	0.486262
Trappc4	CEP-2	BM	EPO	PBS	0.000472158	0.0116763	0.335036
Trappc5	CEP-2	BM	EPO	PBS	0.00259066	0.0472039	0.427962
Trib2	CEP-2	BM	EPO	PBS	0.00113939	0.0239785	0.852477
Tsc22d4	CEP-2	BM	EPO	PBS	3.36516e-05	0.00116672	-0.279423
Tsr3	CEP-2	BM	EPO	PBS	0.000283433	0.00738224	0.704589
Tuba1c	CEP-2	BM	EPO	PBS	7.94588e-05	0.00248102	0.602682
Txnl4a	CEP-2	BM	EPO	PBS	8.60443e-17	1.4722e-14	0.568062
Txnrd1	CEP-2	BM	EPO	PBS	4.6791e-09	3.41916e-07	0.565389
U2af1	CEP-2	BM	EPO	PBS	2.33871e-14	3.18483e-12	0.345509
Ube2l6	CEP-2	BM	EPO	PBS	7.2544e-05	0.00228889	-0.574091
Uchl3	CEP-2	BM	EPO	PBS	0.000777433	0.0175895	0.366389
Unc119	CEP-2	BM	EPO	PBS	0.000662442	0.0153982	0.77408
Uqcc3	CEP-2	BM	EPO	PBS	0.000755899	0.0172218	0.375337
Uqcrc2	CEP-2	BM	EPO	PBS	1.44223e-05	0.00055011	0.319459
Vamp5	CEP-2	BM	EPO	PBS	2.83056e-07	1.50048e-05	0.312289
Vdac2	CEP-2	BM	EPO	PBS	3.21991e-13	3.91694e-11	0.37162
Vkorc1	CEP-2	BM	EPO	PBS	8.6338e-05	0.0026603	0.680386
Vps36	CEP-2	BM	EPO	PBS	5.82841e-06	0.000243371	0.618473
Vti1b	CEP-2	BM	EPO	PBS	0.000146102	0.00412159	0.487004
Wdr18	CEP-2	BM	EPO	PBS	7.20316e-11	6.64871e-09	0.6287
Wdr20	CEP-2	BM	EPO	PBS	0.000532733	0.0128424	-0.413659
Wdr36	CEP-2	BM	EPO	PBS	0.000256121	0.00677995	0.446945
Wdr89	CEP-2	BM	EPO	PBS	0.000716591	0.0164457	0.455289
Xrcc5	CEP-2	BM	EPO	PBS	0.0026516	0.0481812	0.477379
Ybx1	CEP-2	BM	EPO	PBS	4.07117e-27	1.55778e-24	0.407873
Yif1a	CEP-2	BM	EPO	PBS	0.00121304	0.0252009	0.543199
Yif1b	CEP-2	BM	EPO	PBS	2.3886e-06	0.000107872	0.585253
Ywhaq	CEP-2	BM	EPO	PBS	2.57402e-06	0.000115749	0.37088
Zdhhc14	CEP-2	BM	EPO	PBS	7.60368e-07	3.77404e-05	-0.398196
Zfp106	CEP-2	BM	EPO	PBS	6.89232e-05	0.00219107	0.364233
Zfp706	CEP-2	BM	EPO	PBS	0.000473967	0.0117073	0.277755
Znhit1	CEP-2	BM	EPO	PBS	4.36289e-05	0.00147143	0.486102
0610010K14Rik	CEP-2	SP	EPO	PBS	3.44246e-07	1.24052e-05	-0.792873
1110008P14Rik	CEP-2	SP	EPO	PBS	0.000131112	0.00252019	0.426048
1300017J02Rik	CEP-2	SP	EPO	PBS	1.63947e-07	6.26184e-06	-0.709368
1600002K03Rik	CEP-2	SP	EPO	PBS	0.000305406	0.00528994	0.479583
1810058I24Rik	CEP-2	SP	EPO	PBS	4.28294e-09	2.03924e-07	0.60417
2310011J03Rik	CEP-2	SP	EPO	PBS	0.00325006	0.0391	0.323363
2410002F23Rik	CEP-2	SP	EPO	PBS	0.00236005	0.0299104	-0.285925
2610318N02Rik	CEP-2	SP	EPO	PBS	0.000605574	0.00958939	0.844059
2610524H06Rik	CEP-2	SP	EPO	PBS	0.00340868	0.0406435	0.428014
2700060E02Rik	CEP-2	SP	EPO	PBS	5.44979e-18	6.95095e-16	0.420456
2700094K13Rik	CEP-2	SP	EPO	PBS	3.40757e-28	9.31329e-26	0.605556
2810428I15Rik	CEP-2	SP	EPO	PBS	1.8884e-10	1.09783e-08	0.301116
4930523C07Rik	CEP-2	SP	EPO	PBS	0.001152	0.0164314	0.391036
9130401M01Rik	CEP-2	SP	EPO	PBS	7.01689e-05	0.00146936	0.627055
A930015D03Rik	CEP-2	SP	EPO	PBS	9.67909e-05	0.00194367	-0.480855
Abcg2	CEP-2	SP	EPO	PBS	6.34457e-19	8.55906e-17	-0.611362
Acaa1a	CEP-2	SP	EPO	PBS	0.000760528	0.0115562	0.901711
Acads	CEP-2	SP	EPO	PBS	2.09682e-15	2.16311e-13	1.06712
Acp5	CEP-2	SP	EPO	PBS	1.98673e-10	1.14237e-08	-0.928905
Actg1	CEP-2	SP	EPO	PBS	5.89885e-15	5.88347e-13	0.50188
Acyp2	CEP-2	SP	EPO	PBS	6.9968e-20	1.0155e-17	-0.811102
Adat2	CEP-2	SP	EPO	PBS	0.00411465	0.0472411	0.592662
Adprh	CEP-2	SP	EPO	PBS	0.00136692	0.0190374	0.395812
Agap1	CEP-2	SP	EPO	PBS	2.87418e-13	2.34446e-11	-0.618785
Akr1b3	CEP-2	SP	EPO	PBS	1.27491e-05	0.000319411	0.593818
Akt3	CEP-2	SP	EPO	PBS	0.00112242	0.0160471	-0.500963
Alas2	CEP-2	SP	EPO	PBS	4.88788e-08	2.01302e-06	-1.02013
Aldh1a7	CEP-2	SP	EPO	PBS	3.39583e-06	9.96726e-05	-0.709561
Aldoa	CEP-2	SP	EPO	PBS	1.4603e-22	2.561e-20	0.641597
Alyref	CEP-2	SP	EPO	PBS	4.33805e-19	5.96694e-17	-0.368587
Ank	CEP-2	SP	EPO	PBS	1.12032e-19	1.59305e-17	-0.885009
Ank2	CEP-2	SP	EPO	PBS	0.000411987	0.00689758	-0.454405
Anln	CEP-2	SP	EPO	PBS	0.000563621	0.00902232	-0.378825
Aox4	CEP-2	SP	EPO	PBS	4.61181e-06	0.000129927	-1.76989
Ap1ar	CEP-2	SP	EPO	PBS	2.85947e-05	0.000656961	-0.315436
Ap1s1	CEP-2	SP	EPO	PBS	1.1913e-10	7.18366e-09	0.55382
Ap2s1	CEP-2	SP	EPO	PBS	7.04739e-11	4.30724e-09	0.330422
Apip	CEP-2	SP	EPO	PBS	0.000486684	0.00794367	0.275657
Aprt	CEP-2	SP	EPO	PBS	6.49651e-14	5.7445e-12	0.430159
Arfip2	CEP-2	SP	EPO	PBS	0.000643077	0.0100997	0.730682
Arhgdig	CEP-2	SP	EPO	PBS	5.87752e-08	2.3925e-06	1.9473
Arl15	CEP-2	SP	EPO	PBS	1.06304e-06	3.50654e-05	-0.466255
Arl2bp	CEP-2	SP	EPO	PBS	0.000139474	0.00265151	0.467782
Arpc2	CEP-2	SP	EPO	PBS	5.69119e-14	5.09664e-12	0.400492
Arpc4	CEP-2	SP	EPO	PBS	1.88313e-10	1.0978e-08	0.478342
Arpc5	CEP-2	SP	EPO	PBS	5.56569e-08	2.27437e-06	0.290909
Ash1l	CEP-2	SP	EPO	PBS	4.23616e-06	0.000120473	-0.354294
Asrgl1	CEP-2	SP	EPO	PBS	0.000877532	0.0130054	0.294251
Asxl2	CEP-2	SP	EPO	PBS	9.5666e-06	0.000248555	-0.289783
Atf4	CEP-2	SP	EPO	PBS	2.73324e-10	1.54212e-08	-0.409748
Atg101	CEP-2	SP	EPO	PBS	0.0015854	0.0215117	0.493759
Atp5d	CEP-2	SP	EPO	PBS	4.12634e-27	9.98148e-25	0.37371
Atp6v0b	CEP-2	SP	EPO	PBS	7.44138e-08	3.00706e-06	0.319258
Atp6v1g1	CEP-2	SP	EPO	PBS	1.80007e-09	9.17249e-08	0.337794
Aurkb	CEP-2	SP	EPO	PBS	0.000622178	0.00982276	-0.344222
BC021614	CEP-2	SP	EPO	PBS	5.66564e-05	0.00121791	-0.536068
Babam1	CEP-2	SP	EPO	PBS	0.0032376	0.038979	0.271665
Bad	CEP-2	SP	EPO	PBS	2.22045e-06	6.77237e-05	0.392345
Bax	CEP-2	SP	EPO	PBS	1.10364e-13	9.3944e-12	0.395752
Bcat2	CEP-2	SP	EPO	PBS	8.37119e-05	0.00171041	0.429238
Bdh1	CEP-2	SP	EPO	PBS	0.000370956	0.00629578	1.17057
Bex4	CEP-2	SP	EPO	PBS	0.001727	0.0231325	0.268143
Blmh	CEP-2	SP	EPO	PBS	0.000240186	0.00430189	0.318
Bloc1s1	CEP-2	SP	EPO	PBS	0.000470063	0.00770442	-1.07145
Bmp2k	CEP-2	SP	EPO	PBS	0.0029682	0.0362541	-0.405229
Bola2	CEP-2	SP	EPO	PBS	6.21225e-09	2.89241e-07	-0.307892
Borcs8	CEP-2	SP	EPO	PBS	2.62781e-06	7.93432e-05	0.382106
Brca1	CEP-2	SP	EPO	PBS	2.96259e-05	0.00067843	-0.297205
Bri3bp	CEP-2	SP	EPO	PBS	1.17038e-09	6.1118e-08	0.506904
Brpf1	CEP-2	SP	EPO	PBS	0.000866016	0.0128892	-0.386968
Btg3	CEP-2	SP	EPO	PBS	2.10794e-05	0.000499771	-0.538636
Btk	CEP-2	SP	EPO	PBS	7.37128e-05	0.00153289	0.495897
Btnl10	CEP-2	SP	EPO	PBS	8.88547e-06	0.000232292	-0.426645
Bzw2	CEP-2	SP	EPO	PBS	1.20314e-13	1.01687e-11	0.532031
C530008M17Rik	CEP-2	SP	EPO	PBS	9.61369e-06	0.000249163	-0.362936
Cacna1e	CEP-2	SP	EPO	PBS	1.72929e-06	5.43989e-05	-1.18108
Camk1d	CEP-2	SP	EPO	PBS	3.52768e-15	3.55216e-13	-0.466132
Camp	CEP-2	SP	EPO	PBS	0.000269128	0.00473561	-0.71831
Camsap2	CEP-2	SP	EPO	PBS	8.76471e-05	0.00177872	-0.277635
Car1	CEP-2	SP	EPO	PBS	1.71299e-21	2.88399e-19	-0.76163
Casc4	CEP-2	SP	EPO	PBS	2.3377e-06	7.11965e-05	0.707237
Cby1	CEP-2	SP	EPO	PBS	0.0021935	0.0281378	0.312386
Ccdc107	CEP-2	SP	EPO	PBS	3.68782e-07	1.31766e-05	0.613849
Ccdc117	CEP-2	SP	EPO	PBS	5.73317e-05	0.00122727	-0.57187
Ccdc22	CEP-2	SP	EPO	PBS	0.00188588	0.0249093	0.600359
Ccdc28b	CEP-2	SP	EPO	PBS	0.00105205	0.0152377	0.451026
Ccdc50	CEP-2	SP	EPO	PBS	0.000293837	0.0051148	0.350874
Ccdc74a	CEP-2	SP	EPO	PBS	1.9765e-06	6.11698e-05	0.318358
Ccdc85b	CEP-2	SP	EPO	PBS	5.72229e-06	0.000157832	-0.970737
Ccnb1	CEP-2	SP	EPO	PBS	5.33096e-06	0.000147619	0.358539
Ccng1	CEP-2	SP	EPO	PBS	0.000436383	0.00724265	0.402426
Ccs	CEP-2	SP	EPO	PBS	0.00123783	0.0174482	0.337259
Cd320	CEP-2	SP	EPO	PBS	5.56935e-06	0.000153929	1.03445
Cd59a	CEP-2	SP	EPO	PBS	6.02291e-07	2.06101e-05	-0.712099
Cdan1	CEP-2	SP	EPO	PBS	0.00416678	0.0476014	-0.42564
Cdc42ep3	CEP-2	SP	EPO	PBS	3.56818e-06	0.000103862	-0.524323
Cdk1	CEP-2	SP	EPO	PBS	1.99453e-07	7.46494e-06	-0.392531
Cdk2	CEP-2	SP	EPO	PBS	0.00012354	0.00239622	-0.511752
Cdkn2c	CEP-2	SP	EPO	PBS	0.000143354	0.00271547	-0.419847
Cep128	CEP-2	SP	EPO	PBS	8.85385e-07	2.95292e-05	-0.297603
Cep170	CEP-2	SP	EPO	PBS	0.00433916	0.0491484	-0.457832
Chchd10	CEP-2	SP	EPO	PBS	5.95625e-15	5.9127e-13	0.357497
Chchd6	CEP-2	SP	EPO	PBS	1.55808e-05	0.000381276	0.527448
Chst10	CEP-2	SP	EPO	PBS	0.00217115	0.027929	-2.46362
Cib1	CEP-2	SP	EPO	PBS	0.000538979	0.00867187	0.340431
Clic4	CEP-2	SP	EPO	PBS	2.6254e-05	0.000610762	-0.276933
Cmip	CEP-2	SP	EPO	PBS	1.4494e-07	5.6273e-06	-0.440738
Cnih4	CEP-2	SP	EPO	PBS	2.25106e-07	8.32576e-06	0.39195
Cnot3	CEP-2	SP	EPO	PBS	2.07137e-06	6.37311e-05	0.379177
Cnp	CEP-2	SP	EPO	PBS	1.51584e-07	5.83198e-06	0.470911
Cntln	CEP-2	SP	EPO	PBS	1.72324e-08	7.49287e-07	-0.575163
Cog3	CEP-2	SP	EPO	PBS	2.38613e-05	0.000559681	-0.427572
Commd7	CEP-2	SP	EPO	PBS	1.20092e-12	9.09116e-11	0.453331
Comtd1	CEP-2	SP	EPO	PBS	0.00028611	0.00499269	0.317896
Coq7	CEP-2	SP	EPO	PBS	2.13043e-10	1.21504e-08	0.466103
Cox5a	CEP-2	SP	EPO	PBS	3.74837e-28	1.01134e-25	0.377113
Cox6c	CEP-2	SP	EPO	PBS	1.16347e-31	4.22159e-29	-0.367529
Cpd	CEP-2	SP	EPO	PBS	2.94686e-29	8.85954e-27	1.35975
Cpeb4	CEP-2	SP	EPO	PBS	3.03514e-11	1.97754e-09	-0.786023
Cpq	CEP-2	SP	EPO	PBS	5.20151e-06	0.000144605	-0.434238
Cramp1l	CEP-2	SP	EPO	PBS	0.000105015	0.00208691	-0.345645
Crip1	CEP-2	SP	EPO	PBS	0.000131283	0.00252019	0.434047
Crip2	CEP-2	SP	EPO	PBS	3.82859e-07	1.36102e-05	0.503926
Cstf2	CEP-2	SP	EPO	PBS	0.000462869	0.00761022	-0.379984
Ctsz	CEP-2	SP	EPO	PBS	4.70791e-06	0.00013228	0.470848
Cuta	CEP-2	SP	EPO	PBS	1.65963e-12	1.22551e-10	0.423598
Cyb561d2	CEP-2	SP	EPO	PBS	0.000255719	0.00454143	0.81947
Cyc1	CEP-2	SP	EPO	PBS	7.95541e-20	1.14672e-17	0.468187
Cyfip1	CEP-2	SP	EPO	PBS	0.000363862	0.00618537	0.591753
Cyp20a1	CEP-2	SP	EPO	PBS	7.86998e-06	0.000208857	0.500365
Dbi	CEP-2	SP	EPO	PBS	9.05248e-19	1.18329e-16	0.616177
Dcaf6	CEP-2	SP	EPO	PBS	1.739e-05	0.000421627	-0.373177
Dcp1a	CEP-2	SP	EPO	PBS	0.000875298	0.0129997	-0.647976
Dctn2	CEP-2	SP	EPO	PBS	3.77996e-12	2.69659e-10	0.435268
Ddhd1	CEP-2	SP	EPO	PBS	0.00052268	0.00843773	-0.592806
Ddi2	CEP-2	SP	EPO	PBS	1.91215e-06	5.95284e-05	-0.360115
Ddt	CEP-2	SP	EPO	PBS	7.55581e-06	0.000202305	0.569523
Ddx39	CEP-2	SP	EPO	PBS	3.78739e-23	7.0536e-21	0.502208
Decr1	CEP-2	SP	EPO	PBS	0.0028438	0.0348763	0.446676
Dera	CEP-2	SP	EPO	PBS	0.000733871	0.0112568	0.308875
Dgcr6	CEP-2	SP	EPO	PBS	2.61006e-10	1.47658e-08	0.574473
Dhrs4	CEP-2	SP	EPO	PBS	8.60777e-07	2.88456e-05	0.300076
Dhx15	CEP-2	SP	EPO	PBS	4.29716e-11	2.73214e-09	-0.344232
Dhx29	CEP-2	SP	EPO	PBS	0.00251007	0.0314806	0.354033
Diablo	CEP-2	SP	EPO	PBS	1.22931e-05	0.000310575	0.368058
Dnttip1	CEP-2	SP	EPO	PBS	4.18024e-07	1.48026e-05	0.440109
Dock5	CEP-2	SP	EPO	PBS	0.00118767	0.0168996	0.792064
Dock7	CEP-2	SP	EPO	PBS	2.42533e-10	1.37949e-08	-0.543065
Dpf3	CEP-2	SP	EPO	PBS	7.72568e-09	3.5345e-07	-0.533606
Dpp3	CEP-2	SP	EPO	PBS	0.00020648	0.0037753	0.578067
Dstn	CEP-2	SP	EPO	PBS	4.47872e-07	1.5683e-05	0.81912
Dtd1	CEP-2	SP	EPO	PBS	1.99704e-07	7.46494e-06	0.397469
Dtl	CEP-2	SP	EPO	PBS	1.10834e-06	3.63319e-05	-0.330166
Dus1l	CEP-2	SP	EPO	PBS	7.74524e-05	0.00160117	0.299615
Dynlt1f	CEP-2	SP	EPO	PBS	3.09459e-10	1.73668e-08	-1.13474
Dyrk1a	CEP-2	SP	EPO	PBS	0.000434432	0.00721597	-0.299728
E2f3	CEP-2	SP	EPO	PBS	1.59044e-06	5.03321e-05	-0.439299
E2f8	CEP-2	SP	EPO	PBS	4.94462e-14	4.50474e-12	-0.529205
Ebp	CEP-2	SP	EPO	PBS	4.81255e-07	1.67129e-05	0.471623
Ebpl	CEP-2	SP	EPO	PBS	0.000872562	0.0129683	0.742754
Echdc1	CEP-2	SP	EPO	PBS	0.000349629	0.00598693	0.455864
Echs1	CEP-2	SP	EPO	PBS	0.000131294	0.00252019	0.37347
Eda	CEP-2	SP	EPO	PBS	5.46585e-11	3.42596e-09	-0.836149
Edf1	CEP-2	SP	EPO	PBS	9.75336e-31	3.25809e-28	0.429382
Egfl7	CEP-2	SP	EPO	PBS	5.01961e-24	1.00607e-21	1.4252
Eif3i	CEP-2	SP	EPO	PBS	1.53525e-19	2.13969e-17	0.353459
Eif3j2	CEP-2	SP	EPO	PBS	1.94708e-18	2.5294e-16	-0.687547
Eif5a	CEP-2	SP	EPO	PBS	2.53672e-38	1.33463e-35	0.380603
Emc9	CEP-2	SP	EPO	PBS	4.97629e-12	3.52613e-10	0.488875
Emp3	CEP-2	SP	EPO	PBS	1.62329e-07	6.21128e-06	0.458508
Endog	CEP-2	SP	EPO	PBS	0.000803542	0.012079	0.65191
Enpp3	CEP-2	SP	EPO	PBS	0.00149933	0.0206088	-0.912124
Epb41l4aos	CEP-2	SP	EPO	PBS	8.39411e-05	0.00171342	0.464334
Epb42	CEP-2	SP	EPO	PBS	1.92368e-06	5.97106e-05	-0.728828
Erp29	CEP-2	SP	EPO	PBS	3.04347e-40	1.73108e-37	0.432566
Espl1	CEP-2	SP	EPO	PBS	0.000465789	0.00765225	-0.508026
Etfb	CEP-2	SP	EPO	PBS	1.52314e-14	1.47717e-12	0.458084
Ethe1	CEP-2	SP	EPO	PBS	0.00236709	0.029969	0.372341
Fabp5	CEP-2	SP	EPO	PBS	3.77364e-59	3.60983e-56	1.1825
Faim	CEP-2	SP	EPO	PBS	0.00013079	0.00252019	0.737434
Fam117a	CEP-2	SP	EPO	PBS	4.32433e-10	2.39488e-08	-0.525604
Fam172a	CEP-2	SP	EPO	PBS	0.00279498	0.0343979	-0.342361
Fam213a	CEP-2	SP	EPO	PBS	0.00132348	0.0184945	0.320426
Fam32a	CEP-2	SP	EPO	PBS	0.00073174	0.0112405	0.278856
Fam65b	CEP-2	SP	EPO	PBS	0.000144665	0.00273784	-0.629038
Fam92a	CEP-2	SP	EPO	PBS	1.2505e-06	4.05499e-05	0.624719
Fbxl6	CEP-2	SP	EPO	PBS	0.000454574	0.00750592	0.464247
Fbxo9	CEP-2	SP	EPO	PBS	1.23888e-05	0.000312616	0.35565
Fbxw4	CEP-2	SP	EPO	PBS	6.4486e-05	0.0013653	-0.562783
Fhdc1	CEP-2	SP	EPO	PBS	3.25004e-11	2.09807e-09	-0.826207
Fibp	CEP-2	SP	EPO	PBS	0.00401564	0.0463174	0.428809
Fkbp1a	CEP-2	SP	EPO	PBS	6.48188e-10	3.49772e-08	1.23152
Fkbp8	CEP-2	SP	EPO	PBS	2.71845e-07	9.86582e-06	0.329867
Fnip2	CEP-2	SP	EPO	PBS	3.33499e-05	0.000757937	-0.394994
Fnta	CEP-2	SP	EPO	PBS	0.00375661	0.0439698	0.284453
Foxj3	CEP-2	SP	EPO	PBS	0.00115242	0.0164314	-0.443347
Foxk2	CEP-2	SP	EPO	PBS	0.000746872	0.0114282	-0.334024
Frat2	CEP-2	SP	EPO	PBS	1.45195e-07	5.6273e-06	0.953876
Frg1	CEP-2	SP	EPO	PBS	0.000103801	0.00206668	0.274743
Fsd1l	CEP-2	SP	EPO	PBS	0.000235534	0.00424022	-0.895914
Ftl1	CEP-2	SP	EPO	PBS	9.21172e-23	1.67121e-20	0.303574
Fyb	CEP-2	SP	EPO	PBS	0.00181006	0.0240484	0.474737
Gab1	CEP-2	SP	EPO	PBS	1.51034e-08	6.63571e-07	-0.44468
Gab2	CEP-2	SP	EPO	PBS	3.16225e-07	1.14346e-05	1.29739
Gadd45gip1	CEP-2	SP	EPO	PBS	1.0661e-08	4.7635e-07	0.31356
Galk1	CEP-2	SP	EPO	PBS	1.50879e-07	5.81546e-06	1.34348
Galns	CEP-2	SP	EPO	PBS	7.81359e-08	3.14411e-06	-1.38725
Gapdh	CEP-2	SP	EPO	PBS	6.7372e-32	2.48744e-29	0.466077
Garem	CEP-2	SP	EPO	PBS	8.8675e-08	3.52107e-06	-0.438908
Gch1	CEP-2	SP	EPO	PBS	0.00380294	0.044315	-0.800847
Gcsh	CEP-2	SP	EPO	PBS	1.48083e-07	5.71819e-06	0.694086
Gdf3	CEP-2	SP	EPO	PBS	1.62857e-08	7.11932e-07	1.45547
Gipc1	CEP-2	SP	EPO	PBS	9.85803e-05	0.00197583	0.356748
Gkap1	CEP-2	SP	EPO	PBS	1.92635e-10	1.11374e-08	-0.870223
Glo1	CEP-2	SP	EPO	PBS	2.23094e-14	2.11487e-12	0.414076
Gnai3	CEP-2	SP	EPO	PBS	2.37996e-05	0.000558999	0.33541
Gnaq	CEP-2	SP	EPO	PBS	5.6625e-14	5.09262e-12	-1.8976
Got1	CEP-2	SP	EPO	PBS	0.000738312	0.0113084	0.857426
Gpc4	CEP-2	SP	EPO	PBS	7.37791e-09	3.39755e-07	-1.55403
Gpcpd1	CEP-2	SP	EPO	PBS	0.00283028	0.0347307	-0.599363
Gpi1	CEP-2	SP	EPO	PBS	8.61321e-19	1.13291e-16	0.740001
Gpn1	CEP-2	SP	EPO	PBS	0.00264729	0.0329268	0.474723
Gss	CEP-2	SP	EPO	PBS	0.00411883	0.0472633	0.409144
Gsto1	CEP-2	SP	EPO	PBS	3.85743e-06	0.000111205	0.454062
Gtf2f1	CEP-2	SP	EPO	PBS	9.073e-17	1.03772e-14	0.430276
Gypa	CEP-2	SP	EPO	PBS	1.1891e-17	1.47204e-15	-0.654265
Gypc	CEP-2	SP	EPO	PBS	1.22696e-13	1.03286e-11	-0.502069
H2-K1	CEP-2	SP	EPO	PBS	0.00351329	0.0415845	-0.432619
Hadh	CEP-2	SP	EPO	PBS	1.99376e-12	1.44685e-10	0.78258
Hadhb	CEP-2	SP	EPO	PBS	8.7875e-05	0.00178163	0.322576
Hbp1	CEP-2	SP	EPO	PBS	0.00209271	0.0270922	0.602842
Hcfc1r1	CEP-2	SP	EPO	PBS	0.000415993	0.00694467	0.358753
Hdac7	CEP-2	SP	EPO	PBS	6.92529e-06	0.000187571	0.684683
Hddc2	CEP-2	SP	EPO	PBS	3.37318e-08	1.41412e-06	0.646251
Hdgfrp2	CEP-2	SP	EPO	PBS	0.000486925	0.00794367	0.318365
Hells	CEP-2	SP	EPO	PBS	4.43054e-09	2.09477e-07	-0.41904
Hemgn	CEP-2	SP	EPO	PBS	7.71866e-10	4.12282e-08	-0.366007
Herc2	CEP-2	SP	EPO	PBS	0.000550898	0.00882989	-0.344708
Herc4	CEP-2	SP	EPO	PBS	0.000195771	0.0036077	-0.326782
Hint1	CEP-2	SP	EPO	PBS	1.44959e-35	6.93334e-33	0.36461
Hipk2	CEP-2	SP	EPO	PBS	4.13596e-08	1.71679e-06	-0.483716
Hist1h2af	CEP-2	SP	EPO	PBS	0.000129606	0.00250465	-0.640324
Hist1h2ah	CEP-2	SP	EPO	PBS	0.000106078	0.00210606	-1.11986
Hist1h2ak	CEP-2	SP	EPO	PBS	1.39765e-05	0.000345229	-0.536234
Hist1h2bb	CEP-2	SP	EPO	PBS	9.26067e-10	4.90909e-08	-1.21275
Hist1h2bc	CEP-2	SP	EPO	PBS	1.58576e-06	5.03321e-05	-0.749749
Hist1h2bg	CEP-2	SP	EPO	PBS	2.71902e-07	9.86582e-06	-0.901636
Hist1h2bh	CEP-2	SP	EPO	PBS	0.000260314	0.00460361	-0.513003
Hist1h2bj	CEP-2	SP	EPO	PBS	5.01287e-16	5.35512e-14	-0.908057
Hist1h2bm	CEP-2	SP	EPO	PBS	0.000110666	0.00218273	-0.4177
Hist1h2bp	CEP-2	SP	EPO	PBS	3.4246e-06	0.000100377	-1.10907
Hist1h3e	CEP-2	SP	EPO	PBS	1.03311e-07	4.07148e-06	-0.533049
Hist1h3g	CEP-2	SP	EPO	PBS	7.49172e-06	0.000201104	-1.09627
Hist1h4a	CEP-2	SP	EPO	PBS	1.92942e-28	5.56229e-26	-1.67571
Hist1h4b	CEP-2	SP	EPO	PBS	5.35632e-14	4.85879e-12	-1.80965
Hist1h4d	CEP-2	SP	EPO	PBS	2.29782e-15	2.35891e-13	-0.656054
Hist1h4k	CEP-2	SP	EPO	PBS	0.000336821	0.00579117	-1.14613
Hist2h2aa1	CEP-2	SP	EPO	PBS	5.46873e-17	6.42958e-15	-1.11607
Hmha1	CEP-2	SP	EPO	PBS	0.000315924	0.00545865	0.452506
Hmox2	CEP-2	SP	EPO	PBS	0.00026109	0.0046096	0.522003
Hn1	CEP-2	SP	EPO	PBS	6.55424e-17	7.62067e-15	0.436721
Hsd17b12	CEP-2	SP	EPO	PBS	0.00314461	0.0380335	0.47589
Htatip2	CEP-2	SP	EPO	PBS	8.35069e-05	0.00170788	0.454542
Hypk	CEP-2	SP	EPO	PBS	2.74329e-08	1.15929e-06	0.423686
Iah1	CEP-2	SP	EPO	PBS	0.000460382	0.00758117	0.69433
Ict1	CEP-2	SP	EPO	PBS	1.38575e-06	4.41864e-05	0.341977
Idh3b	CEP-2	SP	EPO	PBS	2.80487e-05	0.000647953	0.288596
Ifi30	CEP-2	SP	EPO	PBS	0.000384288	0.00649586	0.417591
Ifngr1	CEP-2	SP	EPO	PBS	3.00413e-05	0.000686448	0.448577
Ift20	CEP-2	SP	EPO	PBS	1.57314e-05	0.000384068	0.26326
Igf1r	CEP-2	SP	EPO	PBS	0.000274985	0.00482658	-0.293691
Il1rl1	CEP-2	SP	EPO	PBS	0.000159568	0.00299831	-0.485366
Impa1	CEP-2	SP	EPO	PBS	0.000238103	0.0042682	0.391486
Ing1	CEP-2	SP	EPO	PBS	1.56562e-05	0.000382678	0.457177
Ing5	CEP-2	SP	EPO	PBS	2.68864e-05	0.000624531	-0.383398
Ipo9	CEP-2	SP	EPO	PBS	0.000260993	0.0046096	-0.410486
Iqgap1	CEP-2	SP	EPO	PBS	0.00148866	0.0204767	0.452648
Iqgap2	CEP-2	SP	EPO	PBS	2.61267e-06	7.89995e-05	-0.480306
Isca1	CEP-2	SP	EPO	PBS	0.000100487	0.00201022	-0.429889
Isyna1	CEP-2	SP	EPO	PBS	5.05834e-08	2.07916e-06	0.537871
Itgb1bp1	CEP-2	SP	EPO	PBS	3.93323e-06	0.000113016	0.641158
Itsn2	CEP-2	SP	EPO	PBS	3.68964e-05	0.000832246	-0.326142
Ivd	CEP-2	SP	EPO	PBS	2.60002e-07	9.4831e-06	0.728113
Jarid2	CEP-2	SP	EPO	PBS	0.00141716	0.019647	-0.26883
Junb	CEP-2	SP	EPO	PBS	0.0025905	0.0323544	0.653839
Kdm5b	CEP-2	SP	EPO	PBS	0.00080697	0.0121132	0.478422
Khk	CEP-2	SP	EPO	PBS	2.66116e-06	8.01202e-05	0.785151
Kif3a	CEP-2	SP	EPO	PBS	0.00204036	0.0265235	0.413679
Klf3	CEP-2	SP	EPO	PBS	1.5917e-16	1.76302e-14	0.638353
Kpna1	CEP-2	SP	EPO	PBS	1.9183e-06	5.96318e-05	-0.521093
Kpna2	CEP-2	SP	EPO	PBS	1.49356e-05	0.000366767	-0.520131
Lamtor3	CEP-2	SP	EPO	PBS	0.00108844	0.0156037	-0.47672
Lamtor4	CEP-2	SP	EPO	PBS	1.34671e-06	4.30723e-05	0.396012
Lamtor5	CEP-2	SP	EPO	PBS	1.3338e-10	8.01995e-09	0.422647
Lap3	CEP-2	SP	EPO	PBS	1.69959e-08	7.40537e-07	0.467657
Lbr	CEP-2	SP	EPO	PBS	4.52572e-10	2.48678e-08	-0.330294
Lcmt1	CEP-2	SP	EPO	PBS	0.00379313	0.0442252	0.310573
Ldha	CEP-2	SP	EPO	PBS	2.93995e-33	1.21316e-30	0.631732
Lgals1	CEP-2	SP	EPO	PBS	0.000311152	0.0053806	0.920847
Lman1	CEP-2	SP	EPO	PBS	4.33055e-09	2.05725e-07	0.3301
Lrba	CEP-2	SP	EPO	PBS	8.69805e-08	3.46031e-06	-0.380454
Lrig1	CEP-2	SP	EPO	PBS	5.08388e-11	3.2033e-09	-1.07527
Lrpap1	CEP-2	SP	EPO	PBS	0.00137293	0.0190841	0.320072
Lrrc45	CEP-2	SP	EPO	PBS	0.00381191	0.0443704	0.531372
Lsm11	CEP-2	SP	EPO	PBS	0.00100619	0.0146846	0.570561
M1ap	CEP-2	SP	EPO	PBS	3.4447e-06	0.000100826	0.706113
Macf1	CEP-2	SP	EPO	PBS	3.41351e-09	1.65711e-07	-0.397982
Manbal	CEP-2	SP	EPO	PBS	0.00115512	0.0164587	0.570359
Map1lc3a	CEP-2	SP	EPO	PBS	0.000848776	0.0126595	0.711273
Map2k2	CEP-2	SP	EPO	PBS	1.92001e-10	1.11313e-08	0.330595
Map4k5	CEP-2	SP	EPO	PBS	0.000751996	0.0114679	-0.340424
Mapk1ip1l	CEP-2	SP	EPO	PBS	0.00212724	0.0274145	-0.308562
March3	CEP-2	SP	EPO	PBS	1.54867e-06	4.93069e-05	-0.392779
Mcee	CEP-2	SP	EPO	PBS	6.75767e-05	0.00142073	-0.488272
Mcm10	CEP-2	SP	EPO	PBS	2.1088e-05	0.000499771	-0.356515
Mdp1	CEP-2	SP	EPO	PBS	0.0010088	0.0147125	0.30158
Mea1	CEP-2	SP	EPO	PBS	3.64729e-06	0.000105872	0.504414
Med13l	CEP-2	SP	EPO	PBS	7.50037e-07	2.52552e-05	-0.479592
Med9	CEP-2	SP	EPO	PBS	0.00022869	0.00413468	0.346488
Metrn	CEP-2	SP	EPO	PBS	0.000161546	0.00303007	0.4866
Mfhas1	CEP-2	SP	EPO	PBS	1.17328e-09	6.1118e-08	-0.477809
Mgll	CEP-2	SP	EPO	PBS	9.10966e-09	4.13174e-07	-0.345256
Mgst3	CEP-2	SP	EPO	PBS	7.14776e-33	2.8382e-30	-0.748597
Micall2	CEP-2	SP	EPO	PBS	0.000182804	0.00338224	-0.630235
Mif	CEP-2	SP	EPO	PBS	3.79097e-21	6.18456e-19	0.4148
Mitd1	CEP-2	SP	EPO	PBS	1.47006e-07	5.68703e-06	-0.409891
Mki67	CEP-2	SP	EPO	PBS	1.08306e-13	9.26549e-12	-0.414356
Mkrn1	CEP-2	SP	EPO	PBS	3.74969e-14	3.46107e-12	0.366709
Mns1	CEP-2	SP	EPO	PBS	8.59497e-22	1.47058e-19	0.37336
Mocs2	CEP-2	SP	EPO	PBS	0.00426514	0.0484926	0.344145
Mrpl1	CEP-2	SP	EPO	PBS	0.000299795	0.00520561	0.387094
Mrpl11	CEP-2	SP	EPO	PBS	1.27631e-16	1.43636e-14	0.542568
Mrpl13	CEP-2	SP	EPO	PBS	3.37872e-07	1.21964e-05	0.307608
Mrpl2	CEP-2	SP	EPO	PBS	3.8262e-10	2.1246e-08	0.455114
Mrpl24	CEP-2	SP	EPO	PBS	8.65285e-05	0.00176111	0.303853
Mrpl34	CEP-2	SP	EPO	PBS	1.90603e-20	2.94944e-18	0.427698
Mrps16	CEP-2	SP	EPO	PBS	3.65762e-22	6.30939e-20	0.469094
Mrps24	CEP-2	SP	EPO	PBS	1.312e-16	1.46868e-14	0.330849
Mrrf	CEP-2	SP	EPO	PBS	1.19675e-05	0.000304174	0.444469
Msn	CEP-2	SP	EPO	PBS	2.58033e-08	1.09703e-06	0.424349
Msrb1	CEP-2	SP	EPO	PBS	0.00393207	0.0455377	0.356427
Mt1	CEP-2	SP	EPO	PBS	1.05007e-25	2.35093e-23	0.579252
Mt2	CEP-2	SP	EPO	PBS	1.08197e-20	1.725e-18	0.579018
Mtap	CEP-2	SP	EPO	PBS	0.00171457	0.0230412	0.780369
Mtfr1l	CEP-2	SP	EPO	PBS	6.78311e-05	0.00142323	0.494694
Mthfd2	CEP-2	SP	EPO	PBS	3.84561e-05	0.000865238	0.405494
Mvb12a	CEP-2	SP	EPO	PBS	0.00113104	0.0161594	0.503735
Mxd4	CEP-2	SP	EPO	PBS	5.71251e-05	0.00122548	0.621973
Mydgf	CEP-2	SP	EPO	PBS	6.31674e-09	2.93457e-07	0.401462
Myo18a	CEP-2	SP	EPO	PBS	0.000225297	0.00407685	0.271423
Myo1d	CEP-2	SP	EPO	PBS	0.00046632	0.007655	0.284103
Mzt1	CEP-2	SP	EPO	PBS	0.00410827	0.0471935	0.256565
Naa10	CEP-2	SP	EPO	PBS	2.04119e-09	1.02768e-07	0.374646
Naa35	CEP-2	SP	EPO	PBS	2.14267e-06	6.55413e-05	0.510539
Nabp2	CEP-2	SP	EPO	PBS	1.05793e-13	9.08739e-12	0.696266
Nadk	CEP-2	SP	EPO	PBS	2.38818e-05	0.000559681	0.587853
Nadk2	CEP-2	SP	EPO	PBS	8.75052e-05	0.00177756	0.270247
Narf	CEP-2	SP	EPO	PBS	1.21744e-05	0.000308242	0.415584
Nars2	CEP-2	SP	EPO	PBS	4.80304e-07	1.67074e-05	-0.508542
Ncoa1	CEP-2	SP	EPO	PBS	2.26895e-07	8.36254e-06	-0.790706
Ndufa1	CEP-2	SP	EPO	PBS	1.30117e-25	2.88244e-23	-0.642548
Ndufaf3	CEP-2	SP	EPO	PBS	0.00131653	0.0184218	0.366728
Ndufaf7	CEP-2	SP	EPO	PBS	0.00191502	0.0251885	0.466515
Ndufb5	CEP-2	SP	EPO	PBS	1.39089e-20	2.18442e-18	0.3789
Ndufs2	CEP-2	SP	EPO	PBS	9.93821e-10	5.24184e-08	0.327699
Ndufs7	CEP-2	SP	EPO	PBS	1.52872e-29	4.66259e-27	0.459987
Nedd8	CEP-2	SP	EPO	PBS	2.45473e-20	3.68998e-18	0.332606
Nfatc3	CEP-2	SP	EPO	PBS	3.9799e-05	0.00088914	-0.298379
Nfu1	CEP-2	SP	EPO	PBS	0.00180009	0.0239462	0.411451
Nfx1	CEP-2	SP	EPO	PBS	1.56399e-11	1.06175e-09	-0.371874
Ngp	CEP-2	SP	EPO	PBS	0.0019398	0.0254667	-0.405603
Nhlrc2	CEP-2	SP	EPO	PBS	9.40699e-06	0.00024471	-0.374121
Nhp2	CEP-2	SP	EPO	PBS	2.07927e-18	2.68456e-16	0.414392
Nipsnap3b	CEP-2	SP	EPO	PBS	0.00383254	0.0445858	0.580372
Nln	CEP-2	SP	EPO	PBS	0.000541739	0.00870297	0.646889
Nme1	CEP-2	SP	EPO	PBS	3.62382e-31	1.27106e-28	0.415606
Nme4	CEP-2	SP	EPO	PBS	0.000719447	0.0110921	0.371171
Nmnat3	CEP-2	SP	EPO	PBS	1.67725e-05	0.000408066	-0.329707
Noct	CEP-2	SP	EPO	PBS	6.19554e-06	0.000169772	-0.517397
Npc2	CEP-2	SP	EPO	PBS	6.60022e-10	3.55247e-08	0.352706
Npm3	CEP-2	SP	EPO	PBS	1.01226e-19	1.44919e-17	0.592759
Nsmce4a	CEP-2	SP	EPO	PBS	6.54384e-09	3.03337e-07	0.295752
Nt5c	CEP-2	SP	EPO	PBS	3.34558e-06	9.84917e-05	0.324031
Nubp1	CEP-2	SP	EPO	PBS	2.01283e-07	7.51063e-06	0.390113
Ocel1	CEP-2	SP	EPO	PBS	7.84905e-05	0.00161786	0.449953
Ola1	CEP-2	SP	EPO	PBS	1.92182e-20	2.95217e-18	0.468034
Ost4	CEP-2	SP	EPO	PBS	1.41608e-11	9.64445e-10	-0.349552
Ostc	CEP-2	SP	EPO	PBS	2.08523e-12	1.50803e-10	0.544565
Otud4	CEP-2	SP	EPO	PBS	1.29977e-05	0.000323328	-0.353029
Oxld1	CEP-2	SP	EPO	PBS	0.00110279	0.0157879	0.501491
Pafah1b3	CEP-2	SP	EPO	PBS	0.00070847	0.010947	0.903264
Pam16	CEP-2	SP	EPO	PBS	4.04474e-09	1.93458e-07	0.472374
Park7	CEP-2	SP	EPO	PBS	4.96725e-19	6.78804e-17	0.283641
Pbk	CEP-2	SP	EPO	PBS	1.24161e-05	0.000312929	-0.336239
Pced1b	CEP-2	SP	EPO	PBS	0.00068849	0.0107011	-1.42721
Pcx	CEP-2	SP	EPO	PBS	0.00337277	0.0402838	-0.507172
Pddc1	CEP-2	SP	EPO	PBS	0.00160325	0.0217259	0.64199
Pde6d	CEP-2	SP	EPO	PBS	0.00145045	0.0200688	-0.323433
Pdgfd	CEP-2	SP	EPO	PBS	1.78289e-06	5.59605e-05	-1.04846
Pdha1	CEP-2	SP	EPO	PBS	3.41737e-09	1.65711e-07	0.405382
Pdzk1ip1	CEP-2	SP	EPO	PBS	1.62171e-07	6.21128e-06	-0.737524
Pebp1	CEP-2	SP	EPO	PBS	1.692e-25	3.63348e-23	0.362583
Pet100	CEP-2	SP	EPO	PBS	7.06845e-10	3.79479e-08	-0.559901
Pex3	CEP-2	SP	EPO	PBS	0.00075677	0.0115157	0.579491
Pgam1	CEP-2	SP	EPO	PBS	1.86792e-09	9.47239e-08	1.60357
Pgd	CEP-2	SP	EPO	PBS	3.49607e-07	1.25769e-05	0.479749
Pgls	CEP-2	SP	EPO	PBS	1.20823e-12	9.11366e-11	0.333542
Phgdh	CEP-2	SP	EPO	PBS	4.77943e-21	7.70813e-19	1.31274
Pi4k2b	CEP-2	SP	EPO	PBS	2.3709e-05	0.000557492	-0.404394
Picalm	CEP-2	SP	EPO	PBS	1.69085e-10	1.00236e-08	-0.387212
Pim1	CEP-2	SP	EPO	PBS	0.00130539	0.0183268	-0.580566
Plcl2	CEP-2	SP	EPO	PBS	9.82274e-10	5.19396e-08	-0.432144
Plekhj1	CEP-2	SP	EPO	PBS	1.94154e-13	1.60865e-11	0.505176
Pmm1	CEP-2	SP	EPO	PBS	1.56968e-07	6.02808e-06	0.465089
Pmpcb	CEP-2	SP	EPO	PBS	9.06233e-06	0.000236621	0.356326
Pmvk	CEP-2	SP	EPO	PBS	1.00729e-05	0.000259465	0.391105
Pnkd	CEP-2	SP	EPO	PBS	0.0012171	0.0172367	0.315599
Pnrc1	CEP-2	SP	EPO	PBS	1.10651e-08	4.93357e-07	0.581575
Pnrc2	CEP-2	SP	EPO	PBS	0.000732343	0.0112415	0.29798
Pola1	CEP-2	SP	EPO	PBS	2.12577e-10	1.21504e-08	-0.320338
Pold4	CEP-2	SP	EPO	PBS	0.00107147	0.0154445	0.700653
Polr1b	CEP-2	SP	EPO	PBS	0.000252754	0.00450111	-0.613576
Polr2c	CEP-2	SP	EPO	PBS	2.69077e-11	1.75966e-09	0.410701
Pomp	CEP-2	SP	EPO	PBS	3.58536e-17	4.23898e-15	0.335959
Pop5	CEP-2	SP	EPO	PBS	7.76878e-10	4.13909e-08	0.386889
Ppa1	CEP-2	SP	EPO	PBS	8.41946e-25	1.73713e-22	0.748516
Ppm1l	CEP-2	SP	EPO	PBS	5.25615e-07	1.81337e-05	-0.42427
Ppp4c	CEP-2	SP	EPO	PBS	2.74806e-05	0.000636193	-0.53249
Prdx6	CEP-2	SP	EPO	PBS	6.18359e-16	6.47431e-14	0.500927
Prelid1	CEP-2	SP	EPO	PBS	1.04516e-21	1.77382e-19	0.503345
Prkcsh	CEP-2	SP	EPO	PBS	1.39003e-07	5.41724e-06	0.405644
Prpsap1	CEP-2	SP	EPO	PBS	5.46982e-11	3.42596e-09	0.654156
Prss50	CEP-2	SP	EPO	PBS	6.40578e-07	2.17435e-05	-1.3325
Psat1	CEP-2	SP	EPO	PBS	6.67261e-07	2.25764e-05	0.911167
Psma7	CEP-2	SP	EPO	PBS	1.45812e-31	5.20103e-29	0.460909
Psmb10	CEP-2	SP	EPO	PBS	1.00864e-17	1.25602e-15	1.1533
Psmb3	CEP-2	SP	EPO	PBS	1.81901e-16	1.99381e-14	0.386632
Psmb4	CEP-2	SP	EPO	PBS	7.29589e-14	6.42435e-12	0.340193
Psmb5	CEP-2	SP	EPO	PBS	1.55275e-25	3.36882e-23	0.480752
Psmc5	CEP-2	SP	EPO	PBS	2.38087e-08	1.02256e-06	0.330313
Psmd10	CEP-2	SP	EPO	PBS	0.000173639	0.00321959	0.359268
Psmd13	CEP-2	SP	EPO	PBS	2.56407e-11	1.69156e-09	0.380174
Psmd8	CEP-2	SP	EPO	PBS	6.56951e-06	0.000179087	0.264538
Ptges2	CEP-2	SP	EPO	PBS	9.69383e-05	0.00194477	0.589223
Ptpn13	CEP-2	SP	EPO	PBS	0.000416119	0.00694467	-1.88521
Pvt1	CEP-2	SP	EPO	PBS	1.13671e-07	4.46307e-06	-0.497629
Qdpr	CEP-2	SP	EPO	PBS	1.15822e-05	0.000295452	0.526453
Rab10os	CEP-2	SP	EPO	PBS	0.00205116	0.0266384	0.375428
Rab24	CEP-2	SP	EPO	PBS	0.000264702	0.00466554	0.345788
Rab2a	CEP-2	SP	EPO	PBS	2.32967e-07	8.57131e-06	0.309345
Rab35	CEP-2	SP	EPO	PBS	0.000123241	0.00239262	0.402838
Rab38	CEP-2	SP	EPO	PBS	0.00148716	0.0204767	0.873569
Rab8b	CEP-2	SP	EPO	PBS	3.97376e-11	2.54069e-09	0.43618
Rabgef1	CEP-2	SP	EPO	PBS	4.6036e-09	2.1674e-07	0.355164
Rad54l	CEP-2	SP	EPO	PBS	2.40398e-06	7.28987e-05	-0.476628
Rangrf	CEP-2	SP	EPO	PBS	1.56685e-10	9.34119e-09	0.515978
Rb1	CEP-2	SP	EPO	PBS	3.50093e-06	0.000102187	-0.307084
Rbfa	CEP-2	SP	EPO	PBS	2.59404e-05	0.000604557	0.455656
Rbm22	CEP-2	SP	EPO	PBS	0.000986769	0.0144614	0.293996
Rbm7	CEP-2	SP	EPO	PBS	0.00264389	0.032904	0.351623
Rcn1	CEP-2	SP	EPO	PBS	0.00319297	0.0384637	0.620574
Rec114	CEP-2	SP	EPO	PBS	1.48542e-14	1.44725e-12	-1.09659
Rhag	CEP-2	SP	EPO	PBS	2.08467e-08	9.0086e-07	-0.303034
Rhobtb3	CEP-2	SP	EPO	PBS	0.00103699	0.01503	-0.590641
Rictor	CEP-2	SP	EPO	PBS	6.88336e-05	0.00144283	-0.43739
Rif1	CEP-2	SP	EPO	PBS	1.9803e-08	8.5752e-07	-0.305127
Rint1	CEP-2	SP	EPO	PBS	0.0010822	0.0155461	-0.410922
Rmi2	CEP-2	SP	EPO	PBS	0.000113609	0.00223449	-0.614738
Rnf130	CEP-2	SP	EPO	PBS	7.91344e-05	0.00162953	-0.517766
Rnf187	CEP-2	SP	EPO	PBS	1.36801e-11	9.37774e-10	0.364988
Rnf24	CEP-2	SP	EPO	PBS	1.80608e-05	0.000434388	-1.07262
Rnf4	CEP-2	SP	EPO	PBS	4.92823e-05	0.00107254	-0.35043
Rnh1	CEP-2	SP	EPO	PBS	7.34602e-05	0.00152931	0.41679
Rnpep	CEP-2	SP	EPO	PBS	0.000569841	0.00910577	0.621866
Rpa3	CEP-2	SP	EPO	PBS	4.27733e-20	6.33918e-18	-0.733156
Rrp7a	CEP-2	SP	EPO	PBS	0.00100968	0.0147152	0.461507
Rwdd1	CEP-2	SP	EPO	PBS	1.27354e-12	9.53793e-11	0.417155
Samm50	CEP-2	SP	EPO	PBS	3.64356e-10	2.02853e-08	0.400618
Sap30l	CEP-2	SP	EPO	PBS	0.003457	0.0411378	0.513254
Scaf4	CEP-2	SP	EPO	PBS	0.000725237	0.0111569	-0.375837
Scd2	CEP-2	SP	EPO	PBS	0.000400172	0.0067158	0.547173
Scfd2	CEP-2	SP	EPO	PBS	5.73384e-05	0.00122727	-0.430417
Scoc	CEP-2	SP	EPO	PBS	1.9796e-13	1.63375e-11	-0.487667
Sec62	CEP-2	SP	EPO	PBS	8.81292e-14	7.69576e-12	-0.403626
Sept1	CEP-2	SP	EPO	PBS	0.000294943	0.00512982	0.587767
Serp1	CEP-2	SP	EPO	PBS	7.3212e-05	0.001527	0.371133
Sf3b2	CEP-2	SP	EPO	PBS	3.10278e-16	3.36588e-14	0.291844
Sgk3	CEP-2	SP	EPO	PBS	4.86179e-11	3.07256e-09	-0.622419
Sgms1	CEP-2	SP	EPO	PBS	0.000472654	0.00774086	-0.39972
Sgta	CEP-2	SP	EPO	PBS	2.75094e-05	0.000636193	0.490643
Sirt2	CEP-2	SP	EPO	PBS	0.000522823	0.00843773	0.324541
Slc14a1	CEP-2	SP	EPO	PBS	4.26627e-07	1.49889e-05	-0.42713
Slc16a10	CEP-2	SP	EPO	PBS	2.69762e-06	8.11019e-05	-0.280488
Slc16a6	CEP-2	SP	EPO	PBS	0.000160146	0.0030065	-0.387834
Slc20a1	CEP-2	SP	EPO	PBS	4.77101e-06	0.000133696	-0.496198
Slc22a4	CEP-2	SP	EPO	PBS	1.66237e-14	1.6048e-12	-0.822099
Slc25a1	CEP-2	SP	EPO	PBS	0.000676387	0.0105755	0.498638
Slc25a3	CEP-2	SP	EPO	PBS	4.79813e-21	7.70813e-19	0.311818
Slc25a37	CEP-2	SP	EPO	PBS	9.6804e-09	4.35308e-07	-0.573127
Slc25a4	CEP-2	SP	EPO	PBS	6.15684e-26	1.40838e-23	0.806276
Slc43a3	CEP-2	SP	EPO	PBS	3.09316e-05	0.000706025	-0.319186
Slc4a1	CEP-2	SP	EPO	PBS	9.4421e-09	4.25501e-07	-0.913586
Slc6a20a	CEP-2	SP	EPO	PBS	1.79444e-12	1.31125e-10	-1.20063
Slc7a1	CEP-2	SP	EPO	PBS	3.13861e-06	9.3691e-05	-0.50875
Smarca2	CEP-2	SP	EPO	PBS	9.86153e-06	0.000254333	0.852808
Smg5	CEP-2	SP	EPO	PBS	0.00377197	0.0441006	-0.321842
Smim20	CEP-2	SP	EPO	PBS	0.000679998	0.010608	0.382318
Smim4	CEP-2	SP	EPO	PBS	1.85293e-09	9.41905e-08	-0.362301
Snapc5	CEP-2	SP	EPO	PBS	0.000950625	0.0139999	0.327468
Snca	CEP-2	SP	EPO	PBS	2.89322e-13	2.35088e-11	-0.577642
Snf8	CEP-2	SP	EPO	PBS	1.69295e-14	1.62686e-12	0.419951
Snhg6	CEP-2	SP	EPO	PBS	2.48973e-09	1.24457e-07	-0.671563
Snrpb	CEP-2	SP	EPO	PBS	4.86521e-20	7.16002e-18	0.316229
Socs4	CEP-2	SP	EPO	PBS	0.000379229	0.00642583	-0.382992
Son	CEP-2	SP	EPO	PBS	1.04812e-13	9.07722e-12	-0.299507
Spag7	CEP-2	SP	EPO	PBS	0.00343327	0.0409134	0.324113
Spata5	CEP-2	SP	EPO	PBS	5.28206e-06	0.00014665	-0.367888
Spcs2	CEP-2	SP	EPO	PBS	5.73956e-19	7.79284e-17	0.402044
Spg21	CEP-2	SP	EPO	PBS	7.25644e-05	0.001515	0.925351
Spopl	CEP-2	SP	EPO	PBS	0.000847583	0.0126506	-0.328401
Spta1	CEP-2	SP	EPO	PBS	3.63862e-12	2.60459e-10	-0.448397
Sptb	CEP-2	SP	EPO	PBS	2.2358e-18	2.86905e-16	-0.630031
Srp72	CEP-2	SP	EPO	PBS	1.73954e-07	6.62001e-06	0.294053
Srrt	CEP-2	SP	EPO	PBS	2.05539e-14	1.95727e-12	0.366612
Ssbp4	CEP-2	SP	EPO	PBS	4.10526e-31	1.41631e-28	1.21619
Ssh1	CEP-2	SP	EPO	PBS	0.00121486	0.0172166	-0.644123
Ssr2	CEP-2	SP	EPO	PBS	6.93163e-18	8.78772e-16	0.435601
Ssr4	CEP-2	SP	EPO	PBS	2.28869e-14	2.15989e-12	0.318194
St5	CEP-2	SP	EPO	PBS	1.84176e-27	4.72681e-25	-1.41419
Suclg1	CEP-2	SP	EPO	PBS	9.81909e-23	1.75121e-20	0.528559
Sumo1	CEP-2	SP	EPO	PBS	4.03734e-13	3.1942e-11	0.333278
Susd6	CEP-2	SP	EPO	PBS	4.43938e-09	2.09477e-07	-0.439967
Swi5	CEP-2	SP	EPO	PBS	3.3365e-14	3.09324e-12	0.297883
Sys1	CEP-2	SP	EPO	PBS	2.41236e-11	1.59648e-09	0.47844
Taf10	CEP-2	SP	EPO	PBS	3.61453e-23	6.79177e-21	0.381496
Tagln2	CEP-2	SP	EPO	PBS	6.24908e-14	5.54903e-12	0.768287
Tbc1d15	CEP-2	SP	EPO	PBS	0.000359441	0.00612842	0.288031
Tbcb	CEP-2	SP	EPO	PBS	6.84493e-09	3.16597e-07	0.429349
Tcf20	CEP-2	SP	EPO	PBS	0.000256367	0.00454912	-0.293634
Tctex1d2	CEP-2	SP	EPO	PBS	0.00196497	0.025749	0.424342
Tet3	CEP-2	SP	EPO	PBS	0.000795501	0.0119837	-0.435796
Tex261	CEP-2	SP	EPO	PBS	0.00203153	0.0264727	0.298356
Thra	CEP-2	SP	EPO	PBS	0.000182893	0.00338224	0.292439
Timm10b	CEP-2	SP	EPO	PBS	3.32082e-11	2.13721e-09	0.400832
Timm13	CEP-2	SP	EPO	PBS	5.27763e-35	2.36314e-32	0.510315
Timm22	CEP-2	SP	EPO	PBS	0.000473437	0.00774766	0.336592
Timm23	CEP-2	SP	EPO	PBS	7.93803e-05	0.001633	-0.602707
Timm50	CEP-2	SP	EPO	PBS	3.34196e-09	1.63182e-07	0.431573
Tjp1	CEP-2	SP	EPO	PBS	0.000967979	0.0142256	0.958708
Tlcd2	CEP-2	SP	EPO	PBS	0.000359902	0.00612842	0.720314
Tmc4	CEP-2	SP	EPO	PBS	0.00131255	0.0183906	0.801194
Tmed3	CEP-2	SP	EPO	PBS	0.00426184	0.0484814	0.339161
Tmem126a	CEP-2	SP	EPO	PBS	9.83097e-09	4.41136e-07	0.622564
Tmem131	CEP-2	SP	EPO	PBS	1.17669e-14	1.15179e-12	-0.545331
Tmem165	CEP-2	SP	EPO	PBS	1.57086e-06	4.99377e-05	0.440515
Tmem232	CEP-2	SP	EPO	PBS	1.29435e-05	0.000322933	-0.645758
Tmem238	CEP-2	SP	EPO	PBS	5.385e-09	2.524e-07	0.331739
Tmem242	CEP-2	SP	EPO	PBS	0.0012198	0.0172559	0.563155
Tmem56	CEP-2	SP	EPO	PBS	8.63261e-06	0.000226243	-0.360135
Tmem70	CEP-2	SP	EPO	PBS	4.04193e-06	0.000115574	0.558112
Tmtc3	CEP-2	SP	EPO	PBS	0.00155711	0.0212099	-0.462143
Toporsos	CEP-2	SP	EPO	PBS	1.08613e-06	3.57154e-05	-0.711074
Tpi1	CEP-2	SP	EPO	PBS	7.37871e-19	9.80851e-17	0.529272
Tpm1	CEP-2	SP	EPO	PBS	3.34683e-10	1.86828e-08	0.449597
Trak2	CEP-2	SP	EPO	PBS	1.95478e-06	6.05868e-05	-0.286904
Trappc3	CEP-2	SP	EPO	PBS	4.72602e-05	0.00103495	0.499914
Tspan31	CEP-2	SP	EPO	PBS	0.000806492	0.0121132	0.508821
Tsta3	CEP-2	SP	EPO	PBS	0.0029376	0.0359638	0.382389
Ttc17	CEP-2	SP	EPO	PBS	0.00128918	0.0181355	0.318725
Ttyh3	CEP-2	SP	EPO	PBS	0.000786156	0.01186	-0.527184
Tuba1c	CEP-2	SP	EPO	PBS	8.5436e-05	0.00174056	0.537153
Tufm	CEP-2	SP	EPO	PBS	8.46895e-08	3.38195e-06	0.64833
Txndc15	CEP-2	SP	EPO	PBS	1.1746e-05	0.000299268	0.56492
Txnrd1	CEP-2	SP	EPO	PBS	6.14249e-11	3.80202e-09	0.504259
Uba5	CEP-2	SP	EPO	PBS	0.00148868	0.0204767	0.464597
Ubald2	CEP-2	SP	EPO	PBS	0.0001713	0.00318746	0.305289
Ube2l6	CEP-2	SP	EPO	PBS	0.00120893	0.0171442	-0.457492
Ube2q1	CEP-2	SP	EPO	PBS	0.000366577	0.00622649	0.439523
Ube4b	CEP-2	SP	EPO	PBS	0.00197959	0.0259082	0.36346
Ubxn6	CEP-2	SP	EPO	PBS	7.12282e-05	0.00149006	0.576412
Ufc1	CEP-2	SP	EPO	PBS	2.63095e-07	9.57931e-06	0.343313
Uhrf1	CEP-2	SP	EPO	PBS	1.05361e-13	9.08735e-12	-0.428448
Unc119	CEP-2	SP	EPO	PBS	3.4611e-13	2.79076e-11	1.15728
Uqcc3	CEP-2	SP	EPO	PBS	1.8514e-10	1.08531e-08	0.480246
Usp37	CEP-2	SP	EPO	PBS	7.11507e-06	0.00019197	-0.311685
Vamp5	CEP-2	SP	EPO	PBS	4.85819e-13	3.77272e-11	0.311706
Vkorc1	CEP-2	SP	EPO	PBS	5.31471e-07	1.83057e-05	0.624628
Vopp1	CEP-2	SP	EPO	PBS	0.0027667	0.0341097	-0.401499
Vps36	CEP-2	SP	EPO	PBS	0.000529209	0.0085212	0.362529
Vrk3	CEP-2	SP	EPO	PBS	0.000700144	0.0108502	0.393591
Wbscr22	CEP-2	SP	EPO	PBS	5.17665e-10	2.83064e-08	0.518688
Wdr18	CEP-2	SP	EPO	PBS	1.06431e-10	6.45488e-09	0.525701
Wdr89	CEP-2	SP	EPO	PBS	6.81796e-06	0.000185228	0.393783
Wrap73	CEP-2	SP	EPO	PBS	0.000784598	0.0118535	0.45988
Xndc1	CEP-2	SP	EPO	PBS	0.00172472	0.023119	-0.750614
Xrcc5	CEP-2	SP	EPO	PBS	0.00431676	0.0489737	0.307307
Ybx1	CEP-2	SP	EPO	PBS	2.3411e-35	1.09486e-32	0.342372
Ydjc	CEP-2	SP	EPO	PBS	1.05098e-05	0.000269729	1.29761
Yif1a	CEP-2	SP	EPO	PBS	0.00232082	0.0295115	0.419453
Yif1b	CEP-2	SP	EPO	PBS	4.40829e-09	2.08947e-07	0.52173
Yipf4	CEP-2	SP	EPO	PBS	0.00192526	0.0252916	0.460585
Yod1	CEP-2	SP	EPO	PBS	0.000652548	0.0102331	-0.402854
Zbtb11	CEP-2	SP	EPO	PBS	0.000341	0.00585347	-0.40612
Zbtb43	CEP-2	SP	EPO	PBS	0.00122009	0.0172559	-0.429676
Zbtb8os	CEP-2	SP	EPO	PBS	0.00035438	0.00606336	0.525418
Zc3hav1	CEP-2	SP	EPO	PBS	3.31966e-06	9.81212e-05	-0.331698
Zcchc17	CEP-2	SP	EPO	PBS	1.26067e-05	0.00031622	0.286338
Zeb1	CEP-2	SP	EPO	PBS	3.71352e-06	0.000107646	-0.392265
Zfp367	CEP-2	SP	EPO	PBS	0.000209404	0.00382545	-0.461674
Zfp593	CEP-2	SP	EPO	PBS	0.00192453	0.0252916	0.467658
Zfp637	CEP-2	SP	EPO	PBS	1.74846e-05	0.000423433	0.497293
Zfp771	CEP-2	SP	EPO	PBS	1.3457e-06	4.30723e-05	0.541892
Zfp808	CEP-2	SP	EPO	PBS	2.03116e-05	0.000484098	-0.547618
Zfp958	CEP-2	SP	EPO	PBS	0.000131369	0.00252019	-0.568594
Zfp961	CEP-2	SP	EPO	PBS	0.000306088	0.00529738	-0.476972
Zg16	CEP-2	SP	EPO	PBS	1.21861e-05	0.000308242	0.490484
Znfx1	CEP-2	SP	EPO	PBS	0.00107687	0.0154906	-0.443756
Znrd1	CEP-2	SP	EPO	PBS	7.72315e-05	0.0015987	0.431565
Ano6	Cyc. imNeu	BM	EPO	PBS	1.37718e-06	0.000934929	-0.866464
Cdk8	Cyc. imNeu	BM	EPO	PBS	1.85332e-05	0.00829854	-0.898911
Dstn	Cyc. imNeu	BM	EPO	PBS	1.08337e-11	1.89996e-08	0.407331
Eno1	Cyc. imNeu	BM	EPO	PBS	6.49882e-11	9.32721e-08	-0.890347
H3f3b	Cyc. imNeu	BM	EPO	PBS	3.08569e-06	0.00185538	0.426323
Hist1h1b	Cyc. imNeu	BM	EPO	PBS	0.000117899	0.0393838	0.615479
Hist2h2aa1	Cyc. imNeu	BM	EPO	PBS	1.41755e-05	0.00660412	-0.91122
Itsn2	Cyc. imNeu	BM	EPO	PBS	8.35376e-05	0.0293008	-0.522892
Ly6c1	Cyc. imNeu	BM	EPO	PBS	2.96588e-17	2.08056e-13	-1.64001
Lyrm2	Cyc. imNeu	BM	EPO	PBS	9.45055e-05	0.0326044	-0.672222
Pfn1	Cyc. imNeu	BM	EPO	PBS	6.87028e-11	9.32721e-08	-0.32979
Serbp1	Cyc. imNeu	BM	EPO	PBS	2.18529e-05	0.00919791	0.454181
Tuba1c	Cyc. imNeu	BM	EPO	PBS	1.63764e-06	0.00104437	0.811269
Wfdc21	Cyc. imNeu	BM	EPO	PBS	6.67959e-13	1.75715e-09	-0.38399
Fnip2	EBMP	BM	EPO	PBS	2.35208e-05	0.0164998	-1.08975
H3f3b	EBMP	BM	EPO	PBS	4.07514e-06	0.00372875	0.481275
Ost4	EBMP	BM	EPO	PBS	2.03548e-05	0.0147713	-0.797417
Zmym4	EBMP	BM	EPO	PBS	6.16686e-05	0.0393278	-0.712532
1190007I07Rik	EEP	BM	EPO	PBS	3.96259e-05	0.00575122	-0.637025
2700060E02Rik	EEP	BM	EPO	PBS	0.00038006	0.035391	0.340802
2700094K13Rik	EEP	BM	EPO	PBS	1.51007e-06	0.000345428	0.457583
Acaca	EEP	BM	EPO	PBS	5.27549e-05	0.0072132	-0.666477
Bola2	EEP	BM	EPO	PBS	1.53098e-05	0.00257755	-0.360912
Ccdc85b	EEP	BM	EPO	PBS	4.33043e-05	0.00615769	-1.06941
Ccnd3	EEP	BM	EPO	PBS	0.000203122	0.0215894	-0.578546
Cdk2ap2	EEP	BM	EPO	PBS	0.000214844	0.0222729	0.6757
Chst11	EEP	BM	EPO	PBS	0.000119556	0.013749	-0.684801
Cox7a2l	EEP	BM	EPO	PBS	1.62776e-07	4.44886e-05	0.321438
Cpq	EEP	BM	EPO	PBS	7.11333e-08	2.05068e-05	-0.472421
Ddx17	EEP	BM	EPO	PBS	2.35784e-05	0.0037439	-0.427035
Dis3l2	EEP	BM	EPO	PBS	0.000301512	0.0295131	-0.432635
Dstn	EEP	BM	EPO	PBS	1.05819e-06	0.000253063	0.558677
Egfl7	EEP	BM	EPO	PBS	0.000400757	0.0365105	0.517738
Eno1	EEP	BM	EPO	PBS	3.9015e-07	0.000101367	-0.647508
Epb41	EEP	BM	EPO	PBS	0.000347983	0.0328399	-0.408869
Erp29	EEP	BM	EPO	PBS	1.49557e-07	4.14134e-05	0.384851
Exoc6b	EEP	BM	EPO	PBS	0.000335003	0.0317859	-0.939689
Fam193a	EEP	BM	EPO	PBS	0.000237538	0.0241497	-0.535898
Fam60a	EEP	BM	EPO	PBS	1.49485e-09	6.554e-07	-0.817167
Fam65b	EEP	BM	EPO	PBS	1.12437e-05	0.00193953	-0.646233
Fkbp2	EEP	BM	EPO	PBS	0.000114725	0.0133392	0.506479
Gabarap	EEP	BM	EPO	PBS	0.00057882	0.0481473	0.337027
Gapdh	EEP	BM	EPO	PBS	1.11466e-08	3.90968e-06	0.394909
Glo1	EEP	BM	EPO	PBS	0.000612999	0.0497898	0.431742
Grb10	EEP	BM	EPO	PBS	0.000177578	0.0193633	-0.440646
H2-K1	EEP	BM	EPO	PBS	1.22573e-08	4.22877e-06	-0.569487
Hes1	EEP	BM	EPO	PBS	8.02512e-05	0.0102357	-1.74961
Hirip3	EEP	BM	EPO	PBS	0.000398845	0.0364943	0.472902
Hist1h1a	EEP	BM	EPO	PBS	0.000407733	0.036986	0.91746
Hist1h1b	EEP	BM	EPO	PBS	1.92021e-05	0.00313262	0.912898
Igf1r	EEP	BM	EPO	PBS	8.85032e-05	0.0108288	-0.497145
Iqgap2	EEP	BM	EPO	PBS	0.000197347	0.0214081	-0.449512
Jund	EEP	BM	EPO	PBS	6.2608e-05	0.00828671	-1.10302
Klf3	EEP	BM	EPO	PBS	8.42404e-05	0.0105066	0.57891
Ldah	EEP	BM	EPO	PBS	0.000152069	0.0172059	-0.652088
Max	EEP	BM	EPO	PBS	0.000285776	0.0282354	-0.54579
Med30	EEP	BM	EPO	PBS	0.000423137	0.0380552	-0.570949
Memo1	EEP	BM	EPO	PBS	0.000588638	0.0485137	-0.334055
Mga	EEP	BM	EPO	PBS	6.18935e-06	0.00122188	-0.520708
Mns1	EEP	BM	EPO	PBS	1.81503e-12	1.19367e-09	0.676257
Myc	EEP	BM	EPO	PBS	1.67838e-10	8.615e-08	-0.671283
Ndufb8	EEP	BM	EPO	PBS	1.01611e-05	0.00176727	0.378876
Ndufs2	EEP	BM	EPO	PBS	3.94156e-05	0.00575122	0.364629
Nop58	EEP	BM	EPO	PBS	3.36323e-06	0.000700783	-0.331914
Pdcd11	EEP	BM	EPO	PBS	7.40524e-05	0.00961995	-0.447598
Pin1	EEP	BM	EPO	PBS	1.34841e-06	0.000311839	0.561136
Polr2k	EEP	BM	EPO	PBS	2.23593e-06	0.000490157	-0.594888
Prelid1	EEP	BM	EPO	PBS	5.27837e-05	0.0072132	0.38825
Psme1	EEP	BM	EPO	PBS	1.43066e-05	0.00244782	-0.400305
Rap1gds1	EEP	BM	EPO	PBS	1.91876e-07	5.17697e-05	-0.820406
Rhoh	EEP	BM	EPO	PBS	0.000210354	0.0220244	-0.745921
Romo1	EEP	BM	EPO	PBS	1.5264e-05	0.00257755	-0.42351
Rreb1	EEP	BM	EPO	PBS	1.91167e-05	0.00313262	-0.42337
S100a11	EEP	BM	EPO	PBS	4.40298e-05	0.00621884	-0.58231
[truncated: 1,057 more rows]

## Sheet: EPO_IL17_vs_PBS
gene	cellstate	organ	condition	reference	pval	adj_pval	log2fc
0610010K14Rik	CEP-1	BM	EPO_IL17	PBS	0.000382672	0.0203882	-0.532295
1110001J03Rik	CEP-1	BM	EPO_IL17	PBS	1.90853e-05	0.00150996	-0.357958
1500011K16Rik	CEP-1	BM	EPO_IL17	PBS	6.83608e-06	0.000620109	-0.414075
1810022K09Rik	CEP-1	BM	EPO_IL17	PBS	4.12561e-08	5.94682e-06	-0.502111
2610507B11Rik	CEP-1	BM	EPO_IL17	PBS	0.000326289	0.0177435	0.407397
2810417H13Rik	CEP-1	BM	EPO_IL17	PBS	1.32627e-06	0.000145371	0.505799
Abcg2	CEP-1	BM	EPO_IL17	PBS	7.00064e-07	8.13969e-05	-0.460335
Aco1	CEP-1	BM	EPO_IL17	PBS	0.000390878	0.0207728	-0.679394
Anapc13	CEP-1	BM	EPO_IL17	PBS	5.69628e-05	0.00400177	-0.4122
Apoe	CEP-1	BM	EPO_IL17	PBS	1.47475e-05	0.00123159	-0.833093
Aprt	CEP-1	BM	EPO_IL17	PBS	3.6513e-06	0.00036246	0.319686
Aqp11	CEP-1	BM	EPO_IL17	PBS	4.1914e-05	0.00305218	-0.67585
Arhgap15	CEP-1	BM	EPO_IL17	PBS	0.00046465	0.0238502	-0.254521
Arhgef25	CEP-1	BM	EPO_IL17	PBS	0.000409239	0.0215851	-0.561354
Atpif1	CEP-1	BM	EPO_IL17	PBS	2.48823e-28	1.74549e-25	-0.406064
BC021614	CEP-1	BM	EPO_IL17	PBS	2.49985e-05	0.00190614	-0.757852
Bcl11a	CEP-1	BM	EPO_IL17	PBS	9.27946e-06	0.000813693	0.324706
Bex4	CEP-1	BM	EPO_IL17	PBS	6.17571e-05	0.00431256	0.606311
Bola2	CEP-1	BM	EPO_IL17	PBS	8.02064e-09	1.24114e-06	-0.404222
Bub1b	CEP-1	BM	EPO_IL17	PBS	0.000774362	0.0364574	0.35026
Calr	CEP-1	BM	EPO_IL17	PBS	1.04178e-11	2.28378e-09	0.417336
Camp	CEP-1	BM	EPO_IL17	PBS	1.26115e-05	0.00105741	-1.45125
Capg	CEP-1	BM	EPO_IL17	PBS	0.000133945	0.0081944	-0.545126
Ccna2	CEP-1	BM	EPO_IL17	PBS	0.000381591	0.0203822	0.337087
Cdc42ep3	CEP-1	BM	EPO_IL17	PBS	0.000124134	0.00777498	-0.464059
Cdca8	CEP-1	BM	EPO_IL17	PBS	0.000303671	0.0167203	0.289233
Cenpw	CEP-1	BM	EPO_IL17	PBS	4.25781e-06	0.00041677	-0.427304
Cggbp1	CEP-1	BM	EPO_IL17	PBS	3.4921e-06	0.000349654	-0.37848
Cldn13	CEP-1	BM	EPO_IL17	PBS	7.01537e-06	0.000630933	0.535089
Cnot3	CEP-1	BM	EPO_IL17	PBS	0.000837088	0.0389746	0.337304
Commd7	CEP-1	BM	EPO_IL17	PBS	7.63303e-05	0.00511583	0.425389
Cox6b2	CEP-1	BM	EPO_IL17	PBS	5.00606e-08	7.02351e-06	-0.402554
Cox6c	CEP-1	BM	EPO_IL17	PBS	2.96403e-22	1.35604e-19	-0.43956
Cpd	CEP-1	BM	EPO_IL17	PBS	1.83462e-23	1.01604e-20	3.18878
Cpsf2	CEP-1	BM	EPO_IL17	PBS	0.000147673	0.00898202	0.300096
Ctsz	CEP-1	BM	EPO_IL17	PBS	0.000853297	0.0396416	0.402115
Cyb5r3	CEP-1	BM	EPO_IL17	PBS	0.000514465	0.0259017	0.446178
Ddx3x	CEP-1	BM	EPO_IL17	PBS	0.000244595	0.0139499	0.337211
Dek	CEP-1	BM	EPO_IL17	PBS	3.97893e-19	1.46906e-16	0.462984
Dph3	CEP-1	BM	EPO_IL17	PBS	0.000237736	0.0136698	0.333853
Dpm3	CEP-1	BM	EPO_IL17	PBS	2.08466e-11	4.43149e-09	-0.62978
Dtd1	CEP-1	BM	EPO_IL17	PBS	0.000574917	0.0282301	0.323736
Dynlt1f	CEP-1	BM	EPO_IL17	PBS	0.000620921	0.0303185	-0.676509
Eda	CEP-1	BM	EPO_IL17	PBS	0.000128802	0.00794911	-0.441609
Egfl7	CEP-1	BM	EPO_IL17	PBS	5.13226e-06	0.000486524	0.680169
Eif3b	CEP-1	BM	EPO_IL17	PBS	8.04888e-06	0.000717749	0.300134
Eif5	CEP-1	BM	EPO_IL17	PBS	1.71419e-07	2.2132e-05	0.264296
Elof1	CEP-1	BM	EPO_IL17	PBS	8.06393e-05	0.00537042	0.403578
Emilin2	CEP-1	BM	EPO_IL17	PBS	5.60252e-05	0.00396413	0.902817
Erp29	CEP-1	BM	EPO_IL17	PBS	2.60369e-15	7.30596e-13	0.433172
Fabp5	CEP-1	BM	EPO_IL17	PBS	9.03623e-27	5.59316e-24	1.05655
Fam60a	CEP-1	BM	EPO_IL17	PBS	0.000278895	0.0156934	-0.509417
Fam98b	CEP-1	BM	EPO_IL17	PBS	4.47062e-05	0.00324428	-0.544466
Ftl1	CEP-1	BM	EPO_IL17	PBS	1.14106e-19	4.36612e-17	0.401044
Ftx	CEP-1	BM	EPO_IL17	PBS	0.000512198	0.0259017	1.03367
Fut8	CEP-1	BM	EPO_IL17	PBS	0.000243235	0.01391	0.398508
Galk1	CEP-1	BM	EPO_IL17	PBS	9.75939e-05	0.00620578	0.690542
Gdf3	CEP-1	BM	EPO_IL17	PBS	5.96766e-07	7.01616e-05	1.07891
Gnaq	CEP-1	BM	EPO_IL17	PBS	9.67131e-08	1.28818e-05	-1.04736
Gsta4	CEP-1	BM	EPO_IL17	PBS	3.28064e-06	0.00033034	-0.942264
Gypa	CEP-1	BM	EPO_IL17	PBS	9.27704e-06	0.000813693	-0.769257
Hhex	CEP-1	BM	EPO_IL17	PBS	2.0002e-05	0.00157068	-1.48229
Hist1h1b	CEP-1	BM	EPO_IL17	PBS	0.000538429	0.0269151	0.400619
Hist1h2af	CEP-1	BM	EPO_IL17	PBS	0.000358705	0.0193563	-0.737386
Hist1h2bj	CEP-1	BM	EPO_IL17	PBS	0.000372603	0.0200037	-0.672745
Hist1h3e	CEP-1	BM	EPO_IL17	PBS	9.01233e-05	0.00581793	-0.585013
Hist1h4a	CEP-1	BM	EPO_IL17	PBS	4.33174e-06	0.000421014	-1.46915
Hist1h4b	CEP-1	BM	EPO_IL17	PBS	7.63143e-05	0.00511583	-1.24757
Hist1h4d	CEP-1	BM	EPO_IL17	PBS	1.08798e-07	1.43104e-05	-0.695718
Hist2h2aa1	CEP-1	BM	EPO_IL17	PBS	0.000570857	0.0281351	-0.570727
Hmgn5	CEP-1	BM	EPO_IL17	PBS	8.73572e-07	9.93748e-05	-0.321143
Hn1	CEP-1	BM	EPO_IL17	PBS	2.79029e-07	3.45421e-05	0.400753
Iars	CEP-1	BM	EPO_IL17	PBS	0.000155076	0.00937808	0.408026
Ints7	CEP-1	BM	EPO_IL17	PBS	0.00110093	0.0495066	0.397891
Iqgap2	CEP-1	BM	EPO_IL17	PBS	1.38975e-10	2.81224e-08	-0.650844
Kif20b	CEP-1	BM	EPO_IL17	PBS	0.00109427	0.0493125	0.391221
Kif5b	CEP-1	BM	EPO_IL17	PBS	0.000213011	0.012487	0.316314
Kit	CEP-1	BM	EPO_IL17	PBS	4.84823e-08	6.84771e-06	-0.55356
Klf3	CEP-1	BM	EPO_IL17	PBS	1.4852e-09	2.56197e-07	0.764467
Lgals9	CEP-1	BM	EPO_IL17	PBS	3.1147e-05	0.00234942	-0.309156
Lman2	CEP-1	BM	EPO_IL17	PBS	0.00042715	0.0224174	0.299998
Lmna	CEP-1	BM	EPO_IL17	PBS	0.00018277	0.0108963	0.430755
Lrrc59	CEP-1	BM	EPO_IL17	PBS	4.36118e-06	0.000421014	0.38953
Mad1l1	CEP-1	BM	EPO_IL17	PBS	0.00109113	0.0492766	0.38398
Morf4l2	CEP-1	BM	EPO_IL17	PBS	2.33295e-07	2.90514e-05	-0.367078
Mospd3	CEP-1	BM	EPO_IL17	PBS	8.4527e-06	0.000750578	-0.415896
Mrpl20	CEP-1	BM	EPO_IL17	PBS	1.41182e-06	0.000153154	0.314054
Mrpl33	CEP-1	BM	EPO_IL17	PBS	1.11288e-06	0.000123918	-0.276131
Mrpl52	CEP-1	BM	EPO_IL17	PBS	4.83943e-24	2.82905e-21	-0.499385
Mtdh	CEP-1	BM	EPO_IL17	PBS	2.82626e-06	0.000288731	0.291403
Mthfd2	CEP-1	BM	EPO_IL17	PBS	1.55709e-07	2.03533e-05	0.804974
Myc	CEP-1	BM	EPO_IL17	PBS	4.96053e-07	5.89798e-05	-0.532523
Mydgf	CEP-1	BM	EPO_IL17	PBS	1.73604e-07	2.22774e-05	0.41779
Narf	CEP-1	BM	EPO_IL17	PBS	0.000223029	0.0129659	0.573742
Nat2	CEP-1	BM	EPO_IL17	PBS	0.000570615	0.0281351	-0.523951
Ncoa1	CEP-1	BM	EPO_IL17	PBS	0.000273463	0.0155122	-0.658521
Ndufa1	CEP-1	BM	EPO_IL17	PBS	4.05377e-18	1.37599e-15	-0.670842
Nfx1	CEP-1	BM	EPO_IL17	PBS	5.70459e-05	0.00400177	-0.353772
Ngp	CEP-1	BM	EPO_IL17	PBS	5.69595e-06	0.00053514	-1.11438
Nop10	CEP-1	BM	EPO_IL17	PBS	1.13985e-20	4.61311e-18	-0.583438
Npc2	CEP-1	BM	EPO_IL17	PBS	3.73458e-06	0.000368987	-0.356572
Nrip1	CEP-1	BM	EPO_IL17	PBS	1.51869e-10	3.04388e-08	0.651547
Nt5dc2	CEP-1	BM	EPO_IL17	PBS	0.000285506	0.01598	0.529719
Odc1	CEP-1	BM	EPO_IL17	PBS	3.14599e-08	4.66249e-06	0.357172
Pced1b	CEP-1	BM	EPO_IL17	PBS	0.000133198	0.00817242	-0.690894
Pdgfd	CEP-1	BM	EPO_IL17	PBS	1.88479e-05	0.00150248	-0.761946
Polr2k	CEP-1	BM	EPO_IL17	PBS	2.75766e-08	4.14536e-06	-0.495933
Ppa1	CEP-1	BM	EPO_IL17	PBS	0.000197956	0.0116369	0.314122
Prss50	CEP-1	BM	EPO_IL17	PBS	6.23176e-08	8.51607e-06	-1.06535
Psat1	CEP-1	BM	EPO_IL17	PBS	1.82104e-05	0.00146642	0.751592
Psmc5	CEP-1	BM	EPO_IL17	PBS	0.00021995	0.0128267	0.297091
Psmd13	CEP-1	BM	EPO_IL17	PBS	9.70296e-06	0.000847298	0.406545
Rab8b	CEP-1	BM	EPO_IL17	PBS	0.000432687	0.0225394	0.411639
Rfesd	CEP-1	BM	EPO_IL17	PBS	4.10456e-06	0.000403647	0.656997
Rgcc	CEP-1	BM	EPO_IL17	PBS	7.05177e-05	0.00478724	0.844366
Rgs10	CEP-1	BM	EPO_IL17	PBS	3.83486e-07	4.63819e-05	0.388502
Rhag	CEP-1	BM	EPO_IL17	PBS	3.075e-09	5.10595e-07	0.616034
Rnf220	CEP-1	BM	EPO_IL17	PBS	0.000317151	0.0173362	0.494873
Romo1	CEP-1	BM	EPO_IL17	PBS	6.04114e-09	9.63151e-07	-0.383249
Rpl22l1	CEP-1	BM	EPO_IL17	PBS	2.53735e-21	1.08977e-18	-0.371124
Rps12-ps3	CEP-1	BM	EPO_IL17	PBS	1.06371e-10	2.19469e-08	-0.391035
Runx1	CEP-1	BM	EPO_IL17	PBS	7.62458e-05	0.00511583	0.471074
S100a11	CEP-1	BM	EPO_IL17	PBS	1.01869e-05	0.000875033	-0.707454
Safb	CEP-1	BM	EPO_IL17	PBS	0.000726031	0.0345686	0.382908
Sf3b2	CEP-1	BM	EPO_IL17	PBS	2.84952e-10	5.50166e-08	0.310407
Shmt2	CEP-1	BM	EPO_IL17	PBS	6.4253e-05	0.00444804	0.429564
Slc25a38	CEP-1	BM	EPO_IL17	PBS	0.00082884	0.0386761	0.454522
Slc25a4	CEP-1	BM	EPO_IL17	PBS	2.15167e-05	0.00168334	0.359244
Smek2	CEP-1	BM	EPO_IL17	PBS	3.77633e-05	0.00281819	0.365085
Smim13	CEP-1	BM	EPO_IL17	PBS	0.000220026	0.0128267	-0.391122
Smim20	CEP-1	BM	EPO_IL17	PBS	0.00019275	0.0113944	0.471634
Snrpa1	CEP-1	BM	EPO_IL17	PBS	3.09637e-06	0.000314798	0.330942
Sox5	CEP-1	BM	EPO_IL17	PBS	8.86223e-05	0.00577417	-0.710703
Spint2	CEP-1	BM	EPO_IL17	PBS	4.35644e-06	0.000421014	-0.477269
Sptssa	CEP-1	BM	EPO_IL17	PBS	0.000142599	0.00869857	-0.369504
Srp72	CEP-1	BM	EPO_IL17	PBS	1.22876e-06	0.000135389	0.362743
Ssbp4	CEP-1	BM	EPO_IL17	PBS	1.72891e-05	0.00141026	0.722875
St6galnac3	CEP-1	BM	EPO_IL17	PBS	0.000575533	0.0282301	0.45808
Tbca	CEP-1	BM	EPO_IL17	PBS	1.00117e-06	0.000112072	-0.312846
Tfrc	CEP-1	BM	EPO_IL17	PBS	5.9628e-09	9.57916e-07	0.475323
Tnik	CEP-1	BM	EPO_IL17	PBS	1.8468e-05	0.00147779	-0.805567
Tnrc6b	CEP-1	BM	EPO_IL17	PBS	0.000557169	0.0277202	0.332188
Tomm6	CEP-1	BM	EPO_IL17	PBS	7.14806e-07	8.22027e-05	-0.901837
Toporsos	CEP-1	BM	EPO_IL17	PBS	2.54022e-05	0.00192992	-0.70534
Tsn	CEP-1	BM	EPO_IL17	PBS	1.2603e-05	0.00105741	0.270866
Tuba1c	CEP-1	BM	EPO_IL17	PBS	8.68151e-05	0.00570714	0.82167
Tuba4a	CEP-1	BM	EPO_IL17	PBS	0.000935181	0.0428777	0.340325
Txnl4a	CEP-1	BM	EPO_IL17	PBS	4.6574e-05	0.00335668	0.330064
Txnrd1	CEP-1	BM	EPO_IL17	PBS	1.48497e-09	2.56197e-07	0.646664
Ubac1	CEP-1	BM	EPO_IL17	PBS	2.23033e-10	4.34604e-08	0.485932
Ubl5	CEP-1	BM	EPO_IL17	PBS	4.1219e-10	7.81491e-08	-0.326223
Ucp2	CEP-1	BM	EPO_IL17	PBS	3.11803e-07	3.83737e-05	-0.310131
Uqcc2	CEP-1	BM	EPO_IL17	PBS	1.22856e-05	0.00104254	-0.324221
Uqcr10	CEP-1	BM	EPO_IL17	PBS	2.63547e-13	6.44924e-11	-0.347316
Usp46	CEP-1	BM	EPO_IL17	PBS	0.000129811	0.00798793	0.447685
Usp7	CEP-1	BM	EPO_IL17	PBS	4.03944e-05	0.00297118	0.369844
Vps13c	CEP-1	BM	EPO_IL17	PBS	8.84055e-10	1.60387e-07	0.517193
Ywhaq	CEP-1	BM	EPO_IL17	PBS	4.88106e-06	0.000466918	0.361454
Zmynd8	CEP-1	BM	EPO_IL17	PBS	0.00033556	0.0182007	0.321269
Zpr1	CEP-1	BM	EPO_IL17	PBS	9.67866e-05	0.00620578	0.490298
0610007P14Rik	CEP-1	SP	EPO_IL17	PBS	2.08076e-05	0.000606504	0.339456
0610010K14Rik	CEP-1	SP	EPO_IL17	PBS	0.000347863	0.00734281	-0.450324
1110001J03Rik	CEP-1	SP	EPO_IL17	PBS	8.66602e-12	6.44439e-10	-0.463964
1110004F10Rik	CEP-1	SP	EPO_IL17	PBS	2.264e-08	1.08533e-06	0.258785
1110008P14Rik	CEP-1	SP	EPO_IL17	PBS	8.09528e-08	3.56412e-06	0.573763
1110037F02Rik	CEP-1	SP	EPO_IL17	PBS	0.00134118	0.0235242	0.296683
1500011K16Rik	CEP-1	SP	EPO_IL17	PBS	9.32364e-09	4.80922e-07	-0.387846
1600002K03Rik	CEP-1	SP	EPO_IL17	PBS	5.94346e-06	0.000192431	0.545553
1700112E06Rik	CEP-1	SP	EPO_IL17	PBS	2.92639e-08	1.38707e-06	-0.500719
1810058I24Rik	CEP-1	SP	EPO_IL17	PBS	8.40993e-05	0.00210699	0.413948
2310033P09Rik	CEP-1	SP	EPO_IL17	PBS	3.72495e-05	0.00101652	0.399539
2610318N02Rik	CEP-1	SP	EPO_IL17	PBS	6.80524e-05	0.00173176	0.515928
2700094K13Rik	CEP-1	SP	EPO_IL17	PBS	2.04958e-14	2.11438e-12	0.360465
2810417H13Rik	CEP-1	SP	EPO_IL17	PBS	8.56139e-36	2.77191e-33	0.767788
4930523C07Rik	CEP-1	SP	EPO_IL17	PBS	3.45031e-08	1.60291e-06	0.757347
A430005L14Rik	CEP-1	SP	EPO_IL17	PBS	0.000170503	0.0039958	0.31823
AI662270	CEP-1	SP	EPO_IL17	PBS	2.27989e-11	1.60469e-09	0.344643
AW554918	CEP-1	SP	EPO_IL17	PBS	0.00174301	0.0292985	0.457024
Aasdhppt	CEP-1	SP	EPO_IL17	PBS	7.01266e-06	0.000223608	0.311781
Abcf2	CEP-1	SP	EPO_IL17	PBS	6.22867e-09	3.31854e-07	0.386336
Abcg2	CEP-1	SP	EPO_IL17	PBS	2.46456e-07	1.01302e-05	-0.382692
Abi2	CEP-1	SP	EPO_IL17	PBS	0.000148861	0.00353188	0.892826
Acaca	CEP-1	SP	EPO_IL17	PBS	0.000133046	0.00319265	0.406152
Aco1	CEP-1	SP	EPO_IL17	PBS	1.62989e-05	0.000486538	-0.427066
Acyp2	CEP-1	SP	EPO_IL17	PBS	2.32478e-05	0.000667462	-0.466865
Adk	CEP-1	SP	EPO_IL17	PBS	9.33409e-13	7.52628e-11	0.381684
Adnp	CEP-1	SP	EPO_IL17	PBS	2.24549e-05	0.000647348	-0.642382
Aff3	CEP-1	SP	EPO_IL17	PBS	1.40258e-11	1.01434e-09	-0.680526
Agpat4	CEP-1	SP	EPO_IL17	PBS	7.9933e-07	3.02552e-05	0.809361
Aim2	CEP-1	SP	EPO_IL17	PBS	0.000627134	0.0123693	-0.713014
Aimp2	CEP-1	SP	EPO_IL17	PBS	4.75902e-05	0.00125979	0.364633
Ak6	CEP-1	SP	EPO_IL17	PBS	0.000111008	0.00271331	0.29143
Akap7	CEP-1	SP	EPO_IL17	PBS	0.000142279	0.00339102	0.646444
Akap8l	CEP-1	SP	EPO_IL17	PBS	2.18107e-05	0.00063224	0.403885
Aldh1a1	CEP-1	SP	EPO_IL17	PBS	2.60453e-05	0.000737988	-0.370692
Aldh1a7	CEP-1	SP	EPO_IL17	PBS	8.14983e-05	0.00204914	-0.685872
Aldh2	CEP-1	SP	EPO_IL17	PBS	4.84614e-14	4.74359e-12	-0.466468
Aldh7a1	CEP-1	SP	EPO_IL17	PBS	0.00102041	0.0187879	-0.543007
Aldoa	CEP-1	SP	EPO_IL17	PBS	8.74474e-11	5.84232e-09	0.377758
Alg5	CEP-1	SP	EPO_IL17	PBS	0.00192928	0.0319699	0.375545
Alg6	CEP-1	SP	EPO_IL17	PBS	6.24853e-05	0.00161548	0.628382
Amigo2	CEP-1	SP	EPO_IL17	PBS	0.00156858	0.0268599	-1.88256
Anapc13	CEP-1	SP	EPO_IL17	PBS	2.20115e-11	1.55447e-09	-0.491478
Anapc16	CEP-1	SP	EPO_IL17	PBS	0.000902603	0.0169449	0.295318
Anapc2	CEP-1	SP	EPO_IL17	PBS	0.00179156	0.0300426	0.410979
Angpt1	CEP-1	SP	EPO_IL17	PBS	0.00109192	0.0199822	-0.775188
Ank	CEP-1	SP	EPO_IL17	PBS	5.09415e-08	2.31547e-06	-0.724321
Ap1ar	CEP-1	SP	EPO_IL17	PBS	4.18615e-05	0.00113382	-0.315141
Apoe	CEP-1	SP	EPO_IL17	PBS	0.000109297	0.00267772	-0.765044
Aprt	CEP-1	SP	EPO_IL17	PBS	5.13632e-14	4.98128e-12	0.326651
Arhgdig	CEP-1	SP	EPO_IL17	PBS	7.97334e-09	4.1741e-07	2.22373
Armc9	CEP-1	SP	EPO_IL17	PBS	0.00319615	0.0489185	0.493862
Arpc5l	CEP-1	SP	EPO_IL17	PBS	6.42916e-07	2.46003e-05	0.317576
Arrdc4	CEP-1	SP	EPO_IL17	PBS	0.000120547	0.0029227	-1.14371
Asna1	CEP-1	SP	EPO_IL17	PBS	0.000630715	0.0124167	0.368322
Asns	CEP-1	SP	EPO_IL17	PBS	2.20104e-06	7.64372e-05	0.285676
Atg5	CEP-1	SP	EPO_IL17	PBS	0.000560564	0.0111927	0.279284
Atp2b4	CEP-1	SP	EPO_IL17	PBS	2.64443e-05	0.000748011	0.432883
Atp6v1a	CEP-1	SP	EPO_IL17	PBS	0.000309788	0.00667408	0.410122
Atpif1	CEP-1	SP	EPO_IL17	PBS	5.62812e-63	4.55553e-60	-0.461762
Aup1	CEP-1	SP	EPO_IL17	PBS	6.65062e-05	0.00169446	0.375057
Aurka	CEP-1	SP	EPO_IL17	PBS	0.00148987	0.0257848	0.432249
Aurkaip1	CEP-1	SP	EPO_IL17	PBS	1.75583e-08	8.58723e-07	0.264783
B2m	CEP-1	SP	EPO_IL17	PBS	8.61429e-25	1.63322e-22	-0.539557
BC021614	CEP-1	SP	EPO_IL17	PBS	8.7449e-07	3.27467e-05	-0.616377
Bach2	CEP-1	SP	EPO_IL17	PBS	2.77083e-05	0.000778534	-0.776568
Bag2	CEP-1	SP	EPO_IL17	PBS	0.0005559	0.0111101	0.272555
Bax	CEP-1	SP	EPO_IL17	PBS	5.87649e-11	3.98938e-09	0.337761
Bex4	CEP-1	SP	EPO_IL17	PBS	4.03961e-14	3.99125e-12	0.694823
Birc5	CEP-1	SP	EPO_IL17	PBS	5.80712e-09	3.1018e-07	0.284226
Bloc1s1	CEP-1	SP	EPO_IL17	PBS	5.092e-07	1.99555e-05	-1.14136
Bmpr2	CEP-1	SP	EPO_IL17	PBS	3.67591e-05	0.00100597	0.472038
Bod1l	CEP-1	SP	EPO_IL17	PBS	1.59714e-06	5.63957e-05	0.301871
Bola2	CEP-1	SP	EPO_IL17	PBS	2.8964e-13	2.52924e-11	-0.387123
Braf	CEP-1	SP	EPO_IL17	PBS	0.0012287	0.0220772	0.359556
Bub1	CEP-1	SP	EPO_IL17	PBS	3.97685e-07	1.58209e-05	0.411716
Bub1b	CEP-1	SP	EPO_IL17	PBS	3.31658e-09	1.82239e-07	0.406629
Bud31	CEP-1	SP	EPO_IL17	PBS	0.000232504	0.00520537	0.279656
Bysl	CEP-1	SP	EPO_IL17	PBS	0.000258809	0.00571526	0.365822
C330027C09Rik	CEP-1	SP	EPO_IL17	PBS	0.000122636	0.00296311	0.491934
Calr	CEP-1	SP	EPO_IL17	PBS	2.70629e-41	1.03552e-38	0.612577
Camp	CEP-1	SP	EPO_IL17	PBS	4.37649e-11	3.0001e-09	-1.35026
Capg	CEP-1	SP	EPO_IL17	PBS	3.33266e-08	1.55522e-06	-0.744755
Car1	CEP-1	SP	EPO_IL17	PBS	1.65937e-38	5.91889e-36	-1.2047
Car13	CEP-1	SP	EPO_IL17	PBS	0.000830114	0.0157669	0.857345
Carhsp1	CEP-1	SP	EPO_IL17	PBS	3.28867e-10	2.00609e-08	0.601274
Ccdc124	CEP-1	SP	EPO_IL17	PBS	1.67046e-05	0.000495858	0.323188
Ccdc167	CEP-1	SP	EPO_IL17	PBS	0.000428426	0.00881351	-0.397188
Ccdc28b	CEP-1	SP	EPO_IL17	PBS	8.60228e-05	0.00215006	0.611009
Ccdc34	CEP-1	SP	EPO_IL17	PBS	7.77977e-13	6.32144e-11	0.381804
Ccnb1	CEP-1	SP	EPO_IL17	PBS	1.12388e-15	1.29246e-13	0.683199
Cct3	CEP-1	SP	EPO_IL17	PBS	5.68581e-14	5.48889e-12	0.294314
Cct7	CEP-1	SP	EPO_IL17	PBS	2.11353e-12	1.67215e-10	0.277986
Cd36	CEP-1	SP	EPO_IL17	PBS	6.4961e-05	0.00166517	-1.41276
Cd74	CEP-1	SP	EPO_IL17	PBS	0.000320369	0.00686045	-1.75046
Cd82	CEP-1	SP	EPO_IL17	PBS	0.000408175	0.00844645	0.319158
Cda	CEP-1	SP	EPO_IL17	PBS	0.000183634	0.00423747	2.7564
Cdc123	CEP-1	SP	EPO_IL17	PBS	6.76018e-07	2.582e-05	0.290884
Cdc20	CEP-1	SP	EPO_IL17	PBS	3.87918e-06	0.000129378	0.407504
Cdc42ep3	CEP-1	SP	EPO_IL17	PBS	0.000284231	0.00620502	-0.380451
Cdc42se1	CEP-1	SP	EPO_IL17	PBS	0.000873624	0.0164892	-0.313095
Cdca8	CEP-1	SP	EPO_IL17	PBS	4.10242e-10	2.47379e-08	0.324316
Cdyl2	CEP-1	SP	EPO_IL17	PBS	0.00110209	0.0201332	-0.666545
Cenpe	CEP-1	SP	EPO_IL17	PBS	0.000220477	0.00497513	0.293802
Cenpw	CEP-1	SP	EPO_IL17	PBS	2.49335e-07	1.02286e-05	-0.287655
Cep70	CEP-1	SP	EPO_IL17	PBS	0.00233834	0.037738	0.272706
Cggbp1	CEP-1	SP	EPO_IL17	PBS	4.14285e-13	3.57321e-11	-0.486831
Cinp	CEP-1	SP	EPO_IL17	PBS	7.83246e-09	4.12085e-07	0.353337
Cir1	CEP-1	SP	EPO_IL17	PBS	8.53094e-05	0.00213476	0.254662
Cisd1	CEP-1	SP	EPO_IL17	PBS	1.70564e-11	1.22093e-09	0.361019
Cit	CEP-1	SP	EPO_IL17	PBS	0.000822171	0.0156443	0.271229
Clcn3	CEP-1	SP	EPO_IL17	PBS	3.72891e-05	0.00101652	0.304052
Cldn13	CEP-1	SP	EPO_IL17	PBS	7.90943e-09	4.15097e-07	0.491562
Clspn	CEP-1	SP	EPO_IL17	PBS	3.99487e-08	1.84368e-06	0.35913
Cmas	CEP-1	SP	EPO_IL17	PBS	0.000173225	0.00404609	-0.352446
Cnih4	CEP-1	SP	EPO_IL17	PBS	2.33042e-07	9.59757e-06	0.448371
Cnpy2	CEP-1	SP	EPO_IL17	PBS	8.49477e-10	4.95214e-08	0.405872
Coa3	CEP-1	SP	EPO_IL17	PBS	6.15599e-08	2.76822e-06	0.288019
Cog3	CEP-1	SP	EPO_IL17	PBS	0.000167051	0.00391928	-0.460883
Commd7	CEP-1	SP	EPO_IL17	PBS	6.4017e-14	6.12381e-12	0.595971
Copb1	CEP-1	SP	EPO_IL17	PBS	8.04099e-07	3.03811e-05	0.355624
Copb2	CEP-1	SP	EPO_IL17	PBS	1.06699e-05	0.000326852	0.270914
Cops5	CEP-1	SP	EPO_IL17	PBS	2.99396e-07	1.21169e-05	0.322695
Coq7	CEP-1	SP	EPO_IL17	PBS	1.40938e-08	7.01193e-07	0.387226
Cox19	CEP-1	SP	EPO_IL17	PBS	1.90207e-05	0.000558286	0.392742
Cox6b2	CEP-1	SP	EPO_IL17	PBS	2.20999e-34	6.64417e-32	-0.707585
Cox6c	CEP-1	SP	EPO_IL17	PBS	3.12735e-41	1.17527e-38	-0.429425
Cpd	CEP-1	SP	EPO_IL17	PBS	6.0821e-42	2.41505e-39	1.94848
Crip2	CEP-1	SP	EPO_IL17	PBS	3.35577e-13	2.91827e-11	0.810277
Csnk1g3	CEP-1	SP	EPO_IL17	PBS	0.000122069	0.00295281	0.409643
Ctsc	CEP-1	SP	EPO_IL17	PBS	6.95139e-05	0.00176468	1.24966
Ctsz	CEP-1	SP	EPO_IL17	PBS	5.31841e-06	0.000175209	0.441848
Cyba	CEP-1	SP	EPO_IL17	PBS	9.19945e-08	4.00005e-06	-0.757978
Cyc1	CEP-1	SP	EPO_IL17	PBS	1.17585e-13	1.05751e-11	0.353516
Daam1	CEP-1	SP	EPO_IL17	PBS	1.32376e-06	4.74593e-05	0.326477
Dapk1	CEP-1	SP	EPO_IL17	PBS	3.92563e-08	1.81571e-06	-0.743364
Dapk2	CEP-1	SP	EPO_IL17	PBS	4.51109e-05	0.00120783	0.381487
Dbi	CEP-1	SP	EPO_IL17	PBS	9.83149e-09	5.04643e-07	0.360844
Ddx39	CEP-1	SP	EPO_IL17	PBS	1.3928e-40	5.14237e-38	0.63474
Dek	CEP-1	SP	EPO_IL17	PBS	3.44462e-45	1.42141e-42	0.524324
Dennd1a	CEP-1	SP	EPO_IL17	PBS	0.000283987	0.00620502	0.324789
Dennd4a	CEP-1	SP	EPO_IL17	PBS	0.000955988	0.0178516	0.285496
Depdc1a	CEP-1	SP	EPO_IL17	PBS	0.00302891	0.0466985	0.575672
Derl1	CEP-1	SP	EPO_IL17	PBS	8.99698e-07	3.34525e-05	0.323521
Desi1	CEP-1	SP	EPO_IL17	PBS	0.000176427	0.00410266	0.324017
Dhfr	CEP-1	SP	EPO_IL17	PBS	5.67698e-06	0.000184655	0.317348
Dip2b	CEP-1	SP	EPO_IL17	PBS	0.000236708	0.00528824	-0.376999
Dmtn	CEP-1	SP	EPO_IL17	PBS	0.00263045	0.041514	1.32459
Dna2	CEP-1	SP	EPO_IL17	PBS	5.57739e-06	0.000182413	0.375481
Dnajc6	CEP-1	SP	EPO_IL17	PBS	1.46852e-10	9.50921e-09	0.754998
Dnmt3a	CEP-1	SP	EPO_IL17	PBS	0.00133753	0.0234962	-0.442864
Dock11	CEP-1	SP	EPO_IL17	PBS	0.00143635	0.0249611	1.02652
Dock2	CEP-1	SP	EPO_IL17	PBS	0.000734245	0.0142154	-0.808896
Dock7	CEP-1	SP	EPO_IL17	PBS	1.59769e-12	1.26881e-10	-0.580866
Dph3	CEP-1	SP	EPO_IL17	PBS	2.11792e-19	3.13884e-17	0.524652
Dpm3	CEP-1	SP	EPO_IL17	PBS	8.59529e-14	7.92845e-12	-0.554379
Dpy19l1	CEP-1	SP	EPO_IL17	PBS	0.000340762	0.00722917	0.268265
Dus1l	CEP-1	SP	EPO_IL17	PBS	4.64063e-05	0.00123311	0.349524
Dynlt1c	CEP-1	SP	EPO_IL17	PBS	0.000579344	0.0115457	-0.634991
Dynlt1f	CEP-1	SP	EPO_IL17	PBS	1.63389e-08	8.07164e-07	-0.814654
Eaf1	CEP-1	SP	EPO_IL17	PBS	9.79517e-05	0.00241664	-0.511409
Ebp	CEP-1	SP	EPO_IL17	PBS	0.000327609	0.00697827	0.341192
Eda	CEP-1	SP	EPO_IL17	PBS	1.27433e-11	9.31189e-10	-0.765582
Eef1d	CEP-1	SP	EPO_IL17	PBS	2.51956e-25	4.90249e-23	0.313757
Egfl7	CEP-1	SP	EPO_IL17	PBS	7.9833e-10	4.6799e-08	0.637157
Eif1a	CEP-1	SP	EPO_IL17	PBS	1.1967e-06	4.31243e-05	-0.298667
Eif3j2	CEP-1	SP	EPO_IL17	PBS	6.26922e-06	0.000202046	-0.349508
Eif4ebp1	CEP-1	SP	EPO_IL17	PBS	9.42301e-15	9.96519e-13	-0.324857
Eif5	CEP-1	SP	EPO_IL17	PBS	1.15836e-17	1.55272e-15	0.329751
Elovl6	CEP-1	SP	EPO_IL17	PBS	1.81778e-05	0.000537292	0.775647
Emilin2	CEP-1	SP	EPO_IL17	PBS	3.41139e-11	2.38514e-09	1.00668
Endod1	CEP-1	SP	EPO_IL17	PBS	0.00126715	0.0226185	0.446919
Ergic2	CEP-1	SP	EPO_IL17	PBS	0.00177809	0.0298404	0.270213
Erp29	CEP-1	SP	EPO_IL17	PBS	2.60576e-47	1.16677e-44	0.518846
Esco2	CEP-1	SP	EPO_IL17	PBS	9.03395e-08	3.93622e-06	0.478567
Evi5	CEP-1	SP	EPO_IL17	PBS	0.000355503	0.00746662	0.477934
Exoc3	CEP-1	SP	EPO_IL17	PBS	3.17646e-05	0.000881151	0.312716
Exosc4	CEP-1	SP	EPO_IL17	PBS	0.00080477	0.0153967	0.264814
Fabp5	CEP-1	SP	EPO_IL17	PBS	1.79345e-82	3.77431e-79	1.34864
Fads3	CEP-1	SP	EPO_IL17	PBS	6.59997e-05	0.00168359	0.438638
Fam117a	CEP-1	SP	EPO_IL17	PBS	0.000433761	0.00890586	-0.385891
Fam195a	CEP-1	SP	EPO_IL17	PBS	0.000621027	0.0122834	0.301804
Fam60a	CEP-1	SP	EPO_IL17	PBS	8.59333e-14	7.92845e-12	-0.645898
Fam65b	CEP-1	SP	EPO_IL17	PBS	3.01965e-07	1.21974e-05	-0.581715
Fam92a	CEP-1	SP	EPO_IL17	PBS	0.000241275	0.00538455	0.408258
Fau	CEP-1	SP	EPO_IL17	PBS	6.91223e-42	2.69385e-39	-0.275162
Fer	CEP-1	SP	EPO_IL17	PBS	0.000662536	0.0129583	0.502429
Fkbp1a	CEP-1	SP	EPO_IL17	PBS	8.35121e-15	8.87632e-13	1.17044
Ftl1	CEP-1	SP	EPO_IL17	PBS	1.15715e-46	4.87043e-44	0.472786
Ftsj3	CEP-1	SP	EPO_IL17	PBS	5.0849e-05	0.00133765	0.252587
Fubp1	CEP-1	SP	EPO_IL17	PBS	1.31302e-16	1.62544e-14	0.397789
Fut8	CEP-1	SP	EPO_IL17	PBS	1.66384e-08	8.20037e-07	0.445119
Gab2	CEP-1	SP	EPO_IL17	PBS	2.45414e-09	1.38094e-07	0.853478
Gadd45gip1	CEP-1	SP	EPO_IL17	PBS	1.90273e-10	1.20958e-08	0.357409
Galk1	CEP-1	SP	EPO_IL17	PBS	0.00132547	0.023409	0.459819
Galns	CEP-1	SP	EPO_IL17	PBS	0.000369559	0.00772702	-1.17274
Gapdh	CEP-1	SP	EPO_IL17	PBS	4.48202e-20	6.83508e-18	0.338392
Gbf1	CEP-1	SP	EPO_IL17	PBS	0.0001465	0.0034798	0.333755
Gde1	CEP-1	SP	EPO_IL17	PBS	8.05928e-15	8.60952e-13	1.01534
Gdf3	CEP-1	SP	EPO_IL17	PBS	8.8387e-14	8.08741e-12	1.22491
Ggnbp2	CEP-1	SP	EPO_IL17	PBS	4.33691e-05	0.00116863	0.267819
Gkap1	CEP-1	SP	EPO_IL17	PBS	1.74121e-16	2.13046e-14	-1.14114
Glrx5	CEP-1	SP	EPO_IL17	PBS	3.08637e-17	3.96053e-15	0.27605
Gnaq	CEP-1	SP	EPO_IL17	PBS	5.84346e-32	1.59709e-29	-2.36213
Gnas	CEP-1	SP	EPO_IL17	PBS	7.42572e-24	1.33568e-21	-0.349347
Gnb4	CEP-1	SP	EPO_IL17	PBS	2.75394e-13	2.41486e-11	-1.26702
Golim4	CEP-1	SP	EPO_IL17	PBS	6.29823e-05	0.00162473	0.391752
Got1	CEP-1	SP	EPO_IL17	PBS	4.02529e-08	1.85366e-06	0.941391
Gpsm2	CEP-1	SP	EPO_IL17	PBS	7.55967e-09	3.99732e-07	0.606911
Grb10	CEP-1	SP	EPO_IL17	PBS	0.000214168	0.00484641	-0.439687
Grpel1	CEP-1	SP	EPO_IL17	PBS	6.45493e-14	6.14678e-12	0.372915
Gss	CEP-1	SP	EPO_IL17	PBS	1.27439e-06	4.57672e-05	0.580591
Gsta4	CEP-1	SP	EPO_IL17	PBS	6.59215e-18	9.00855e-16	-0.954569
Gstm5	CEP-1	SP	EPO_IL17	PBS	6.78147e-13	5.6156e-11	-0.361848
Gtf2h5	CEP-1	SP	EPO_IL17	PBS	2.89354e-09	1.61524e-07	0.336081
Gusb	CEP-1	SP	EPO_IL17	PBS	0.000592145	0.0117674	0.532135
Gypa	CEP-1	SP	EPO_IL17	PBS	6.13409e-06	0.000197994	-0.59435
H1fx	CEP-1	SP	EPO_IL17	PBS	0.00114819	0.0208847	-1.06453
H2-Ke6	CEP-1	SP	EPO_IL17	PBS	2.15572e-08	1.03815e-06	-0.722698
H2afz	CEP-1	SP	EPO_IL17	PBS	3.07391e-42	1.24405e-39	0.326806
Hat1	CEP-1	SP	EPO_IL17	PBS	6.10351e-07	2.36118e-05	0.280917
Hax1	CEP-1	SP	EPO_IL17	PBS	0.000678437	0.0132446	0.371581
Hddc3	CEP-1	SP	EPO_IL17	PBS	0.000441231	0.00904106	-0.428022
Hdlbp	CEP-1	SP	EPO_IL17	PBS	6.57908e-09	3.49638e-07	0.26891
Hes1	CEP-1	SP	EPO_IL17	PBS	0.000316926	0.00680582	-0.887484
Hhex	CEP-1	SP	EPO_IL17	PBS	0.000179725	0.00416555	-1.29607
Hint1	CEP-1	SP	EPO_IL17	PBS	1.18266e-25	2.37039e-23	0.295272
Hirip3	CEP-1	SP	EPO_IL17	PBS	5.17985e-10	3.1057e-08	0.473846
Hist1h1a	CEP-1	SP	EPO_IL17	PBS	0.000476661	0.0096641	0.358789
Hist1h1b	CEP-1	SP	EPO_IL17	PBS	5.88684e-14	5.65701e-12	0.700669
Hist1h2ah	CEP-1	SP	EPO_IL17	PBS	0.00219639	0.0357763	-0.880997
Hist1h2bc	CEP-1	SP	EPO_IL17	PBS	0.00109014	0.0199822	-0.58017
Hist1h2bj	CEP-1	SP	EPO_IL17	PBS	2.51712e-09	1.41261e-07	-0.846394
Hist1h3e	CEP-1	SP	EPO_IL17	PBS	5.75453e-05	0.00150316	-0.518935
Hist1h4a	CEP-1	SP	EPO_IL17	PBS	4.91741e-11	3.35997e-09	-1.27533
Hist1h4d	CEP-1	SP	EPO_IL17	PBS	3.32385e-07	1.33748e-05	-0.586535
Hist2h2aa1	CEP-1	SP	EPO_IL17	PBS	0.00034371	0.00726973	-0.61508
Hmbs	CEP-1	SP	EPO_IL17	PBS	7.31262e-12	5.51592e-10	0.326978
Hmga2	CEP-1	SP	EPO_IL17	PBS	0.00321275	0.0491369	1.30578
Hmgn5	CEP-1	SP	EPO_IL17	PBS	2.6651e-14	2.69649e-12	-0.370378
Hmmr	CEP-1	SP	EPO_IL17	PBS	3.73621e-07	1.49484e-05	0.372783
Hn1	CEP-1	SP	EPO_IL17	PBS	3.68748e-12	2.86358e-10	0.350335
Hnrnpc	CEP-1	SP	EPO_IL17	PBS	2.96569e-20	4.65768e-18	0.320603
Hook1	CEP-1	SP	EPO_IL17	PBS	5.68152e-08	2.57134e-06	-1.18259
Hpcal1	CEP-1	SP	EPO_IL17	PBS	0.00122948	0.0220772	-0.975263
Hpn	CEP-1	SP	EPO_IL17	PBS	7.90439e-06	0.000249771	0.455793
Hsp90b1	CEP-1	SP	EPO_IL17	PBS	1.968e-13	1.74754e-11	0.31521
Htatip2	CEP-1	SP	EPO_IL17	PBS	4.50415e-06	0.000149275	0.594254
Iars	CEP-1	SP	EPO_IL17	PBS	0.00173421	0.0291738	0.26894
Iars2	CEP-1	SP	EPO_IL17	PBS	2.79165e-07	1.13637e-05	-0.352165
Icam4	CEP-1	SP	EPO_IL17	PBS	7.82006e-07	2.96528e-05	0.562682
Ifi27	CEP-1	SP	EPO_IL17	PBS	9.08369e-11	6.03048e-09	-0.652675
Ifi30	CEP-1	SP	EPO_IL17	PBS	0.000119306	0.00289768	0.393644
Ifitm2	CEP-1	SP	EPO_IL17	PBS	2.75958e-21	4.46734e-19	-0.511909
Ift88	CEP-1	SP	EPO_IL17	PBS	0.000499023	0.0100401	-0.48311
Igf1r	CEP-1	SP	EPO_IL17	PBS	3.77817e-06	0.000126209	-0.386425
Il31ra	CEP-1	SP	EPO_IL17	PBS	4.41454e-05	0.00118803	-0.660149
Impa1	CEP-1	SP	EPO_IL17	PBS	3.18937e-05	0.000883163	0.415897
Iqgap2	CEP-1	SP	EPO_IL17	PBS	5.61765e-13	4.69141e-11	-0.589927
Irf2bp2	CEP-1	SP	EPO_IL17	PBS	1.29666e-05	0.000391509	-0.324795
Isg20l2	CEP-1	SP	EPO_IL17	PBS	0.00141991	0.0247162	-0.322354
Ispd	CEP-1	SP	EPO_IL17	PBS	0.00159701	0.0272579	-0.529689
Itgb1bp1	CEP-1	SP	EPO_IL17	PBS	1.19845e-05	0.000363946	0.555828
Itm2b	CEP-1	SP	EPO_IL17	PBS	2.43583e-10	1.53021e-08	-0.334655
Itpa	CEP-1	SP	EPO_IL17	PBS	8.16688e-05	0.00205098	0.331851
Itpr2	CEP-1	SP	EPO_IL17	PBS	0.000907568	0.017023	-0.512119
Jtb	CEP-1	SP	EPO_IL17	PBS	0.00111224	0.0202834	0.271543
Kdelr2	CEP-1	SP	EPO_IL17	PBS	0.000898865	0.0169201	0.274243
Khdrbs3	CEP-1	SP	EPO_IL17	PBS	3.76353e-11	2.59684e-09	-0.804429
Kif11	CEP-1	SP	EPO_IL17	PBS	0.00137914	0.0241064	0.286426
Kif18a	CEP-1	SP	EPO_IL17	PBS	0.000597875	0.0118701	0.386259
Kif20a	CEP-1	SP	EPO_IL17	PBS	0.000119377	0.00289768	0.443276
Kif22	CEP-1	SP	EPO_IL17	PBS	7.39781e-08	3.28453e-06	0.487654
Kif23	CEP-1	SP	EPO_IL17	PBS	8.65844e-08	3.78829e-06	0.798605
Kif3a	CEP-1	SP	EPO_IL17	PBS	0.0002028	0.00461896	0.537582
Kif4	CEP-1	SP	EPO_IL17	PBS	0.000224778	0.00505931	0.332237
Kit	CEP-1	SP	EPO_IL17	PBS	2.1687e-29	5.07114e-27	-0.841657
Klf3	CEP-1	SP	EPO_IL17	PBS	6.25685e-11	4.22036e-09	0.582463
Lamtor1	CEP-1	SP	EPO_IL17	PBS	1.70205e-08	8.36906e-07	0.427421
Lamtor5	CEP-1	SP	EPO_IL17	PBS	1.62151e-07	6.81131e-06	0.342026
Laptm5	CEP-1	SP	EPO_IL17	PBS	0.000295184	0.0063911	-0.958778
Ldha	CEP-1	SP	EPO_IL17	PBS	1.34809e-18	1.92997e-16	0.323374
Lgals1	CEP-1	SP	EPO_IL17	PBS	1.52212e-10	9.82605e-09	0.947499
Lig1	CEP-1	SP	EPO_IL17	PBS	3.7051e-12	2.86669e-10	0.373909
Lin52	CEP-1	SP	EPO_IL17	PBS	0.00203144	0.0334782	0.497754
Lipa	CEP-1	SP	EPO_IL17	PBS	7.09048e-06	0.000225748	-0.432782
Lmna	CEP-1	SP	EPO_IL17	PBS	4.50818e-13	3.84108e-11	0.458862
Lpcat1	CEP-1	SP	EPO_IL17	PBS	0.00156003	0.0267352	0.368216
Lrig1	CEP-1	SP	EPO_IL17	PBS	6.85941e-11	4.61202e-09	-1.29758
Lrpap1	CEP-1	SP	EPO_IL17	PBS	0.000631197	0.0124167	0.367568
Lrrc59	CEP-1	SP	EPO_IL17	PBS	3.3738e-06	0.000113967	0.279063
Lrrfip1	CEP-1	SP	EPO_IL17	PBS	0.000160183	0.00377075	-0.929582
Lsm2	CEP-1	SP	EPO_IL17	PBS	7.38645e-13	6.04856e-11	0.290735
Lyar	CEP-1	SP	EPO_IL17	PBS	1.15278e-17	1.55272e-15	0.313249
Lyrm4	CEP-1	SP	EPO_IL17	PBS	7.61824e-05	0.00192007	0.378701
Macrod1	CEP-1	SP	EPO_IL17	PBS	1.12652e-06	4.09459e-05	-0.731595
Mad1l1	CEP-1	SP	EPO_IL17	PBS	0.00242328	0.0388111	0.325416
Manbal	CEP-1	SP	EPO_IL17	PBS	0.00236134	0.0380217	0.51224
Map2k2	CEP-1	SP	EPO_IL17	PBS	1.41539e-08	7.0252e-07	0.298699
Map2k3	CEP-1	SP	EPO_IL17	PBS	1.49601e-05	0.000449764	0.398772
Map2k4	CEP-1	SP	EPO_IL17	PBS	0.000156267	0.00368269	0.3425
Mapre2	CEP-1	SP	EPO_IL17	PBS	0.00153559	0.0263901	0.633347
Mbd2	CEP-1	SP	EPO_IL17	PBS	1.32518e-10	8.66097e-09	0.26649
Mbnl3	CEP-1	SP	EPO_IL17	PBS	0.00132639	0.023409	0.339042
Med8	CEP-1	SP	EPO_IL17	PBS	5.94357e-12	4.49937e-10	0.449685
Med9	CEP-1	SP	EPO_IL17	PBS	1.02468e-05	0.00031527	0.383301
Metrn	CEP-1	SP	EPO_IL17	PBS	0.000359937	0.00755115	0.440733
Mettl6	CEP-1	SP	EPO_IL17	PBS	0.000402918	0.00835411	-0.345577
Mgat5	CEP-1	SP	EPO_IL17	PBS	2.24063e-05	0.000647144	0.578784
Mical3	CEP-1	SP	EPO_IL17	PBS	4.25206e-05	0.00114724	0.282114
Mier3	CEP-1	SP	EPO_IL17	PBS	0.00192029	0.0318711	0.444671
Mis18bp1	CEP-1	SP	EPO_IL17	PBS	0.00101204	0.0186828	0.352581
Mkrn1	CEP-1	SP	EPO_IL17	PBS	6.92761e-14	6.56719e-12	0.445402
Mllt3	CEP-1	SP	EPO_IL17	PBS	1.02748e-08	5.24838e-07	0.337939
Mmadhc	CEP-1	SP	EPO_IL17	PBS	0.00159182	0.0271914	0.335051
Mmd	CEP-1	SP	EPO_IL17	PBS	3.38685e-13	2.93318e-11	-1.08452
Mms22l	CEP-1	SP	EPO_IL17	PBS	0.00185727	0.0309011	0.282868
Mns1	CEP-1	SP	EPO_IL17	PBS	2.53919e-25	4.90249e-23	0.415702
Mocs2	CEP-1	SP	EPO_IL17	PBS	0.00132295	0.023409	0.345478
Morf4l2	CEP-1	SP	EPO_IL17	PBS	4.80117e-13	4.07422e-11	-0.416646
Mospd3	CEP-1	SP	EPO_IL17	PBS	2.60993e-10	1.62503e-08	-0.42811
Mphosph9	CEP-1	SP	EPO_IL17	PBS	0.000223138	0.00502778	0.409135
Mrpl1	CEP-1	SP	EPO_IL17	PBS	9.04779e-05	0.00225072	0.360786
Mrpl18	CEP-1	SP	EPO_IL17	PBS	2.96106e-15	3.31466e-13	0.290684
Mrpl19	CEP-1	SP	EPO_IL17	PBS	0.000246185	0.0054825	-0.298013
Mrpl20	CEP-1	SP	EPO_IL17	PBS	1.49968e-25	2.9496e-23	0.415606
Mrpl34	CEP-1	SP	EPO_IL17	PBS	7.82764e-17	9.80552e-15	0.324386
Mrpl40	CEP-1	SP	EPO_IL17	PBS	6.59721e-05	0.00168359	0.299717
Mrpl51	CEP-1	SP	EPO_IL17	PBS	1.33379e-12	1.06325e-10	0.317498
Mrpl52	CEP-1	SP	EPO_IL17	PBS	2.12781e-30	5.33091e-28	-0.389249
Mrpl9	CEP-1	SP	EPO_IL17	PBS	3.34318e-05	0.000923322	0.318742
Mrps7	CEP-1	SP	EPO_IL17	PBS	8.61714e-08	3.77808e-06	0.330318
Mt1	CEP-1	SP	EPO_IL17	PBS	1.01565e-15	1.17442e-13	-0.32069
Mt2	CEP-1	SP	EPO_IL17	PBS	6.02238e-11	4.07527e-09	-0.32543
Mthfd2	CEP-1	SP	EPO_IL17	PBS	8.09811e-25	1.54931e-22	1.00691
Mtif2	CEP-1	SP	EPO_IL17	PBS	2.12193e-05	0.000615944	0.281492
Mtss1	CEP-1	SP	EPO_IL17	PBS	0.000261802	0.00576924	0.348716
Mxd4	CEP-1	SP	EPO_IL17	PBS	6.10122e-10	3.62712e-08	-0.710215
Myb	CEP-1	SP	EPO_IL17	PBS	1.55697e-32	4.36886e-30	-0.70637
Myc	CEP-1	SP	EPO_IL17	PBS	1.56484e-23	2.79086e-21	-0.876717
Mydgf	CEP-1	SP	EPO_IL17	PBS	1.9082e-10	1.20958e-08	0.360267
Myo18a	CEP-1	SP	EPO_IL17	PBS	0.000801225	0.0153428	0.288057
Myo1d	CEP-1	SP	EPO_IL17	PBS	7.76638e-13	6.32144e-11	0.512053
Myo5a	CEP-1	SP	EPO_IL17	PBS	5.01572e-07	1.96932e-05	1.15822
Nab1	CEP-1	SP	EPO_IL17	PBS	2.70751e-06	9.28004e-05	-0.633685
Nabp2	CEP-1	SP	EPO_IL17	PBS	2.51892e-05	0.000716361	0.336212
Narf	CEP-1	SP	EPO_IL17	PBS	4.96578e-08	2.26319e-06	0.548851
Nasp	CEP-1	SP	EPO_IL17	PBS	7.25812e-16	8.48595e-14	0.326943
Ncapg	CEP-1	SP	EPO_IL17	PBS	2.08951e-07	8.65623e-06	0.409872
Ncapg2	CEP-1	SP	EPO_IL17	PBS	7.43189e-05	0.00187535	0.410684
Nck2	CEP-1	SP	EPO_IL17	PBS	0.000645071	0.0126519	-0.457039
Nde1	CEP-1	SP	EPO_IL17	PBS	0.00199387	0.0329365	0.455339
Ndufa1	CEP-1	SP	EPO_IL17	PBS	1.48563e-32	4.22502e-30	-0.716918
Ndufa7	CEP-1	SP	EPO_IL17	PBS	7.44453e-16	8.65581e-14	-0.360476
Nedd8	CEP-1	SP	EPO_IL17	PBS	4.18723e-15	4.56581e-13	0.292985
Nelfcd	CEP-1	SP	EPO_IL17	PBS	0.000432743	0.00889364	0.462599
Nfia	CEP-1	SP	EPO_IL17	PBS	3.93183e-06	0.000130926	0.268865
Ngp	CEP-1	SP	EPO_IL17	PBS	4.52218e-05	0.00120927	-0.911035
Nhp2	CEP-1	SP	EPO_IL17	PBS	8.01928e-21	1.27853e-18	0.330771
Ninl	CEP-1	SP	EPO_IL17	PBS	0.000631305	0.0124167	0.529333
Nipa1	CEP-1	SP	EPO_IL17	PBS	0.000197121	0.004511	0.346043
Nme1	CEP-1	SP	EPO_IL17	PBS	8.63104e-31	2.18844e-28	0.345503
Nol12	CEP-1	SP	EPO_IL17	PBS	3.19497e-07	1.28809e-05	0.389882
Nol4l	CEP-1	SP	EPO_IL17	PBS	0.00252311	0.0400444	1.0666
Nop10	CEP-1	SP	EPO_IL17	PBS	4.51911e-24	8.34251e-22	-0.442928
Nrgn	CEP-1	SP	EPO_IL17	PBS	5.45109e-07	2.12835e-05	-1.68715
Nrip1	CEP-1	SP	EPO_IL17	PBS	8.41872e-14	7.83946e-12	0.498717
Nsf	CEP-1	SP	EPO_IL17	PBS	0.000227159	0.00510744	0.32888
Nt5c	CEP-1	SP	EPO_IL17	PBS	8.43171e-09	4.38137e-07	0.391577
Ntn4	CEP-1	SP	EPO_IL17	PBS	0.0016912	0.0285187	1.36574
Nusap1	CEP-1	SP	EPO_IL17	PBS	5.52779e-05	0.00144872	0.381519
Nxpe2	CEP-1	SP	EPO_IL17	PBS	0.000306468	0.00662179	0.286523
Nxpe3	CEP-1	SP	EPO_IL17	PBS	0.00132701	0.023409	1.13987
Nxpe4	CEP-1	SP	EPO_IL17	PBS	0.00158071	0.0270456	0.593009
Oard1	CEP-1	SP	EPO_IL17	PBS	0.00217161	0.035455	0.331008
Ocel1	CEP-1	SP	EPO_IL17	PBS	0.00160703	0.0273847	0.308399
Ogdh	CEP-1	SP	EPO_IL17	PBS	5.01317e-05	0.00132374	0.303113
Ola1	CEP-1	SP	EPO_IL17	PBS	4.91203e-19	7.12922e-17	0.380949
Optn	CEP-1	SP	EPO_IL17	PBS	1.77691e-08	8.65625e-07	-0.473352
Osbpl3	CEP-1	SP	EPO_IL17	PBS	1.78003e-05	0.000526875	1.13778
Ost4	CEP-1	SP	EPO_IL17	PBS	2.92259e-10	1.80369e-08	-0.295383
P4hb	CEP-1	SP	EPO_IL17	PBS	0.000860242	0.0162658	0.253952
Pabpc1	CEP-1	SP	EPO_IL17	PBS	2.00332e-51	1.08102e-48	-0.464211
Pacs1	CEP-1	SP	EPO_IL17	PBS	8.3994e-08	3.6903e-06	0.418239
Pacsin2	CEP-1	SP	EPO_IL17	PBS	3.16341e-09	1.75195e-07	0.377206
Pafah2	CEP-1	SP	EPO_IL17	PBS	0.0004527	0.00924957	-0.769743
Pbx3	CEP-1	SP	EPO_IL17	PBS	2.03044e-05	0.000594307	0.671641
Pced1b	CEP-1	SP	EPO_IL17	PBS	1.39602e-19	2.09852e-17	-1.94515
Pdap1	CEP-1	SP	EPO_IL17	PBS	6.36941e-18	8.76105e-16	0.297628
Pdgfd	CEP-1	SP	EPO_IL17	PBS	1.79009e-11	1.27703e-09	-1.70075
Pet100	CEP-1	SP	EPO_IL17	PBS	6.81374e-05	0.00173183	-0.300135
Pfdn6	CEP-1	SP	EPO_IL17	PBS	5.31161e-10	3.16665e-08	0.289738
Pgam1	CEP-1	SP	EPO_IL17	PBS	3.18431e-10	1.94808e-08	0.863943
Pgk1	CEP-1	SP	EPO_IL17	PBS	3.08917e-05	0.000859942	-0.513636
Pgp	CEP-1	SP	EPO_IL17	PBS	9.26794e-12	6.86774e-10	0.305531
Phgdh	CEP-1	SP	EPO_IL17	PBS	6.0805e-05	0.0015798	0.349143
Pin1	CEP-1	SP	EPO_IL17	PBS	2.47332e-15	2.81356e-13	0.43518
Pip5k1b	CEP-1	SP	EPO_IL17	PBS	1.52478e-05	0.000457109	0.31405
Pkig	CEP-1	SP	EPO_IL17	PBS	1.05677e-06	3.86779e-05	0.339539
Pkm	CEP-1	SP	EPO_IL17	PBS	5.46916e-09	2.92872e-07	2.73368
Pkp4	CEP-1	SP	EPO_IL17	PBS	8.8708e-07	3.31003e-05	1.1762
Plk1	CEP-1	SP	EPO_IL17	PBS	7.28382e-08	3.24076e-06	0.464427
Plscr1	CEP-1	SP	EPO_IL17	PBS	6.28483e-10	3.72575e-08	-0.506521
Plxnc1	CEP-1	SP	EPO_IL17	PBS	2.94484e-08	1.39268e-06	-0.588703
Pmvk	CEP-1	SP	EPO_IL17	PBS	5.26769e-10	3.14939e-08	0.577742
Pnisr	CEP-1	SP	EPO_IL17	PBS	3.10435e-08	1.46155e-06	0.346919
Podxl	CEP-1	SP	EPO_IL17	PBS	8.2256e-09	4.28485e-07	3.15672
Polr2c	CEP-1	SP	EPO_IL17	PBS	9.88311e-12	7.2979e-10	0.428834
Pop5	CEP-1	SP	EPO_IL17	PBS	1.7642e-18	2.47518e-16	0.589065
Ppa1	CEP-1	SP	EPO_IL17	PBS	4.4623e-15	4.84068e-13	0.448029
Ppil1	CEP-1	SP	EPO_IL17	PBS	9.74205e-07	3.59687e-05	0.369099
Ppp1r12a	CEP-1	SP	EPO_IL17	PBS	1.85496e-05	0.000545981	0.283229
Ppp1r14b	CEP-1	SP	EPO_IL17	PBS	8.16084e-18	1.10803e-15	0.264498
Prdm5	CEP-1	SP	EPO_IL17	PBS	0.00245491	0.0392282	1.11222
Prdx4	CEP-1	SP	EPO_IL17	PBS	9.87603e-06	0.000304752	0.341888
Prelid1	CEP-1	SP	EPO_IL17	PBS	2.0535e-11	1.45508e-09	0.312305
Prelid2	CEP-1	SP	EPO_IL17	PBS	2.38553e-19	3.51074e-17	-0.588447
Prkag1	CEP-1	SP	EPO_IL17	PBS	0.000608564	0.0120595	0.265063
Prkar2a	CEP-1	SP	EPO_IL17	PBS	4.44775e-07	1.74959e-05	0.794874
Prkra	CEP-1	SP	EPO_IL17	PBS	0.00202312	0.0333672	-0.365513
Prmt5	CEP-1	SP	EPO_IL17	PBS	0.0029182	0.0452902	0.270266
Prorsd1	CEP-1	SP	EPO_IL17	PBS	0.000192409	0.00441575	0.28735
Prpf31	CEP-1	SP	EPO_IL17	PBS	0.000152769	0.00361645	0.277847
Prrc1	CEP-1	SP	EPO_IL17	PBS	0.000838265	0.0158787	-0.429422
Prss50	CEP-1	SP	EPO_IL17	PBS	1.41916e-17	1.87838e-15	-2.1873
Psat1	CEP-1	SP	EPO_IL17	PBS	2.31135e-21	3.77072e-19	1.03089
Psma1	CEP-1	SP	EPO_IL17	PBS	1.24659e-08	6.27619e-07	0.287311
Psma7	CEP-1	SP	EPO_IL17	PBS	3.95972e-18	5.5187e-16	0.297135
Psmb10	CEP-1	SP	EPO_IL17	PBS	3.64659e-11	2.54114e-09	0.512361
Psmb4	CEP-1	SP	EPO_IL17	PBS	8.48114e-13	6.86483e-11	0.314855
Psmc2	CEP-1	SP	EPO_IL17	PBS	1.97056e-10	1.24536e-08	0.34278
Psmc3	CEP-1	SP	EPO_IL17	PBS	2.85922e-09	1.60033e-07	0.294096
Psmc4	CEP-1	SP	EPO_IL17	PBS	1.80085e-14	1.86694e-12	0.499231
Psmc6	CEP-1	SP	EPO_IL17	PBS	4.1983e-07	1.65766e-05	0.256137
Psmd1	CEP-1	SP	EPO_IL17	PBS	9.4128e-10	5.45709e-08	0.316995
Psmd13	CEP-1	SP	EPO_IL17	PBS	2.91497e-15	3.28051e-13	0.471621
Psmd9	CEP-1	SP	EPO_IL17	PBS	8.85377e-06	0.000276861	0.328264
Psme1	CEP-1	SP	EPO_IL17	PBS	4.43044e-13	3.79019e-11	-0.389502
Psph	CEP-1	SP	EPO_IL17	PBS	2.01807e-07	8.37679e-06	0.522108
Ptcd2	CEP-1	SP	EPO_IL17	PBS	5.52264e-06	0.000181034	0.382865
Ptms	CEP-1	SP	EPO_IL17	PBS	0.000131676	0.00316699	-1.29095
Ptpn13	CEP-1	SP	EPO_IL17	PBS	0.0026961	0.0423745	-1.26704
Ptpn14	CEP-1	SP	EPO_IL17	PBS	0.00141388	0.0246521	-0.901624
Ptpn18	CEP-1	SP	EPO_IL17	PBS	0.00150697	0.0260165	-0.938013
Ptprc	CEP-1	SP	EPO_IL17	PBS	0.000118085	0.00287294	-0.985873
Ptprcap	CEP-1	SP	EPO_IL17	PBS	7.26544e-07	2.76995e-05	-1.08349
Ptprj	CEP-1	SP	EPO_IL17	PBS	6.29974e-05	0.00162473	0.589251
Pvt1	CEP-1	SP	EPO_IL17	PBS	0.000143091	0.00340265	0.363802
Pycr2	CEP-1	SP	EPO_IL17	PBS	1.00121e-08	5.12663e-07	0.377656
Rab11fip1	CEP-1	SP	EPO_IL17	PBS	0.00111334	0.0202859	-0.462751
Rab2a	CEP-1	SP	EPO_IL17	PBS	1.03487e-07	4.47205e-06	0.286356
Rab35	CEP-1	SP	EPO_IL17	PBS	0.0020553	0.0337657	0.341086
Rab4a	CEP-1	SP	EPO_IL17	PBS	3.33289e-08	1.55522e-06	-0.435695
Rab8b	CEP-1	SP	EPO_IL17	PBS	6.10628e-08	2.75175e-06	0.365654
Racgap1	CEP-1	SP	EPO_IL17	PBS	0.000369737	0.00772702	0.428752
Rad51ap1	CEP-1	SP	EPO_IL17	PBS	2.4828e-05	0.000708962	0.347685
Ralgps2	CEP-1	SP	EPO_IL17	PBS	0.00164881	0.0279382	-0.869361
Ramp1	CEP-1	SP	EPO_IL17	PBS	1.73663e-24	3.26316e-22	-1.64136
Ran	CEP-1	SP	EPO_IL17	PBS	2.02326e-23	3.5483e-21	0.279422
Rangap1	CEP-1	SP	EPO_IL17	PBS	1.06133e-09	6.13617e-08	0.342188
Rbbp8	CEP-1	SP	EPO_IL17	PBS	0.000109519	0.00268002	0.419692
Rbfa	CEP-1	SP	EPO_IL17	PBS	0.00185004	0.0308266	0.263345
Rbm8a	CEP-1	SP	EPO_IL17	PBS	1.3615e-08	6.83835e-07	0.283746
Rbms2	CEP-1	SP	EPO_IL17	PBS	0.000380507	0.00793634	0.718545
Redrum	CEP-1	SP	EPO_IL17	PBS	2.729e-05	0.000767806	1.26743
Rfesd	CEP-1	SP	EPO_IL17	PBS	1.83936e-23	3.25289e-21	0.969798
Rgcc	CEP-1	SP	EPO_IL17	PBS	1.6035e-09	9.14518e-08	0.912789
Rgs12	CEP-1	SP	EPO_IL17	PBS	2.65076e-07	1.08532e-05	0.60784
Rhag	CEP-1	SP	EPO_IL17	PBS	3.64777e-09	1.98879e-07	0.420226
Rmdn3	CEP-1	SP	EPO_IL17	PBS	0.000255391	0.00566354	0.364857
Rnf130	CEP-1	SP	EPO_IL17	PBS	7.4953e-09	3.97326e-07	-0.568837
Rnf187	CEP-1	SP	EPO_IL17	PBS	8.34455e-07	3.14152e-05	0.27668
Rnf220	CEP-1	SP	EPO_IL17	PBS	2.73576e-10	1.69835e-08	0.6324
Rnf24	CEP-1	SP	EPO_IL17	PBS	0.000923191	0.0172852	-0.716686
Romo1	CEP-1	SP	EPO_IL17	PBS	5.12496e-28	1.14739e-25	-0.527862
Rpl22l1	CEP-1	SP	EPO_IL17	PBS	9.07451e-32	2.41738e-29	-0.329993
Rpl26	CEP-1	SP	EPO_IL17	PBS	8.80368e-50	4.51887e-47	-0.282041
Rpl28	CEP-1	SP	EPO_IL17	PBS	5.97177e-61	4.48842e-58	-0.298202
Rps12-ps3	CEP-1	SP	EPO_IL17	PBS	9.58354e-11	6.32243e-09	-0.30969
Rps27rt	CEP-1	SP	EPO_IL17	PBS	1.75866e-08	8.58723e-07	-0.690482
Rptor	CEP-1	SP	EPO_IL17	PBS	9.2091e-14	8.3471e-12	0.760373
Rrm2	CEP-1	SP	EPO_IL17	PBS	8.09038e-09	4.22487e-07	0.397322
Rspry1	CEP-1	SP	EPO_IL17	PBS	0.00180913	0.030263	0.33969
Runx1	CEP-1	SP	EPO_IL17	PBS	2.72064e-06	9.30989e-05	0.374286
S100a10	CEP-1	SP	EPO_IL17	PBS	1.38381e-11	1.00421e-09	-0.831723
S100a11	CEP-1	SP	EPO_IL17	PBS	1.07574e-11	7.91572e-10	-1.2234
Safb2	CEP-1	SP	EPO_IL17	PBS	0.000690748	0.0134475	0.304046
Sash3	CEP-1	SP	EPO_IL17	PBS	0.00300044	0.0463614	-0.923055
Sdf2l1	CEP-1	SP	EPO_IL17	PBS	0.000918543	0.0172135	0.381257
Selk	CEP-1	SP	EPO_IL17	PBS	1.29779e-07	5.52873e-06	0.389645
Selplg	CEP-1	SP	EPO_IL17	PBS	0.00287604	0.0447679	-0.582873
Sephs2	CEP-1	SP	EPO_IL17	PBS	0.000772654	0.0148769	0.310564
Sept11	CEP-1	SP	EPO_IL17	PBS	2.54583e-10	1.59455e-08	0.646528
Sepw1	CEP-1	SP	EPO_IL17	PBS	1.34275e-14	1.40588e-12	-0.295136
Serf1	CEP-1	SP	EPO_IL17	PBS	4.06065e-07	1.60632e-05	-0.539634
Serf2	CEP-1	SP	EPO_IL17	PBS	6.27327e-32	1.69258e-29	-0.319246
Serpinb6a	CEP-1	SP	EPO_IL17	PBS	6.13454e-07	2.3645e-05	1.01806
Sf3b2	CEP-1	SP	EPO_IL17	PBS	1.01918e-29	2.40995e-27	0.381792
Sh2d4a	CEP-1	SP	EPO_IL17	PBS	1.13789e-06	4.12879e-05	0.506747
Sh3bgrl	CEP-1	SP	EPO_IL17	PBS	3.29469e-09	1.8151e-07	-0.320404
Sh3tc2	CEP-1	SP	EPO_IL17	PBS	1.16808e-06	4.21652e-05	-0.434733
Shmt2	CEP-1	SP	EPO_IL17	PBS	2.7181e-07	1.10858e-05	0.444658
Siva1	CEP-1	SP	EPO_IL17	PBS	3.12188e-14	3.14354e-12	0.351988
Ska1	CEP-1	SP	EPO_IL17	PBS	8.0025e-08	3.53066e-06	0.496589
Slc16a1	CEP-1	SP	EPO_IL17	PBS	1.12503e-05	0.000344131	0.337001
Slc22a23	CEP-1	SP	EPO_IL17	PBS	2.9428e-05	0.000823554	0.389042
Slc22a3	CEP-1	SP	EPO_IL17	PBS	1.24204e-08	6.26826e-07	-1.51736
Slc25a38	CEP-1	SP	EPO_IL17	PBS	0.000142909	0.00340218	0.339628
Slc25a4	CEP-1	SP	EPO_IL17	PBS	3.89667e-14	3.86818e-12	0.410679
Slc29a1	CEP-1	SP	EPO_IL17	PBS	4.23253e-06	0.000140495	0.353781
Slc31a1	CEP-1	SP	EPO_IL17	PBS	0.000654358	0.0128102	0.561962
Slc39a8	CEP-1	SP	EPO_IL17	PBS	8.88677e-05	0.00221328	0.47438
Slc3a2	CEP-1	SP	EPO_IL17	PBS	0.000486841	0.00983261	0.329829
Slc43a3	CEP-1	SP	EPO_IL17	PBS	9.31033e-05	0.00230784	0.363522
Slc6a6	CEP-1	SP	EPO_IL17	PBS	5.82641e-06	0.000188932	0.647157
Slmo2	CEP-1	SP	EPO_IL17	PBS	9.14354e-06	0.00028485	0.336305
Smarca2	CEP-1	SP	EPO_IL17	PBS	0.00236932	0.038121	0.512093
Smek2	CEP-1	SP	EPO_IL17	PBS	3.67179e-06	0.000123046	0.300078
Smim13	CEP-1	SP	EPO_IL17	PBS	9.22534e-14	8.3471e-12	-0.484611
Smim19	CEP-1	SP	EPO_IL17	PBS	8.38987e-07	3.15294e-05	-0.56591
Smim20	CEP-1	SP	EPO_IL17	PBS	1.16181e-08	5.89162e-07	0.47232
Smim4	CEP-1	SP	EPO_IL17	PBS	1.83603e-06	6.41847e-05	-0.285745
Smim8	CEP-1	SP	EPO_IL17	PBS	1.50446e-05	0.00045166	0.411028
Smpd4	CEP-1	SP	EPO_IL17	PBS	0.00281707	0.0439679	0.295369
Smpdl3a	CEP-1	SP	EPO_IL17	PBS	4.44204e-05	0.00119238	-0.552401
Snapc5	CEP-1	SP	EPO_IL17	PBS	3.45715e-07	1.38847e-05	0.527456
Snf8	CEP-1	SP	EPO_IL17	PBS	3.57073e-16	4.29406e-14	0.449406
Snhg6	CEP-1	SP	EPO_IL17	PBS	4.33614e-08	1.98378e-06	-0.62486
Snhg9	CEP-1	SP	EPO_IL17	PBS	1.49501e-11	1.07381e-09	0.936811
Snrpa1	CEP-1	SP	EPO_IL17	PBS	4.48658e-16	5.36478e-14	0.370508
Sox6	CEP-1	SP	EPO_IL17	PBS	0.00101457	0.0187131	1.03652
Spata24	CEP-1	SP	EPO_IL17	PBS	0.000174005	0.00405529	0.277583
Spc24	CEP-1	SP	EPO_IL17	PBS	2.858e-07	1.16113e-05	0.267606
Spcs2	CEP-1	SP	EPO_IL17	PBS	1.18826e-13	1.06413e-11	0.323485
Spdl1	CEP-1	SP	EPO_IL17	PBS	0.000337593	0.00717642	0.399943
Spint2	CEP-1	SP	EPO_IL17	PBS	2.52812e-17	3.26406e-15	-0.73276
Spon2	CEP-1	SP	EPO_IL17	PBS	6.80437e-13	5.6156e-11	-1.06435
Sptssa	CEP-1	SP	EPO_IL17	PBS	8.77975e-07	3.28188e-05	-0.320123
Sqrdl	CEP-1	SP	EPO_IL17	PBS	9.78937e-06	0.000302522	-1.59583
Srp14	CEP-1	SP	EPO_IL17	PBS	8.16181e-12	6.09097e-10	0.304244
Srrt	CEP-1	SP	EPO_IL17	PBS	2.70302e-12	2.10685e-10	0.337476
Ssbp4	CEP-1	SP	EPO_IL17	PBS	3.09854e-10	1.90113e-08	0.677923
Ssh2	CEP-1	SP	EPO_IL17	PBS	0.00250387	0.039799	0.334494
Ssna1	CEP-1	SP	EPO_IL17	PBS	1.29634e-11	9.43993e-10	0.358333
Sssca1	CEP-1	SP	EPO_IL17	PBS	8.51494e-07	3.19424e-05	0.297358
St3gal3	CEP-1	SP	EPO_IL17	PBS	0.000787957	0.0151172	0.324055
St3gal6	CEP-1	SP	EPO_IL17	PBS	1.73334e-10	1.10876e-08	0.785306
St5	CEP-1	SP	EPO_IL17	PBS	2.48158e-13	2.19432e-11	-1.7874
St6galnac3	CEP-1	SP	EPO_IL17	PBS	2.33044e-09	1.31486e-07	0.700607
Steap3	CEP-1	SP	EPO_IL17	PBS	6.23202e-07	2.39768e-05	0.304044
Stk16	CEP-1	SP	EPO_IL17	PBS	2.99935e-06	0.000102138	0.354405
Stk3	CEP-1	SP	EPO_IL17	PBS	0.00307007	0.0471259	0.498588
Stradb	CEP-1	SP	EPO_IL17	PBS	6.31376e-05	0.00162635	-0.431237
Sugt1	CEP-1	SP	EPO_IL17	PBS	3.56792e-05	0.000982813	0.298239
Sumo1	CEP-1	SP	EPO_IL17	PBS	2.07994e-16	2.5302e-14	0.373634
Supt4a	CEP-1	SP	EPO_IL17	PBS	1.70425e-10	1.09347e-08	0.312928
Surf4	CEP-1	SP	EPO_IL17	PBS	7.25222e-05	0.00183441	0.341841
Syngr1	CEP-1	SP	EPO_IL17	PBS	0.000441194	0.00904106	0.534638
Synj1	CEP-1	SP	EPO_IL17	PBS	0.0002935	0.00636773	0.453668
Sys1	CEP-1	SP	EPO_IL17	PBS	1.16542e-08	5.89575e-07	0.364898
Tars	CEP-1	SP	EPO_IL17	PBS	5.18063e-07	2.02651e-05	0.38876
Tceal3	CEP-1	SP	EPO_IL17	PBS	3.7635e-11	2.59684e-09	-3.26078
Tctex1d2	CEP-1	SP	EPO_IL17	PBS	0.00258928	0.0409709	0.426967
Tex261	CEP-1	SP	EPO_IL17	PBS	0.0027956	0.0436804	0.283316
Tfap4	CEP-1	SP	EPO_IL17	PBS	0.00231438	0.0374286	-0.40649
Tfrc	CEP-1	SP	EPO_IL17	PBS	3.10928e-30	7.57334e-28	0.631093
Thap7	CEP-1	SP	EPO_IL17	PBS	0.00182001	0.0303743	0.396479
Thoc1	CEP-1	SP	EPO_IL17	PBS	0.000382074	0.00796075	0.307451
Thop1	CEP-1	SP	EPO_IL17	PBS	0.00271891	0.0426693	0.352676
Timm13	CEP-1	SP	EPO_IL17	PBS	9.71944e-34	2.84091e-31	0.444384
Timm50	CEP-1	SP	EPO_IL17	PBS	0.000209537	0.00474945	0.257512
Tmed5	CEP-1	SP	EPO_IL17	PBS	4.99355e-05	0.00132022	0.289375
Tmem131	CEP-1	SP	EPO_IL17	PBS	2.59249e-06	8.91487e-05	-0.328952
Tmem14c	CEP-1	SP	EPO_IL17	PBS	4.26278e-28	9.64626e-26	0.433011
Tmem165	CEP-1	SP	EPO_IL17	PBS	2.96403e-06	0.000101099	0.438305
Tmem55a	CEP-1	SP	EPO_IL17	PBS	1.48626e-06	5.2835e-05	0.634901
Tmx3	CEP-1	SP	EPO_IL17	PBS	0.00012807	0.00308379	0.535781
Tnik	CEP-1	SP	EPO_IL17	PBS	5.16078e-05	0.00135591	-0.772815
Tomm6	CEP-1	SP	EPO_IL17	PBS	2.58644e-11	1.81439e-09	-0.846107
Toporsos	CEP-1	SP	EPO_IL17	PBS	6.40772e-06	0.000205252	-0.573708
Tpcn1	CEP-1	SP	EPO_IL17	PBS	0.00213691	0.0349427	0.418619
Tpi1	CEP-1	SP	EPO_IL17	PBS	4.00073e-07	1.58859e-05	0.26891
Tpm1	CEP-1	SP	EPO_IL17	PBS	2.80545e-10	1.73649e-08	0.419683
Tprkb	CEP-1	SP	EPO_IL17	PBS	7.27398e-08	3.24076e-06	0.615047
Tra2a	CEP-1	SP	EPO_IL17	PBS	0.000163008	0.00382868	0.265303
Traf7	CEP-1	SP	EPO_IL17	PBS	0.000457831	0.00934534	0.427332
Trappc6a	CEP-1	SP	EPO_IL17	PBS	1.49402e-11	1.07381e-09	-0.476807
Trim59	CEP-1	SP	EPO_IL17	PBS	1.22726e-06	4.415e-05	0.51844
Tshz1	CEP-1	SP	EPO_IL17	PBS	2.90139e-07	1.17649e-05	0.48548
Tsn	CEP-1	SP	EPO_IL17	PBS	2.65678e-12	2.07851e-10	0.292582
Ttk	CEP-1	SP	EPO_IL17	PBS	0.00275608	0.0431881	0.397911
Ttll12	CEP-1	SP	EPO_IL17	PBS	0.000135736	0.00324609	0.332015
Tuba4a	CEP-1	SP	EPO_IL17	PBS	1.15891e-11	8.49799e-10	0.461417
Tubb4b	CEP-1	SP	EPO_IL17	PBS	6.53256e-15	7.01417e-13	0.332652
Txndc15	CEP-1	SP	EPO_IL17	PBS	0.000279308	0.00611022	0.456527
Txnl4a	CEP-1	SP	EPO_IL17	PBS	2.63518e-27	5.71726e-25	0.557286
Txnrd1	CEP-1	SP	EPO_IL17	PBS	5.13031e-24	9.38847e-22	0.794977
Txnrd2	CEP-1	SP	EPO_IL17	PBS	2.22064e-05	0.000642824	0.314375
Tyms	CEP-1	SP	EPO_IL17	PBS	9.08613e-09	4.69822e-07	0.363652
Uba2	CEP-1	SP	EPO_IL17	PBS	1.70298e-10	1.09347e-08	0.314317
Ubac1	CEP-1	SP	EPO_IL17	PBS	5.28287e-21	8.48687e-19	0.480408
Ube2a	CEP-1	SP	EPO_IL17	PBS	1.59407e-06	5.63818e-05	0.367767
Ube2c	CEP-1	SP	EPO_IL17	PBS	3.1559e-09	1.75195e-07	0.43082
Ube2s	CEP-1	SP	EPO_IL17	PBS	4.92773e-14	4.80111e-12	0.347557
Ubl5	CEP-1	SP	EPO_IL17	PBS	9.95181e-26	2.01381e-23	-0.404927
Uchl5	CEP-1	SP	EPO_IL17	PBS	4.57213e-05	0.00121952	0.256081
Ucp2	CEP-1	SP	EPO_IL17	PBS	1.27703e-34	3.89495e-32	-0.536611
Ufc1	CEP-1	SP	EPO_IL17	PBS	5.45251e-06	0.000179014	0.307666
Ugt8a	CEP-1	SP	EPO_IL17	PBS	9.2415e-14	8.3471e-12	0.881244
Uqcc2	CEP-1	SP	EPO_IL17	PBS	6.38834e-16	7.55295e-14	-0.412097
Urm1	CEP-1	SP	EPO_IL17	PBS	0.00137159	0.0240142	0.424155
Usp11	CEP-1	SP	EPO_IL17	PBS	1.40901e-05	0.000424214	-0.587717
Usp39	CEP-1	SP	EPO_IL17	PBS	1.8151e-07	7.56412e-06	0.427562
Usp46	CEP-1	SP	EPO_IL17	PBS	2.69249e-05	0.000759564	0.309293
Vamp5	CEP-1	SP	EPO_IL17	PBS	5.56771e-17	7.01631e-15	0.319979
Vps37a	CEP-1	SP	EPO_IL17	PBS	0.00327065	0.0499136	-0.354541
Vti1a	CEP-1	SP	EPO_IL17	PBS	1.61716e-07	6.80662e-06	0.420489
Wdr18	CEP-1	SP	EPO_IL17	PBS	1.14083e-07	4.88977e-06	0.366578
Wipi2	CEP-1	SP	EPO_IL17	PBS	3.43526e-06	0.000115857	0.531574
Wnk1	CEP-1	SP	EPO_IL17	PBS	1.09023e-06	3.98333e-05	0.305497
Wwc2	CEP-1	SP	EPO_IL17	PBS	0.000106661	0.00262229	-0.529645
Xpnpep1	CEP-1	SP	EPO_IL17	PBS	0.000187884	0.0043308	0.333175
Ydjc	CEP-1	SP	EPO_IL17	PBS	6.39397e-06	0.000205123	0.550814
Ywhaq	CEP-1	SP	EPO_IL17	PBS	3.51876e-08	1.63111e-06	0.297427
Zcchc17	CEP-1	SP	EPO_IL17	PBS	3.06599e-10	1.88666e-08	0.361409
Zfand6	CEP-1	SP	EPO_IL17	PBS	7.63338e-08	3.38199e-06	0.482969
Zfp407	CEP-1	SP	EPO_IL17	PBS	0.000925461	0.0173123	0.340693
Zfp609	CEP-1	SP	EPO_IL17	PBS	0.000116734	0.00284666	0.373636
Zg16	CEP-1	SP	EPO_IL17	PBS	5.96588e-05	0.00155386	-0.316149
Zmpste24	CEP-1	SP	EPO_IL17	PBS	3.16177e-08	1.48526e-06	0.454831
Zmynd8	CEP-1	SP	EPO_IL17	PBS	1.45818e-07	6.17455e-06	0.429573
Zzz3	CEP-1	SP	EPO_IL17	PBS	0.00134136	0.0235242	-0.306476
0610010K14Rik	CEP-2	BM	EPO_IL17	PBS	1.29139e-05	0.000412402	-0.645648
0610012G03Rik	CEP-2	BM	EPO_IL17	PBS	2.35437e-11	1.80173e-09	0.409754
1110008P14Rik	CEP-2	BM	EPO_IL17	PBS	4.85067e-05	0.00137392	0.399921
1300017J02Rik	CEP-2	BM	EPO_IL17	PBS	2.69482e-05	0.000817184	-0.706974
1600002K03Rik	CEP-2	BM	EPO_IL17	PBS	3.04465e-05	0.000910151	0.724187
1700001L05Rik	CEP-2	BM	EPO_IL17	PBS	0.000530109	0.0111228	-0.670059
1700037H04Rik	CEP-2	BM	EPO_IL17	PBS	4.85121e-08	2.36328e-06	-0.403439
2010111I01Rik	CEP-2	BM	EPO_IL17	PBS	0.00226098	0.0382803	0.34921
2210016L21Rik	CEP-2	BM	EPO_IL17	PBS	0.00142759	0.0257444	0.369664
2700029M09Rik	CEP-2	BM	EPO_IL17	PBS	3.41525e-10	2.2531e-08	-0.308068
2700094K13Rik	CEP-2	BM	EPO_IL17	PBS	1.76542e-18	2.46049e-16	0.541974
2810417H13Rik	CEP-2	BM	EPO_IL17	PBS	5.31013e-11	3.80108e-09	-0.333033
Abcg2	CEP-2	BM	EPO_IL17	PBS	2.06148e-23	4.09282e-21	-0.803967
Abhd11	CEP-2	BM	EPO_IL17	PBS	0.00139931	0.0253648	0.497844
Acads	CEP-2	BM	EPO_IL17	PBS	0.000925637	0.0178388	0.663551
Acbd6	CEP-2	BM	EPO_IL17	PBS	1.58336e-05	0.00050259	0.303617
Acot13	CEP-2	BM	EPO_IL17	PBS	0.000604968	0.0123848	-0.286982
Acp5	CEP-2	BM	EPO_IL17	PBS	1.56973e-25	3.51436e-23	-1.12043
Actb	CEP-2	BM	EPO_IL17	PBS	1.16031e-24	2.46654e-22	0.288809
Acyp2	CEP-2	BM	EPO_IL17	PBS	9.07988e-07	3.59184e-05	-0.492835
Adh5	CEP-2	BM	EPO_IL17	PBS	5.17298e-09	2.87244e-07	0.576815
Agfg2	CEP-2	BM	EPO_IL17	PBS	7.80194e-06	0.000261452	-0.36814
Ahi1	CEP-2	BM	EPO_IL17	PBS	0.00069415	0.0139927	-0.584509
Ak2	CEP-2	BM	EPO_IL17	PBS	2.55033e-12	2.15549e-10	0.344398
Akap13	CEP-2	BM	EPO_IL17	PBS	0.000631033	0.0128434	-0.306155
Akr1a1	CEP-2	BM	EPO_IL17	PBS	1.83839e-05	0.000574874	0.306773
Akr1b3	CEP-2	BM	EPO_IL17	PBS	8.06376e-11	5.69469e-09	1.04232
Akt1	CEP-2	BM	EPO_IL17	PBS	0.00152181	0.0272103	0.473085
Alad	CEP-2	BM	EPO_IL17	PBS	4.14223e-10	2.69053e-08	-0.256935
Alas2	CEP-2	BM	EPO_IL17	PBS	7.12249e-11	5.06394e-09	-1.14161
Aldh1a1	CEP-2	BM	EPO_IL17	PBS	4.47539e-09	2.53185e-07	-0.39581
Aldh1a7	CEP-2	BM	EPO_IL17	PBS	0.000222648	0.00533299	-0.630467
Aldh3b2	CEP-2	BM	EPO_IL17	PBS	0.000105401	0.00276862	-1.34776
Aldoa	CEP-2	BM	EPO_IL17	PBS	9.44616e-21	1.54104e-18	0.725207
Alg5	CEP-2	BM	EPO_IL17	PBS	0.00234893	0.0395149	0.691436
Anapc13	CEP-2	BM	EPO_IL17	PBS	2.96759e-14	2.93206e-12	-0.707843
Aprt	CEP-2	BM	EPO_IL17	PBS	7.1859e-28	1.93881e-25	0.721311
Arhgdia	CEP-2	BM	EPO_IL17	PBS	0.000701276	0.0140958	0.309381
Arhgdig	CEP-2	BM	EPO_IL17	PBS	1.51024e-07	6.92439e-06	2.32534
Arl2bp	CEP-2	BM	EPO_IL17	PBS	0.00103776	0.019693	0.461155
Arpc1b	CEP-2	BM	EPO_IL17	PBS	0.000189653	0.00462486	0.956029
Arpc2	CEP-2	BM	EPO_IL17	PBS	2.7357e-07	1.18463e-05	0.345953
Atic	CEP-2	BM	EPO_IL17	PBS	4.46812e-14	4.37356e-12	0.631368
Atp5b	CEP-2	BM	EPO_IL17	PBS	1.22266e-17	1.62854e-15	0.295347
Atpif1	CEP-2	BM	EPO_IL17	PBS	2.26917e-46	1.70552e-43	-0.394441
Atxn10	CEP-2	BM	EPO_IL17	PBS	0.000470103	0.00999325	0.48722
Azin1	CEP-2	BM	EPO_IL17	PBS	2.43097e-12	2.07125e-10	-0.489488
B230118H07Rik	CEP-2	BM	EPO_IL17	PBS	0.00103995	0.0197114	0.734934
Bard1	CEP-2	BM	EPO_IL17	PBS	1.1148e-10	7.76853e-09	-0.419007
Bcl11a	CEP-2	BM	EPO_IL17	PBS	3.00989e-07	1.28225e-05	0.320851
Bex4	CEP-2	BM	EPO_IL17	PBS	0.000471081	0.0100006	0.427293
Bloc1s2	CEP-2	BM	EPO_IL17	PBS	0.000595463	0.0122498	0.423768
Bmp2k	CEP-2	BM	EPO_IL17	PBS	9.00749e-06	0.00029712	-0.514024
Borcs8	CEP-2	BM	EPO_IL17	PBS	0.000142391	0.00359306	0.321685
Brca1	CEP-2	BM	EPO_IL17	PBS	9.93147e-08	4.63432e-06	-0.414686
Bri3bp	CEP-2	BM	EPO_IL17	PBS	1.35064e-05	0.00043067	0.453165
Bst2	CEP-2	BM	EPO_IL17	PBS	0.0026919	0.0444393	0.929432
Btbd1	CEP-2	BM	EPO_IL17	PBS	0.00157127	0.0279757	0.315618
Btg2	CEP-2	BM	EPO_IL17	PBS	2.1168e-05	0.000657051	-0.459548
Btk	CEP-2	BM	EPO_IL17	PBS	5.37085e-05	0.00149894	0.556571
Btnl10	CEP-2	BM	EPO_IL17	PBS	1.10153e-07	5.12871e-06	-0.47066
Btrc	CEP-2	BM	EPO_IL17	PBS	4.54446e-09	2.56403e-07	-0.549975
Bzw2	CEP-2	BM	EPO_IL17	PBS	1.50556e-19	2.27946e-17	0.841497
C1qbp	CEP-2	BM	EPO_IL17	PBS	1.32337e-15	1.4658e-13	0.411728
Calr	CEP-2	BM	EPO_IL17	PBS	1.07066e-11	8.40747e-10	0.369087
Camp	CEP-2	BM	EPO_IL17	PBS	2.53825e-05	0.000776417	-1.07874
Car2	CEP-2	BM	EPO_IL17	PBS	4.84445e-32	1.72799e-29	-0.32132
Cbfa2t3	CEP-2	BM	EPO_IL17	PBS	3.74239e-05	0.00109539	0.622763
Cbx3	CEP-2	BM	EPO_IL17	PBS	1.14265e-10	7.93633e-09	-0.279191
Ccdc107	CEP-2	BM	EPO_IL17	PBS	0.000381575	0.00845288	0.583255
Ccdc25	CEP-2	BM	EPO_IL17	PBS	8.46978e-05	0.00226777	-0.333222
Ccnd3	CEP-2	BM	EPO_IL17	PBS	2.24501e-25	4.92147e-23	-0.699347
Ccne2	CEP-2	BM	EPO_IL17	PBS	0.00014653	0.00368867	-0.299574
Ccng1	CEP-2	BM	EPO_IL17	PBS	0.000172327	0.00424167	0.486272
Cct3	CEP-2	BM	EPO_IL17	PBS	3.40242e-16	4.06841e-14	0.400518
Cct4	CEP-2	BM	EPO_IL17	PBS	1.46716e-21	2.51027e-19	0.431836
Cct5	CEP-2	BM	EPO_IL17	PBS	2.76848e-14	2.76126e-12	0.311241
Cct7	CEP-2	BM	EPO_IL17	PBS	1.32778e-11	1.03493e-09	0.325307
Cct8	CEP-2	BM	EPO_IL17	PBS	6.33825e-21	1.0421e-18	0.407088
Cd59a	CEP-2	BM	EPO_IL17	PBS	1.21349e-15	1.35121e-13	-1.00308
Cd59b	CEP-2	BM	EPO_IL17	PBS	0.00131589	0.0241228	-0.700997
Cdc42ep3	CEP-2	BM	EPO_IL17	PBS	2.66625e-07	1.15932e-05	-0.543759
Cdc6	CEP-2	BM	EPO_IL17	PBS	2.54466e-13	2.34879e-11	-0.403866
Cdk7	CEP-2	BM	EPO_IL17	PBS	0.0029097	0.0476021	0.42447
Cdkn3	CEP-2	BM	EPO_IL17	PBS	0.00294024	0.0479669	-0.425109
Cenpk	CEP-2	BM	EPO_IL17	PBS	4.79968e-10	3.07955e-08	-0.406666
Cenpw	CEP-2	BM	EPO_IL17	PBS	1.4021e-08	7.35839e-07	-0.333817
Cggbp1	CEP-2	BM	EPO_IL17	PBS	2.51864e-09	1.48058e-07	-0.437256
Chac2	CEP-2	BM	EPO_IL17	PBS	7.83899e-06	0.000262276	-0.448369
Chchd10	CEP-2	BM	EPO_IL17	PBS	5.13822e-09	2.86069e-07	0.311512
Chchd6	CEP-2	BM	EPO_IL17	PBS	0.000629496	0.0128245	0.436613
Chst10	CEP-2	BM	EPO_IL17	PBS	4.2117e-06	0.000150229	-1.82576
Cib1	CEP-2	BM	EPO_IL17	PBS	0.00195646	0.0339158	0.368016
Cluh	CEP-2	BM	EPO_IL17	PBS	0.000763759	0.0151492	0.610346
Cmpk2	CEP-2	BM	EPO_IL17	PBS	4.77761e-06	0.000168699	-0.660571
Cnot3	CEP-2	BM	EPO_IL17	PBS	8.04748e-06	0.000268824	0.381627
Commd7	CEP-2	BM	EPO_IL17	PBS	8.82185e-15	9.19089e-13	0.653742
Coq7	CEP-2	BM	EPO_IL17	PBS	1.78428e-06	6.80258e-05	0.36224
Coq9	CEP-2	BM	EPO_IL17	PBS	0.000706395	0.0141852	0.451305
Cox20	CEP-2	BM	EPO_IL17	PBS	1.61853e-10	1.09877e-08	-0.403533
Cox6c	CEP-2	BM	EPO_IL17	PBS	2.49646e-35	1.0722e-32	-0.408486
Cpd	CEP-2	BM	EPO_IL17	PBS	2.25879e-38	1.13182e-35	2.01859
Cpeb4	CEP-2	BM	EPO_IL17	PBS	1.71946e-11	1.32066e-09	-0.793475
Cpne2	CEP-2	BM	EPO_IL17	PBS	0.000234619	0.00556659	0.562981
Cst3	CEP-2	BM	EPO_IL17	PBS	7.6228e-05	0.00204947	0.355696
Ctse	CEP-2	BM	EPO_IL17	PBS	1.49503e-20	2.40175e-18	-0.37786
Ctsz	CEP-2	BM	EPO_IL17	PBS	0.000230705	0.0054985	0.46774
Cyb5a	CEP-2	BM	EPO_IL17	PBS	5.32254e-09	2.9472e-07	-0.293019
Cyfip1	CEP-2	BM	EPO_IL17	PBS	5.47832e-05	0.00152099	0.810489
Cyp20a1	CEP-2	BM	EPO_IL17	PBS	0.00120912	0.0224391	0.426521
Dbi	CEP-2	BM	EPO_IL17	PBS	1.63952e-11	1.26387e-09	0.577747
Dclre1a	CEP-2	BM	EPO_IL17	PBS	4.273e-05	0.00123017	-0.516594
Ddt	CEP-2	BM	EPO_IL17	PBS	0.00165504	0.0293678	0.476702
Ddx39	CEP-2	BM	EPO_IL17	PBS	1.03577e-12	9.00731e-11	0.362336
Ddx54	CEP-2	BM	EPO_IL17	PBS	2.37177e-05	0.00072867	0.44386
Derl1	CEP-2	BM	EPO_IL17	PBS	0.00184127	0.0321306	0.288892
Dgcr6	CEP-2	BM	EPO_IL17	PBS	2.99073e-09	1.73867e-07	0.70245
Dhrs11	CEP-2	BM	EPO_IL17	PBS	0.000172712	0.00424616	-0.293265
Dnajb2	CEP-2	BM	EPO_IL17	PBS	0.00111088	0.0208736	-0.488935
Dnajc6	CEP-2	BM	EPO_IL17	PBS	1.80202e-05	0.000565178	0.609156
Dnph1	CEP-2	BM	EPO_IL17	PBS	0.000980305	0.0187721	0.415078
Dock10	CEP-2	BM	EPO_IL17	PBS	0.000575832	0.0119276	0.825347
Dock11	CEP-2	BM	EPO_IL17	PBS	0.0019661	0.0340549	1.18387
Dock5	CEP-2	BM	EPO_IL17	PBS	1.12767e-05	0.000363984	1.59743
Donson	CEP-2	BM	EPO_IL17	PBS	0.00128932	0.0237391	-0.336594
Dpm3	CEP-2	BM	EPO_IL17	PBS	1.05031e-06	4.11615e-05	-0.382906
Dpp3	CEP-2	BM	EPO_IL17	PBS	0.00181502	0.0317252	0.502092
Dscc1	CEP-2	BM	EPO_IL17	PBS	8.07776e-09	4.35888e-07	-0.542223
Dtd1	CEP-2	BM	EPO_IL17	PBS	4.06079e-06	0.000145835	0.423517
Dtl	CEP-2	BM	EPO_IL17	PBS	5.09695e-16	5.86149e-14	-0.521508
Dtnb	CEP-2	BM	EPO_IL17	PBS	0.00188117	0.0327997	-0.416595
Dynlt1f	CEP-2	BM	EPO_IL17	PBS	5.52117e-06	0.000190793	-0.860803
E2f2	CEP-2	BM	EPO_IL17	PBS	2.75949e-07	1.19003e-05	-0.58144
Ebp	CEP-2	BM	EPO_IL17	PBS	0.00017499	0.00429716	0.396204
Echs1	CEP-2	BM	EPO_IL17	PBS	0.000216947	0.00522609	0.496972
Eda	CEP-2	BM	EPO_IL17	PBS	3.29068e-08	1.64495e-06	-0.767043
Efhd2	CEP-2	BM	EPO_IL17	PBS	7.15083e-05	0.0019368	0.598625
Egfl7	CEP-2	BM	EPO_IL17	PBS	2.13913e-24	4.41352e-22	1.60884
Ehmt2	CEP-2	BM	EPO_IL17	PBS	0.000445386	0.00957845	0.627142
Eif1ad	CEP-2	BM	EPO_IL17	PBS	0.0008724	0.0170154	0.262358
Eif3b	CEP-2	BM	EPO_IL17	PBS	2.58563e-10	1.71719e-08	0.308464
Eif3d	CEP-2	BM	EPO_IL17	PBS	1.24403e-06	4.81259e-05	0.259918
Eif3j2	CEP-2	BM	EPO_IL17	PBS	2.68458e-05	0.000815253	-0.357391
Eif5a	CEP-2	BM	EPO_IL17	PBS	3.84593e-29	1.12413e-26	0.338862
Eif6	CEP-2	BM	EPO_IL17	PBS	4.59699e-05	0.00131267	0.326253
Ell2	CEP-2	BM	EPO_IL17	PBS	3.60333e-08	1.79272e-06	-0.328337
Emc10	CEP-2	BM	EPO_IL17	PBS	4.91205e-06	0.0001723	0.383237
Emc9	CEP-2	BM	EPO_IL17	PBS	1.0199e-09	6.35027e-08	0.624388
Emp3	CEP-2	BM	EPO_IL17	PBS	7.2242e-17	9.0496e-15	0.877326
Eng	CEP-2	BM	EPO_IL17	PBS	0.000331539	0.0074863	0.431186
Epb41l4aos	CEP-2	BM	EPO_IL17	PBS	0.00107537	0.0203152	0.621351
Epb42	CEP-2	BM	EPO_IL17	PBS	4.93537e-12	4.04144e-10	-1.02314
Eprs	CEP-2	BM	EPO_IL17	PBS	9.6656e-17	1.19654e-14	0.365416
Erp29	CEP-2	BM	EPO_IL17	PBS	1.3207e-22	2.54991e-20	0.390432
Etfb	CEP-2	BM	EPO_IL17	PBS	3.41731e-08	1.7042e-06	0.363151
Exoc3	CEP-2	BM	EPO_IL17	PBS	0.000105464	0.00276862	0.362642
Exosc5	CEP-2	BM	EPO_IL17	PBS	8.71283e-05	0.00232988	0.328978
Ezr	CEP-2	BM	EPO_IL17	PBS	5.66852e-09	3.11473e-07	-0.281848
Fabp5	CEP-2	BM	EPO_IL17	PBS	8.98714e-67	2.70192e-63	1.4705
Fam117a	CEP-2	BM	EPO_IL17	PBS	1.57857e-16	1.92029e-14	-0.662617
Fam195a	CEP-2	BM	EPO_IL17	PBS	3.48316e-06	0.000126603	0.627048
Fam210b	CEP-2	BM	EPO_IL17	PBS	3.37928e-05	0.00100024	-0.37501
Fbl	CEP-2	BM	EPO_IL17	PBS	5.36327e-13	4.80298e-11	0.38791
Fbxl6	CEP-2	BM	EPO_IL17	PBS	3.00073e-05	0.000900863	0.846418
Fhdc1	CEP-2	BM	EPO_IL17	PBS	2.26756e-15	2.45983e-13	-1.34063
Fignl1	CEP-2	BM	EPO_IL17	PBS	4.86822e-09	2.71755e-07	-0.400704
Fkbp1a	CEP-2	BM	EPO_IL17	PBS	0.000586916	0.0120976	1.13812
Fkbp4	CEP-2	BM	EPO_IL17	PBS	4.80693e-19	7.02513e-17	0.557209
Fry	CEP-2	BM	EPO_IL17	PBS	2.5509e-07	1.12309e-05	1.14362
Fsd1l	CEP-2	BM	EPO_IL17	PBS	0.00130531	0.0239497	-0.85732
Ftsj3	CEP-2	BM	EPO_IL17	PBS	0.000153207	0.00382472	0.322165
Fubp1	CEP-2	BM	EPO_IL17	PBS	3.2829e-08	1.64495e-06	0.330455
Fuca2	CEP-2	BM	EPO_IL17	PBS	0.000517441	0.0108896	0.518647
Fundc2	CEP-2	BM	EPO_IL17	PBS	2.91256e-07	1.24837e-05	-0.31157
Gab2	CEP-2	BM	EPO_IL17	PBS	1.19009e-13	1.13843e-11	2.15763
Galk1	CEP-2	BM	EPO_IL17	PBS	1.72829e-08	8.95861e-07	1.45584
Ganc	CEP-2	BM	EPO_IL17	PBS	1.40136e-05	0.000446167	-0.554772
Gapdh	CEP-2	BM	EPO_IL17	PBS	1.66115e-35	7.28311e-33	0.529173
Gar1	CEP-2	BM	EPO_IL17	PBS	6.29583e-08	3.01127e-06	0.408519
Gars	CEP-2	BM	EPO_IL17	PBS	7.07612e-09	3.84798e-07	0.36346
Gch1	CEP-2	BM	EPO_IL17	PBS	0.000121591	0.003113	-1.0622
Gcsh	CEP-2	BM	EPO_IL17	PBS	3.19133e-08	1.6029e-06	1.12552
Gdf3	CEP-2	BM	EPO_IL17	PBS	6.51535e-10	4.14246e-08	1.96117
Gdpd1	CEP-2	BM	EPO_IL17	PBS	0.000158444	0.00393679	-0.619535
Gfi1b	CEP-2	BM	EPO_IL17	PBS	2.62719e-05	0.000801293	0.385953
Gins1	CEP-2	BM	EPO_IL17	PBS	3.80009e-05	0.00110919	-0.37248
Gins3	CEP-2	BM	EPO_IL17	PBS	0.00229404	0.038705	-0.315665
Glo1	CEP-2	BM	EPO_IL17	PBS	1.33495e-12	1.1514e-10	0.425473
Glud1	CEP-2	BM	EPO_IL17	PBS	0.00114683	0.0214344	0.566896
Gnaq	CEP-2	BM	EPO_IL17	PBS	4.74504e-11	3.41984e-09	-1.43064
Gpatch4	CEP-2	BM	EPO_IL17	PBS	3.16691e-06	0.000115909	0.519848
Gpc4	CEP-2	BM	EPO_IL17	PBS	0.000166147	0.00409913	-0.94824
Gpi1	CEP-2	BM	EPO_IL17	PBS	1.64852e-10	1.11553e-08	0.696606
Grcc10	CEP-2	BM	EPO_IL17	PBS	0.00115742	0.0215745	-1.51937
Grina	CEP-2	BM	EPO_IL17	PBS	6.29785e-07	2.54881e-05	-0.372217
Grk6	CEP-2	BM	EPO_IL17	PBS	0.00252815	0.0421926	0.458888
Gsto1	CEP-2	BM	EPO_IL17	PBS	0.000280678	0.00650081	0.52416
Gtf2h1	CEP-2	BM	EPO_IL17	PBS	0.00197847	0.0342409	0.385726
Gypa	CEP-2	BM	EPO_IL17	PBS	1.15357e-36	5.39486e-34	-0.880197
Gypc	CEP-2	BM	EPO_IL17	PBS	2.98683e-06	0.000109891	-0.376775
Hagh	CEP-2	BM	EPO_IL17	PBS	3.43955e-12	2.84981e-10	-0.437577
Hdac7	CEP-2	BM	EPO_IL17	PBS	6.96514e-06	0.000236803	1.22679
Hddc2	CEP-2	BM	EPO_IL17	PBS	4.72674e-05	0.00134606	0.649923
Hells	CEP-2	BM	EPO_IL17	PBS	2.00201e-10	1.34179e-08	-0.473164
Hemgn	CEP-2	BM	EPO_IL17	PBS	9.83339e-15	1.01943e-12	-0.401114
Herc2	CEP-2	BM	EPO_IL17	PBS	3.05465e-05	0.000911846	-0.330666
Hint1	CEP-2	BM	EPO_IL17	PBS	4.32004e-22	7.83752e-20	0.319826
Hist1h1e	CEP-2	BM	EPO_IL17	PBS	4.68595e-07	1.92234e-05	-0.493813
Hist1h2af	CEP-2	BM	EPO_IL17	PBS	7.32177e-15	7.66686e-13	-1.25697
Hist1h2ak	CEP-2	BM	EPO_IL17	PBS	3.89198e-13	3.51531e-11	-1.0162
Hist1h2bb	CEP-2	BM	EPO_IL17	PBS	2.59767e-07	1.13419e-05	-1.34042
Hist1h2be	CEP-2	BM	EPO_IL17	PBS	5.551e-08	2.68554e-06	-0.711409
Hist1h2bf	CEP-2	BM	EPO_IL17	PBS	2.43473e-05	0.000746924	-1.0171
Hist1h2bg	CEP-2	BM	EPO_IL17	PBS	1.58268e-07	7.20942e-06	-1.18865
Hist1h2bh	CEP-2	BM	EPO_IL17	PBS	9.30588e-07	3.67434e-05	-0.961814
Hist1h2bj	CEP-2	BM	EPO_IL17	PBS	6.39779e-22	1.14007e-19	-1.43962
Hist1h2bl	CEP-2	BM	EPO_IL17	PBS	0.000397775	0.00876793	-0.495077
Hist1h2bm	CEP-2	BM	EPO_IL17	PBS	2.8306e-14	2.8099e-12	-1.15433
Hist1h2bn	CEP-2	BM	EPO_IL17	PBS	3.27409e-06	0.000119624	-0.796591
Hist1h2bp	CEP-2	BM	EPO_IL17	PBS	0.00291344	0.0476035	-1.00687
Hist1h3a	CEP-2	BM	EPO_IL17	PBS	0.000710208	0.0142422	-0.491174
Hist1h3c	CEP-2	BM	EPO_IL17	PBS	2.33787e-19	3.4894e-17	-1.1184
Hist1h3e	CEP-2	BM	EPO_IL17	PBS	1.3476e-17	1.78366e-15	-1.07781
Hist1h3g	CEP-2	BM	EPO_IL17	PBS	3.57917e-05	0.00104944	-1.16298
Hist1h3i	CEP-2	BM	EPO_IL17	PBS	1.47799e-08	7.73739e-07	-0.740405
Hist1h4a	CEP-2	BM	EPO_IL17	PBS	1.92657e-13	1.78611e-11	-1.40796
Hist1h4b	CEP-2	BM	EPO_IL17	PBS	3.48585e-09	2.00985e-07	-1.30034
Hist1h4d	CEP-2	BM	EPO_IL17	PBS	5.12196e-28	1.43674e-25	-1.11057
Hist1h4k	CEP-2	BM	EPO_IL17	PBS	8.86892e-07	3.52829e-05	-1.53929
Hist2h2aa1	CEP-2	BM	EPO_IL17	PBS	1.69655e-08	8.8158e-07	-0.870508
Hist2h2ab	CEP-2	BM	EPO_IL17	PBS	0.00168711	0.0299117	-0.834581
Hist2h2ac	CEP-2	BM	EPO_IL17	PBS	3.36407e-17	4.37017e-15	-0.915408
Hist2h2bb-1	CEP-2	BM	EPO_IL17	PBS	0.000175302	0.00429981	-0.520603
Hist4h4	CEP-2	BM	EPO_IL17	PBS	0.0002602	0.00610469	-0.617162
Hnrnpa1	CEP-2	BM	EPO_IL17	PBS	1.75582e-22	3.32895e-20	0.475322
Hnrnpu	CEP-2	BM	EPO_IL17	PBS	0.000270589	0.00631211	0.267209
Hpn	CEP-2	BM	EPO_IL17	PBS	0.000467155	0.00996076	0.589745
Hsd17b12	CEP-2	BM	EPO_IL17	PBS	0.00266544	0.0440646	0.592488
Hspa9	CEP-2	BM	EPO_IL17	PBS	1.21941e-21	2.12086e-19	0.621975
Hspe1	CEP-2	BM	EPO_IL17	PBS	3.55476e-32	1.28982e-29	0.443639
Ifitm2	CEP-2	BM	EPO_IL17	PBS	0.000222746	0.00533299	0.311344
Ifngr1	CEP-2	BM	EPO_IL17	PBS	2.9733e-07	1.26923e-05	0.80496
Igbp1	CEP-2	BM	EPO_IL17	PBS	1.7581e-05	0.000555364	0.430128
Imp3	CEP-2	BM	EPO_IL17	PBS	5.6206e-05	0.00155639	0.283433
Imp4	CEP-2	BM	EPO_IL17	PBS	7.90671e-05	0.00212241	0.438585
Impdh2	CEP-2	BM	EPO_IL17	PBS	4.89089e-16	5.65543e-14	0.393295
Iqgap2	CEP-2	BM	EPO_IL17	PBS	5.24737e-06	0.00018253	-0.697852
Isca1	CEP-2	BM	EPO_IL17	PBS	3.91901e-05	0.00114074	-0.518356
Isg20	CEP-2	BM	EPO_IL17	PBS	3.81632e-11	2.7887e-09	-0.356296
Isyna1	CEP-2	BM	EPO_IL17	PBS	1.23836e-08	6.54809e-07	0.744296
Itsn1	CEP-2	BM	EPO_IL17	PBS	0.00172078	0.0303808	-0.441917
Jmjd1c	CEP-2	BM	EPO_IL17	PBS	3.88275e-09	2.22045e-07	0.501736
Josd2	CEP-2	BM	EPO_IL17	PBS	1.34303e-10	9.23663e-09	-0.349059
Junb	CEP-2	BM	EPO_IL17	PBS	0.00109714	0.0206523	0.838221
Kars	CEP-2	BM	EPO_IL17	PBS	0.000351997	0.00785553	0.4035
Khdrbs3	CEP-2	BM	EPO_IL17	PBS	7.3344e-06	0.00024736	-0.919971
Khk	CEP-2	BM	EPO_IL17	PBS	5.35034e-06	0.000185645	0.777821
Klf3	CEP-2	BM	EPO_IL17	PBS	3.79181e-09	2.17484e-07	0.473635
Klhl22	CEP-2	BM	EPO_IL17	PBS	0.00255704	0.0425735	0.68367
Lamtor5	CEP-2	BM	EPO_IL17	PBS	1.09132e-08	5.82913e-07	0.399289
Lap3	CEP-2	BM	EPO_IL17	PBS	6.76791e-10	4.2772e-08	0.60509
Lbr	CEP-2	BM	EPO_IL17	PBS	2.36326e-12	2.02174e-10	-0.378296
Ldha	CEP-2	BM	EPO_IL17	PBS	4.63752e-48	4.06653e-45	0.928532
Lgals1	CEP-2	BM	EPO_IL17	PBS	5.51355e-12	4.48003e-10	1.48926
Lman1	CEP-2	BM	EPO_IL17	PBS	0.000154068	0.00383712	0.285604
Lmo4	CEP-2	BM	EPO_IL17	PBS	0.00145395	0.0261654	1.36201
Lockd	CEP-2	BM	EPO_IL17	PBS	1.10385e-05	0.000357392	-0.371547
Lpcat3	CEP-2	BM	EPO_IL17	PBS	1.55322e-05	0.000493771	-0.291002
Lrba	CEP-2	BM	EPO_IL17	PBS	0.000231551	0.00551116	-0.377631
Lrig1	CEP-2	BM	EPO_IL17	PBS	4.85908e-09	2.71755e-07	-1.16591
Lrrc59	CEP-2	BM	EPO_IL17	PBS	6.19653e-08	2.97052e-06	0.46115
Lrrc8b	CEP-2	BM	EPO_IL17	PBS	0.000123073	0.0031471	1.02999
Lsm1	CEP-2	BM	EPO_IL17	PBS	0.000310911	0.00707364	0.354678
Lyar	CEP-2	BM	EPO_IL17	PBS	1.29111e-16	1.58897e-14	0.468261
Magt1	CEP-2	BM	EPO_IL17	PBS	0.000760743	0.0151036	0.340005
Map4k5	CEP-2	BM	EPO_IL17	PBS	6.01744e-06	0.000206586	-0.420445
March8	CEP-2	BM	EPO_IL17	PBS	3.94958e-06	0.000142084	-0.420092
Mboat2	CEP-2	BM	EPO_IL17	PBS	1.95785e-07	8.71098e-06	-0.381784
Mcts1	CEP-2	BM	EPO_IL17	PBS	0.000108977	0.0028346	0.400466
Mdn1	CEP-2	BM	EPO_IL17	PBS	0.000833077	0.0163241	0.440749
Mecr	CEP-2	BM	EPO_IL17	PBS	0.000774982	0.0153573	0.387415
Mettl1	CEP-2	BM	EPO_IL17	PBS	3.08057e-05	0.00091828	0.470021
Mfhas1	CEP-2	BM	EPO_IL17	PBS	2.8442e-05	0.000855087	-0.403763
Mgat5	CEP-2	BM	EPO_IL17	PBS	0.000163182	0.00404496	0.756097
Mgst3	CEP-2	BM	EPO_IL17	PBS	4.18721e-31	1.44459e-28	-0.697304
Mif	CEP-2	BM	EPO_IL17	PBS	2.3085e-30	7.7115e-28	0.589042
Mki67	CEP-2	BM	EPO_IL17	PBS	1.68111e-10	1.13032e-08	-0.335981
Mpp6	CEP-2	BM	EPO_IL17	PBS	8.2625e-07	3.29326e-05	0.383441
Mrpl11	CEP-2	BM	EPO_IL17	PBS	1.86216e-07	8.33811e-06	0.361286
Mrpl12	CEP-2	BM	EPO_IL17	PBS	4.57635e-10	2.94891e-08	0.365698
Mrpl15	CEP-2	BM	EPO_IL17	PBS	0.00128742	0.0237323	0.250472
Mrpl2	CEP-2	BM	EPO_IL17	PBS	3.51386e-05	0.00103425	0.347645
Mrpl30	CEP-2	BM	EPO_IL17	PBS	9.11069e-08	4.31834e-06	0.283949
Mrpl34	CEP-2	BM	EPO_IL17	PBS	3.72562e-11	2.73191e-09	0.37538
Mrpl43	CEP-2	BM	EPO_IL17	PBS	3.6938e-06	0.000133797	0.374789
Mrpl52	CEP-2	BM	EPO_IL17	PBS	2.24993e-07	9.96839e-06	-0.278188
Mrps16	CEP-2	BM	EPO_IL17	PBS	1.45129e-09	8.8273e-08	0.344887
Mrps17	CEP-2	BM	EPO_IL17	PBS	2.27653e-08	1.17138e-06	0.388794
Mrps21	CEP-2	BM	EPO_IL17	PBS	2.36953e-09	1.40075e-07	-0.35275
Mrps26	CEP-2	BM	EPO_IL17	PBS	2.84271e-08	1.4381e-06	0.345053
Mrps34	CEP-2	BM	EPO_IL17	PBS	0.000829601	0.0162863	0.304085
Mrps9	CEP-2	BM	EPO_IL17	PBS	0.000470047	0.00999325	0.413448
Mrto4	CEP-2	BM	EPO_IL17	PBS	3.73479e-08	1.84084e-06	0.409416
Msn	CEP-2	BM	EPO_IL17	PBS	0.000710587	0.0142422	0.327824
Mt1	CEP-2	BM	EPO_IL17	PBS	3.17345e-32	1.17167e-29	0.837076
Mt2	CEP-2	BM	EPO_IL17	PBS	6.14681e-21	1.01858e-18	0.844861
Mtdh	CEP-2	BM	EPO_IL17	PBS	1.07102e-15	1.20533e-13	0.457034
Mthfd1	CEP-2	BM	EPO_IL17	PBS	1.29807e-13	1.2361e-11	0.440721
Mthfd2	CEP-2	BM	EPO_IL17	PBS	0.000151584	0.00380225	0.443794
Mtif2	CEP-2	BM	EPO_IL17	PBS	2.33426e-06	8.77223e-05	0.434362
Mtss1	CEP-2	BM	EPO_IL17	PBS	3.46631e-07	1.45493e-05	0.484715
Mxd1	CEP-2	BM	EPO_IL17	PBS	3.22573e-05	0.000957482	-0.730971
Mybbp1a	CEP-2	BM	EPO_IL17	PBS	2.03139e-08	1.04781e-06	0.412292
Mydgf	CEP-2	BM	EPO_IL17	PBS	1.10677e-05	0.000357789	0.390517
Myo18a	CEP-2	BM	EPO_IL17	PBS	1.66306e-07	7.54291e-06	0.485874
Myo1d	CEP-2	BM	EPO_IL17	PBS	2.43137e-06	9.08849e-05	0.406208
Myo5a	CEP-2	BM	EPO_IL17	PBS	0.00231587	0.03899	1.23026
Naa10	CEP-2	BM	EPO_IL17	PBS	5.69768e-13	5.08084e-11	0.510053
Nabp2	CEP-2	BM	EPO_IL17	PBS	7.72182e-09	4.17752e-07	0.637831
Naf1	CEP-2	BM	EPO_IL17	PBS	4.55785e-05	0.00130326	0.498362
Ncapd2	CEP-2	BM	EPO_IL17	PBS	0.000193769	0.00470863	-0.264745
Ncapg2	CEP-2	BM	EPO_IL17	PBS	1.79854e-09	1.07835e-07	-0.38636
Ncl	CEP-2	BM	EPO_IL17	PBS	1.09736e-17	1.48579e-15	0.34594
Ndufa1	CEP-2	BM	EPO_IL17	PBS	1.51388e-14	1.54659e-12	-0.497845
Ndufb5	CEP-2	BM	EPO_IL17	PBS	1.38885e-16	1.69933e-14	0.375298
Ndufs7	CEP-2	BM	EPO_IL17	PBS	8.22327e-12	6.55526e-10	0.323262
Ndufs8	CEP-2	BM	EPO_IL17	PBS	4.20068e-06	0.000150091	0.309781
Neil3	CEP-2	BM	EPO_IL17	PBS	3.46281e-05	0.00102343	-0.501553
Nfkb1	CEP-2	BM	EPO_IL17	PBS	3.88098e-06	0.000140095	1.31897
Ngp	CEP-2	BM	EPO_IL17	PBS	2.75064e-06	0.000101914	-1.38777
Nhp2	CEP-2	BM	EPO_IL17	PBS	1.11216e-24	2.38831e-22	0.543709
Nme1	CEP-2	BM	EPO_IL17	PBS	6.85534e-26	1.56816e-23	0.408693
Nmral1	CEP-2	BM	EPO_IL17	PBS	0.000393493	0.00868946	-0.328182
Noa1	CEP-2	BM	EPO_IL17	PBS	0.000886458	0.0172099	0.354687
Noct	CEP-2	BM	EPO_IL17	PBS	0.00177092	0.0310833	-0.449691
Nomo1	CEP-2	BM	EPO_IL17	PBS	3.95703e-05	0.00115022	0.655554
Npm3	CEP-2	BM	EPO_IL17	PBS	3.71277e-19	5.464e-17	0.763339
Nrip1	CEP-2	BM	EPO_IL17	PBS	7.14594e-06	0.000241852	0.292386
Nsmce1	CEP-2	BM	EPO_IL17	PBS	0.000109305	0.00283641	-0.304463
Nsun2	CEP-2	BM	EPO_IL17	PBS	3.30188e-13	3.00814e-11	0.535907
Nt5c	CEP-2	BM	EPO_IL17	PBS	0.000284358	0.00656174	0.327823
Nubp1	CEP-2	BM	EPO_IL17	PBS	0.000782507	0.0154628	0.263443
Nudcd2	CEP-2	BM	EPO_IL17	PBS	3.29877e-07	1.39123e-05	0.344295
Nudt4	CEP-2	BM	EPO_IL17	PBS	7.98089e-12	6.38623e-10	-0.404407
Ogfrl1	CEP-2	BM	EPO_IL17	PBS	2.17111e-09	1.2907e-07	-0.482504
Ola1	CEP-2	BM	EPO_IL17	PBS	6.22009e-10	3.96672e-08	0.366068
Osbpl3	CEP-2	BM	EPO_IL17	PBS	0.000481897	0.0101987	1.7103
Ost4	CEP-2	BM	EPO_IL17	PBS	3.0843e-14	3.03313e-12	-0.397744
Ostc	CEP-2	BM	EPO_IL17	PBS	3.85475e-06	0.000139387	0.424741
P4ha1	CEP-2	BM	EPO_IL17	PBS	0.000409798	0.00895556	-0.425838
Pam16	CEP-2	BM	EPO_IL17	PBS	0.000602031	0.0123607	0.351924
Pan3	CEP-2	BM	EPO_IL17	PBS	0.000535789	0.0112196	0.254432
Park7	CEP-2	BM	EPO_IL17	PBS	1.16287e-21	2.03938e-19	0.366593
Parl	CEP-2	BM	EPO_IL17	PBS	0.000971932	0.0186287	0.353684
Parp1	CEP-2	BM	EPO_IL17	PBS	4.25691e-08	2.08341e-06	0.299302
Pbk	CEP-2	BM	EPO_IL17	PBS	8.90758e-07	3.53698e-05	-0.381582
Pdcd6	CEP-2	BM	EPO_IL17	PBS	2.55945e-07	1.12338e-05	0.365115
Pddc1	CEP-2	BM	EPO_IL17	PBS	0.000234602	0.00556659	0.771811
Pdgfd	CEP-2	BM	EPO_IL17	PBS	9.34256e-08	4.41829e-06	-0.997148
Pdha1	CEP-2	BM	EPO_IL17	PBS	1.76077e-05	0.000555364	0.32686
Pdzk1ip1	CEP-2	BM	EPO_IL17	PBS	9.59311e-08	4.52662e-06	-0.833512
Pebp1	CEP-2	BM	EPO_IL17	PBS	3.76466e-22	7.01126e-20	0.41026
Peli1	CEP-2	BM	EPO_IL17	PBS	0.00297155	0.0483653	-0.525251
Pes1	CEP-2	BM	EPO_IL17	PBS	8.83536e-06	0.0002919	0.488229
Pet100	CEP-2	BM	EPO_IL17	PBS	1.12283e-09	6.90935e-08	-0.508941
Pfdn6	CEP-2	BM	EPO_IL17	PBS	5.3622e-06	0.000185645	0.257847
Pgam1	CEP-2	BM	EPO_IL17	PBS	0.000289568	0.00666602	1.50336
Pgd	CEP-2	BM	EPO_IL17	PBS	2.57635e-07	1.12722e-05	0.713848
Pgls	CEP-2	BM	EPO_IL17	PBS	1.62303e-14	1.65008e-12	0.399707
Phgdh	CEP-2	BM	EPO_IL17	PBS	8.86175e-26	2.00533e-23	1.80166
Pi4k2b	CEP-2	BM	EPO_IL17	PBS	4.98344e-07	2.03249e-05	-0.45973
Picalm	CEP-2	BM	EPO_IL17	PBS	8.33962e-13	7.3128e-11	-0.399961
Pin1	CEP-2	BM	EPO_IL17	PBS	1.10197e-05	0.000357392	0.318912
Pitpnc1	CEP-2	BM	EPO_IL17	PBS	0.000231759	0.00551116	0.27256
Pkn2	CEP-2	BM	EPO_IL17	PBS	9.92038e-08	4.63432e-06	-0.32284
Pkp4	CEP-2	BM	EPO_IL17	PBS	0.00221565	0.0376338	1.41064
Pla2g16	CEP-2	BM	EPO_IL17	PBS	1.90917e-13	1.77781e-11	-0.536494
Plin2	CEP-2	BM	EPO_IL17	PBS	0.00171926	0.0303793	0.350413
Pmpcb	CEP-2	BM	EPO_IL17	PBS	0.000100147	0.00264774	0.358789
Pmvk	CEP-2	BM	EPO_IL17	PBS	0.000349285	0.00781991	0.352655
Pola1	CEP-2	BM	EPO_IL17	PBS	3.38093e-11	2.5142e-09	-0.355404
Pole2	CEP-2	BM	EPO_IL17	PBS	0.000230018	0.00548835	-0.397654
Polr2f	CEP-2	BM	EPO_IL17	PBS	9.76497e-08	4.57858e-06	0.302651
Polr2h	CEP-2	BM	EPO_IL17	PBS	8.61733e-12	6.7922e-10	0.591464
Polr2k	CEP-2	BM	EPO_IL17	PBS	4.3012e-07	1.77632e-05	-0.380378
Ppa1	CEP-2	BM	EPO_IL17	PBS	2.31204e-15	2.49523e-13	0.719305
Ppif	CEP-2	BM	EPO_IL17	PBS	0.000133049	0.00336946	0.668674
Ppox	CEP-2	BM	EPO_IL17	PBS	0.000731756	0.0146386	-0.303525
Ppp1r14b	CEP-2	BM	EPO_IL17	PBS	1.23269e-27	3.24275e-25	0.568803
Ppwd1	CEP-2	BM	EPO_IL17	PBS	2.56224e-07	1.12338e-05	-0.411397
Prc1	CEP-2	BM	EPO_IL17	PBS	0.000253138	0.00596561	-0.298889
Prdx5	CEP-2	BM	EPO_IL17	PBS	0.000405054	0.00888533	0.338761
Prdx6	CEP-2	BM	EPO_IL17	PBS	7.32259e-15	7.66686e-13	0.586205
Prelid1	CEP-2	BM	EPO_IL17	PBS	1.19848e-17	1.6065e-15	0.488998
Prelid2	CEP-2	BM	EPO_IL17	PBS	0.00087428	0.0170206	0.766705
Prkar2b	CEP-2	BM	EPO_IL17	PBS	3.47068e-10	2.28251e-08	-0.35094
Prmt1	CEP-2	BM	EPO_IL17	PBS	4.02181e-10	2.6204e-08	0.466963
Prmt7	CEP-2	BM	EPO_IL17	PBS	0.00115843	0.0215745	0.472458
Prpf19	CEP-2	BM	EPO_IL17	PBS	1.60873e-08	8.38011e-07	0.470591
Prpf31	CEP-2	BM	EPO_IL17	PBS	2.33228e-08	1.19485e-06	0.492396
Prpsap1	CEP-2	BM	EPO_IL17	PBS	0.00027084	0.00631211	0.512182
Prrc2a	CEP-2	BM	EPO_IL17	PBS	0.00275978	0.0454101	0.284726
Psat1	CEP-2	BM	EPO_IL17	PBS	1.04103e-09	6.44364e-08	1.35088
Psd3	CEP-2	BM	EPO_IL17	PBS	0.000525389	0.0110458	-0.786553
Psma3	CEP-2	BM	EPO_IL17	PBS	5.02462e-12	4.09857e-10	0.298585
Psma5	CEP-2	BM	EPO_IL17	PBS	2.6301e-08	1.34346e-06	0.300584
Psma7	CEP-2	BM	EPO_IL17	PBS	8.49208e-20	1.32382e-17	0.367254
Psmb10	CEP-2	BM	EPO_IL17	PBS	9.10882e-09	4.90269e-07	1.15494
Psmb2	CEP-2	BM	EPO_IL17	PBS	2.1363e-09	1.27361e-07	0.301887
Psmb3	CEP-2	BM	EPO_IL17	PBS	1.25292e-09	7.66505e-08	0.303762
Psmb5	CEP-2	BM	EPO_IL17	PBS	2.93949e-22	5.52335e-20	0.490509
Psmd3	CEP-2	BM	EPO_IL17	PBS	0.000583231	0.0120334	0.307532
Psmg1	CEP-2	BM	EPO_IL17	PBS	0.000152329	0.00381606	0.45699
Psph	CEP-2	BM	EPO_IL17	PBS	0.000153672	0.00383178	0.522883
Ptcd2	CEP-2	BM	EPO_IL17	PBS	2.22182e-05	0.000685603	0.493111
Pten	CEP-2	BM	EPO_IL17	PBS	1.66566e-05	0.00052792	0.432508
Ptger3	CEP-2	BM	EPO_IL17	PBS	0.000546085	0.0114011	2.07732
Pvt1	CEP-2	BM	EPO_IL17	PBS	0.00077605	0.015364	0.43263
Qdpr	CEP-2	BM	EPO_IL17	PBS	0.000306328	0.00699206	0.602249
Rab11fip2	CEP-2	BM	EPO_IL17	PBS	0.000380981	0.00844917	-0.827806
Rab2a	CEP-2	BM	EPO_IL17	PBS	1.7981e-06	6.83051e-05	0.380206
Rab38	CEP-2	BM	EPO_IL17	PBS	0.00129806	0.0238582	1.12045
Rab3il1	CEP-2	BM	EPO_IL17	PBS	6.85079e-09	3.7351e-07	-0.471332
Rab7	CEP-2	BM	EPO_IL17	PBS	7.31891e-05	0.00197977	0.308429
Rab8b	CEP-2	BM	EPO_IL17	PBS	0.000161925	0.00401854	0.31606
Rabac1	CEP-2	BM	EPO_IL17	PBS	3.47109e-05	0.00102343	0.393321
Rabgef1	CEP-2	BM	EPO_IL17	PBS	1.71971e-06	6.58025e-05	0.375007
Rad51	CEP-2	BM	EPO_IL17	PBS	8.13794e-06	0.000271415	-0.369275
Rala	CEP-2	BM	EPO_IL17	PBS	0.00126565	0.023385	0.643183
Ranbp10	CEP-2	BM	EPO_IL17	PBS	4.27112e-07	1.7694e-05	-0.400399
Rangrf	CEP-2	BM	EPO_IL17	PBS	2.67261e-15	2.85508e-13	0.89598
Rars	CEP-2	BM	EPO_IL17	PBS	2.13935e-05	0.000662096	0.318981
Rb1	CEP-2	BM	EPO_IL17	PBS	2.7969e-10	1.85097e-08	-0.44127
Rbfa	CEP-2	BM	EPO_IL17	PBS	7.46112e-05	0.00201126	0.520065
Rbm17	CEP-2	BM	EPO_IL17	PBS	0.000341958	0.00767217	0.254031
Rbm22	CEP-2	BM	EPO_IL17	PBS	2.86511e-08	1.44595e-06	0.520891
Rcl1	CEP-2	BM	EPO_IL17	PBS	3.13941e-05	0.000933176	0.501876
Rec114	CEP-2	BM	EPO_IL17	PBS	6.50569e-15	6.88001e-13	-1.01557
Redrum	CEP-2	BM	EPO_IL17	PBS	3.9262e-09	2.22714e-07	-0.451147
Rexo2	CEP-2	BM	EPO_IL17	PBS	3.64336e-11	2.68093e-09	0.268759
Rfc4	CEP-2	BM	EPO_IL17	PBS	1.57443e-10	1.07578e-08	-0.336427
Rgs10	CEP-2	BM	EPO_IL17	PBS	1.08387e-09	6.68918e-08	0.328472
Rnf168	CEP-2	BM	EPO_IL17	PBS	1.08668e-08	5.81914e-07	-0.357455
Rnf220	CEP-2	BM	EPO_IL17	PBS	3.46301e-06	0.000126088	0.640196
Romo1	CEP-2	BM	EPO_IL17	PBS	2.10602e-14	2.12063e-12	-0.396447
Rpa3	CEP-2	BM	EPO_IL17	PBS	2.89066e-06	0.000106539	-0.356871
Rpn2	CEP-2	BM	EPO_IL17	PBS	5.1062e-07	2.07853e-05	0.338229
Rptor	CEP-2	BM	EPO_IL17	PBS	0.00117726	0.0218672	0.350432
Rreb1	CEP-2	BM	EPO_IL17	PBS	7.43991e-06	0.000250117	0.573873
Rrm2	CEP-2	BM	EPO_IL17	PBS	8.68125e-11	6.11026e-09	-0.324974
Rrp7a	CEP-2	BM	EPO_IL17	PBS	0.000545078	0.0113914	0.613604
Runx3	CEP-2	BM	EPO_IL17	PBS	2.33056e-06	8.77223e-05	0.706904
Ruvbl1	CEP-2	BM	EPO_IL17	PBS	4.78393e-07	1.95871e-05	0.295139
Ruvbl2	CEP-2	BM	EPO_IL17	PBS	3.7866e-05	0.00110679	0.377505
Samm50	CEP-2	BM	EPO_IL17	PBS	1.22089e-06	4.73178e-05	0.368229
Scd2	CEP-2	BM	EPO_IL17	PBS	1.66799e-13	1.5671e-11	1.50217
Scoc	CEP-2	BM	EPO_IL17	PBS	3.34333e-11	2.49505e-09	-0.436751
Sdhd	CEP-2	BM	EPO_IL17	PBS	1.43006e-09	8.72334e-08	0.368085
Sec14l2	CEP-2	BM	EPO_IL17	PBS	1.08862e-06	4.24947e-05	-0.406343
Sec61a1	CEP-2	BM	EPO_IL17	PBS	0.00109248	0.020583	0.540171
Sec62	CEP-2	BM	EPO_IL17	PBS	5.62086e-18	7.7823e-16	-0.512899
Sept11	CEP-2	BM	EPO_IL17	PBS	0.00027625	0.00641687	0.75619
Serf2	CEP-2	BM	EPO_IL17	PBS	1.02776e-23	2.05993e-21	-0.316608
Sergef	CEP-2	BM	EPO_IL17	PBS	0.00136549	0.0248802	1.07134
Sfxn1	CEP-2	BM	EPO_IL17	PBS	0.000248176	0.0058618	0.280186
Sgk3	CEP-2	BM	EPO_IL17	PBS	4.47991e-16	5.20883e-14	-0.650312
Sgpl1	CEP-2	BM	EPO_IL17	PBS	0.00107391	0.0203059	-0.562138
Sh3tc2	CEP-2	BM	EPO_IL17	PBS	0.000464468	0.00991352	-0.312113
Shmt2	CEP-2	BM	EPO_IL17	PBS	2.38221e-11	1.81644e-09	0.734752
Sik2	CEP-2	BM	EPO_IL17	PBS	0.00133311	0.0244024	-0.350421
Slc20a1	CEP-2	BM	EPO_IL17	PBS	0.00209898	0.0360061	-0.327903
Slc22a4	CEP-2	BM	EPO_IL17	PBS	4.52344e-13	4.0682e-11	-0.819756
Slc25a1	CEP-2	BM	EPO_IL17	PBS	0.00021597	0.00521225	0.575937
Slc25a24	CEP-2	BM	EPO_IL17	PBS	2.82025e-05	0.000849102	-0.617683
Slc25a37	CEP-2	BM	EPO_IL17	PBS	7.17074e-23	1.41036e-20	-0.829775
Slc25a4	CEP-2	BM	EPO_IL17	PBS	3.39315e-33	1.32239e-30	1.23612
Slc25a5	CEP-2	BM	EPO_IL17	PBS	1.66105e-17	2.1848e-15	0.361521
Slc30a10	CEP-2	BM	EPO_IL17	PBS	8.08143e-05	0.00216654	-0.58151
Slc30a9	CEP-2	BM	EPO_IL17	PBS	1.56576e-07	7.14781e-06	-0.460098
Slc35b2	CEP-2	BM	EPO_IL17	PBS	0.00151206	0.0270819	0.533909
Slc38a1	CEP-2	BM	EPO_IL17	PBS	4.1558e-05	0.00119807	0.513107
Slc4a1	CEP-2	BM	EPO_IL17	PBS	1.90814e-16	2.30786e-14	-1.05772
Slc6a20a	CEP-2	BM	EPO_IL17	PBS	1.08223e-18	1.52855e-16	-1.06137
Slfn3	CEP-2	BM	EPO_IL17	PBS	0.0020275	0.0349743	-0.501739
Slmap	CEP-2	BM	EPO_IL17	PBS	0.00305221	0.0495659	0.381119
Smarca2	CEP-2	BM	EPO_IL17	PBS	0.000350947	0.00784042	1.22021
Smim1	CEP-2	BM	EPO_IL17	PBS	7.62605e-12	6.12558e-10	-0.392729
Smim11	CEP-2	BM	EPO_IL17	PBS	0.00021704	0.00522609	-0.305934
Smim20	CEP-2	BM	EPO_IL17	PBS	5.17503e-05	0.00145405	0.582753
Smox	CEP-2	BM	EPO_IL17	PBS	9.77473e-07	3.84503e-05	-0.74302
Smyd3	CEP-2	BM	EPO_IL17	PBS	0.00146382	0.0262851	0.544349
Snapc5	CEP-2	BM	EPO_IL17	PBS	5.87001e-05	0.00162072	0.434082
Snca	CEP-2	BM	EPO_IL17	PBS	8.94512e-05	0.00238291	-0.320927
Snd1	CEP-2	BM	EPO_IL17	PBS	0.00100018	0.0191353	0.335514
Snhg9	CEP-2	BM	EPO_IL17	PBS	1.10442e-06	4.29622e-05	0.998964
Snrnp200	CEP-2	BM	EPO_IL17	PBS	0.00181915	0.031771	0.262119
Snx6	CEP-2	BM	EPO_IL17	PBS	0.000189209	0.00461938	0.778858
Sod2	CEP-2	BM	EPO_IL17	PBS	1.01624e-08	5.45582e-07	0.337162
Sox5	CEP-2	BM	EPO_IL17	PBS	3.29708e-07	1.39123e-05	-0.855439
Sox6	CEP-2	BM	EPO_IL17	PBS	6.43465e-09	3.52649e-07	-0.613552
Spag7	CEP-2	BM	EPO_IL17	PBS	0.00128782	0.0237323	0.332376
Spcs2	CEP-2	BM	EPO_IL17	PBS	1.43443e-07	6.60561e-06	0.292542
Spn	CEP-2	BM	EPO_IL17	PBS	7.92597e-13	6.97917e-11	0.924565
Spta1	CEP-2	BM	EPO_IL17	PBS	4.64579e-17	5.92549e-15	-0.470946
Sptb	CEP-2	BM	EPO_IL17	PBS	2.42902e-10	1.62282e-08	-0.382434
Spty2d1	CEP-2	BM	EPO_IL17	PBS	4.60899e-06	0.000163293	-0.510141
Sqrdl	CEP-2	BM	EPO_IL17	PBS	5.91497e-05	0.00162507	-1.35394
Srm	CEP-2	BM	EPO_IL17	PBS	2.95723e-07	1.26494e-05	0.500976
Srp72	CEP-2	BM	EPO_IL17	PBS	2.00004e-06	7.5567e-05	0.299897
Ssbp4	CEP-2	BM	EPO_IL17	PBS	1.81423e-19	2.72718e-17	1.23245
Ssr2	CEP-2	BM	EPO_IL17	PBS	1.45445e-11	1.12948e-09	0.399381
Ssr4	CEP-2	BM	EPO_IL17	PBS	2.49897e-17	3.26651e-15	0.375428
Sssca1	CEP-2	BM	EPO_IL17	PBS	4.37383e-06	0.000155748	0.416351
St5	CEP-2	BM	EPO_IL17	PBS	1.88815e-13	1.76605e-11	-1.39034
St6galnac4	CEP-2	BM	EPO_IL17	PBS	0.00105225	0.0199142	1.22243
Strap	CEP-2	BM	EPO_IL17	PBS	2.80961e-05	0.00084711	0.287916
Suclg1	CEP-2	BM	EPO_IL17	PBS	3.78747e-15	4.02562e-13	0.50186
Suclg2	CEP-2	BM	EPO_IL17	PBS	0.000250776	0.00591656	0.386595
Suco	CEP-2	BM	EPO_IL17	PBS	1.85261e-07	8.31343e-06	-0.479156
Sugt1	CEP-2	BM	EPO_IL17	PBS	7.46399e-05	0.00201126	0.323927
Surf4	CEP-2	BM	EPO_IL17	PBS	0.00175699	0.0309421	0.599604
Sys1	CEP-2	BM	EPO_IL17	PBS	3.62713e-08	1.8003e-06	0.457924
Taf6l	CEP-2	BM	EPO_IL17	PBS	0.000119745	0.00307696	-0.361171
Tagln2	CEP-2	BM	EPO_IL17	PBS	2.86644e-11	2.15443e-09	0.869211
Tbcb	CEP-2	BM	EPO_IL17	PBS	0.000269751	0.00630068	0.456447
Tcea1	CEP-2	BM	EPO_IL17	PBS	9.87834e-13	8.62613e-11	-0.367051
Tceb3	CEP-2	BM	EPO_IL17	PBS	0.00238362	0.0400026	-0.312356
Tcof1	CEP-2	BM	EPO_IL17	PBS	0.00240781	0.0403121	0.308138
Tfdp2	CEP-2	BM	EPO_IL17	PBS	4.16563e-08	2.04349e-06	-0.313796
Thop1	CEP-2	BM	EPO_IL17	PBS	0.000178992	0.00438519	0.591458
Thyn1	CEP-2	BM	EPO_IL17	PBS	9.80094e-06	0.000319784	0.644467
Timm13	CEP-2	BM	EPO_IL17	PBS	9.07815e-19	1.29088e-16	0.393257
Timm50	CEP-2	BM	EPO_IL17	PBS	0.000117416	0.00302652	0.360215
Tm2d2	CEP-2	BM	EPO_IL17	PBS	0.00170876	0.0302193	0.623405
Tmed3	CEP-2	BM	EPO_IL17	PBS	1.03315e-05	0.000336574	0.599836
Tmem131	CEP-2	BM	EPO_IL17	PBS	2.75199e-09	1.60877e-07	-0.466381
Tmem192	CEP-2	BM	EPO_IL17	PBS	0.00188519	0.0328426	0.820468
Tmem238	CEP-2	BM	EPO_IL17	PBS	2.90048e-12	2.4319e-10	0.456913
Tmem70	CEP-2	BM	EPO_IL17	PBS	0.000914341	0.0176535	0.56403
Tnpo3	CEP-2	BM	EPO_IL17	PBS	0.00210033	0.0360061	0.298369
Tomm40	CEP-2	BM	EPO_IL17	PBS	2.83382e-09	1.65202e-07	0.421876
Tomm5	CEP-2	BM	EPO_IL17	PBS	3.86943e-17	4.99584e-15	0.540132
Toporsos	CEP-2	BM	EPO_IL17	PBS	1.09038e-06	4.24947e-05	-0.633192
Tpi1	CEP-2	BM	EPO_IL17	PBS	1.92997e-21	3.24929e-19	0.645995
Traf3	CEP-2	BM	EPO_IL17	PBS	6.95301e-05	0.00189297	0.833647
Trak2	CEP-2	BM	EPO_IL17	PBS	2.50615e-11	1.8972e-09	-0.427444
Trappc5	CEP-2	BM	EPO_IL17	PBS	0.0011609	0.0215856	0.400692
Trim10	CEP-2	BM	EPO_IL17	PBS	1.99982e-14	2.02337e-12	-0.659061
Trim28	CEP-2	BM	EPO_IL17	PBS	0.000579495	0.0119855	0.322516
Trmt6	CEP-2	BM	EPO_IL17	PBS	0.000294792	0.00677253	0.385989
Tsc22d4	CEP-2	BM	EPO_IL17	PBS	6.16475e-06	0.000211298	-0.340032
Tsfm	CEP-2	BM	EPO_IL17	PBS	2.73545e-05	0.000827121	0.387144
Tsr3	CEP-2	BM	EPO_IL17	PBS	0.00305238	0.0495659	0.614161
Tsta3	CEP-2	BM	EPO_IL17	PBS	0.000620227	0.0126602	0.554108
Ttll12	CEP-2	BM	EPO_IL17	PBS	0.000111737	0.00289238	0.42195
Tuba1c	CEP-2	BM	EPO_IL17	PBS	0.000263289	0.00615659	0.463342
Txndc17	CEP-2	BM	EPO_IL17	PBS	3.0058e-05	0.000901097	0.355807
Txnl4a	CEP-2	BM	EPO_IL17	PBS	2.72815e-07	1.18379e-05	0.331081
Txnrd1	CEP-2	BM	EPO_IL17	PBS	7.42101e-05	0.00200481	0.361311
Uba1	CEP-2	BM	EPO_IL17	PBS	1.62323e-06	6.23376e-05	0.395549
Ube2l6	CEP-2	BM	EPO_IL17	PBS	3.4722e-05	0.00102343	-0.617501
Ube2o	CEP-2	BM	EPO_IL17	PBS	0.00257324	0.0428094	-0.497486
Ube4b	CEP-2	BM	EPO_IL17	PBS	0.000260751	0.00611082	0.451019
Ubl5	CEP-2	BM	EPO_IL17	PBS	5.48117e-20	8.60831e-18	-0.374762
Ubxn6	CEP-2	BM	EPO_IL17	PBS	0.000652354	0.0132517	0.619722
Ucp2	CEP-2	BM	EPO_IL17	PBS	4.73045e-31	1.60568e-28	-0.462938
Ugcg	CEP-2	BM	EPO_IL17	PBS	4.99737e-05	0.00141167	0.436425
Uhrf1	CEP-2	BM	EPO_IL17	PBS	6.61184e-08	3.15524e-06	-0.344863
Uqcc2	CEP-2	BM	EPO_IL17	PBS	6.03861e-13	5.36213e-11	-0.401343
Uqcc3	CEP-2	BM	EPO_IL17	PBS	1.08206e-06	4.23272e-05	0.390361
Uqcrc2	CEP-2	BM	EPO_IL17	PBS	9.89547e-10	6.17953e-08	0.365381
Urm1	CEP-2	BM	EPO_IL17	PBS	0.00152136	0.0272103	0.358923
Urod	CEP-2	BM	EPO_IL17	PBS	2.47594e-06	9.23868e-05	-0.251041
Uros	CEP-2	BM	EPO_IL17	PBS	1.37538e-07	6.34756e-06	-0.327493
Utp14a	CEP-2	BM	EPO_IL17	PBS	4.91234e-06	0.0001723	0.475487
Vamp5	CEP-2	BM	EPO_IL17	PBS	1.26363e-10	8.74772e-09	0.369988
Vps36	CEP-2	BM	EPO_IL17	PBS	0.00101237	0.0193208	0.42004
Vps4a	CEP-2	BM	EPO_IL17	PBS	1.14456e-05	0.000367744	-0.483333
Vti1b	CEP-2	BM	EPO_IL17	PBS	0.000882454	0.017148	0.414801
Vwa8	CEP-2	BM	EPO_IL17	PBS	0.000101645	0.00268396	0.554214
Wbp1	CEP-2	BM	EPO_IL17	PBS	0.000143621	0.00361977	-0.469594
Wdr18	CEP-2	BM	EPO_IL17	PBS	6.52263e-07	2.63472e-05	0.505267
Xrcc1	CEP-2	BM	EPO_IL17	PBS	0.000388412	0.00859529	0.583351
Xrcc5	CEP-2	BM	EPO_IL17	PBS	2.13262e-05	0.000660988	0.473675
Yaf2	CEP-2	BM	EPO_IL17	PBS	0.00025833	0.00606757	-0.363897
Ybx1	CEP-2	BM	EPO_IL17	PBS	5.05575e-22	9.09388e-20	0.316422
Ydjc	CEP-2	BM	EPO_IL17	PBS	5.06682e-05	0.00142937	1.72606
Yif1a	CEP-2	BM	EPO_IL17	PBS	0.000280791	0.00650081	0.583084
Yif1b	CEP-2	BM	EPO_IL17	PBS	0.000875194	0.0170226	0.407978
Ywhaq	CEP-2	BM	EPO_IL17	PBS	9.76852e-08	4.57858e-06	0.341616
Zdhhc15	CEP-2	BM	EPO_IL17	PBS	0.000321336	0.00730293	-0.460933
Zfos1	CEP-2	BM	EPO_IL17	PBS	0.00103339	0.0196501	0.306947
Zfp367	CEP-2	BM	EPO_IL17	PBS	8.13751e-07	3.26198e-05	-0.412094
Zfp36l2	CEP-2	BM	EPO_IL17	PBS	0.00012035	0.00308874	0.496336
Zfp593	CEP-2	BM	EPO_IL17	PBS	0.000411332	0.00897974	0.639239
Zfp771	CEP-2	BM	EPO_IL17	PBS	5.07896e-06	0.000177553	0.736962
Zg16	CEP-2	BM	EPO_IL17	PBS	2.80006e-05	0.000845443	0.974285
Zpr1	CEP-2	BM	EPO_IL17	PBS	1.04823e-05	0.00034096	0.62266
0610010K14Rik	CEP-2	SP	EPO_IL17	PBS	0.000175851	0.00366777	-0.559718
1110008P14Rik	CEP-2	SP	EPO_IL17	PBS	0.000245327	0.00494057	0.383363
1110038F14Rik	CEP-2	SP	EPO_IL17	PBS	0.00068132	0.0118597	0.34476
1300017J02Rik	CEP-2	SP	EPO_IL17	PBS	3.67106e-10	1.99117e-08	-0.85701
1600002K03Rik	CEP-2	SP	EPO_IL17	PBS	4.34631e-05	0.00104059	0.551604
1700001L05Rik	CEP-2	SP	EPO_IL17	PBS	0.000377317	0.00719261	-0.628279
2610318N02Rik	CEP-2	SP	EPO_IL17	PBS	0.000126539	0.00273409	0.89181
2700060E02Rik	CEP-2	SP	EPO_IL17	PBS	1.33705e-10	7.79455e-09	0.301062
2700094K13Rik	CEP-2	SP	EPO_IL17	PBS	5.41502e-25	9.4966e-23	0.544907
4930523C07Rik	CEP-2	SP	EPO_IL17	PBS	2.28025e-07	8.40419e-06	0.515364
9130401M01Rik	CEP-2	SP	EPO_IL17	PBS	0.000579266	0.0103398	0.609913
9430038I01Rik	CEP-2	SP	EPO_IL17	PBS	0.000607751	0.0107752	-0.466224
Abcg2	CEP-2	SP	EPO_IL17	PBS	1.56419e-29	3.80141e-27	-0.850946
Acadm	CEP-2	SP	EPO_IL17	PBS	0.000437137	0.00811964	0.336617
Acads	CEP-2	SP	EPO_IL17	PBS	3.02466e-10	1.66198e-08	0.942799
Acot7	CEP-2	SP	EPO_IL17	PBS	0.00175493	0.0266276	1.35399
Acp5	CEP-2	SP	EPO_IL17	PBS	3.99828e-19	4.89208e-17	-1.50954
Acyp2	CEP-2	SP	EPO_IL17	PBS	2.19042e-16	2.23773e-14	-0.720932
Agap1	CEP-2	SP	EPO_IL17	PBS	7.13224e-05	0.00163684	-0.371003
Agfg2	CEP-2	SP	EPO_IL17	PBS	2.75836e-08	1.17272e-06	-0.532017
Aimp1	CEP-2	SP	EPO_IL17	PBS	4.62169e-09	2.19557e-07	0.263935
Airn	CEP-2	SP	EPO_IL17	PBS	4.61217e-05	0.001098	0.365058
Ak2	CEP-2	SP	EPO_IL17	PBS	2.45037e-13	1.88894e-11	0.328992
Akr1a1	CEP-2	SP	EPO_IL17	PBS	2.56257e-05	0.000638971	0.294459
Akr1b3	CEP-2	SP	EPO_IL17	PBS	3.81084e-07	1.36859e-05	0.666038
Alas1	CEP-2	SP	EPO_IL17	PBS	0.00131097	0.0209168	0.72059
Alas2	CEP-2	SP	EPO_IL17	PBS	1.25046e-09	6.38736e-08	-1.27811
Aldh1a1	CEP-2	SP	EPO_IL17	PBS	8.09263e-10	4.19481e-08	-0.435357
Aldh1a7	CEP-2	SP	EPO_IL17	PBS	1.45944e-10	8.43392e-09	-1.09886
Aldh9a1	CEP-2	SP	EPO_IL17	PBS	0.000563384	0.0101078	0.319542
Aldoa	CEP-2	SP	EPO_IL17	PBS	1.46765e-30	3.86084e-28	0.73249
Alg5	CEP-2	SP	EPO_IL17	PBS	0.000100087	0.00221252	0.551876
Anapc13	CEP-2	SP	EPO_IL17	PBS	4.81258e-12	3.27769e-10	-0.527793
Anapc4	CEP-2	SP	EPO_IL17	PBS	0.00141852	0.0223449	0.431821
Ank	CEP-2	SP	EPO_IL17	PBS	1.79643e-23	2.89211e-21	-1.06717
Ankrd49	CEP-2	SP	EPO_IL17	PBS	0.0024463	0.0352861	-0.436032
Aox4	CEP-2	SP	EPO_IL17	PBS	1.95118e-07	7.26771e-06	-2.17725
Ap1ar	CEP-2	SP	EPO_IL17	PBS	1.40489e-06	4.52079e-05	-0.39235
Ap1s1	CEP-2	SP	EPO_IL17	PBS	1.84174e-08	8.05808e-07	0.469635
Aprt	CEP-2	SP	EPO_IL17	PBS	6.43029e-17	6.93976e-15	0.467568
Arf3	CEP-2	SP	EPO_IL17	PBS	0.000885865	0.0147726	0.991559
Arfip2	CEP-2	SP	EPO_IL17	PBS	0.000708234	0.0122673	0.766375
Arhgdia	CEP-2	SP	EPO_IL17	PBS	0.000214045	0.00437605	0.33096
Arhgdig	CEP-2	SP	EPO_IL17	PBS	2.56164e-13	1.95325e-11	2.38204
Arl6ip6	CEP-2	SP	EPO_IL17	PBS	4.30724e-06	0.000129494	-0.37006
Armcx3	CEP-2	SP	EPO_IL17	PBS	0.00066613	0.011646	-0.424979
Arpc2	CEP-2	SP	EPO_IL17	PBS	7.81237e-17	8.30361e-15	0.480029
Arpc4	CEP-2	SP	EPO_IL17	PBS	2.83535e-06	8.76209e-05	0.355813
Asrgl1	CEP-2	SP	EPO_IL17	PBS	3.07486e-06	9.46058e-05	0.375218
Atad5	CEP-2	SP	EPO_IL17	PBS	1.18043e-08	5.25202e-07	-0.338726
Atf4	CEP-2	SP	EPO_IL17	PBS	6.46908e-06	0.000186495	-0.332089
Atp5c1	CEP-2	SP	EPO_IL17	PBS	6.978e-14	5.66996e-12	0.269847
Atp5d	CEP-2	SP	EPO_IL17	PBS	1.9116e-16	1.96242e-14	0.28588
Atpif1	CEP-2	SP	EPO_IL17	PBS	7.71375e-52	4.77459e-49	-0.411004
Atxn10	CEP-2	SP	EPO_IL17	PBS	0.00110704	0.0179766	0.372195
Atxn7l1	CEP-2	SP	EPO_IL17	PBS	0.00297172	0.041472	0.315527
Azin1	CEP-2	SP	EPO_IL17	PBS	6.26805e-09	2.93136e-07	-0.416995
BC021614	CEP-2	SP	EPO_IL17	PBS	4.38988e-07	1.56477e-05	-0.686685
Bak1	CEP-2	SP	EPO_IL17	PBS	0.00338811	0.0463908	0.385928
Bax	CEP-2	SP	EPO_IL17	PBS	3.7329e-10	2.01951e-08	0.335763
Bbx	CEP-2	SP	EPO_IL17	PBS	8.34716e-06	0.000234534	0.647847
Bdh1	CEP-2	SP	EPO_IL17	PBS	8.07727e-06	0.000228169	1.40211
Bex4	CEP-2	SP	EPO_IL17	PBS	6.45333e-11	3.92515e-09	0.618751
Blmh	CEP-2	SP	EPO_IL17	PBS	6.43696e-06	0.000185824	0.352811
Bloc1s1	CEP-2	SP	EPO_IL17	PBS	0.00105993	0.0172732	-0.984981
Bloc1s2	CEP-2	SP	EPO_IL17	PBS	0.00157824	0.0243149	0.294037
Bmp2k	CEP-2	SP	EPO_IL17	PBS	0.00235512	0.0340877	-0.387295
Bmpr2	CEP-2	SP	EPO_IL17	PBS	0.000273339	0.0054115	0.481191
Bola2	CEP-2	SP	EPO_IL17	PBS	1.05677e-08	4.73184e-07	-0.311579
Bora	CEP-2	SP	EPO_IL17	PBS	2.31722e-05	0.000586129	0.460157
Borcs8	CEP-2	SP	EPO_IL17	PBS	1.17189e-06	3.8535e-05	0.381785
Bri3bp	CEP-2	SP	EPO_IL17	PBS	1.28333e-06	4.18076e-05	0.418076
Brpf1	CEP-2	SP	EPO_IL17	PBS	0.000197868	0.00408248	-0.458834
Bscl2	CEP-2	SP	EPO_IL17	PBS	0.00292025	0.0408835	0.360307
Btg2	CEP-2	SP	EPO_IL17	PBS	3.72807e-06	0.000113214	-0.796109
Btk	CEP-2	SP	EPO_IL17	PBS	0.000120367	0.00261957	0.435205
Bzw2	CEP-2	SP	EPO_IL17	PBS	1.39349e-15	1.364e-13	0.578829
Cacna1e	CEP-2	SP	EPO_IL17	PBS	4.65335e-08	1.88689e-06	-1.47209
Calr	CEP-2	SP	EPO_IL17	PBS	1.24133e-26	2.63877e-24	0.471904
Camk1d	CEP-2	SP	EPO_IL17	PBS	1.05238e-07	4.05631e-06	-0.33154
Camkmt	CEP-2	SP	EPO_IL17	PBS	0.00171556	0.0261046	0.63754
Camp	CEP-2	SP	EPO_IL17	PBS	2.96123e-10	1.63556e-08	-1.54895
Capza2	CEP-2	SP	EPO_IL17	PBS	8.0316e-08	3.15935e-06	0.365327
Car1	CEP-2	SP	EPO_IL17	PBS	6.39016e-26	1.25683e-23	-0.842123
Car2	CEP-2	SP	EPO_IL17	PBS	1.57993e-29	3.80141e-27	-0.27974
Casc4	CEP-2	SP	EPO_IL17	PBS	2.63468e-05	0.000656175	0.615599
Ccdc107	CEP-2	SP	EPO_IL17	PBS	7.89848e-08	3.1128e-06	0.629632
Ccdc117	CEP-2	SP	EPO_IL17	PBS	6.64388e-06	0.000190751	-0.638099
Ccdc167	CEP-2	SP	EPO_IL17	PBS	0.00171674	0.0261046	-0.424171
Ccdc28b	CEP-2	SP	EPO_IL17	PBS	0.00023377	0.00472739	0.504018
Ccdc53	CEP-2	SP	EPO_IL17	PBS	0.000536098	0.00969259	0.569255
Ccnb1	CEP-2	SP	EPO_IL17	PBS	5.52441e-09	2.60675e-07	0.425664
Ccnd3	CEP-2	SP	EPO_IL17	PBS	3.56664e-24	6.0048e-22	-0.788971
Ccne1	CEP-2	SP	EPO_IL17	PBS	4.6194e-15	4.32068e-13	-0.336219
Ccne2	CEP-2	SP	EPO_IL17	PBS	4.62489e-08	1.87897e-06	-0.48294
Ccng1	CEP-2	SP	EPO_IL17	PBS	3.71792e-07	1.3375e-05	0.546396
Ccs	CEP-2	SP	EPO_IL17	PBS	4.34854e-06	0.000130178	0.441322
Cct3	CEP-2	SP	EPO_IL17	PBS	3.31383e-12	2.28654e-10	0.310991
Cct8	CEP-2	SP	EPO_IL17	PBS	1.59245e-25	2.96576e-23	0.384653
Cd2bp2	CEP-2	SP	EPO_IL17	PBS	0.000880783	0.0146995	0.491998
Cd320	CEP-2	SP	EPO_IL17	PBS	3.18259e-06	9.77776e-05	1.1143
Cd59a	CEP-2	SP	EPO_IL17	PBS	9.62126e-12	6.44839e-10	-1.04483
Cd59b	CEP-2	SP	EPO_IL17	PBS	0.000530876	0.00962299	-0.593979
Cda	CEP-2	SP	EPO_IL17	PBS	4.9496e-08	2.00316e-06	3.01482
Cdc42ep3	CEP-2	SP	EPO_IL17	PBS	3.24609e-08	1.36355e-06	-0.61367
Cdc42se1	CEP-2	SP	EPO_IL17	PBS	0.000567527	0.0101734	-0.347725
Cdc6	CEP-2	SP	EPO_IL17	PBS	8.41651e-13	6.02468e-11	-0.427786
Cdca7	CEP-2	SP	EPO_IL17	PBS	2.76902e-08	1.17488e-06	-0.339619
Cdk2	CEP-2	SP	EPO_IL17	PBS	0.000517699	0.0094425	-0.483296
Cep164	CEP-2	SP	EPO_IL17	PBS	0.00191441	0.0286548	0.401883
Cggbp1	CEP-2	SP	EPO_IL17	PBS	9.2951e-17	9.82992e-15	-0.511793
Chchd10	CEP-2	SP	EPO_IL17	PBS	3.90017e-26	7.89221e-24	0.477142
Chchd6	CEP-2	SP	EPO_IL17	PBS	0.00316581	0.0437744	0.355172
Chst10	CEP-2	SP	EPO_IL17	PBS	0.000837068	0.0140479	-3.2125
Cluh	CEP-2	SP	EPO_IL17	PBS	4.24706e-05	0.00102148	0.458468
Cmpk2	CEP-2	SP	EPO_IL17	PBS	0.000711883	0.0123204	-0.485668
Cmtm7	CEP-2	SP	EPO_IL17	PBS	4.10865e-05	0.000993867	1.36184
Cnih4	CEP-2	SP	EPO_IL17	PBS	5.49856e-06	0.000161391	0.385202
Cnot3	CEP-2	SP	EPO_IL17	PBS	1.1882e-05	0.00032141	0.325812
Cnot7	CEP-2	SP	EPO_IL17	PBS	0.000730889	0.0125769	0.391234
Cnp	CEP-2	SP	EPO_IL17	PBS	0.000180735	0.00376591	0.38144
Cntln	CEP-2	SP	EPO_IL17	PBS	3.6027e-08	1.50136e-06	-0.5698
Commd7	CEP-2	SP	EPO_IL17	PBS	6.52741e-17	6.98983e-15	0.571575
Copb1	CEP-2	SP	EPO_IL17	PBS	7.00812e-07	2.4099e-05	0.319909
Cops5	CEP-2	SP	EPO_IL17	PBS	2.32897e-05	0.000587687	0.281059
Coq3	CEP-2	SP	EPO_IL17	PBS	0.000106902	0.00235329	0.599667
Coq7	CEP-2	SP	EPO_IL17	PBS	1.16364e-11	7.70091e-10	0.462169
Cox5a	CEP-2	SP	EPO_IL17	PBS	1.19733e-22	1.83925e-20	0.330374
Cox6b2	CEP-2	SP	EPO_IL17	PBS	1.93278e-14	1.65347e-12	-0.467718
Cox6c	CEP-2	SP	EPO_IL17	PBS	4.48589e-47	2.0979e-44	-0.470782
Cox7a2l	CEP-2	SP	EPO_IL17	PBS	1.67966e-08	7.39509e-07	0.274446
Cpd	CEP-2	SP	EPO_IL17	PBS	5.08971e-44	2.10025e-41	1.68614
Cpeb4	CEP-2	SP	EPO_IL17	PBS	3.76652e-12	2.58197e-10	-0.808727
Cpsf2	CEP-2	SP	EPO_IL17	PBS	4.27589e-08	1.7507e-06	0.300044
Crip2	CEP-2	SP	EPO_IL17	PBS	9.19587e-07	3.0573e-05	0.498343
Ctbp2	CEP-2	SP	EPO_IL17	PBS	0.00362234	0.049087	0.839189
Ctdspl2	CEP-2	SP	EPO_IL17	PBS	8.45343e-06	0.000237203	-0.350024
Ctnnbl1	CEP-2	SP	EPO_IL17	PBS	0.000151954	0.00322042	0.350232
Ctsc	CEP-2	SP	EPO_IL17	PBS	7.15525e-07	2.45248e-05	2.63583
Ctse	CEP-2	SP	EPO_IL17	PBS	1.72639e-14	1.50754e-12	-0.306073
Ctsz	CEP-2	SP	EPO_IL17	PBS	3.92403e-09	1.88542e-07	0.573088
Cyb561d2	CEP-2	SP	EPO_IL17	PBS	0.000209922	0.00430585	0.798923
Cyb5b	CEP-2	SP	EPO_IL17	PBS	0.000764832	0.0130437	0.522733
Cyc1	CEP-2	SP	EPO_IL17	PBS	9.76593e-17	1.02251e-14	0.420937
Cyfip1	CEP-2	SP	EPO_IL17	PBS	0.000142522	0.00304506	0.675312
Cyfip2	CEP-2	SP	EPO_IL17	PBS	8.47256e-05	0.00191314	-0.723733
Cyp20a1	CEP-2	SP	EPO_IL17	PBS	9.17576e-05	0.0020543	0.428956
Dbi	CEP-2	SP	EPO_IL17	PBS	8.54169e-26	1.64917e-23	0.744082
Dclre1a	CEP-2	SP	EPO_IL17	PBS	9.31271e-05	0.00208053	-0.35489
Dctn2	CEP-2	SP	EPO_IL17	PBS	6.53839e-12	4.42445e-10	0.443015
Ddt	CEP-2	SP	EPO_IL17	PBS	3.3825e-05	0.000830626	0.520292
Ddx10	CEP-2	SP	EPO_IL17	PBS	0.000350225	0.00674952	0.301395
Ddx39	CEP-2	SP	EPO_IL17	PBS	1.77163e-29	4.1892e-27	0.544269
Def6	CEP-2	SP	EPO_IL17	PBS	0.00259724	0.037082	1.06208
Dera	CEP-2	SP	EPO_IL17	PBS	0.000774199	0.0131714	0.334824
Dgcr6	CEP-2	SP	EPO_IL17	PBS	7.49906e-05	0.00170983	0.372902
Dhx29	CEP-2	SP	EPO_IL17	PBS	0.000616308	0.0108993	0.384161
Diablo	CEP-2	SP	EPO_IL17	PBS	1.86961e-06	5.91667e-05	0.414026
Dnaaf2	CEP-2	SP	EPO_IL17	PBS	2.54236e-07	9.32126e-06	-0.360823
Dnaja4	CEP-2	SP	EPO_IL17	PBS	0.00288039	0.0403876	-0.437981
Dnajc6	CEP-2	SP	EPO_IL17	PBS	1.10946e-07	4.26068e-06	0.649687
Dnph1	CEP-2	SP	EPO_IL17	PBS	0.00309748	0.0429989	0.302061
Dnttip1	CEP-2	SP	EPO_IL17	PBS	0.000208399	0.00427878	0.325092
Dock10	CEP-2	SP	EPO_IL17	PBS	0.00136581	0.0216972	0.447208
Dock11	CEP-2	SP	EPO_IL17	PBS	3.59585e-07	1.2958e-05	1.71296
Dock5	CEP-2	SP	EPO_IL17	PBS	9.39758e-08	3.64221e-06	1.09922
Dock7	CEP-2	SP	EPO_IL17	PBS	2.29788e-13	1.78446e-11	-0.680884
Dpf3	CEP-2	SP	EPO_IL17	PBS	0.00225148	0.0327226	-0.298898
Dpm3	CEP-2	SP	EPO_IL17	PBS	2.92539e-05	0.000724292	-0.345515
Dpp3	CEP-2	SP	EPO_IL17	PBS	3.82484e-06	0.000115818	0.73508
Dscc1	CEP-2	SP	EPO_IL17	PBS	5.22658e-08	2.10312e-06	-0.527036
Dstn	CEP-2	SP	EPO_IL17	PBS	0.00294947	0.0412436	0.511077
Dtd1	CEP-2	SP	EPO_IL17	PBS	2.29628e-09	1.13706e-07	0.432731
Dtl	CEP-2	SP	EPO_IL17	PBS	1.04571e-10	6.21664e-09	-0.423848
Dynlt1f	CEP-2	SP	EPO_IL17	PBS	5.08704e-05	0.00120154	-0.659964
E2f2	CEP-2	SP	EPO_IL17	PBS	6.22283e-06	0.000180569	-0.709138
E2f8	CEP-2	SP	EPO_IL17	PBS	2.30756e-17	2.56945e-15	-0.614191
Ebp	CEP-2	SP	EPO_IL17	PBS	8.82534e-06	0.000245999	0.432246
Echs1	CEP-2	SP	EPO_IL17	PBS	0.000595796	0.01059	0.378726
Eda	CEP-2	SP	EPO_IL17	PBS	1.17951e-11	7.78143e-10	-0.859445
Edf1	CEP-2	SP	EPO_IL17	PBS	8.57212e-19	1.03086e-16	0.317404
Eef1d	CEP-2	SP	EPO_IL17	PBS	5.20974e-21	7.35833e-19	0.299972
Egfl7	CEP-2	SP	EPO_IL17	PBS	4.42887e-25	7.8324e-23	1.42604
Eif2b2	CEP-2	SP	EPO_IL17	PBS	2.03888e-05	0.000525191	0.52724
Eif3i	CEP-2	SP	EPO_IL17	PBS	1.50999e-28	3.4541e-26	0.435417
Eif3j2	CEP-2	SP	EPO_IL17	PBS	1.85438e-11	1.20449e-09	-0.542159
Eif3l	CEP-2	SP	EPO_IL17	PBS	6.63386e-07	2.28868e-05	0.325426
Eif5a	CEP-2	SP	EPO_IL17	PBS	3.53816e-28	7.83795e-26	0.306003
Elovl6	CEP-2	SP	EPO_IL17	PBS	0.000725963	0.0125331	0.901174
Emc10	CEP-2	SP	EPO_IL17	PBS	9.56681e-05	0.00212826	0.298536
Emc9	CEP-2	SP	EPO_IL17	PBS	1.51649e-08	6.69066e-07	0.408139
Emg1	CEP-2	SP	EPO_IL17	PBS	3.46877e-10	1.88631e-08	0.267818
Emp3	CEP-2	SP	EPO_IL17	PBS	7.36531e-11	4.44135e-09	0.576196
Endog	CEP-2	SP	EPO_IL17	PBS	0.000167559	0.00351924	0.749376
Enpp3	CEP-2	SP	EPO_IL17	PBS	0.00128029	0.0204429	-0.878709
Epb41l4aos	CEP-2	SP	EPO_IL17	PBS	3.24784e-05	0.000800359	0.473516
Epb42	CEP-2	SP	EPO_IL17	PBS	2.42927e-09	1.19449e-07	-0.885763
Epdr1	CEP-2	SP	EPO_IL17	PBS	5.32698e-06	0.000156792	0.472415
Erp29	CEP-2	SP	EPO_IL17	PBS	2.294e-29	5.36414e-27	0.350562
Etfb	CEP-2	SP	EPO_IL17	PBS	5.34299e-10	2.83947e-08	0.366272
Etv6	CEP-2	SP	EPO_IL17	PBS	0.00101391	0.0166052	0.345079
Ezr	CEP-2	SP	EPO_IL17	PBS	2.05488e-10	1.15628e-08	-0.366679
Fabp5	CEP-2	SP	EPO_IL17	PBS	2.42914e-87	7.30302e-84	1.48185
Faim	CEP-2	SP	EPO_IL17	PBS	0.000123923	0.0026914	0.775884
Fam117a	CEP-2	SP	EPO_IL17	PBS	1.80625e-09	9.02909e-08	-0.460431
Fam195a	CEP-2	SP	EPO_IL17	PBS	4.33908e-06	0.000130119	0.448545
Fam60a	CEP-2	SP	EPO_IL17	PBS	0.000614312	0.0108732	-0.419182
Fam92a	CEP-2	SP	EPO_IL17	PBS	6.05961e-09	2.84653e-07	0.69111
Fam98b	CEP-2	SP	EPO_IL17	PBS	6.09542e-08	2.42492e-06	-0.46081
Fasn	CEP-2	SP	EPO_IL17	PBS	0.00229179	0.0332397	0.68405
Fbxl6	CEP-2	SP	EPO_IL17	PBS	4.51866e-05	0.00107818	0.584832
Fbxo9	CEP-2	SP	EPO_IL17	PBS	0.00291932	0.0408835	0.287683
Fhdc1	CEP-2	SP	EPO_IL17	PBS	1.35133e-16	1.40092e-14	-1.27332
Fignl1	CEP-2	SP	EPO_IL17	PBS	0.000390499	0.00738369	-0.314972
Fkbp1a	CEP-2	SP	EPO_IL17	PBS	3.24232e-13	2.42828e-11	1.40704
Fkbp4	CEP-2	SP	EPO_IL17	PBS	9.1795e-20	1.17794e-17	0.439271
Fkbp8	CEP-2	SP	EPO_IL17	PBS	4.38433e-07	1.56477e-05	0.288669
Foxn3	CEP-2	SP	EPO_IL17	PBS	0.00248101	0.0357378	0.278563
Foxp1	CEP-2	SP	EPO_IL17	PBS	0.000553289	0.00995212	0.297543
Frat2	CEP-2	SP	EPO_IL17	PBS	3.27963e-06	0.000100319	0.797203
Fsd1l	CEP-2	SP	EPO_IL17	PBS	2.75853e-06	8.57175e-05	-1.22279
Fubp1	CEP-2	SP	EPO_IL17	PBS	1.5717e-11	1.03364e-09	0.378379
Fuca2	CEP-2	SP	EPO_IL17	PBS	0.00150524	0.0234303	0.394373
Fyb	CEP-2	SP	EPO_IL17	PBS	0.000803015	0.013563	0.493413
Gab2	CEP-2	SP	EPO_IL17	PBS	4.02402e-17	4.45713e-15	1.73634
Gadd45gip1	CEP-2	SP	EPO_IL17	PBS	4.43518e-09	2.11652e-07	0.340972
Galk1	CEP-2	SP	EPO_IL17	PBS	1.10367e-12	7.84689e-11	1.60239
Galns	CEP-2	SP	EPO_IL17	PBS	1.05779e-10	6.27078e-09	-2.07752
Gapdh	CEP-2	SP	EPO_IL17	PBS	6.58881e-41	2.56781e-38	0.515145
Gatad1	CEP-2	SP	EPO_IL17	PBS	1.33818e-06	4.34599e-05	-0.340862
Gch1	CEP-2	SP	EPO_IL17	PBS	0.000610215	0.0108097	-1.12289
Gcsh	CEP-2	SP	EPO_IL17	PBS	1.01342e-09	5.20179e-08	0.783452
Gda	CEP-2	SP	EPO_IL17	PBS	0.000812687	0.0136934	-0.676348
Gdf3	CEP-2	SP	EPO_IL17	PBS	2.70141e-15	2.59668e-13	1.82865
Gdi2	CEP-2	SP	EPO_IL17	PBS	1.00763e-09	5.18471e-08	0.323268
Gga2	CEP-2	SP	EPO_IL17	PBS	0.000864157	0.0144449	0.336855
Gkap1	CEP-2	SP	EPO_IL17	PBS	2.09847e-14	1.78794e-12	-1.25575
Glo1	CEP-2	SP	EPO_IL17	PBS	5.20042e-10	2.77071e-08	0.364212
Gnaq	CEP-2	SP	EPO_IL17	PBS	6.5431e-17	6.98983e-15	-2.44239
Gnas	CEP-2	SP	EPO_IL17	PBS	1.14678e-24	1.97819e-22	-0.342697
Gnb4	CEP-2	SP	EPO_IL17	PBS	0.00162245	0.0248504	-1.20513
Got1	CEP-2	SP	EPO_IL17	PBS	3.55871e-07	1.28462e-05	1.15842
Gpc4	CEP-2	SP	EPO_IL17	PBS	2.58059e-09	1.26006e-07	-1.67397
Gpi1	CEP-2	SP	EPO_IL17	PBS	9.04066e-25	1.5724e-22	0.84463
Gss	CEP-2	SP	EPO_IL17	PBS	0.00199305	0.0296213	0.38266
Gsto1	CEP-2	SP	EPO_IL17	PBS	2.42428e-05	0.000609545	0.466201
Gtf2f1	CEP-2	SP	EPO_IL17	PBS	7.96481e-13	5.7208e-11	0.371139
Gusb	CEP-2	SP	EPO_IL17	PBS	0.00101945	0.0166829	0.636433
Gypa	CEP-2	SP	EPO_IL17	PBS	2.46085e-28	5.56867e-26	-0.863458
Gypc	CEP-2	SP	EPO_IL17	PBS	2.15107e-11	1.38052e-09	-0.460863
Hadh	CEP-2	SP	EPO_IL17	PBS	7.84024e-10	4.07402e-08	0.680565
Hadhb	CEP-2	SP	EPO_IL17	PBS	1.25569e-06	4.09707e-05	0.383807
Hbp1	CEP-2	SP	EPO_IL17	PBS	0.00176969	0.0268322	0.581626
Hdac7	CEP-2	SP	EPO_IL17	PBS	4.31072e-08	1.76154e-06	0.939828
Hddc2	CEP-2	SP	EPO_IL17	PBS	1.42407e-10	8.25607e-09	0.72216
Hdgfrp2	CEP-2	SP	EPO_IL17	PBS	0.0029974	0.0418027	0.267679
Hells	CEP-2	SP	EPO_IL17	PBS	1.48684e-10	8.54936e-09	-0.45613
Hemgn	CEP-2	SP	EPO_IL17	PBS	2.91745e-08	1.23042e-06	-0.339618
Herc2	CEP-2	SP	EPO_IL17	PBS	0.0016449	0.0251577	-0.326257
Hint1	CEP-2	SP	EPO_IL17	PBS	3.17031e-31	8.55374e-29	0.335041
Hipk2	CEP-2	SP	EPO_IL17	PBS	1.31888e-05	0.000353128	-0.388766
Hist1h1c	CEP-2	SP	EPO_IL17	PBS	8.17714e-06	0.000230681	-0.439274
Hist1h1d	CEP-2	SP	EPO_IL17	PBS	0.00015147	0.00321339	-0.345571
Hist1h1e	CEP-2	SP	EPO_IL17	PBS	1.46276e-10	8.43392e-09	-0.523052
Hist1h2af	CEP-2	SP	EPO_IL17	PBS	8.78228e-08	3.429e-06	-0.91209
Hist1h2ah	CEP-2	SP	EPO_IL17	PBS	0.00159635	0.0245579	-0.862408
Hist1h2ak	CEP-2	SP	EPO_IL17	PBS	1.80792e-14	1.55933e-12	-1.04691
Hist1h2bb	CEP-2	SP	EPO_IL17	PBS	2.77853e-12	1.92984e-10	-1.49562
Hist1h2bc	CEP-2	SP	EPO_IL17	PBS	6.14333e-06	0.000178819	-0.692069
Hist1h2be	CEP-2	SP	EPO_IL17	PBS	9.24692e-11	5.52845e-09	-0.645764
Hist1h2bf	CEP-2	SP	EPO_IL17	PBS	1.1223e-05	0.000305547	-1.10537
Hist1h2bg	CEP-2	SP	EPO_IL17	PBS	1.19502e-10	7.00536e-09	-1.29511
Hist1h2bh	CEP-2	SP	EPO_IL17	PBS	2.54295e-09	1.24747e-07	-1.0106
Hist1h2bj	CEP-2	SP	EPO_IL17	PBS	2.94075e-25	5.28958e-23	-1.27996
Hist1h2bl	CEP-2	SP	EPO_IL17	PBS	2.79436e-06	8.64813e-05	-0.625976
Hist1h2bm	CEP-2	SP	EPO_IL17	PBS	4.61778e-20	6.1507e-18	-1.18239
Hist1h2bn	CEP-2	SP	EPO_IL17	PBS	2.30304e-10	1.28903e-08	-0.896432
Hist1h2bp	CEP-2	SP	EPO_IL17	PBS	2.13744e-06	6.71378e-05	-1.2089
Hist1h3a	CEP-2	SP	EPO_IL17	PBS	3.26152e-05	0.000802792	-0.556733
Hist1h3c	CEP-2	SP	EPO_IL17	PBS	2.09682e-17	2.35976e-15	-0.868048
Hist1h3e	CEP-2	SP	EPO_IL17	PBS	3.86554e-22	5.76952e-20	-1.04566
Hist1h3g	CEP-2	SP	EPO_IL17	PBS	6.32637e-06	0.000183134	-1.0741
Hist1h3i	CEP-2	SP	EPO_IL17	PBS	1.86058e-10	1.05258e-08	-0.777845
Hist1h4a	CEP-2	SP	EPO_IL17	PBS	5.4659e-30	1.3694e-27	-1.90723
Hist1h4b	CEP-2	SP	EPO_IL17	PBS	7.30732e-10	3.8065e-08	-1.45989
Hist1h4d	CEP-2	SP	EPO_IL17	PBS	1.90348e-30	4.94553e-28	-1.07077
Hist1h4f	CEP-2	SP	EPO_IL17	PBS	0.00292177	0.0408835	-1.28089
Hist1h4k	CEP-2	SP	EPO_IL17	PBS	9.93489e-06	0.00027295	-1.58395
Hist2h2aa1	CEP-2	SP	EPO_IL17	PBS	7.73379e-13	5.57389e-11	-1.01485
Hist2h2ac	CEP-2	SP	EPO_IL17	PBS	9.36248e-17	9.85167e-15	-0.719877
Hist2h2bb-1	CEP-2	SP	EPO_IL17	PBS	3.07091e-07	1.11619e-05	-0.63243
Hist4h4	CEP-2	SP	EPO_IL17	PBS	1.26127e-05	0.00033943	-0.694336
Hltf	CEP-2	SP	EPO_IL17	PBS	0.00277156	0.0390673	0.396979
Hmha1	CEP-2	SP	EPO_IL17	PBS	5.13551e-05	0.00121027	0.511185
Hmox2	CEP-2	SP	EPO_IL17	PBS	0.000346281	0.00669191	0.454919
Hn1	CEP-2	SP	EPO_IL17	PBS	9.0884e-19	1.08674e-16	0.447423
Hnrnpa1	CEP-2	SP	EPO_IL17	PBS	4.16324e-32	1.15283e-29	0.451685
Hpn	CEP-2	SP	EPO_IL17	PBS	0.000541024	0.00975651	0.448216
Hsd17b12	CEP-2	SP	EPO_IL17	PBS	3.12015e-05	0.0007707	0.595782
Hspa9	CEP-2	SP	EPO_IL17	PBS	7.85435e-11	4.72271e-09	0.327719
Hspe1	CEP-2	SP	EPO_IL17	PBS	8.69401e-51	5.08237e-48	0.465907
Htatip2	CEP-2	SP	EPO_IL17	PBS	4.31124e-05	0.00103455	0.454508
Iah1	CEP-2	SP	EPO_IL17	PBS	0.00190643	0.0285557	0.694473
Ict1	CEP-2	SP	EPO_IL17	PBS	0.000319568	0.00623503	0.254941
Ide	CEP-2	SP	EPO_IL17	PBS	0.000940895	0.0155551	0.361765
Ifi27	CEP-2	SP	EPO_IL17	PBS	1.57339e-09	7.92155e-08	-0.599853
Ifi30	CEP-2	SP	EPO_IL17	PBS	0.000388995	0.00736526	0.413116
Il1rl1	CEP-2	SP	EPO_IL17	PBS	1.69212e-06	5.37116e-05	-0.596674
Imp4	CEP-2	SP	EPO_IL17	PBS	0.000140562	0.00301235	0.360785
Impa1	CEP-2	SP	EPO_IL17	PBS	2.21155e-05	0.000564832	0.43568
Impdh2	CEP-2	SP	EPO_IL17	PBS	1.01574e-14	9.05772e-13	0.342409
Ing1	CEP-2	SP	EPO_IL17	PBS	0.000325256	0.00633797	0.405742
Ing5	CEP-2	SP	EPO_IL17	PBS	2.48837e-08	1.07092e-06	-0.559616
Ints9	CEP-2	SP	EPO_IL17	PBS	9.88417e-05	0.00219191	0.433927
Ipo4	CEP-2	SP	EPO_IL17	PBS	0.00259111	0.0370196	0.852688
Ipo8	CEP-2	SP	EPO_IL17	PBS	0.0023421	0.0339226	0.369802
Iqgap1	CEP-2	SP	EPO_IL17	PBS	6.56444e-07	2.27218e-05	0.688242
Iqgap2	CEP-2	SP	EPO_IL17	PBS	5.14235e-09	2.43193e-07	-0.619471
Isca1	CEP-2	SP	EPO_IL17	PBS	0.000720134	0.0124529	-0.390145
Isg20	CEP-2	SP	EPO_IL17	PBS	1.60958e-10	9.15505e-09	-0.363277
Isyna1	CEP-2	SP	EPO_IL17	PBS	3.76325e-11	2.32934e-09	0.610337
Itgb1bp1	CEP-2	SP	EPO_IL17	PBS	3.38946e-07	1.22562e-05	0.709782
Ivd	CEP-2	SP	EPO_IL17	PBS	0.000100358	0.00221619	0.606377
Josd2	CEP-2	SP	EPO_IL17	PBS	5.07604e-09	2.40597e-07	-0.309524
Junb	CEP-2	SP	EPO_IL17	PBS	0.000687208	0.0119523	0.852215
Kars	CEP-2	SP	EPO_IL17	PBS	3.41207e-05	0.000836913	0.403466
Kcnq5	CEP-2	SP	EPO_IL17	PBS	9.47394e-05	0.00211207	0.434507
Kdelr2	CEP-2	SP	EPO_IL17	PBS	0.000815785	0.0137345	0.290703
Khdrbs3	CEP-2	SP	EPO_IL17	PBS	7.76174e-20	1.00212e-17	-1.0882
Khk	CEP-2	SP	EPO_IL17	PBS	2.00533e-07	7.44307e-06	0.884437
Kif20b	CEP-2	SP	EPO_IL17	PBS	2.43413e-05	0.000611293	0.343703
Kif2c	CEP-2	SP	EPO_IL17	PBS	0.000430623	0.00800571	0.426075
Kif3a	CEP-2	SP	EPO_IL17	PBS	0.000274173	0.00542291	0.508435
Klf3	CEP-2	SP	EPO_IL17	PBS	1.51788e-14	1.33656e-12	0.580334
Klhdc4	CEP-2	SP	EPO_IL17	PBS	0.000577263	0.0103216	0.356019
Klhl24	CEP-2	SP	EPO_IL17	PBS	0.00183976	0.0276753	0.669662
Kpna1	CEP-2	SP	EPO_IL17	PBS	0.000160677	0.00339162	-0.463872
Lamtor3	CEP-2	SP	EPO_IL17	PBS	0.000126471	0.00273409	-0.582624
Lamtor5	CEP-2	SP	EPO_IL17	PBS	1.78916e-11	1.16572e-09	0.449053
Lap3	CEP-2	SP	EPO_IL17	PBS	7.62957e-09	3.51344e-07	0.418823
Lars	CEP-2	SP	EPO_IL17	PBS	1.16965e-06	3.85215e-05	0.273225
Lbr	CEP-2	SP	EPO_IL17	PBS	1.04967e-17	1.19407e-15	-0.445347
Lcmt1	CEP-2	SP	EPO_IL17	PBS	0.00063848	0.0112326	0.358404
Ldha	CEP-2	SP	EPO_IL17	PBS	3.61046e-52	2.30249e-49	0.814313
Letm1	CEP-2	SP	EPO_IL17	PBS	2.88244e-06	8.89456e-05	0.343211
Lgals1	CEP-2	SP	EPO_IL17	PBS	1.92331e-08	8.38012e-07	1.43415
Lman1	CEP-2	SP	EPO_IL17	PBS	2.68241e-07	9.81763e-06	0.293513
Lmo4	CEP-2	SP	EPO_IL17	PBS	0.000730874	0.0125769	0.704138
Lrig1	CEP-2	SP	EPO_IL17	PBS	7.60037e-13	5.5346e-11	-1.15596
Lrrc45	CEP-2	SP	EPO_IL17	PBS	0.00322877	0.0444987	0.580517
Lrrc59	CEP-2	SP	EPO_IL17	PBS	0.000130024	0.00280364	0.28582
Lsm1	CEP-2	SP	EPO_IL17	PBS	4.83261e-07	1.70928e-05	0.420704
Lsm11	CEP-2	SP	EPO_IL17	PBS	0.000560676	0.0100678	0.611597
Lyar	CEP-2	SP	EPO_IL17	PBS	3.15362e-19	3.904e-17	0.423414
Macf1	CEP-2	SP	EPO_IL17	PBS	1.96278e-05	0.000507453	-0.326663
Malsu1	CEP-2	SP	EPO_IL17	PBS	2.54559e-05	0.00063549	0.363392
Maml3	CEP-2	SP	EPO_IL17	PBS	0.000215698	0.00439861	0.608474
Manbal	CEP-2	SP	EPO_IL17	PBS	0.00270671	0.0382506	0.456874
Map4k5	CEP-2	SP	EPO_IL17	PBS	3.09278e-05	0.000764836	-0.440315
March7	CEP-2	SP	EPO_IL17	PBS	0.00138258	0.02191	0.358515
Mat2b	CEP-2	SP	EPO_IL17	PBS	1.144e-05	0.000310651	0.279424
Mcee	CEP-2	SP	EPO_IL17	PBS	1.00495e-05	0.00027574	-0.505817
Mcm10	CEP-2	SP	EPO_IL17	PBS	6.24599e-07	2.16909e-05	-0.435086
Mdh2	CEP-2	SP	EPO_IL17	PBS	3.38601e-09	1.63437e-07	0.284241
Mdn1	CEP-2	SP	EPO_IL17	PBS	1.88746e-05	0.000489183	0.454693
Mdp1	CEP-2	SP	EPO_IL17	PBS	0.000783327	0.0132945	0.325032
Mea1	CEP-2	SP	EPO_IL17	PBS	7.48131e-05	0.00170764	0.455572
Med12	CEP-2	SP	EPO_IL17	PBS	0.00332117	0.045593	-0.364604
Med25	CEP-2	SP	EPO_IL17	PBS	0.000529836	0.0096124	0.581392
Megf9	CEP-2	SP	EPO_IL17	PBS	0.00141376	0.0223032	-0.426076
Metrn	CEP-2	SP	EPO_IL17	PBS	2.74744e-05	0.000682642	0.441093
Mettl1	CEP-2	SP	EPO_IL17	PBS	0.00193401	0.0289072	0.27618
Mfhas1	CEP-2	SP	EPO_IL17	PBS	1.34293e-08	5.94989e-07	-0.445211
Mgat5	CEP-2	SP	EPO_IL17	PBS	6.65521e-07	2.29229e-05	0.739372
Mgst3	CEP-2	SP	EPO_IL17	PBS	3.6807e-36	1.22953e-33	-0.800963
Micall2	CEP-2	SP	EPO_IL17	PBS	6.14443e-05	0.00143003	-0.773367
Mif	CEP-2	SP	EPO_IL17	PBS	3.90423e-25	6.96309e-23	0.445108
Mipep	CEP-2	SP	EPO_IL17	PBS	0.00126565	0.0202552	0.414529
Mis12	CEP-2	SP	EPO_IL17	PBS	2.17224e-05	0.000556819	-0.365154
Mki67	CEP-2	SP	EPO_IL17	PBS	8.98705e-09	4.05864e-07	-0.324276
Mkrn1	CEP-2	SP	EPO_IL17	PBS	5.84586e-14	4.80571e-12	0.375837
Mns1	CEP-2	SP	EPO_IL17	PBS	1.164e-20	1.60107e-18	0.390172
Mpp6	CEP-2	SP	EPO_IL17	PBS	1.06668e-05	0.000291914	0.297779
Mrpl11	CEP-2	SP	EPO_IL17	PBS	5.37989e-13	3.95874e-11	0.459345
Mrpl12	CEP-2	SP	EPO_IL17	PBS	5.46334e-12	3.7089e-10	0.353619
Mrpl13	CEP-2	SP	EPO_IL17	PBS	7.75806e-07	2.63336e-05	0.306133
Mrpl2	CEP-2	SP	EPO_IL17	PBS	2.51205e-06	7.8553e-05	0.357826
Mrpl20	CEP-2	SP	EPO_IL17	PBS	5.75193e-15	5.30918e-13	0.363342
Mrpl30	CEP-2	SP	EPO_IL17	PBS	1.07221e-10	6.33838e-09	0.285193
Mrpl34	CEP-2	SP	EPO_IL17	PBS	1.14012e-18	1.35558e-16	0.402205
Mrpl44	CEP-2	SP	EPO_IL17	PBS	1.64854e-06	5.24863e-05	0.572771
Mrpl52	CEP-2	SP	EPO_IL17	PBS	7.32811e-20	9.51975e-18	-0.451853
Mrps16	CEP-2	SP	EPO_IL17	PBS	8.63945e-12	5.82747e-10	0.333439
Mrps24	CEP-2	SP	EPO_IL17	PBS	6.72094e-11	4.07614e-09	0.275685
Mrps26	CEP-2	SP	EPO_IL17	PBS	3.17243e-11	1.99295e-09	0.346831
Mrps9	CEP-2	SP	EPO_IL17	PBS	4.15479e-06	0.000125448	0.36627
Mrrf	CEP-2	SP	EPO_IL17	PBS	0.000545412	0.00982722	0.394666
Msh6	CEP-2	SP	EPO_IL17	PBS	9.99345e-09	4.49385e-07	-0.357878
Msi2	CEP-2	SP	EPO_IL17	PBS	0.000655993	0.0114949	0.311847
Msn	CEP-2	SP	EPO_IL17	PBS	2.26313e-12	1.58758e-10	0.505856
Mt1	CEP-2	SP	EPO_IL17	PBS	6.60281e-26	1.28663e-23	0.569205
Mt2	CEP-2	SP	EPO_IL17	PBS	1.50621e-23	2.45723e-21	0.635381
Mtap	CEP-2	SP	EPO_IL17	PBS	0.00194398	0.0289944	0.786801
Mtdh	CEP-2	SP	EPO_IL17	PBS	6.65358e-10	3.50061e-08	0.28325
Mtfr1l	CEP-2	SP	EPO_IL17	PBS	0.000367425	0.00704232	0.476228
Mtg1	CEP-2	SP	EPO_IL17	PBS	0.00124039	0.019931	0.657333
Mthfd2	CEP-2	SP	EPO_IL17	PBS	1.77115e-16	1.82715e-14	0.738376
Mxd4	CEP-2	SP	EPO_IL17	PBS	0.0035092	0.0477691	0.495611
Mydgf	CEP-2	SP	EPO_IL17	PBS	1.71685e-11	1.12208e-09	0.427313
Myo18a	CEP-2	SP	EPO_IL17	PBS	1.53048e-06	4.9099e-05	0.353054
Myo1d	CEP-2	SP	EPO_IL17	PBS	2.42009e-14	2.05366e-12	0.548133
N6amt1	CEP-2	SP	EPO_IL17	PBS	0.00299941	0.041803	0.425739
Naa10	CEP-2	SP	EPO_IL17	PBS	1.46473e-09	7.42776e-08	0.36609
Naa35	CEP-2	SP	EPO_IL17	PBS	1.22467e-06	4.00369e-05	0.484768
Nabp2	CEP-2	SP	EPO_IL17	PBS	2.49517e-13	1.91645e-11	0.65423
Nadk	CEP-2	SP	EPO_IL17	PBS	4.75002e-06	0.000140993	0.623597
Narf	CEP-2	SP	EPO_IL17	PBS	8.56231e-07	2.86477e-05	0.468632
Ncapg2	CEP-2	SP	EPO_IL17	PBS	7.08561e-09	3.28451e-07	-0.382019
Ncoa1	CEP-2	SP	EPO_IL17	PBS	2.1408e-07	7.90407e-06	-0.804574
Ndfip2	CEP-2	SP	EPO_IL17	PBS	0.00210195	0.0309594	0.50852
Ndufa1	CEP-2	SP	EPO_IL17	PBS	2.54707e-23	4.06084e-21	-0.613231
Ndufa8	CEP-2	SP	EPO_IL17	PBS	9.11514e-14	7.34974e-12	0.375974
Ndufb5	CEP-2	SP	EPO_IL17	PBS	3.71648e-23	5.8807e-21	0.391668
Ndufs7	CEP-2	SP	EPO_IL17	PBS	8.44421e-22	1.23409e-19	0.386974
Ndufs8	CEP-2	SP	EPO_IL17	PBS	1.8836e-08	8.22416e-07	0.315644
Nedd8	CEP-2	SP	EPO_IL17	PBS	4.73813e-17	5.19343e-15	0.288484
Nf1	CEP-2	SP	EPO_IL17	PBS	0.000943982	0.0155655	0.450813
Nfu1	CEP-2	SP	EPO_IL17	PBS	0.00263043	0.0374289	0.40075
Nfx1	CEP-2	SP	EPO_IL17	PBS	4.78371e-10	2.57476e-08	-0.353664
Ngp	CEP-2	SP	EPO_IL17	PBS	5.23076e-07	1.84391e-05	-1.18554
Nhp2	CEP-2	SP	EPO_IL17	PBS	7.81274e-19	9.44938e-17	0.415978
Nipsnap3b	CEP-2	SP	EPO_IL17	PBS	0.00218616	0.0319721	0.613302
Nln	CEP-2	SP	EPO_IL17	PBS	0.000963399	0.0158644	0.652062
Nme1	CEP-2	SP	EPO_IL17	PBS	2.08044e-37	7.17753e-35	0.449861
Nop58	CEP-2	SP	EPO_IL17	PBS	3.27065e-15	3.12867e-13	-0.375775
Npm3	CEP-2	SP	EPO_IL17	PBS	9.81161e-26	1.87714e-23	0.696957
Nrip1	CEP-2	SP	EPO_IL17	PBS	2.20465e-08	9.52705e-07	0.33608
Nt5c	CEP-2	SP	EPO_IL17	PBS	3.15492e-10	1.72904e-08	0.434274
Ntan1	CEP-2	SP	EPO_IL17	PBS	8.03405e-05	0.00181999	0.399809
Nubp1	CEP-2	SP	EPO_IL17	PBS	3.24399e-06	9.93737e-05	0.355981
Nucb1	CEP-2	SP	EPO_IL17	PBS	0.000746125	0.0128077	0.402081
Ogfrl1	CEP-2	SP	EPO_IL17	PBS	1.76344e-10	1.00031e-08	-0.483012
Ola1	CEP-2	SP	EPO_IL17	PBS	5.62091e-23	8.76238e-21	0.490117
Optn	CEP-2	SP	EPO_IL17	PBS	6.09319e-05	0.00142006	-0.438579
Osbpl3	CEP-2	SP	EPO_IL17	PBS	8.97719e-07	2.98932e-05	1.54545
Ostc	CEP-2	SP	EPO_IL17	PBS	1.04738e-14	9.30048e-13	0.556733
Otud4	CEP-2	SP	EPO_IL17	PBS	0.000156535	0.00331084	-0.334282
Pafah1b3	CEP-2	SP	EPO_IL17	PBS	2.91093e-05	0.000721562	1.03804
Pag1	CEP-2	SP	EPO_IL17	PBS	0.000251363	0.00505247	0.556333
Pam16	CEP-2	SP	EPO_IL17	PBS	1.50507e-05	0.00039892	0.330599
Parn	CEP-2	SP	EPO_IL17	PBS	0.000284642	0.0056194	0.449055
Pcbd2	CEP-2	SP	EPO_IL17	PBS	6.08268e-08	2.42443e-06	-0.405087
Pced1b	CEP-2	SP	EPO_IL17	PBS	0.000868053	0.0144986	-1.4219
Pdcd6	CEP-2	SP	EPO_IL17	PBS	2.57986e-09	1.26006e-07	0.36548
Pddc1	CEP-2	SP	EPO_IL17	PBS	0.000189816	0.00392824	0.649059
Pde4a	CEP-2	SP	EPO_IL17	PBS	0.0018097	0.0273404	1.3261
Pdgfd	CEP-2	SP	EPO_IL17	PBS	2.81044e-09	1.36595e-07	-1.41226
Pdha1	CEP-2	SP	EPO_IL17	PBS	1.66906e-07	6.27241e-06	0.373367
Pdzk1ip1	CEP-2	SP	EPO_IL17	PBS	2.86597e-13	2.16181e-11	-1.16266
Pet100	CEP-2	SP	EPO_IL17	PBS	1.52849e-07	5.76472e-06	-0.478356
Pex14	CEP-2	SP	EPO_IL17	PBS	0.00112117	0.018178	0.571525
Pex3	CEP-2	SP	EPO_IL17	PBS	1.82077e-05	0.000474822	0.672859
Pgam1	CEP-2	SP	EPO_IL17	PBS	3.41727e-11	2.12771e-09	1.71692
Pgd	CEP-2	SP	EPO_IL17	PBS	1.46337e-07	5.53895e-06	0.526689
Pgls	CEP-2	SP	EPO_IL17	PBS	3.84406e-08	1.58936e-06	0.275181
Pgm1	CEP-2	SP	EPO_IL17	PBS	0.00154847	0.0239295	0.528859
Pgrmc2	CEP-2	SP	EPO_IL17	PBS	8.63328e-07	2.88393e-05	-0.381017
Phgdh	CEP-2	SP	EPO_IL17	PBS	5.99192e-31	1.5962e-28	1.59609
Pi4k2b	CEP-2	SP	EPO_IL17	PBS	1.60512e-06	5.12592e-05	-0.460862
Picalm	CEP-2	SP	EPO_IL17	PBS	5.58982e-08	2.24072e-06	-0.353069
Pitpnc1	CEP-2	SP	EPO_IL17	PBS	7.73419e-07	2.6295e-05	0.373994
Pkp4	CEP-2	SP	EPO_IL17	PBS	3.74274e-11	2.32348e-09	1.86276
Plaa	CEP-2	SP	EPO_IL17	PBS	0.00224448	0.0326661	0.307841
Plcl2	CEP-2	SP	EPO_IL17	PBS	5.80268e-06	0.000169608	-0.343971
Plekhj1	CEP-2	SP	EPO_IL17	PBS	3.30534e-07	1.19726e-05	0.356518
Pmm1	CEP-2	SP	EPO_IL17	PBS	0.00236797	0.0342502	0.317027
Pmpcb	CEP-2	SP	EPO_IL17	PBS	1.59157e-06	5.0981e-05	0.390026
Pmvk	CEP-2	SP	EPO_IL17	PBS	0.000811177	0.0136789	0.310292
Pnrc1	CEP-2	SP	EPO_IL17	PBS	0.00105594	0.0172266	0.41635
Podxl	CEP-2	SP	EPO_IL17	PBS	3.86904e-05	0.000938064	3.09495
Pola1	CEP-2	SP	EPO_IL17	PBS	1.16704e-08	5.20348e-07	-0.31091
Polr2c	CEP-2	SP	EPO_IL17	PBS	6.80091e-09	3.16648e-07	0.331081
Polr2f	CEP-2	SP	EPO_IL17	PBS	1.96757e-11	1.27408e-09	0.316517
Polr2g	CEP-2	SP	EPO_IL17	PBS	7.36215e-05	0.00168592	0.323583
Polr2h	CEP-2	SP	EPO_IL17	PBS	1.95502e-08	8.48317e-07	0.426246
Polr2m	CEP-2	SP	EPO_IL17	PBS	8.80311e-06	0.000245705	0.333078
Pom121	CEP-2	SP	EPO_IL17	PBS	0.000524089	0.00954105	0.359876
Pop5	CEP-2	SP	EPO_IL17	PBS	9.31758e-07	3.08801e-05	0.309234
Ppa1	CEP-2	SP	EPO_IL17	PBS	2.96887e-28	6.6468e-26	0.761182
Ppm1e	CEP-2	SP	EPO_IL17	PBS	0.000597203	0.010606	2.07117
Ppox	CEP-2	SP	EPO_IL17	PBS	1.26813e-05	0.000340407	-0.428832
Ppp1r14b	CEP-2	SP	EPO_IL17	PBS	5.57981e-22	8.21169e-20	0.399748
Ppp2r5c	CEP-2	SP	EPO_IL17	PBS	0.000233843	0.00472739	0.299962
Prdx6	CEP-2	SP	EPO_IL17	PBS	5.16743e-14	4.26465e-12	0.446576
Prelid1	CEP-2	SP	EPO_IL17	PBS	7.29798e-19	8.8778e-17	0.445485
Prep	CEP-2	SP	EPO_IL17	PBS	0.00180761	0.0273404	0.321843
Prkar2a	CEP-2	SP	EPO_IL17	PBS	0.00210082	0.0309594	0.53982
Prkcsh	CEP-2	SP	EPO_IL17	PBS	2.05026e-05	0.000527478	0.357071
Prmt1	CEP-2	SP	EPO_IL17	PBS	3.30559e-11	2.07042e-09	0.364985
Prorsd1	CEP-2	SP	EPO_IL17	PBS	7.54912e-05	0.00171753	0.330054
Prpf19	CEP-2	SP	EPO_IL17	PBS	1.36712e-06	4.41274e-05	0.338546
Prpf31	CEP-2	SP	EPO_IL17	PBS	1.52837e-05	0.000404076	0.355126
Prpf4b	CEP-2	SP	EPO_IL17	PBS	1.42129e-09	7.22489e-08	-0.251361
Prpsap1	CEP-2	SP	EPO_IL17	PBS	1.08098e-10	6.37236e-09	0.647392
Prss50	CEP-2	SP	EPO_IL17	PBS	5.17969e-10	2.76666e-08	-1.81174
Psat1	CEP-2	SP	EPO_IL17	PBS	1.23745e-13	9.86444e-12	1.28476
Psma7	CEP-2	SP	EPO_IL17	PBS	3.87827e-33	1.13359e-30	0.449813
Psmb10	CEP-2	SP	EPO_IL17	PBS	5.07241e-20	6.71376e-18	1.16429
Psmb3	CEP-2	SP	EPO_IL17	PBS	7.09453e-14	5.74248e-12	0.339763
Psmb4	CEP-2	SP	EPO_IL17	PBS	3.26765e-18	3.82043e-16	0.387878
Psmb5	CEP-2	SP	EPO_IL17	PBS	2.90773e-26	5.94109e-24	0.471631
Psmb6	CEP-2	SP	EPO_IL17	PBS	6.47621e-14	5.28263e-12	0.373518
Psmc5	CEP-2	SP	EPO_IL17	PBS	8.88709e-08	3.45709e-06	0.31477
Psmd10	CEP-2	SP	EPO_IL17	PBS	0.000225984	0.00458615	0.381162
Psmf1	CEP-2	SP	EPO_IL17	PBS	0.00072946	0.0125729	-0.276743
Psmg1	CEP-2	SP	EPO_IL17	PBS	8.31044e-06	0.000234127	0.388878
Psph	CEP-2	SP	EPO_IL17	PBS	0.00114265	0.0184694	0.331777
Ptges2	CEP-2	SP	EPO_IL17	PBS	0.00102979	0.0168392	0.523193
Ptgr1	CEP-2	SP	EPO_IL17	PBS	0.00312302	0.043325	0.709754
Ptk2b	CEP-2	SP	EPO_IL17	PBS	4.27042e-06	0.000128571	1.02372
Ptpn13	CEP-2	SP	EPO_IL17	PBS	0.00345459	0.0471478	-1.71809
Ptprc	CEP-2	SP	EPO_IL17	PBS	0.00313938	0.0435232	-1.38979
Ptprj	CEP-2	SP	EPO_IL17	PBS	0.00010481	0.00230967	0.62591
Qars	CEP-2	SP	EPO_IL17	PBS	0.00196047	0.029199	0.284408
Qdpr	CEP-2	SP	EPO_IL17	PBS	2.34665e-05	0.000591439	0.480873
Rab11a	CEP-2	SP	EPO_IL17	PBS	0.00126548	0.0202552	0.349584
Rab22a	CEP-2	SP	EPO_IL17	PBS	0.00202958	0.0300792	0.308101
Rab2a	CEP-2	SP	EPO_IL17	PBS	4.58702e-08	1.87081e-06	0.314144
Rab38	CEP-2	SP	EPO_IL17	PBS	2.21001e-05	0.000564832	1.15722
Rab5c	CEP-2	SP	EPO_IL17	PBS	0.000779782	0.013245	0.274112
Rab8b	CEP-2	SP	EPO_IL17	PBS	3.77055e-09	1.81582e-07	0.390611
Rala	CEP-2	SP	EPO_IL17	PBS	0.000291254	0.00573917	0.43445
Ralgapa2	CEP-2	SP	EPO_IL17	PBS	0.00166052	0.0253413	0.39581
Ranbp10	CEP-2	SP	EPO_IL17	PBS	0.00296043	0.0413693	-0.332616
Rangrf	CEP-2	SP	EPO_IL17	PBS	4.13645e-12	2.82635e-10	0.590126
Rb1	CEP-2	SP	EPO_IL17	PBS	3.29029e-05	0.000808926	-0.285914
Rbfa	CEP-2	SP	EPO_IL17	PBS	5.3413e-08	2.14518e-06	0.539203
Rbm7	CEP-2	SP	EPO_IL17	PBS	0.00183264	0.0276275	0.362302
Rbm8a	CEP-2	SP	EPO_IL17	PBS	2.83938e-07	1.03741e-05	0.268638
Rec114	CEP-2	SP	EPO_IL17	PBS	7.21916e-15	6.60553e-13	-1.14128
Relt	CEP-2	SP	EPO_IL17	PBS	0.000996651	0.0163735	-0.64195
Reps2	CEP-2	SP	EPO_IL17	PBS	9.83591e-05	0.00218351	0.462163
Rer1	CEP-2	SP	EPO_IL17	PBS	9.83506e-05	0.00218351	0.339075
Rexo2	CEP-2	SP	EPO_IL17	PBS	4.2181e-17	4.64764e-15	0.30094
Rfc4	CEP-2	SP	EPO_IL17	PBS	2.70218e-15	2.59668e-13	-0.384089
Rfesd	CEP-2	SP	EPO_IL17	PBS	1.8204e-06	5.76963e-05	0.322276
Rhobtb3	CEP-2	SP	EPO_IL17	PBS	0.000167311	0.00351755	-0.762767
Ripk3	CEP-2	SP	EPO_IL17	PBS	0.00256345	0.0366743	1.1983
Rmi2	CEP-2	SP	EPO_IL17	PBS	0.000532041	0.00962753	-0.517664
Rnf130	CEP-2	SP	EPO_IL17	PBS	0.000184967	0.00384648	-0.53634
Rnf144b	CEP-2	SP	EPO_IL17	PBS	0.00338035	0.0463147	1.44005
Rnf220	CEP-2	SP	EPO_IL17	PBS	8.54623e-07	2.86394e-05	0.612888
Rnf24	CEP-2	SP	EPO_IL17	PBS	0.000313385	0.00614078	-0.866839
Rnh1	CEP-2	SP	EPO_IL17	PBS	1.37727e-05	0.000367826	0.467403
Rnpep	CEP-2	SP	EPO_IL17	PBS	8.98306e-06	0.000250064	0.804721
Rpa2	CEP-2	SP	EPO_IL17	PBS	5.8955e-09	2.77563e-07	-0.358735
Rpl26	CEP-2	SP	EPO_IL17	PBS	8.0099e-50	4.32227e-47	-0.27582
Rps27rt	CEP-2	SP	EPO_IL17	PBS	7.39319e-05	0.00169119	-0.465534
Rreb1	CEP-2	SP	EPO_IL17	PBS	1.22517e-06	4.00369e-05	0.416935
Rrm2	CEP-2	SP	EPO_IL17	PBS	1.15616e-13	9.25147e-12	-0.36491
Rrp1	CEP-2	SP	EPO_IL17	PBS	1.69657e-09	8.52134e-08	0.299792
Runx3	CEP-2	SP	EPO_IL17	PBS	0.000368917	0.00706448	0.498168
Ruvbl1	CEP-2	SP	EPO_IL17	PBS	5.10065e-11	3.13869e-09	0.352641
Ruvbl2	CEP-2	SP	EPO_IL17	PBS	0.000540722	0.00975651	0.280188
Rwdd1	CEP-2	SP	EPO_IL17	PBS	1.01882e-09	5.2168e-08	0.332187
Samhd1	CEP-2	SP	EPO_IL17	PBS	6.85911e-06	0.000196395	0.412777
Samm50	CEP-2	SP	EPO_IL17	PBS	2.42248e-09	1.19394e-07	0.372066
Sap30l	CEP-2	SP	EPO_IL17	PBS	0.00154563	0.0239174	0.609208
Sar1b	CEP-2	SP	EPO_IL17	PBS	0.00352323	0.047875	0.260913
Sars	CEP-2	SP	EPO_IL17	PBS	2.72393e-06	8.48003e-05	0.328421
Scd2	CEP-2	SP	EPO_IL17	PBS	5.45785e-10	2.89321e-08	0.916283
Sco2	CEP-2	SP	EPO_IL17	PBS	0.00139622	0.0221094	0.553279
Scoc	CEP-2	SP	EPO_IL17	PBS	3.53322e-12	2.42995e-10	-0.474012
Sdhd	CEP-2	SP	EPO_IL17	PBS	5.65464e-07	1.97677e-05	0.294943
Sec11a	CEP-2	SP	EPO_IL17	PBS	7.21087e-10	3.76558e-08	0.345351
Sec13	CEP-2	SP	EPO_IL17	PBS	0.000414314	0.00776425	0.325035
Sec31a	CEP-2	SP	EPO_IL17	PBS	0.000184507	0.00384071	0.4969
Sec62	CEP-2	SP	EPO_IL17	PBS	7.67124e-09	3.52492e-07	-0.299802
Selt	CEP-2	SP	EPO_IL17	PBS	0.00047558	0.00877946	0.27854
Sept1	CEP-2	SP	EPO_IL17	PBS	0.000162288	0.00341878	0.633007
Sept11	CEP-2	SP	EPO_IL17	PBS	0.00326429	0.0449587	0.333695
Serf2	CEP-2	SP	EPO_IL17	PBS	3.76676e-32	1.05695e-29	-0.308815
Serp1	CEP-2	SP	EPO_IL17	PBS	1.24815e-05	0.000336759	0.410636
Serpinb6a	CEP-2	SP	EPO_IL17	PBS	6.88964e-06	0.000197001	0.81405
Sf3b2	CEP-2	SP	EPO_IL17	PBS	3.15153e-20	4.22446e-18	0.329267
Sfxn1	CEP-2	SP	EPO_IL17	PBS	7.93076e-09	3.63623e-07	0.273124
Sgk3	CEP-2	SP	EPO_IL17	PBS	1.1325e-17	1.28137e-15	-0.836687
Sgta	CEP-2	SP	EPO_IL17	PBS	1.21035e-05	0.00032698	0.589031
Sh3bgrl3	CEP-2	SP	EPO_IL17	PBS	0.000224673	0.00456394	0.476521
Shkbp1	CEP-2	SP	EPO_IL17	PBS	0.00127146	0.0203327	0.451299
Shmt2	CEP-2	SP	EPO_IL17	PBS	2.98777e-12	2.06834e-10	0.665891
Slc20a1	CEP-2	SP	EPO_IL17	PBS	0.000455059	0.00844507	-0.392506
Slc22a4	CEP-2	SP	EPO_IL17	PBS	2.02118e-12	1.42737e-10	-0.723738
Slc25a1	CEP-2	SP	EPO_IL17	PBS	1.7698e-07	6.63911e-06	0.65214
Slc25a13	CEP-2	SP	EPO_IL17	PBS	0.00214727	0.0315127	0.582298
Slc25a24	CEP-2	SP	EPO_IL17	PBS	0.00350293	0.0477147	-0.448293
Slc25a3	CEP-2	SP	EPO_IL17	PBS	2.078e-20	2.8033e-18	0.292635
Slc25a33	CEP-2	SP	EPO_IL17	PBS	0.00365157	0.0494513	0.764837
Slc25a37	CEP-2	SP	EPO_IL17	PBS	2.44163e-11	1.55709e-09	-0.721519
Slc25a4	CEP-2	SP	EPO_IL17	PBS	8.03072e-41	3.07284e-38	1.06758
Slc25a5	CEP-2	SP	EPO_IL17	PBS	7.24163e-20	9.46584e-18	0.364475
Slc4a1	CEP-2	SP	EPO_IL17	PBS	1.61125e-11	1.05635e-09	-1.39735
Slc6a20a	CEP-2	SP	EPO_IL17	PBS	1.08443e-19	1.36658e-17	-1.63957
Slc6a6	CEP-2	SP	EPO_IL17	PBS	0.000793136	0.0134371	0.56025
Slirp	CEP-2	SP	EPO_IL17	PBS	3.20724e-07	1.16373e-05	-0.331592
Smarca2	CEP-2	SP	EPO_IL17	PBS	4.3404e-06	0.000130119	0.941393
Smim20	CEP-2	SP	EPO_IL17	PBS	8.39222e-07	2.81682e-05	0.50782
Smim4	CEP-2	SP	EPO_IL17	PBS	2.03198e-07	7.52871e-06	-0.319081
Smo	CEP-2	SP	EPO_IL17	PBS	5.66167e-05	0.00132536	0.699336
[truncated: 986 more rows]

## Sheet: EPO_IL17_vs_EPO
gene	cellstate	organ	condition	reference	pval	adj_pval	log2fc
1700112E06Rik	CEP-1	BM	EPO_IL17	EPO	2.51295e-06	0.000140278	0.546774
1810022K09Rik	CEP-1	BM	EPO_IL17	EPO	6.95344e-07	4.51652e-05	-0.302173
4930402H24Rik	CEP-1	BM	EPO_IL17	EPO	0.00230487	0.0420687	0.475686
6030458C11Rik	CEP-1	BM	EPO_IL17	EPO	1.04432e-05	0.000478816	0.357046
8030462N17Rik	CEP-1	BM	EPO_IL17	EPO	0.000877624	0.0193805	0.478003
9530068E07Rik	CEP-1	BM	EPO_IL17	EPO	0.00233575	0.0424267	0.510555
AY036118	CEP-1	BM	EPO_IL17	EPO	1.91762e-12	4.07639e-10	0.580616
Abca3	CEP-1	BM	EPO_IL17	EPO	0.000233354	0.00654054	0.2907
Abcc4	CEP-1	BM	EPO_IL17	EPO	0.00122168	0.0251323	0.519968
Abi1	CEP-1	BM	EPO_IL17	EPO	0.000231353	0.00651216	0.339943
Abl1	CEP-1	BM	EPO_IL17	EPO	0.0022939	0.0419056	0.445093
Acsl6	CEP-1	BM	EPO_IL17	EPO	0.00254883	0.0456046	0.776823
Acss1	CEP-1	BM	EPO_IL17	EPO	1.97341e-05	0.00081273	0.463394
Adgre5	CEP-1	BM	EPO_IL17	EPO	0.000127208	0.00396019	0.431713
Adi1	CEP-1	BM	EPO_IL17	EPO	0.00108935	0.0229482	-0.410391
Adk	CEP-1	BM	EPO_IL17	EPO	1.58003e-09	2.00312e-07	0.353369
Aftph	CEP-1	BM	EPO_IL17	EPO	1.66459e-05	0.000710576	0.51337
Agap1	CEP-1	BM	EPO_IL17	EPO	7.22844e-09	7.60612e-07	0.698837
Ago2	CEP-1	BM	EPO_IL17	EPO	8.07299e-08	6.61074e-06	0.269363
Ago3	CEP-1	BM	EPO_IL17	EPO	0.00121618	0.0250681	0.45867
Airn	CEP-1	BM	EPO_IL17	EPO	2.79897e-06	0.000153797	0.473475
Akap10	CEP-1	BM	EPO_IL17	EPO	5.72912e-06	0.000285034	0.478637
Alg6	CEP-1	BM	EPO_IL17	EPO	9.11111e-08	7.37474e-06	0.749376
Alms1	CEP-1	BM	EPO_IL17	EPO	0.000311179	0.00823745	0.411733
Ambra1	CEP-1	BM	EPO_IL17	EPO	1.09139e-07	8.66725e-06	0.502019
Amfr	CEP-1	BM	EPO_IL17	EPO	1.02431e-05	0.000472733	0.488654
Ammecr1	CEP-1	BM	EPO_IL17	EPO	2.3354e-10	3.64062e-08	0.347896
Ank1	CEP-1	BM	EPO_IL17	EPO	5.7424e-11	9.74586e-09	0.358596
Ankrd17	CEP-1	BM	EPO_IL17	EPO	7.14177e-10	9.69669e-08	0.396645
Ankrd26	CEP-1	BM	EPO_IL17	EPO	0.000545728	0.0130066	0.291525
Ankrd28	CEP-1	BM	EPO_IL17	EPO	3.0227e-05	0.00116935	0.42541
Araf	CEP-1	BM	EPO_IL17	EPO	6.30372e-05	0.00217835	0.483772
Arid1a	CEP-1	BM	EPO_IL17	EPO	6.75518e-10	9.23135e-08	0.49215
Arid1b	CEP-1	BM	EPO_IL17	EPO	3.51218e-15	1.11991e-12	0.73875
Arid2	CEP-1	BM	EPO_IL17	EPO	6.68893e-10	9.20056e-08	0.418775
Arl15	CEP-1	BM	EPO_IL17	EPO	1.01608e-07	8.13703e-06	0.5554
Ascc3	CEP-1	BM	EPO_IL17	EPO	1.46159e-05	0.000642155	0.28056
Ash1l	CEP-1	BM	EPO_IL17	EPO	2.78356e-07	2.02e-05	0.358388
Asxl2	CEP-1	BM	EPO_IL17	EPO	1.83478e-05	0.000770716	0.328814
Atg2b	CEP-1	BM	EPO_IL17	EPO	3.77307e-05	0.00140539	0.366814
Atp11c	CEP-1	BM	EPO_IL17	EPO	1.57428e-05	0.000683109	0.409189
Atp1b2	CEP-1	BM	EPO_IL17	EPO	0.000965195	0.0209408	0.286825
Atp2b4	CEP-1	BM	EPO_IL17	EPO	0.000750258	0.0170142	0.412005
Atp7b	CEP-1	BM	EPO_IL17	EPO	2.0403e-07	1.52805e-05	0.5088
Atp8a1	CEP-1	BM	EPO_IL17	EPO	0.000395445	0.0101012	0.283585
Atp9b	CEP-1	BM	EPO_IL17	EPO	8.36354e-05	0.00275017	0.446316
Atxn7l1	CEP-1	BM	EPO_IL17	EPO	2.48171e-06	0.000138903	0.493984
BC052040	CEP-1	BM	EPO_IL17	EPO	2.54495e-05	0.00101245	0.506286
Bcl11a	CEP-1	BM	EPO_IL17	EPO	8.18582e-12	1.5951e-09	0.351115
Bcor	CEP-1	BM	EPO_IL17	EPO	0.000597967	0.0140292	0.665971
Bex4	CEP-1	BM	EPO_IL17	EPO	0.00106601	0.0225696	0.364693
Bmp2k	CEP-1	BM	EPO_IL17	EPO	0.00189826	0.0356686	0.314844
Bmpr2	CEP-1	BM	EPO_IL17	EPO	7.31682e-07	4.70894e-05	0.669355
Bre	CEP-1	BM	EPO_IL17	EPO	5.75769e-05	0.00202288	0.326918
Btbd9	CEP-1	BM	EPO_IL17	EPO	5.9202e-07	3.9303e-05	0.632342
C2cd5	CEP-1	BM	EPO_IL17	EPO	0.000402671	0.0102593	0.404884
C330027C09Rik	CEP-1	BM	EPO_IL17	EPO	0.000117664	0.00371591	0.493312
C530008M17Rik	CEP-1	BM	EPO_IL17	EPO	2.69209e-08	2.4526e-06	0.455127
Cabin1	CEP-1	BM	EPO_IL17	EPO	0.00250968	0.0450602	0.262994
Camsap2	CEP-1	BM	EPO_IL17	EPO	3.58206e-05	0.00135427	0.448032
Capg	CEP-1	BM	EPO_IL17	EPO	0.001862	0.0351443	-0.428362
Ccar1	CEP-1	BM	EPO_IL17	EPO	1.42415e-08	1.41374e-06	0.291027
Ccng1	CEP-1	BM	EPO_IL17	EPO	0.0020763	0.0384646	0.336044
Ccny	CEP-1	BM	EPO_IL17	EPO	0.000544664	0.0130047	0.264781
Cd44	CEP-1	BM	EPO_IL17	EPO	2.1779e-05	0.000886538	0.404568
Cdca2	CEP-1	BM	EPO_IL17	EPO	2.49552e-05	0.000998447	0.439224
Cdk17	CEP-1	BM	EPO_IL17	EPO	7.2172e-06	0.000350776	0.440762
Cdk6	CEP-1	BM	EPO_IL17	EPO	4.41048e-10	6.44573e-08	0.321148
Cdk8	CEP-1	BM	EPO_IL17	EPO	7.73038e-06	0.000371429	0.348132
Cdkal1	CEP-1	BM	EPO_IL17	EPO	7.26067e-08	6.06352e-06	0.571316
Celf1	CEP-1	BM	EPO_IL17	EPO	2.64506e-09	3.12283e-07	0.333014
Cenpb	CEP-1	BM	EPO_IL17	EPO	0.000837165	0.0186115	-0.375048
Cenpe	CEP-1	BM	EPO_IL17	EPO	0.00157463	0.0307781	0.278193
Cenpp	CEP-1	BM	EPO_IL17	EPO	1.18169e-06	7.18745e-05	0.361159
Cep128	CEP-1	BM	EPO_IL17	EPO	7.53388e-08	6.21767e-06	0.365073
Cep85	CEP-1	BM	EPO_IL17	EPO	7.74334e-05	0.00260317	0.498538
Cept1	CEP-1	BM	EPO_IL17	EPO	0.00236438	0.0428582	0.512896
Chd6	CEP-1	BM	EPO_IL17	EPO	1.06752e-05	0.00048733	0.455427
Cherp	CEP-1	BM	EPO_IL17	EPO	0.00157619	0.0307781	0.333352
Chst11	CEP-1	BM	EPO_IL17	EPO	8.91969e-07	5.6202e-05	0.748067
Cit	CEP-1	BM	EPO_IL17	EPO	0.00141551	0.0283611	0.3171
Clasp2	CEP-1	BM	EPO_IL17	EPO	0.000106304	0.00339996	0.358884
Clic4	CEP-1	BM	EPO_IL17	EPO	0.000272831	0.00741826	0.304208
Cmip	CEP-1	BM	EPO_IL17	EPO	2.1092e-06	0.000120293	0.337111
Cog5	CEP-1	BM	EPO_IL17	EPO	1.71662e-08	1.6648e-06	0.534158
Copg2	CEP-1	BM	EPO_IL17	EPO	0.00138337	0.0277796	0.428143
Cpd	CEP-1	BM	EPO_IL17	EPO	9.55014e-13	2.25823e-10	0.895435
Cpq	CEP-1	BM	EPO_IL17	EPO	5.35994e-08	4.62295e-06	0.387114
Crebbp	CEP-1	BM	EPO_IL17	EPO	6.13515e-07	4.03482e-05	0.420034
Cs	CEP-1	BM	EPO_IL17	EPO	3.73211e-07	2.65345e-05	0.363523
Cse1l	CEP-1	BM	EPO_IL17	EPO	1.5068e-08	1.4818e-06	0.463412
Cstf3	CEP-1	BM	EPO_IL17	EPO	1.40925e-05	0.000625687	0.407481
Ctnnb1	CEP-1	BM	EPO_IL17	EPO	2.03949e-06	0.000117592	0.339041
Cyth3	CEP-1	BM	EPO_IL17	EPO	0.000117772	0.00371591	0.264355
D930015E06Rik	CEP-1	BM	EPO_IL17	EPO	4.70111e-08	4.08821e-06	0.493279
Daam1	CEP-1	BM	EPO_IL17	EPO	3.16151e-06	0.000171479	0.265671
Dennd1a	CEP-1	BM	EPO_IL17	EPO	1.3833e-09	1.79701e-07	0.536365
Dhx15	CEP-1	BM	EPO_IL17	EPO	2.55628e-05	0.00101503	0.281769
Diaph3	CEP-1	BM	EPO_IL17	EPO	4.99544e-05	0.00176687	0.288652
Dis3l2	CEP-1	BM	EPO_IL17	EPO	0.00107535	0.0227444	0.3154
Dlg1	CEP-1	BM	EPO_IL17	EPO	7.71953e-06	0.000371429	0.420012
Dnah8	CEP-1	BM	EPO_IL17	EPO	0.000837495	0.0186115	0.807354
Dnajc6	CEP-1	BM	EPO_IL17	EPO	0.000192491	0.00560302	0.411032
Dopey2	CEP-1	BM	EPO_IL17	EPO	0.000257555	0.0070751	0.786189
Dpf3	CEP-1	BM	EPO_IL17	EPO	0.00278751	0.0492968	0.459162
Dph6	CEP-1	BM	EPO_IL17	EPO	1.61021e-05	0.00069583	0.481739
Dpm3	CEP-1	BM	EPO_IL17	EPO	7.32467e-08	6.09279e-06	-0.449246
Dpy19l1	CEP-1	BM	EPO_IL17	EPO	3.71296e-07	2.64879e-05	0.364951
Dym	CEP-1	BM	EPO_IL17	EPO	1.53519e-05	0.000671684	0.401055
Dyrk1a	CEP-1	BM	EPO_IL17	EPO	0.000176247	0.00519485	0.33977
E130308A19Rik	CEP-1	BM	EPO_IL17	EPO	6.55119e-09	6.96312e-07	0.542572
E2f3	CEP-1	BM	EPO_IL17	EPO	5.8338e-06	0.000289557	0.437222
Ell	CEP-1	BM	EPO_IL17	EPO	0.00241945	0.0437434	0.647091
Elmsan1	CEP-1	BM	EPO_IL17	EPO	0.00153596	0.0301815	0.493853
Enox2	CEP-1	BM	EPO_IL17	EPO	0.00231264	0.0421381	0.403912
Ep300	CEP-1	BM	EPO_IL17	EPO	2.93191e-05	0.00114207	0.332784
Ep400	CEP-1	BM	EPO_IL17	EPO	2.68669e-07	1.95645e-05	0.342804
Epb41	CEP-1	BM	EPO_IL17	EPO	3.9067e-09	4.44413e-07	0.42295
Epg5	CEP-1	BM	EPO_IL17	EPO	0.000575109	0.0135838	0.671422
Esyt2	CEP-1	BM	EPO_IL17	EPO	1.56373e-05	0.000681339	0.37675
Etv6	CEP-1	BM	EPO_IL17	EPO	3.6924e-08	3.27876e-06	0.487378
Evi5	CEP-1	BM	EPO_IL17	EPO	8.02945e-05	0.0026657	0.473721
Exoc4	CEP-1	BM	EPO_IL17	EPO	1.2865e-08	1.29543e-06	0.508088
Ext1	CEP-1	BM	EPO_IL17	EPO	8.92996e-16	3.03114e-13	0.694049
Fam120a	CEP-1	BM	EPO_IL17	EPO	2.94196e-11	5.33737e-09	0.421904
Fam126a	CEP-1	BM	EPO_IL17	EPO	3.18355e-09	3.70154e-07	0.453976
Fam172a	CEP-1	BM	EPO_IL17	EPO	1.21016e-07	9.4325e-06	0.408612
Fam179b	CEP-1	BM	EPO_IL17	EPO	0.000112719	0.00356717	0.490693
Fam193a	CEP-1	BM	EPO_IL17	EPO	8.33096e-05	0.00274804	0.439549
Fam50a	CEP-1	BM	EPO_IL17	EPO	0.000436882	0.0108807	-0.30088
Fanca	CEP-1	BM	EPO_IL17	EPO	0.000378164	0.00977698	0.523225
Far1	CEP-1	BM	EPO_IL17	EPO	3.46974e-07	2.50071e-05	0.376021
Fars2	CEP-1	BM	EPO_IL17	EPO	0.000974496	0.0210774	0.28894
Fbxl17	CEP-1	BM	EPO_IL17	EPO	4.30065e-07	2.97721e-05	0.59858
Fbxo11	CEP-1	BM	EPO_IL17	EPO	0.000427569	0.0107012	0.424188
Fbxw11	CEP-1	BM	EPO_IL17	EPO	0.000204069	0.00588307	0.458635
Fhit	CEP-1	BM	EPO_IL17	EPO	9.98127e-05	0.00321678	0.477972
Fnip1	CEP-1	BM	EPO_IL17	EPO	0.00184823	0.0349156	0.411614
Foxn3	CEP-1	BM	EPO_IL17	EPO	5.26838e-06	0.000265883	0.451921
Foxo3	CEP-1	BM	EPO_IL17	EPO	4.92311e-08	4.26366e-06	0.653947
Foxp1	CEP-1	BM	EPO_IL17	EPO	2.18427e-05	0.000887414	0.411821
Frrs1	CEP-1	BM	EPO_IL17	EPO	0.00137571	0.0276786	0.312963
Fryl	CEP-1	BM	EPO_IL17	EPO	5.31634e-07	3.5782e-05	0.393945
Fto	CEP-1	BM	EPO_IL17	EPO	4.23724e-08	3.71553e-06	0.430249
Ftsj1	CEP-1	BM	EPO_IL17	EPO	0.000210158	0.00604203	0.471533
Ftx	CEP-1	BM	EPO_IL17	EPO	0.00186399	0.0351502	0.582383
Fut8	CEP-1	BM	EPO_IL17	EPO	0.000371825	0.00963678	0.288572
Gab1	CEP-1	BM	EPO_IL17	EPO	0.000659645	0.0152385	0.70175
Gabpb2	CEP-1	BM	EPO_IL17	EPO	4.5698e-05	0.00164472	0.29141
Galnt10	CEP-1	BM	EPO_IL17	EPO	3.47641e-06	0.000185218	0.616135
Ganab	CEP-1	BM	EPO_IL17	EPO	0.000589278	0.0138697	0.297546
Garem	CEP-1	BM	EPO_IL17	EPO	1.05465e-06	6.48981e-05	0.485855
Gbf1	CEP-1	BM	EPO_IL17	EPO	0.000230118	0.00650045	0.437828
Gclc	CEP-1	BM	EPO_IL17	EPO	1.06374e-08	1.08672e-06	0.444045
Git2	CEP-1	BM	EPO_IL17	EPO	3.78254e-06	0.000199508	0.323037
Gls	CEP-1	BM	EPO_IL17	EPO	7.42904e-07	4.7521e-05	0.317466
Gna12	CEP-1	BM	EPO_IL17	EPO	7.89792e-06	0.000377754	0.388399
Gnb1	CEP-1	BM	EPO_IL17	EPO	2.67148e-05	0.00105679	0.304939
Golim4	CEP-1	BM	EPO_IL17	EPO	4.45796e-05	0.00161577	0.38589
Gramd4	CEP-1	BM	EPO_IL17	EPO	0.000128052	0.00398058	0.553265
Gse1	CEP-1	BM	EPO_IL17	EPO	1.20044e-05	0.000538664	0.444163
Gtpbp2	CEP-1	BM	EPO_IL17	EPO	0.0019492	0.036463	0.739905
Haus1	CEP-1	BM	EPO_IL17	EPO	0.000237061	0.00661665	-0.321692
Hectd1	CEP-1	BM	EPO_IL17	EPO	3.38026e-09	3.8873e-07	0.297552
Helz	CEP-1	BM	EPO_IL17	EPO	0.000430239	0.0107534	0.353001
Herc1	CEP-1	BM	EPO_IL17	EPO	5.61846e-08	4.80652e-06	0.314388
Herc4	CEP-1	BM	EPO_IL17	EPO	0.000326698	0.00858348	0.379313
Hist1h1d	CEP-1	BM	EPO_IL17	EPO	6.39062e-07	4.17673e-05	-0.487518
Hist1h1e	CEP-1	BM	EPO_IL17	EPO	4.76958e-09	5.28294e-07	-0.456202
Hist1h2bl	CEP-1	BM	EPO_IL17	EPO	0.000516704	0.0124702	-0.724696
Hist1h2bm	CEP-1	BM	EPO_IL17	EPO	0.000149347	0.00455508	-0.649296
Hist1h2bn	CEP-1	BM	EPO_IL17	EPO	3.12383e-08	2.80945e-06	-0.952992
Hist1h3e	CEP-1	BM	EPO_IL17	EPO	2.22828e-06	0.000126059	-0.491259
Hist1h3i	CEP-1	BM	EPO_IL17	EPO	2.51202e-08	2.34957e-06	-0.76927
Hist2h2ac	CEP-1	BM	EPO_IL17	EPO	5.03053e-11	8.74939e-09	-0.568842
Hist2h2bb-1	CEP-1	BM	EPO_IL17	EPO	8.64528e-11	1.41039e-08	-0.806259
Hmg20a	CEP-1	BM	EPO_IL17	EPO	0.000537824	0.0128619	0.369203
Hs2st1	CEP-1	BM	EPO_IL17	EPO	7.37383e-07	4.73117e-05	0.491041
Iars	CEP-1	BM	EPO_IL17	EPO	3.71256e-07	2.64879e-05	0.305381
Igf1r	CEP-1	BM	EPO_IL17	EPO	0.000512034	0.0124002	0.43144
Ikbkap	CEP-1	BM	EPO_IL17	EPO	0.000410723	0.0103517	0.413027
Ikzf1	CEP-1	BM	EPO_IL17	EPO	1.10793e-13	2.91455e-11	0.431193
Inpp5b	CEP-1	BM	EPO_IL17	EPO	0.000658589	0.0152308	0.517538
Insr	CEP-1	BM	EPO_IL17	EPO	0.00043353	0.0108228	0.552586
Ints2	CEP-1	BM	EPO_IL17	EPO	0.000109854	0.00349226	0.379909
Ints6	CEP-1	BM	EPO_IL17	EPO	0.000132364	0.00410854	0.343814
Ints7	CEP-1	BM	EPO_IL17	EPO	8.28118e-07	5.24932e-05	0.3547
Ipo9	CEP-1	BM	EPO_IL17	EPO	0.00235835	0.0427858	0.401747
Itch	CEP-1	BM	EPO_IL17	EPO	3.7315e-05	0.00139732	0.462322
Itpr1	CEP-1	BM	EPO_IL17	EPO	0.000314355	0.00830062	0.446611
Jmjd1c	CEP-1	BM	EPO_IL17	EPO	2.51097e-09	3.00246e-07	0.39117
Jmy	CEP-1	BM	EPO_IL17	EPO	0.00147306	0.0292182	0.287325
Kat6a	CEP-1	BM	EPO_IL17	EPO	0.000189515	0.00554707	0.313599
Kcnq1ot1	CEP-1	BM	EPO_IL17	EPO	3.88701e-11	6.93237e-09	0.521837
Kdm4c	CEP-1	BM	EPO_IL17	EPO	0.000369365	0.00958481	0.541817
Kdm5a	CEP-1	BM	EPO_IL17	EPO	0.00149396	0.0295214	0.280126
Kdm6a	CEP-1	BM	EPO_IL17	EPO	5.86315e-06	0.000289648	0.398313
Kif20b	CEP-1	BM	EPO_IL17	EPO	9.90442e-05	0.00320182	0.300836
Kif24	CEP-1	BM	EPO_IL17	EPO	0.000511673	0.0124002	0.346475
Lars2	CEP-1	BM	EPO_IL17	EPO	0.00016042	0.00483346	0.31516
Lcor	CEP-1	BM	EPO_IL17	EPO	0.000860302	0.0190579	0.354773
Lcorl	CEP-1	BM	EPO_IL17	EPO	0.000262412	0.00717203	0.413989
Leng8	CEP-1	BM	EPO_IL17	EPO	0.00175346	0.0334859	0.507841
Lin52	CEP-1	BM	EPO_IL17	EPO	0.00267025	0.0475025	0.531058
Lmtk2	CEP-1	BM	EPO_IL17	EPO	0.00120831	0.0249304	0.440981
Lnpep	CEP-1	BM	EPO_IL17	EPO	1.93564e-05	0.00080481	0.504842
Lrba	CEP-1	BM	EPO_IL17	EPO	2.20466e-05	0.00089397	0.553296
Lrch1	CEP-1	BM	EPO_IL17	EPO	0.00180979	0.0343127	0.519839
Lrrc4	CEP-1	BM	EPO_IL17	EPO	0.00115364	0.024038	0.941071
Lyrm4	CEP-1	BM	EPO_IL17	EPO	1.09325e-06	6.68822e-05	0.369678
Mad1l1	CEP-1	BM	EPO_IL17	EPO	1.58374e-05	0.000685797	0.348948
Mad2l1	CEP-1	BM	EPO_IL17	EPO	0.00158152	0.0307891	0.274224
Maml3	CEP-1	BM	EPO_IL17	EPO	2.11042e-10	3.33938e-08	0.862864
Man2a1	CEP-1	BM	EPO_IL17	EPO	0.000224833	0.00639468	0.345429
Map3k1	CEP-1	BM	EPO_IL17	EPO	0.0015785	0.0307781	0.725818
Mapk8	CEP-1	BM	EPO_IL17	EPO	0.00012342	0.0038594	0.718944
March3	CEP-1	BM	EPO_IL17	EPO	1.7577e-05	0.000741299	0.679184
Mbd5	CEP-1	BM	EPO_IL17	EPO	1.45807e-09	1.87104e-07	0.673717
Mbp	CEP-1	BM	EPO_IL17	EPO	0.000809682	0.0181081	0.276077
Mecp2	CEP-1	BM	EPO_IL17	EPO	0.0015994	0.031013	0.373626
Med13	CEP-1	BM	EPO_IL17	EPO	0.000697781	0.0159791	0.365443
Med13l	CEP-1	BM	EPO_IL17	EPO	1.59013e-09	2.00385e-07	0.574321
Med26	CEP-1	BM	EPO_IL17	EPO	0.000238145	0.00663808	0.542711
Mgat5	CEP-1	BM	EPO_IL17	EPO	0.000221489	0.00632462	0.531447
Mib1	CEP-1	BM	EPO_IL17	EPO	6.81368e-05	0.00232029	0.33665
Mkln1	CEP-1	BM	EPO_IL17	EPO	3.23538e-06	0.000174586	0.310411
Mon2	CEP-1	BM	EPO_IL17	EPO	0.000725914	0.0165155	0.419581
Mrps15	CEP-1	BM	EPO_IL17	EPO	9.61042e-11	1.5439e-08	-0.327636
Mrps18a	CEP-1	BM	EPO_IL17	EPO	1.54229e-06	9.14298e-05	-0.327937
Msi2	CEP-1	BM	EPO_IL17	EPO	5.12957e-12	1.04808e-09	0.576949
Mta1	CEP-1	BM	EPO_IL17	EPO	2.72234e-05	0.00107381	0.322495
Mtbp	CEP-1	BM	EPO_IL17	EPO	0.000145538	0.00446478	0.577595
Mthfd2	CEP-1	BM	EPO_IL17	EPO	5.3796e-06	0.000269556	0.464225
Mtmr3	CEP-1	BM	EPO_IL17	EPO	0.00133246	0.0269891	0.337054
Mtss1	CEP-1	BM	EPO_IL17	EPO	3.1188e-06	0.0001696	0.506191
Myh9	CEP-1	BM	EPO_IL17	EPO	0.000188718	0.00553144	0.279495
Myo1d	CEP-1	BM	EPO_IL17	EPO	1.07846e-12	2.49409e-10	0.509923
Nbas	CEP-1	BM	EPO_IL17	EPO	0.000412793	0.010379	0.515311
Nbr1	CEP-1	BM	EPO_IL17	EPO	0.00132197	0.0268802	0.563867
Ncapg	CEP-1	BM	EPO_IL17	EPO	0.00022607	0.00639468	0.337796
Ncoa2	CEP-1	BM	EPO_IL17	EPO	4.04998e-06	0.00021097	0.467211
Ndufb2	CEP-1	BM	EPO_IL17	EPO	2.50348e-08	2.34957e-06	-0.294818
Ndufs5	CEP-1	BM	EPO_IL17	EPO	9.1934e-14	2.48045e-11	-0.313285
Nfia	CEP-1	BM	EPO_IL17	EPO	2.47671e-17	1.00235e-14	0.466527
Nfkb1	CEP-1	BM	EPO_IL17	EPO	0.000122421	0.00383956	0.359461
Ninj1	CEP-1	BM	EPO_IL17	EPO	0.00228472	0.0417741	-0.446751
Nipa1	CEP-1	BM	EPO_IL17	EPO	0.00010755	0.00343055	0.340995
Nipa2	CEP-1	BM	EPO_IL17	EPO	0.000639814	0.0148619	0.358281
Nlk	CEP-1	BM	EPO_IL17	EPO	6.48758e-05	0.0022309	0.508802
Nmnat3	CEP-1	BM	EPO_IL17	EPO	3.75664e-05	0.00140424	0.415336
Noct	CEP-1	BM	EPO_IL17	EPO	0.00257312	0.045891	0.488992
Nop10	CEP-1	BM	EPO_IL17	EPO	2.34547e-20	1.20391e-17	-0.37131
Notch2	CEP-1	BM	EPO_IL17	EPO	8.60154e-06	0.000409546	0.538332
Nr2c2	CEP-1	BM	EPO_IL17	EPO	0.000152513	0.00464009	0.355379
Nrip1	CEP-1	BM	EPO_IL17	EPO	5.55452e-07	3.71095e-05	0.379941
Nup205	CEP-1	BM	EPO_IL17	EPO	0.000338079	0.00884933	0.291971
Osbpl8	CEP-1	BM	EPO_IL17	EPO	0.00010775	0.00343055	0.340376
Pacs1	CEP-1	BM	EPO_IL17	EPO	7.86096e-07	5.01315e-05	0.461013
Pan3	CEP-1	BM	EPO_IL17	EPO	1.37067e-09	1.79166e-07	0.485939
Papd5	CEP-1	BM	EPO_IL17	EPO	2.62883e-08	2.41697e-06	0.574456
Pcf11	CEP-1	BM	EPO_IL17	EPO	0.00167456	0.0322131	0.426274
Pde4d	CEP-1	BM	EPO_IL17	EPO	1.77127e-15	5.73482e-13	0.57422
Pds5b	CEP-1	BM	EPO_IL17	EPO	7.40337e-06	0.00035817	0.379963
Pgrmc2	CEP-1	BM	EPO_IL17	EPO	5.97179e-05	0.00209112	-0.298708
Phf20	CEP-1	BM	EPO_IL17	EPO	0.000296582	0.00791073	0.293043
Phip	CEP-1	BM	EPO_IL17	EPO	1.98566e-06	0.000115119	0.358856
Pias1	CEP-1	BM	EPO_IL17	EPO	0.00169006	0.0324222	0.420541
Pias2	CEP-1	BM	EPO_IL17	EPO	0.000533665	0.0127916	0.409691
Pibf1	CEP-1	BM	EPO_IL17	EPO	8.91769e-05	0.00291417	0.496268
Picalm	CEP-1	BM	EPO_IL17	EPO	3.07044e-05	0.00118347	0.323911
Piezo1	CEP-1	BM	EPO_IL17	EPO	4.35636e-09	4.85077e-07	0.443824
Pigu	CEP-1	BM	EPO_IL17	EPO	0.00130345	0.0266322	0.480821
Pip5k1b	CEP-1	BM	EPO_IL17	EPO	1.47628e-09	1.88293e-07	0.410538
Pitpnc1	CEP-1	BM	EPO_IL17	EPO	4.64254e-11	8.14185e-09	0.434034
Plaa	CEP-1	BM	EPO_IL17	EPO	0.00140202	0.0281273	0.271122
Plcl2	CEP-1	BM	EPO_IL17	EPO	1.30868e-08	1.30527e-06	0.51939
Pml	CEP-1	BM	EPO_IL17	EPO	4.29715e-05	0.00157003	0.313043
Podxl	CEP-1	BM	EPO_IL17	EPO	0.000497054	0.0121211	2.02
Pofut1	CEP-1	BM	EPO_IL17	EPO	0.0006299	0.0146802	0.661897
Pola1	CEP-1	BM	EPO_IL17	EPO	7.25977e-05	0.00245236	0.277876
Pola2	CEP-1	BM	EPO_IL17	EPO	8.89154e-06	0.000419557	0.403783
Polg	CEP-1	BM	EPO_IL17	EPO	0.00137215	0.0276334	0.404767
Polr1a	CEP-1	BM	EPO_IL17	EPO	4.77402e-06	0.000243447	0.352773
Pom121	CEP-1	BM	EPO_IL17	EPO	0.000717705	0.0163641	0.25511
Ppm1b	CEP-1	BM	EPO_IL17	EPO	1.62326e-05	0.000696333	0.41093
Ppp1r12b	CEP-1	BM	EPO_IL17	EPO	0.00119858	0.0248024	0.45507
Ppp2r5c	CEP-1	BM	EPO_IL17	EPO	4.46286e-06	0.000230764	0.35199
Ppp2r5e	CEP-1	BM	EPO_IL17	EPO	2.50245e-05	0.00099932	0.418364
Ppp3ca	CEP-1	BM	EPO_IL17	EPO	0.00179981	0.0342467	0.34008
Ppp6r3	CEP-1	BM	EPO_IL17	EPO	3.99568e-06	0.000208658	0.394904
Prim2	CEP-1	BM	EPO_IL17	EPO	4.34108e-11	7.67715e-09	0.594949
Prr14	CEP-1	BM	EPO_IL17	EPO	0.000292547	0.00783289	0.515988
Prrc2b	CEP-1	BM	EPO_IL17	EPO	9.20409e-06	0.000432366	0.438172
Psmb8	CEP-1	BM	EPO_IL17	EPO	5.60762e-06	0.00027965	-0.486151
Ptbp2	CEP-1	BM	EPO_IL17	EPO	0.000152575	0.00464009	0.507756
Ptprj	CEP-1	BM	EPO_IL17	EPO	3.27116e-06	0.000176065	0.797595
Pum2	CEP-1	BM	EPO_IL17	EPO	5.8545e-07	3.89898e-05	0.343163
Pvt1	CEP-1	BM	EPO_IL17	EPO	1.86401e-11	3.50251e-09	0.509586
Qrich1	CEP-1	BM	EPO_IL17	EPO	0.0017589	0.0335291	0.421296
Rab3gap2	CEP-1	BM	EPO_IL17	EPO	0.000463321	0.0114848	0.336077
Rab6a	CEP-1	BM	EPO_IL17	EPO	8.24049e-05	0.00272247	0.320316
Rabgap1l	CEP-1	BM	EPO_IL17	EPO	2.86215e-14	8.25121e-12	0.490428
Rad51b	CEP-1	BM	EPO_IL17	EPO	8.33093e-11	1.37155e-08	0.83581
Rai1	CEP-1	BM	EPO_IL17	EPO	3.713e-08	3.2832e-06	0.774067
Ralgapa1	CEP-1	BM	EPO_IL17	EPO	6.20214e-07	4.06617e-05	0.384885
Ralgapb	CEP-1	BM	EPO_IL17	EPO	0.00021675	0.0062146	0.454116
Ranbp10	CEP-1	BM	EPO_IL17	EPO	0.00206591	0.0383396	0.369723
Ranbp2	CEP-1	BM	EPO_IL17	EPO	1.53817e-12	3.37197e-10	0.343485
Rbbp6	CEP-1	BM	EPO_IL17	EPO	7.00659e-07	4.52312e-05	0.320532
Rbm5	CEP-1	BM	EPO_IL17	EPO	1.21688e-06	7.37683e-05	0.372888
Rbm6	CEP-1	BM	EPO_IL17	EPO	1.6319e-05	0.000698036	0.304056
Rc3h1	CEP-1	BM	EPO_IL17	EPO	0.00210352	0.0388662	0.266395
Rgs12	CEP-1	BM	EPO_IL17	EPO	0.000628502	0.0146639	0.289074
Rhag	CEP-1	BM	EPO_IL17	EPO	1.82648e-16	6.74356e-14	0.62006
Rictor	CEP-1	BM	EPO_IL17	EPO	6.33029e-08	5.32884e-06	0.528325
Rlf	CEP-1	BM	EPO_IL17	EPO	0.000154291	0.00467874	0.333718
Rnf216	CEP-1	BM	EPO_IL17	EPO	2.09607e-06	0.000119869	0.386187
Rpa3	CEP-1	BM	EPO_IL17	EPO	8.14554e-05	0.00269957	0.458822
Rpp21	CEP-1	BM	EPO_IL17	EPO	0.00011925	0.00375692	-0.293639
Rptor	CEP-1	BM	EPO_IL17	EPO	7.90672e-12	1.56978e-09	0.717627
Rreb1	CEP-1	BM	EPO_IL17	EPO	2.07909e-09	2.57379e-07	0.428168
Rrnad1	CEP-1	BM	EPO_IL17	EPO	0.000203493	0.00588256	0.558283
Rsrc1	CEP-1	BM	EPO_IL17	EPO	0.000841396	0.0186785	0.26991
Rttn	CEP-1	BM	EPO_IL17	EPO	0.000816066	0.0182315	0.633623
Runx1	CEP-1	BM	EPO_IL17	EPO	5.7879e-13	1.40007e-10	0.546043
Scaf4	CEP-1	BM	EPO_IL17	EPO	0.000171732	0.00510466	0.289651
Scaf8	CEP-1	BM	EPO_IL17	EPO	1.62319e-05	0.000696333	0.423054
Scarb1	CEP-1	BM	EPO_IL17	EPO	0.000916963	0.0201016	0.403229
Scd2	CEP-1	BM	EPO_IL17	EPO	0.000785489	0.0176233	0.309099
Scfd2	CEP-1	BM	EPO_IL17	EPO	3.03679e-06	0.000165998	0.442569
Scmh1	CEP-1	BM	EPO_IL17	EPO	8.95586e-06	0.000421647	0.55396
Scoc	CEP-1	BM	EPO_IL17	EPO	0.00155452	0.0304892	0.409545
Sec24c	CEP-1	BM	EPO_IL17	EPO	6.71717e-05	0.00229858	0.560214
Serf2	CEP-1	BM	EPO_IL17	EPO	5.70097e-19	2.72675e-16	-0.260625
Serinc3	CEP-1	BM	EPO_IL17	EPO	1.2228e-12	2.79716e-10	0.367537
Setd2	CEP-1	BM	EPO_IL17	EPO	7.36557e-06	0.000357162	0.301327
Sgms1	CEP-1	BM	EPO_IL17	EPO	1.94145e-05	0.00080481	0.402754
Sh3kbp1	CEP-1	BM	EPO_IL17	EPO	0.00175574	0.0334992	0.305456
Sik2	CEP-1	BM	EPO_IL17	EPO	6.54827e-06	0.000320485	0.602433
Sil1	CEP-1	BM	EPO_IL17	EPO	0.0016648	0.032084	0.41902
Sipa1l1	CEP-1	BM	EPO_IL17	EPO	0.000245224	0.00679939	0.446744
Sipa1l3	CEP-1	BM	EPO_IL17	EPO	0.000112513	0.00356603	0.571743
Slc10a7	CEP-1	BM	EPO_IL17	EPO	0.00010014	0.00322239	0.458626
Slc11a2	CEP-1	BM	EPO_IL17	EPO	4.03893e-05	0.00149121	0.378694
Slc16a10	CEP-1	BM	EPO_IL17	EPO	1.88698e-06	0.000110004	0.449953
Slc20a2	CEP-1	BM	EPO_IL17	EPO	0.00129996	0.0265867	0.414304
Slc22a23	CEP-1	BM	EPO_IL17	EPO	2.73241e-08	2.4786e-06	0.504347
Slc25a21	CEP-1	BM	EPO_IL17	EPO	2.82319e-14	8.25121e-12	0.468586
Slc7a1	CEP-1	BM	EPO_IL17	EPO	0.000622001	0.0145445	0.381817
Slc9a1	CEP-1	BM	EPO_IL17	EPO	0.00034137	0.00892439	0.77343
Smg1	CEP-1	BM	EPO_IL17	EPO	4.46074e-05	0.00161577	0.353234
Smg7	CEP-1	BM	EPO_IL17	EPO	0.000199395	0.00577203	0.323782
Smurf2	CEP-1	BM	EPO_IL17	EPO	2.38017e-05	0.000957716	0.660116
Smyd3	CEP-1	BM	EPO_IL17	EPO	2.13499e-05	0.000872562	0.358147
Snapc3	CEP-1	BM	EPO_IL17	EPO	1.61935e-05	0.000696333	0.578789
Snd1	CEP-1	BM	EPO_IL17	EPO	6.05279e-07	3.99313e-05	0.349072
Sox12	CEP-1	BM	EPO_IL17	EPO	0.000519318	0.0125046	0.478186
Sppl3	CEP-1	BM	EPO_IL17	EPO	4.58542e-06	0.000234794	0.390545
Ss18	CEP-1	BM	EPO_IL17	EPO	1.50382e-06	8.94011e-05	0.497074
Ssbp2	CEP-1	BM	EPO_IL17	EPO	3.60433e-06	0.000191397	0.343452
Ssbp3	CEP-1	BM	EPO_IL17	EPO	7.90798e-08	6.50092e-06	0.344479
St3gal3	CEP-1	BM	EPO_IL17	EPO	3.0687e-06	0.000167308	0.493947
St3gal4	CEP-1	BM	EPO_IL17	EPO	0.000137791	0.00425817	0.464186
St6galnac3	CEP-1	BM	EPO_IL17	EPO	2.62747e-11	4.85045e-09	0.609964
St7	CEP-1	BM	EPO_IL17	EPO	0.000250694	0.00692369	0.275298
Stag1	CEP-1	BM	EPO_IL17	EPO	3.87071e-05	0.00143921	0.288811
Stk3	CEP-1	BM	EPO_IL17	EPO	6.00956e-05	0.00209906	0.547434
Stom	CEP-1	BM	EPO_IL17	EPO	6.2329e-05	0.00215742	0.397907
Suco	CEP-1	BM	EPO_IL17	EPO	6.34123e-05	0.00218773	0.481326
Supt3	CEP-1	BM	EPO_IL17	EPO	0.00243982	0.043923	0.385967
Tab2	CEP-1	BM	EPO_IL17	EPO	0.000278381	0.0075449	0.359994
Taf3	CEP-1	BM	EPO_IL17	EPO	0.00134601	0.0272112	0.314177
Taok1	CEP-1	BM	EPO_IL17	EPO	1.30965e-06	7.8523e-05	0.462909
Tars2	CEP-1	BM	EPO_IL17	EPO	3.50514e-05	0.00133151	0.435973
Tasp1	CEP-1	BM	EPO_IL17	EPO	0.00161948	0.0312967	0.327589
Tbc1d5	CEP-1	BM	EPO_IL17	EPO	2.20996e-08	2.08857e-06	0.435445
Tbcd	CEP-1	BM	EPO_IL17	EPO	0.000756708	0.017142	0.311329
Tcf12	CEP-1	BM	EPO_IL17	EPO	9.75631e-09	1.00157e-06	0.477509
Tcf20	CEP-1	BM	EPO_IL17	EPO	2.66874e-06	0.000147411	0.358706
Tcf4	CEP-1	BM	EPO_IL17	EPO	0.000971831	0.0210537	0.3079
Tex2	CEP-1	BM	EPO_IL17	EPO	0.000293292	0.00783291	0.591452
Tfrc	CEP-1	BM	EPO_IL17	EPO	1.51277e-15	4.97443e-13	0.437839
Thada	CEP-1	BM	EPO_IL17	EPO	4.57173e-05	0.00164472	0.370456
Tia1	CEP-1	BM	EPO_IL17	EPO	0.00279843	0.0494483	0.303739
Tmcc1	CEP-1	BM	EPO_IL17	EPO	0.000147153	0.00450778	0.443029
Tmem164	CEP-1	BM	EPO_IL17	EPO	3.87249e-07	2.71655e-05	0.475768
Tmem245	CEP-1	BM	EPO_IL17	EPO	0.000121282	0.00381521	0.725276
Tmem56	CEP-1	BM	EPO_IL17	EPO	3.14845e-10	4.76684e-08	0.644623
Tmx3	CEP-1	BM	EPO_IL17	EPO	6.16983e-06	0.000303374	0.526887
Tnfrsf21	CEP-1	BM	EPO_IL17	EPO	1.46509e-05	0.00064235	0.871377
Tnpo1	CEP-1	BM	EPO_IL17	EPO	0.00109481	0.0230403	0.265132
Tnpo3	CEP-1	BM	EPO_IL17	EPO	1.74624e-05	0.000737942	0.290165
Tnrc6b	CEP-1	BM	EPO_IL17	EPO	2.99373e-10	4.56543e-08	0.393483
Tns1	CEP-1	BM	EPO_IL17	EPO	2.65632e-05	0.00105277	0.491187
Topors	CEP-1	BM	EPO_IL17	EPO	0.000501	0.0122032	0.274791
Traf3	CEP-1	BM	EPO_IL17	EPO	0.00192286	0.0360344	0.28907
Trappc12	CEP-1	BM	EPO_IL17	EPO	0.00120744	0.0249304	0.426219
Trpm7	CEP-1	BM	EPO_IL17	EPO	0.000219716	0.00628249	0.287444
Tshz1	CEP-1	BM	EPO_IL17	EPO	5.34388e-06	0.000268405	0.576556
Tsix	CEP-1	BM	EPO_IL17	EPO	1.0231e-05	0.000472733	0.873909
Tubgcp4	CEP-1	BM	EPO_IL17	EPO	0.00106341	0.0225696	0.438118
Ube4b	CEP-1	BM	EPO_IL17	EPO	0.000436495	0.0108807	0.321949
Ubr1	CEP-1	BM	EPO_IL17	EPO	0.000448986	0.0111689	0.275644
Ubr3	CEP-1	BM	EPO_IL17	EPO	0.000406195	0.0103117	0.355098
Uhrf1bp1	CEP-1	BM	EPO_IL17	EPO	0.000403257	0.0102618	0.384339
Uhrf2	CEP-1	BM	EPO_IL17	EPO	0.000198683	0.00575935	0.297493
Urm1	CEP-1	BM	EPO_IL17	EPO	0.000100893	0.00324167	-0.374338
Usp31	CEP-1	BM	EPO_IL17	EPO	0.00105808	0.0225367	0.579429
Usp32	CEP-1	BM	EPO_IL17	EPO	0.000225717	0.00639468	0.373447
Usp33	CEP-1	BM	EPO_IL17	EPO	0.00228074	0.0417375	0.306554
Usp6nl	CEP-1	BM	EPO_IL17	EPO	0.000743445	0.0168779	0.365954
Utp20	CEP-1	BM	EPO_IL17	EPO	0.000225957	0.00639468	0.310189
Vegfb	CEP-1	BM	EPO_IL17	EPO	1.91573e-05	0.000798348	-0.312861
Vkorc1l1	CEP-1	BM	EPO_IL17	EPO	4.73302e-05	0.00169399	0.274639
Vps13b	CEP-1	BM	EPO_IL17	EPO	1.8824e-12	4.04236e-10	0.540903
Vps13c	CEP-1	BM	EPO_IL17	EPO	3.95531e-17	1.51345e-14	0.485037
Vps13d	CEP-1	BM	EPO_IL17	EPO	3.85146e-06	0.000202635	0.412893
Vti1a	CEP-1	BM	EPO_IL17	EPO	7.17238e-09	7.58506e-07	0.453152
Vwa8	CEP-1	BM	EPO_IL17	EPO	2.72471e-05	0.00107381	0.473128
Wwox	CEP-1	BM	EPO_IL17	EPO	8.20142e-06	0.000391381	0.540823
Xist	CEP-1	BM	EPO_IL17	EPO	7.63748e-23	4.72738e-20	0.416311
Xylt1	CEP-1	BM	EPO_IL17	EPO	0.000730113	0.0165931	0.470781
Ylpm1	CEP-1	BM	EPO_IL17	EPO	1.10178e-05	0.0005008	0.394141
Ywhab	CEP-1	BM	EPO_IL17	EPO	1.35243e-11	2.58744e-09	-0.289922
Zbtb11	CEP-1	BM	EPO_IL17	EPO	1.53149e-08	1.49908e-06	0.477264
Zbtb20	CEP-1	BM	EPO_IL17	EPO	0.00038801	0.00997527	0.436142
Zcchc7	CEP-1	BM	EPO_IL17	EPO	3.44423e-06	0.000183969	0.380718
Zdhhc14	CEP-1	BM	EPO_IL17	EPO	1.38544e-13	3.55569e-11	0.640554
Zeb1	CEP-1	BM	EPO_IL17	EPO	3.64129e-07	2.61539e-05	0.436992
Zeb2	CEP-1	BM	EPO_IL17	EPO	2.34e-09	2.84654e-07	0.449714
Zfp407	CEP-1	BM	EPO_IL17	EPO	6.03349e-05	0.00210223	0.498041
Zfp609	CEP-1	BM	EPO_IL17	EPO	0.000178801	0.00526274	0.3781
Zfp638	CEP-1	BM	EPO_IL17	EPO	1.89922e-05	0.000793037	0.26068
Zfp808	CEP-1	BM	EPO_IL17	EPO	0.000533137	0.0127916	0.577385
Zmiz2	CEP-1	BM	EPO_IL17	EPO	0.000492858	0.0120327	0.408481
Zmynd8	CEP-1	BM	EPO_IL17	EPO	0.000362631	0.009445	0.350052
Znrf3	CEP-1	BM	EPO_IL17	EPO	0.000388203	0.00997527	0.472553
Zzef1	CEP-1	BM	EPO_IL17	EPO	2.55685e-07	1.87488e-05	0.418018
Zzz3	CEP-1	BM	EPO_IL17	EPO	0.000148081	0.00452302	0.283341
1700112E06Rik	CEP-1	SP	EPO_IL17	EPO	0.000506968	0.00586539	0.358565
4930402H24Rik	CEP-1	SP	EPO_IL17	EPO	9.89588e-05	0.00143133	0.288394
9130011E15Rik	CEP-1	SP	EPO_IL17	EPO	0.00223451	0.0212523	0.384723
AW554918	CEP-1	SP	EPO_IL17	EPO	9.25692e-09	3.127e-07	0.382326
AY036118	CEP-1	SP	EPO_IL17	EPO	4.04395e-22	6.44735e-20	0.390886
Abca3	CEP-1	SP	EPO_IL17	EPO	2.94368e-11	1.54104e-09	0.268745
Abca7	CEP-1	SP	EPO_IL17	EPO	0.00286934	0.0262317	0.25764
Abcc1	CEP-1	SP	EPO_IL17	EPO	0.000725632	0.00804156	0.380801
Abcc4	CEP-1	SP	EPO_IL17	EPO	2.2635e-11	1.21075e-09	0.391993
Abcg4	CEP-1	SP	EPO_IL17	EPO	0.000614612	0.00694657	0.432453
Abl1	CEP-1	SP	EPO_IL17	EPO	2.2368e-05	0.000386745	0.270947
Abl2	CEP-1	SP	EPO_IL17	EPO	6.32917e-08	1.8629e-06	0.376635
Acot1	CEP-1	SP	EPO_IL17	EPO	0.000116145	0.00164598	-0.613281
Adamts3	CEP-1	SP	EPO_IL17	EPO	4.37887e-08	1.31648e-06	0.373221
Adcy9	CEP-1	SP	EPO_IL17	EPO	0.00214007	0.0204624	0.259016
Adnp	CEP-1	SP	EPO_IL17	EPO	3.2227e-05	0.000534029	-0.385454
Aff1	CEP-1	SP	EPO_IL17	EPO	0.000310199	0.00385824	0.263984
Ago3	CEP-1	SP	EPO_IL17	EPO	3.70947e-06	7.78323e-05	0.261201
Airn	CEP-1	SP	EPO_IL17	EPO	1.69678e-10	8.0425e-09	0.292513
Ambra1	CEP-1	SP	EPO_IL17	EPO	7.48742e-10	3.17048e-08	0.326917
Ank2	CEP-1	SP	EPO_IL17	EPO	0.00417341	0.0360844	0.342775
Ankrd17	CEP-1	SP	EPO_IL17	EPO	1.33171e-15	1.21324e-13	0.274037
Anks1	CEP-1	SP	EPO_IL17	EPO	9.67461e-07	2.25224e-05	0.499337
Ano6	CEP-1	SP	EPO_IL17	EPO	0.000390085	0.00468569	0.43765
Apoe	CEP-1	SP	EPO_IL17	EPO	0.00138637	0.0141357	-0.362142
Arel1	CEP-1	SP	EPO_IL17	EPO	0.000185948	0.00247833	0.259525
Arfgef2	CEP-1	SP	EPO_IL17	EPO	2.98067e-06	6.37481e-05	0.290469
Arhgap15	CEP-1	SP	EPO_IL17	EPO	0.000305498	0.00380987	0.294153
Arhgap17	CEP-1	SP	EPO_IL17	EPO	8.49058e-05	0.00125392	0.323385
Arhgap35	CEP-1	SP	EPO_IL17	EPO	1.70565e-05	0.000304456	0.331722
Arhgap39	CEP-1	SP	EPO_IL17	EPO	2.28651e-06	5.01769e-05	0.337262
Arhgdig	CEP-1	SP	EPO_IL17	EPO	3.55517e-06	7.49684e-05	0.521166
Arhgef7	CEP-1	SP	EPO_IL17	EPO	0.000518818	0.00597948	0.329347
Arid1a	CEP-1	SP	EPO_IL17	EPO	1.50075e-12	9.59977e-11	0.274803
Arid1b	CEP-1	SP	EPO_IL17	EPO	4.3973e-18	4.9224e-16	0.376463
Arl15	CEP-1	SP	EPO_IL17	EPO	5.2853e-24	9.84329e-22	0.448394
Armc9	CEP-1	SP	EPO_IL17	EPO	7.17646e-08	2.08603e-06	0.439164
Atg10	CEP-1	SP	EPO_IL17	EPO	0.00339432	0.0303198	0.424533
Atg2b	CEP-1	SP	EPO_IL17	EPO	4.32523e-06	8.9503e-05	0.278664
Atg7	CEP-1	SP	EPO_IL17	EPO	0.000117553	0.00166306	0.364453
Atp7b	CEP-1	SP	EPO_IL17	EPO	6.99836e-09	2.42637e-07	0.264705
Atxn7l1	CEP-1	SP	EPO_IL17	EPO	8.56828e-11	4.21307e-09	0.332949
BC017158	CEP-1	SP	EPO_IL17	EPO	0.00141938	0.0144095	0.34858
BC052040	CEP-1	SP	EPO_IL17	EPO	5.51602e-11	2.7314e-09	0.377216
Bag6	CEP-1	SP	EPO_IL17	EPO	2.3342e-05	0.000401661	0.27329
Bbs9	CEP-1	SP	EPO_IL17	EPO	2.22979e-05	0.000385904	0.440134
Bbx	CEP-1	SP	EPO_IL17	EPO	0.000255026	0.00326065	0.279911
Bex4	CEP-1	SP	EPO_IL17	EPO	3.46221e-23	6.17476e-21	0.416087
Bicd1	CEP-1	SP	EPO_IL17	EPO	0.00315975	0.0285424	0.320518
Bmpr2	CEP-1	SP	EPO_IL17	EPO	4.13216e-11	2.10051e-09	0.386441
Braf	CEP-1	SP	EPO_IL17	EPO	2.63508e-09	9.97397e-08	0.332442
Btbd9	CEP-1	SP	EPO_IL17	EPO	1.17028e-05	0.000218144	0.293853
C330027C09Rik	CEP-1	SP	EPO_IL17	EPO	1.64744e-09	6.52927e-08	0.38574
C530008M17Rik	CEP-1	SP	EPO_IL17	EPO	9.56834e-12	5.45707e-10	0.287197
Camkmt	CEP-1	SP	EPO_IL17	EPO	0.000638016	0.00718408	0.288887
Camp	CEP-1	SP	EPO_IL17	EPO	0.00122972	0.0127638	-0.56482
Cars	CEP-1	SP	EPO_IL17	EPO	2.49908e-06	5.43879e-05	0.357748
Cblb	CEP-1	SP	EPO_IL17	EPO	1.46282e-05	0.000264931	0.431506
Ccdc53	CEP-1	SP	EPO_IL17	EPO	7.20015e-05	0.00108699	0.257507
Ccdc85b	CEP-1	SP	EPO_IL17	EPO	0.00463942	0.0393538	0.379678
Cda	CEP-1	SP	EPO_IL17	EPO	0.000623373	0.00703426	0.772469
Cdk1	CEP-1	SP	EPO_IL17	EPO	5.08669e-10	2.25843e-08	0.310505
Cdkal1	CEP-1	SP	EPO_IL17	EPO	2.91931e-06	6.24993e-05	0.289756
Cenpb	CEP-1	SP	EPO_IL17	EPO	2.75755e-10	1.26986e-08	-0.461294
Chd6	CEP-1	SP	EPO_IL17	EPO	1.91342e-06	4.26115e-05	0.258255
Cherp	CEP-1	SP	EPO_IL17	EPO	7.67396e-08	2.2245e-06	0.2867
Clec16a	CEP-1	SP	EPO_IL17	EPO	0.000431262	0.00510169	0.371573
Cnr2	CEP-1	SP	EPO_IL17	EPO	0.00516908	0.0429464	0.338748
Cog5	CEP-1	SP	EPO_IL17	EPO	1.34862e-08	4.43463e-07	0.30484
Coro7	CEP-1	SP	EPO_IL17	EPO	7.96717e-08	2.29684e-06	0.408366
Cpd	CEP-1	SP	EPO_IL17	EPO	2.16832e-30	5.8503e-28	0.597137
Cpq	CEP-1	SP	EPO_IL17	EPO	9.01907e-18	9.73366e-16	0.312864
Ctsc	CEP-1	SP	EPO_IL17	EPO	1.09599e-05	0.000205571	0.518861
Dcaf6	CEP-1	SP	EPO_IL17	EPO	2.7956e-05	0.000471045	0.317566
Dclre1c	CEP-1	SP	EPO_IL17	EPO	0.000131018	0.00182359	0.380974
Dcp1a	CEP-1	SP	EPO_IL17	EPO	0.0009213	0.00990738	0.294425
Dennd1a	CEP-1	SP	EPO_IL17	EPO	3.03226e-23	5.45417e-21	0.421807
Dennd1b	CEP-1	SP	EPO_IL17	EPO	2.77256e-07	7.12437e-06	0.348413
Depdc5	CEP-1	SP	EPO_IL17	EPO	4.29565e-05	0.000690091	0.307075
Dgkd	CEP-1	SP	EPO_IL17	EPO	6.46633e-05	0.000987547	0.333305
Dis3l2	CEP-1	SP	EPO_IL17	EPO	2.49818e-13	1.75247e-11	0.370896
Dock11	CEP-1	SP	EPO_IL17	EPO	0.000159996	0.00217514	0.532312
Dpf3	CEP-1	SP	EPO_IL17	EPO	8.73941e-11	4.2872e-09	0.415843
Dph7	CEP-1	SP	EPO_IL17	EPO	0.00203524	0.0195847	0.470934
Dpp9	CEP-1	SP	EPO_IL17	EPO	4.84392e-05	0.000766468	0.317472
Dym	CEP-1	SP	EPO_IL17	EPO	3.00672e-13	2.08833e-11	0.300991
E2f3	CEP-1	SP	EPO_IL17	EPO	3.73209e-10	1.69271e-08	0.340673
Efcab11	CEP-1	SP	EPO_IL17	EPO	0.000852106	0.00925313	0.407913
Eif4ebp1	CEP-1	SP	EPO_IL17	EPO	2.31235e-34	7.97759e-32	-0.279234
Elmsan1	CEP-1	SP	EPO_IL17	EPO	2.18758e-08	6.91257e-07	0.313077
Elovl5	CEP-1	SP	EPO_IL17	EPO	0.00220525	0.0210352	0.278752
Elovl6	CEP-1	SP	EPO_IL17	EPO	1.21785e-05	0.00022473	0.352035
Eno1	CEP-1	SP	EPO_IL17	EPO	1.75781e-22	2.91284e-20	0.388063
Eps15l1	CEP-1	SP	EPO_IL17	EPO	0.000787833	0.00865342	0.26694
Ern1	CEP-1	SP	EPO_IL17	EPO	0.000846033	0.00921095	0.447405
Espl1	CEP-1	SP	EPO_IL17	EPO	3.21242e-05	0.000532745	0.379442
Esyt1	CEP-1	SP	EPO_IL17	EPO	0.000131893	0.00183092	0.374903
Etv6	CEP-1	SP	EPO_IL17	EPO	1.53681e-12	9.77105e-11	0.318302
Ext1	CEP-1	SP	EPO_IL17	EPO	7.37005e-22	1.14891e-19	0.396956
Eya3	CEP-1	SP	EPO_IL17	EPO	2.2333e-07	5.8897e-06	0.339933
Fam160b1	CEP-1	SP	EPO_IL17	EPO	0.000429686	0.00508876	0.307303
Fam179b	CEP-1	SP	EPO_IL17	EPO	1.14125e-08	3.81839e-07	0.399585
Fam188a	CEP-1	SP	EPO_IL17	EPO	0.000882604	0.00953512	0.267564
Fam193a	CEP-1	SP	EPO_IL17	EPO	1.58138e-08	5.11217e-07	0.25904
Fam208a	CEP-1	SP	EPO_IL17	EPO	1.78322e-08	5.67744e-07	0.35139
Fam222b	CEP-1	SP	EPO_IL17	EPO	0.000459	0.00536865	0.409359
Fanci	CEP-1	SP	EPO_IL17	EPO	0.00161975	0.016163	0.318013
Fbxl17	CEP-1	SP	EPO_IL17	EPO	6.79079e-20	9.10269e-18	0.406979
Fbxo42	CEP-1	SP	EPO_IL17	EPO	0.000242126	0.00311273	0.273656
Fbxw8	CEP-1	SP	EPO_IL17	EPO	8.1643e-08	2.34403e-06	0.346968
Fhit	CEP-1	SP	EPO_IL17	EPO	2.75182e-07	7.0797e-06	0.406316
Focad	CEP-1	SP	EPO_IL17	EPO	9.96221e-10	4.11895e-08	0.342947
Foxn3	CEP-1	SP	EPO_IL17	EPO	3.01105e-15	2.65136e-13	0.408796
Foxo3	CEP-1	SP	EPO_IL17	EPO	2.98361e-15	2.63824e-13	0.371979
Foxp1	CEP-1	SP	EPO_IL17	EPO	3.0606e-09	1.13398e-07	0.315124
Fryl	CEP-1	SP	EPO_IL17	EPO	3.44621e-11	1.76891e-09	0.25635
Fto	CEP-1	SP	EPO_IL17	EPO	3.63894e-18	4.11728e-16	0.434782
Ftx	CEP-1	SP	EPO_IL17	EPO	0.000251929	0.00322927	0.313526
Fut8	CEP-1	SP	EPO_IL17	EPO	7.33988e-10	3.11427e-08	0.27718
Gab1	CEP-1	SP	EPO_IL17	EPO	0.000101742	0.00146755	0.358441
Gab2	CEP-1	SP	EPO_IL17	EPO	1.37807e-15	1.25006e-13	0.589552
Galnt10	CEP-1	SP	EPO_IL17	EPO	0.000447813	0.0052605	0.258129
Garem	CEP-1	SP	EPO_IL17	EPO	4.37415e-11	2.21817e-09	0.311722
Gkap1	CEP-1	SP	EPO_IL17	EPO	1.23124e-08	4.08698e-07	-0.503661
Gltscr1l	CEP-1	SP	EPO_IL17	EPO	0.000637997	0.00718408	0.342346
Gna12	CEP-1	SP	EPO_IL17	EPO	9.66644e-07	2.25224e-05	0.282114
Gnaq	CEP-1	SP	EPO_IL17	EPO	1.71379e-05	0.000305132	-0.796042
Gnb4	CEP-1	SP	EPO_IL17	EPO	0.00471089	0.0398315	-0.46328
Golim4	CEP-1	SP	EPO_IL17	EPO	1.24616e-11	6.97485e-10	0.323049
Gphn	CEP-1	SP	EPO_IL17	EPO	3.61347e-13	2.48515e-11	0.292771
Gramd4	CEP-1	SP	EPO_IL17	EPO	5.0027e-11	2.49483e-09	0.412731
Gtdc1	CEP-1	SP	EPO_IL17	EPO	0.000767177	0.00845018	0.34265
Gtf3c2	CEP-1	SP	EPO_IL17	EPO	3.67882e-06	7.73783e-05	0.360862
Gtse1	CEP-1	SP	EPO_IL17	EPO	2.78586e-05	0.00047057	0.61015
Gusb	CEP-1	SP	EPO_IL17	EPO	2.96478e-05	0.000495189	0.305824
Hacd2	CEP-1	SP	EPO_IL17	EPO	2.74655e-06	5.94051e-05	0.291326
Hdac4	CEP-1	SP	EPO_IL17	EPO	1.28733e-06	2.96085e-05	0.423275
Hdac7	CEP-1	SP	EPO_IL17	EPO	7.8849e-09	2.71087e-07	0.278635
Hist1h1d	CEP-1	SP	EPO_IL17	EPO	1.35501e-09	5.44201e-08	-0.33913
Hist1h1e	CEP-1	SP	EPO_IL17	EPO	1.35801e-11	7.58072e-10	-0.331253
Hist1h2bh	CEP-1	SP	EPO_IL17	EPO	0.00260109	0.0241358	-0.395009
Hist1h2bl	CEP-1	SP	EPO_IL17	EPO	1.5049e-09	5.99822e-08	-0.603952
Hist1h2bm	CEP-1	SP	EPO_IL17	EPO	5.10476e-11	2.53971e-09	-0.533144
Hist1h2bn	CEP-1	SP	EPO_IL17	EPO	2.12695e-14	1.65784e-12	-0.791799
Hist1h3a	CEP-1	SP	EPO_IL17	EPO	5.11122e-05	0.000802729	-0.423315
Hist1h3e	CEP-1	SP	EPO_IL17	EPO	6.5245e-08	1.91237e-06	-0.312233
Hist1h3i	CEP-1	SP	EPO_IL17	EPO	4.40131e-23	7.71879e-21	-0.80982
Hist1h4d	CEP-1	SP	EPO_IL17	EPO	2.03305e-07	5.41589e-06	-0.27155
Hist2h2ac	CEP-1	SP	EPO_IL17	EPO	2.50819e-21	3.69125e-19	-0.508685
Hist2h2bb-1	CEP-1	SP	EPO_IL17	EPO	7.86802e-17	8.11679e-15	-0.554659
Hlcs	CEP-1	SP	EPO_IL17	EPO	0.000182364	0.00243983	0.413032
Hmbox1	CEP-1	SP	EPO_IL17	EPO	0.000444909	0.00523371	0.269104
Hmga2	CEP-1	SP	EPO_IL17	EPO	0.00225693	0.0214192	0.47286
Htr2a	CEP-1	SP	EPO_IL17	EPO	0.00228335	0.0216358	0.510173
Hypk	CEP-1	SP	EPO_IL17	EPO	8.49766e-20	1.12474e-17	-0.314314
Ifi27	CEP-1	SP	EPO_IL17	EPO	3.2911e-12	2.00757e-10	-0.368982
Ift80	CEP-1	SP	EPO_IL17	EPO	0.000347546	0.00425733	0.329694
Ikzf1	CEP-1	SP	EPO_IL17	EPO	3.8147e-30	1.01621e-27	0.337585
Immp2l	CEP-1	SP	EPO_IL17	EPO	3.98056e-10	1.80153e-08	0.358385
Inpp4b	CEP-1	SP	EPO_IL17	EPO	0.000203725	0.00268971	0.4756
Ints6	CEP-1	SP	EPO_IL17	EPO	1.24941e-08	4.14076e-07	0.264406
Irs2	CEP-1	SP	EPO_IL17	EPO	0.000472045	0.00549457	0.54006
Isca1	CEP-1	SP	EPO_IL17	EPO	0.000329538	0.00406514	0.299309
Kansl1	CEP-1	SP	EPO_IL17	EPO	5.34847e-12	3.19769e-10	0.254466
Kansl3	CEP-1	SP	EPO_IL17	EPO	0.00419383	0.0362122	0.298199
Kars	CEP-1	SP	EPO_IL17	EPO	1.36116e-12	8.787e-11	0.285333
Kcnq1ot1	CEP-1	SP	EPO_IL17	EPO	2.07646e-21	3.07739e-19	0.366604
Kidins220	CEP-1	SP	EPO_IL17	EPO	0.000312333	0.00388019	0.259897
Kif13a	CEP-1	SP	EPO_IL17	EPO	0.000262576	0.00334498	0.306011
Kif14	CEP-1	SP	EPO_IL17	EPO	4.14442e-05	0.00066886	0.299185
Kpna2	CEP-1	SP	EPO_IL17	EPO	0.00257802	0.0239957	0.309472
Lace1	CEP-1	SP	EPO_IL17	EPO	0.00138879	0.0141535	0.325874
Lars2	CEP-1	SP	EPO_IL17	EPO	1.02219e-09	4.2098e-08	0.266622
Lclat1	CEP-1	SP	EPO_IL17	EPO	0.000507955	0.00587358	0.4106
Lcor	CEP-1	SP	EPO_IL17	EPO	2.31436e-09	8.90417e-08	0.269684
Lcorl	CEP-1	SP	EPO_IL17	EPO	2.10997e-11	1.13566e-09	0.255763
Lemd3	CEP-1	SP	EPO_IL17	EPO	2.86094e-05	0.000479748	0.351753
Limk2	CEP-1	SP	EPO_IL17	EPO	0.00180833	0.0177667	0.26935
Lin54	CEP-1	SP	EPO_IL17	EPO	3.97055e-07	9.90051e-06	0.301303
Lpcat1	CEP-1	SP	EPO_IL17	EPO	0.000182663	0.00244228	0.252858
Lrba	CEP-1	SP	EPO_IL17	EPO	2.44861e-12	1.53366e-10	0.366936
Lrch1	CEP-1	SP	EPO_IL17	EPO	1.53123e-11	8.43582e-10	0.347048
Lrrc4	CEP-1	SP	EPO_IL17	EPO	0.00365813	0.0322655	0.302746
Lrrc41	CEP-1	SP	EPO_IL17	EPO	0.000356868	0.00435127	0.264712
Luzp1	CEP-1	SP	EPO_IL17	EPO	0.000934348	0.0100017	0.336109
Lyrm4	CEP-1	SP	EPO_IL17	EPO	7.47771e-16	6.96321e-14	0.364548
Maml1	CEP-1	SP	EPO_IL17	EPO	0.00147845	0.0149085	0.481403
Maml3	CEP-1	SP	EPO_IL17	EPO	2.16874e-12	1.3665e-10	0.586328
Map2k6	CEP-1	SP	EPO_IL17	EPO	0.00147776	0.0149085	0.330139
Mapk8	CEP-1	SP	EPO_IL17	EPO	0.00253046	0.0236453	0.296352
March3	CEP-1	SP	EPO_IL17	EPO	8.40725e-10	3.51573e-08	0.373952
Mbd5	CEP-1	SP	EPO_IL17	EPO	2.58859e-10	1.19467e-08	0.380695
Med13l	CEP-1	SP	EPO_IL17	EPO	1.09613e-14	8.9066e-13	0.370158
Med23	CEP-1	SP	EPO_IL17	EPO	0.000926589	0.00995918	0.295513
Med27	CEP-1	SP	EPO_IL17	EPO	3.53031e-06	7.45937e-05	0.318724
Mef2d	CEP-1	SP	EPO_IL17	EPO	6.49309e-06	0.000126995	0.292215
Mfsd7b	CEP-1	SP	EPO_IL17	EPO	0.00512871	0.0426447	0.287096
Mgat5	CEP-1	SP	EPO_IL17	EPO	4.1353e-08	1.24774e-06	0.337982
Mib1	CEP-1	SP	EPO_IL17	EPO	5.77782e-08	1.70778e-06	0.324202
Mkl1	CEP-1	SP	EPO_IL17	EPO	0.00166817	0.0165598	0.391742
Mlxip	CEP-1	SP	EPO_IL17	EPO	6.19613e-05	0.000949036	0.363117
Mphosph9	CEP-1	SP	EPO_IL17	EPO	2.03898e-07	5.42483e-06	0.267105
Mrps28	CEP-1	SP	EPO_IL17	EPO	8.23992e-31	2.34337e-28	0.303882
Msi2	CEP-1	SP	EPO_IL17	EPO	8.14655e-34	2.72133e-31	0.507302
Mtmr3	CEP-1	SP	EPO_IL17	EPO	2.65936e-09	1.00393e-07	0.31484
Myo1d	CEP-1	SP	EPO_IL17	EPO	3.39368e-24	6.55229e-22	0.364319
Myo5a	CEP-1	SP	EPO_IL17	EPO	2.21728e-05	0.000384054	0.453362
Nbas	CEP-1	SP	EPO_IL17	EPO	2.20048e-05	0.000381774	0.256747
Ncoa2	CEP-1	SP	EPO_IL17	EPO	4.56749e-14	3.39656e-12	0.312138
Ncstn	CEP-1	SP	EPO_IL17	EPO	0.00595147	0.0484521	0.3487
Nek7	CEP-1	SP	EPO_IL17	EPO	0.000199273	0.0026442	0.256102
Nespas	CEP-1	SP	EPO_IL17	EPO	0.00247941	0.0232424	0.411461
Nfia	CEP-1	SP	EPO_IL17	EPO	5.34373e-32	1.65381e-29	0.341807
Ngp	CEP-1	SP	EPO_IL17	EPO	0.00613604	0.0497047	-0.596968
Nlk	CEP-1	SP	EPO_IL17	EPO	5.76811e-10	2.52896e-08	0.327538
Nomo1	CEP-1	SP	EPO_IL17	EPO	1.39384e-06	3.17804e-05	0.263138
Ntn4	CEP-1	SP	EPO_IL17	EPO	0.00526785	0.0435436	0.407904
Nup210	CEP-1	SP	EPO_IL17	EPO	2.5658e-12	1.59284e-10	0.296943
Nxpe4	CEP-1	SP	EPO_IL17	EPO	0.000114717	0.00163002	0.313266
Ogfrl1	CEP-1	SP	EPO_IL17	EPO	3.07103e-11	1.5958e-09	-0.382827
Opa3	CEP-1	SP	EPO_IL17	EPO	0.00475166	0.0401118	0.257494
Orc5	CEP-1	SP	EPO_IL17	EPO	8.45231e-10	3.52235e-08	0.284313
Osbpl3	CEP-1	SP	EPO_IL17	EPO	3.55083e-08	1.08143e-06	0.590248
Pag1	CEP-1	SP	EPO_IL17	EPO	6.46404e-06	0.000126545	0.479893
Pan3	CEP-1	SP	EPO_IL17	EPO	1.22312e-19	1.58892e-17	0.347601
Peli1	CEP-1	SP	EPO_IL17	EPO	0.00433152	0.0371917	0.363999
Pfas	CEP-1	SP	EPO_IL17	EPO	8.36533e-08	2.39196e-06	0.296589
Phc3	CEP-1	SP	EPO_IL17	EPO	0.000268323	0.00340582	0.293998
Pif1	CEP-1	SP	EPO_IL17	EPO	0.00034998	0.00428217	0.529812
Pigu	CEP-1	SP	EPO_IL17	EPO	8.2357e-06	0.000157707	0.315011
Pitpnc1	CEP-1	SP	EPO_IL17	EPO	2.56936e-14	1.98795e-12	0.284479
Pitpnm2	CEP-1	SP	EPO_IL17	EPO	4.51614e-07	1.11291e-05	0.345483
Pkm	CEP-1	SP	EPO_IL17	EPO	1.99224e-13	1.40223e-11	1.25247
Pkp4	CEP-1	SP	EPO_IL17	EPO	1.09574e-14	8.9066e-13	0.799712
Podxl	CEP-1	SP	EPO_IL17	EPO	7.13843e-12	4.18384e-10	1.26212
Pogz	CEP-1	SP	EPO_IL17	EPO	9.17699e-05	0.00134492	0.30801
Pou2f1	CEP-1	SP	EPO_IL17	EPO	1.34452e-09	5.41022e-08	0.360348
Ppm1e	CEP-1	SP	EPO_IL17	EPO	0.000697332	0.00776063	0.717993
Ppp1r12b	CEP-1	SP	EPO_IL17	EPO	9.9804e-08	2.81929e-06	0.336009
Ppp2r5c	CEP-1	SP	EPO_IL17	EPO	1.18563e-10	5.73598e-09	0.270837
Ppp4c	CEP-1	SP	EPO_IL17	EPO	7.94403e-10	3.33697e-08	0.330825
Ppp6r3	CEP-1	SP	EPO_IL17	EPO	2.80698e-08	8.7e-07	0.258003
Pprc1	CEP-1	SP	EPO_IL17	EPO	8.0842e-05	0.00120306	0.284361
Prdm5	CEP-1	SP	EPO_IL17	EPO	0.0058735	0.0479285	0.481842
Prex1	CEP-1	SP	EPO_IL17	EPO	7.74064e-05	0.00115379	0.479844
Prim2	CEP-1	SP	EPO_IL17	EPO	1.02134e-15	9.46876e-14	0.352701
Prkca	CEP-1	SP	EPO_IL17	EPO	0.00417606	0.0360924	0.677131
Prr12	CEP-1	SP	EPO_IL17	EPO	0.00421969	0.036365	0.374073
Prr14	CEP-1	SP	EPO_IL17	EPO	2.19133e-06	4.83401e-05	0.387875
Prrc2b	CEP-1	SP	EPO_IL17	EPO	1.37726e-07	3.80872e-06	0.266453
Ptk2	CEP-1	SP	EPO_IL17	EPO	2.91295e-06	6.24266e-05	0.406598
Ptprj	CEP-1	SP	EPO_IL17	EPO	9.42534e-15	7.87128e-13	0.555707
Pum2	CEP-1	SP	EPO_IL17	EPO	2.06904e-21	3.07739e-19	0.34225
Pvt1	CEP-1	SP	EPO_IL17	EPO	1.19589e-18	1.41391e-16	0.404567
Qrich1	CEP-1	SP	EPO_IL17	EPO	1.31157e-08	4.32632e-07	0.282412
Rab28	CEP-1	SP	EPO_IL17	EPO	3.29655e-05	0.00054498	0.255533
Rad51b	CEP-1	SP	EPO_IL17	EPO	2.84806e-16	2.76209e-14	0.443269
Rai1	CEP-1	SP	EPO_IL17	EPO	3.27254e-12	2.00205e-10	0.416095
Ralgapa2	CEP-1	SP	EPO_IL17	EPO	2.14445e-14	1.66531e-12	0.439835
Ranbp17	CEP-1	SP	EPO_IL17	EPO	0.000612302	0.00693162	0.342979
Ranbp9	CEP-1	SP	EPO_IL17	EPO	1.14947e-07	3.21191e-06	0.293803
Rap1gds1	CEP-1	SP	EPO_IL17	EPO	5.10854e-07	1.24721e-05	0.256435
Rb1cc1	CEP-1	SP	EPO_IL17	EPO	3.90071e-07	9.7379e-06	0.262727
Rbbp5	CEP-1	SP	EPO_IL17	EPO	0.000179811	0.00241335	0.273269
Recql5	CEP-1	SP	EPO_IL17	EPO	0.000457478	0.00535761	0.317013
Reps1	CEP-1	SP	EPO_IL17	EPO	0.000377452	0.00456784	0.283028
Rfx2	CEP-1	SP	EPO_IL17	EPO	1.11396e-05	0.000208755	0.408758
Rfx3	CEP-1	SP	EPO_IL17	EPO	1.98322e-05	0.000348098	0.350445
Rhag	CEP-1	SP	EPO_IL17	EPO	9.00908e-29	2.2571e-26	0.384408
Rhbdd1	CEP-1	SP	EPO_IL17	EPO	1.00087e-05	0.000189078	0.375736
Rnaseh1	CEP-1	SP	EPO_IL17	EPO	0.000185196	0.00246986	0.308312
Rnf139	CEP-1	SP	EPO_IL17	EPO	1.07563e-05	0.000202113	0.374655
Rnf145	CEP-1	SP	EPO_IL17	EPO	5.32504e-09	1.87763e-07	0.325674
Rnf19b	CEP-1	SP	EPO_IL17	EPO	0.00388044	0.0339417	0.386331
Rnf220	CEP-1	SP	EPO_IL17	EPO	1.19372e-14	9.55207e-13	0.433373
Rnf5	CEP-1	SP	EPO_IL17	EPO	0.000194355	0.00258219	0.262348
Rpa3	CEP-1	SP	EPO_IL17	EPO	4.49858e-18	5.00914e-16	0.421986
Rps6kc1	CEP-1	SP	EPO_IL17	EPO	9.5778e-05	0.00139298	0.289402
Rptor	CEP-1	SP	EPO_IL17	EPO	1.05815e-17	1.13616e-15	0.437067
Rreb1	CEP-1	SP	EPO_IL17	EPO	5.64264e-16	5.30131e-14	0.327549
Rttn	CEP-1	SP	EPO_IL17	EPO	4.38615e-05	0.000701295	0.39589
Runx1	CEP-1	SP	EPO_IL17	EPO	3.60064e-20	4.95264e-18	0.37815
Samd8	CEP-1	SP	EPO_IL17	EPO	0.00110203	0.0115672	0.338019
Sap130	CEP-1	SP	EPO_IL17	EPO	5.14522e-08	1.53373e-06	0.315121
Scaper	CEP-1	SP	EPO_IL17	EPO	0.00612162	0.0496361	0.345158
Scarb1	CEP-1	SP	EPO_IL17	EPO	7.6873e-07	1.82801e-05	0.302583
Scd2	CEP-1	SP	EPO_IL17	EPO	5.96465e-10	2.60428e-08	0.36229
Scfd2	CEP-1	SP	EPO_IL17	EPO	2.40395e-07	6.28462e-06	0.267279
Sec24b	CEP-1	SP	EPO_IL17	EPO	3.77341e-05	0.00061607	0.294754
Sec24c	CEP-1	SP	EPO_IL17	EPO	4.6013e-05	0.000731377	0.332466
Sesn1	CEP-1	SP	EPO_IL17	EPO	2.64218e-05	0.000449513	0.266786
Setd1b	CEP-1	SP	EPO_IL17	EPO	1.32017e-05	0.000241591	0.300314
Sgms1	CEP-1	SP	EPO_IL17	EPO	4.94921e-11	2.47991e-09	0.289593
Shmt2	CEP-1	SP	EPO_IL17	EPO	2.36523e-12	1.48586e-10	0.281339
Sik2	CEP-1	SP	EPO_IL17	EPO	2.71942e-06	5.90001e-05	0.266076
Sik3	CEP-1	SP	EPO_IL17	EPO	5.88564e-05	0.000906096	0.267681
Sil1	CEP-1	SP	EPO_IL17	EPO	1.04671e-08	3.51324e-07	0.446691
Sipa1l3	CEP-1	SP	EPO_IL17	EPO	2.17909e-07	5.76118e-06	0.373111
Ska2	CEP-1	SP	EPO_IL17	EPO	2.35912e-05	0.000405287	0.25254
Slc14a1	CEP-1	SP	EPO_IL17	EPO	3.41735e-12	2.07856e-10	0.394114
Slc22a23	CEP-1	SP	EPO_IL17	EPO	8.36205e-18	9.21357e-16	0.353139
Slc25a21	CEP-1	SP	EPO_IL17	EPO	1.49026e-21	2.27265e-19	0.325349
Slc35e2	CEP-1	SP	EPO_IL17	EPO	1.81934e-07	4.92133e-06	0.348196
Slc39a11	CEP-1	SP	EPO_IL17	EPO	1.41516e-07	3.89817e-06	0.548236
Slc6a6	CEP-1	SP	EPO_IL17	EPO	1.40159e-10	6.71902e-09	0.413208
Slc7a1	CEP-1	SP	EPO_IL17	EPO	4.70057e-06	9.63227e-05	0.345638
Slc9a1	CEP-1	SP	EPO_IL17	EPO	8.94287e-09	3.02577e-07	0.521406
Smad3	CEP-1	SP	EPO_IL17	EPO	4.08791e-06	8.52628e-05	0.490179
Smarca2	CEP-1	SP	EPO_IL17	EPO	0.00146688	0.014806	0.260059
Smarcal1	CEP-1	SP	EPO_IL17	EPO	1.33497e-05	0.000243875	0.52072
Smg1	CEP-1	SP	EPO_IL17	EPO	5.53422e-10	2.4468e-08	0.264418
Smyd3	CEP-1	SP	EPO_IL17	EPO	3.32448e-14	2.51668e-12	0.423521
Snx29	CEP-1	SP	EPO_IL17	EPO	0.00216205	0.0206448	0.366305
Sorbs1	CEP-1	SP	EPO_IL17	EPO	4.06917e-05	0.00065823	0.466039
Spag5	CEP-1	SP	EPO_IL17	EPO	8.2021e-05	0.00121755	0.315281
Spata13	CEP-1	SP	EPO_IL17	EPO	0.000206633	0.00272297	0.356112
Spred2	CEP-1	SP	EPO_IL17	EPO	2.87194e-05	0.000481211	0.263384
Srebf1	CEP-1	SP	EPO_IL17	EPO	0.000304566	0.00380166	0.35342
Srgap2	CEP-1	SP	EPO_IL17	EPO	2.00246e-10	9.34409e-09	0.341298
Ssbp2	CEP-1	SP	EPO_IL17	EPO	5.76171e-14	4.23969e-12	0.251744
Ssh2	CEP-1	SP	EPO_IL17	EPO	7.21142e-11	3.5542e-09	0.295574
St3gal3	CEP-1	SP	EPO_IL17	EPO	1.42586e-08	4.66675e-07	0.256485
St6galnac3	CEP-1	SP	EPO_IL17	EPO	4.94138e-29	1.25291e-26	0.59817
Stk3	CEP-1	SP	EPO_IL17	EPO	0.000190736	0.00253892	0.271468
Supt3	CEP-1	SP	EPO_IL17	EPO	0.000131769	0.00183092	0.269853
Susd6	CEP-1	SP	EPO_IL17	EPO	6.63171e-10	2.85993e-08	0.277486
Synj1	CEP-1	SP	EPO_IL17	EPO	2.33592e-07	6.12961e-06	0.263695
Tab2	CEP-1	SP	EPO_IL17	EPO	2.4335e-10	1.12556e-08	0.309559
Taf4a	CEP-1	SP	EPO_IL17	EPO	0.000150758	0.00206422	0.292203
Tbc1d13	CEP-1	SP	EPO_IL17	EPO	0.00395884	0.0345414	0.361317
Tbc1d22a	CEP-1	SP	EPO_IL17	EPO	1.84619e-05	0.000326222	0.416237
Tbc1d24	CEP-1	SP	EPO_IL17	EPO	5.13346e-05	0.000805019	0.359945
Tbc1d5	CEP-1	SP	EPO_IL17	EPO	9.95676e-12	5.66324e-10	0.323622
Tbc1d8	CEP-1	SP	EPO_IL17	EPO	0.00162998	0.0162419	0.284466
Tbccd1	CEP-1	SP	EPO_IL17	EPO	1.1844e-05	0.000219998	0.268732
Tbcel	CEP-1	SP	EPO_IL17	EPO	5.22855e-05	0.000816888	0.449598
Tcf12	CEP-1	SP	EPO_IL17	EPO	2.60289e-12	1.61111e-10	0.260057
Telo2	CEP-1	SP	EPO_IL17	EPO	8.28429e-07	1.95536e-05	0.337211
Tet3	CEP-1	SP	EPO_IL17	EPO	7.69509e-09	2.65481e-07	0.309496
Tfrc	CEP-1	SP	EPO_IL17	EPO	2.47397e-39	1.04129e-36	0.350918
Thada	CEP-1	SP	EPO_IL17	EPO	5.37799e-14	3.97122e-12	0.371178
Timm10b	CEP-1	SP	EPO_IL17	EPO	1.59692e-22	2.68857e-20	-0.30785
Tmed7	CEP-1	SP	EPO_IL17	EPO	1.22501e-06	2.82678e-05	0.296545
Tmem128	CEP-1	SP	EPO_IL17	EPO	2.09534e-05	0.000366553	0.294965
Tmem164	CEP-1	SP	EPO_IL17	EPO	2.60718e-09	9.88616e-08	0.311555
Tmem194	CEP-1	SP	EPO_IL17	EPO	3.16882e-05	0.000526345	0.291896
Tmem232	CEP-1	SP	EPO_IL17	EPO	3.2035e-09	1.17863e-07	0.478782
Tmem56	CEP-1	SP	EPO_IL17	EPO	2.13557e-11	1.14651e-09	0.308867
Tmx3	CEP-1	SP	EPO_IL17	EPO	2.1591e-07	5.71628e-06	0.346871
Tnk2	CEP-1	SP	EPO_IL17	EPO	5.79083e-05	0.000892806	0.328776
Tns3	CEP-1	SP	EPO_IL17	EPO	0.000700463	0.00778724	0.521005
Tom1l2	CEP-1	SP	EPO_IL17	EPO	0.00201103	0.019396	0.403
Tpk1	CEP-1	SP	EPO_IL17	EPO	1.92969e-07	5.18246e-06	0.35197
Trappc12	CEP-1	SP	EPO_IL17	EPO	0.000576965	0.00656022	0.273304
Trappc9	CEP-1	SP	EPO_IL17	EPO	0.00176563	0.0173959	0.321442
Trmt2b	CEP-1	SP	EPO_IL17	EPO	0.00248094	0.0232464	0.338408
Tsc1	CEP-1	SP	EPO_IL17	EPO	3.33349e-05	0.000550654	0.358076
Tsix	CEP-1	SP	EPO_IL17	EPO	3.1402e-07	7.98135e-06	0.450904
Tspan5	CEP-1	SP	EPO_IL17	EPO	0.00538137	0.0443774	0.472085
Ttk	CEP-1	SP	EPO_IL17	EPO	1.12457e-07	3.15135e-06	0.344303
Ttll5	CEP-1	SP	EPO_IL17	EPO	9.34117e-06	0.000177423	0.259218
Uba3	CEP-1	SP	EPO_IL17	EPO	5.15749e-06	0.000104165	0.310619
Ubc	CEP-1	SP	EPO_IL17	EPO	4.20365e-12	2.53967e-10	0.381033
Ubr3	CEP-1	SP	EPO_IL17	EPO	7.98623e-09	2.73285e-07	0.303407
Usp32	CEP-1	SP	EPO_IL17	EPO	1.22676e-08	4.07853e-07	0.279985
Usp6nl	CEP-1	SP	EPO_IL17	EPO	2.63702e-07	6.8345e-06	0.271549
Vkorc1	CEP-1	SP	EPO_IL17	EPO	2.43268e-09	9.27459e-08	-0.34602
Vps13b	CEP-1	SP	EPO_IL17	EPO	4.37227e-13	2.98748e-11	0.351591
Vps8	CEP-1	SP	EPO_IL17	EPO	0.000241002	0.00310208	0.369469
Vti1a	CEP-1	SP	EPO_IL17	EPO	6.65859e-20	8.98269e-18	0.364054
Vwa8	CEP-1	SP	EPO_IL17	EPO	2.15939e-07	5.71628e-06	0.335677
Wars2	CEP-1	SP	EPO_IL17	EPO	4.81944e-06	9.81851e-05	0.351212
Wbp1l	CEP-1	SP	EPO_IL17	EPO	0.00212792	0.0203555	0.293106
Wdfy3	CEP-1	SP	EPO_IL17	EPO	2.19561e-05	0.000381558	0.34788
Wdpcp	CEP-1	SP	EPO_IL17	EPO	0.00489944	0.0410792	0.43141
Wdr20	CEP-1	SP	EPO_IL17	EPO	5.16256e-08	1.53672e-06	0.389547
Wwox	CEP-1	SP	EPO_IL17	EPO	1.12358e-07	3.15135e-06	0.428674
Xpr1	CEP-1	SP	EPO_IL17	EPO	2.5318e-12	1.58106e-10	0.316369
Ylpm1	CEP-1	SP	EPO_IL17	EPO	3.00998e-11	1.57184e-09	0.278064
Zbtb20	CEP-1	SP	EPO_IL17	EPO	1.42038e-05	0.000258356	0.334273
Zdhhc14	CEP-1	SP	EPO_IL17	EPO	6.33675e-21	9.07189e-19	0.391928
Zdhhc21	CEP-1	SP	EPO_IL17	EPO	0.00505688	0.0421556	0.312736
Zeb2	CEP-1	SP	EPO_IL17	EPO	2.45245e-16	2.42309e-14	0.304545
Zfp407	CEP-1	SP	EPO_IL17	EPO	1.1224e-14	9.05016e-13	0.401486
Zfp410	CEP-1	SP	EPO_IL17	EPO	2.37346e-07	6.22037e-06	0.326304
Zfp609	CEP-1	SP	EPO_IL17	EPO	1.23393e-10	5.95597e-09	0.279899
Zfp704	CEP-1	SP	EPO_IL17	EPO	3.83576e-07	9.60988e-06	0.595694
Zfp808	CEP-1	SP	EPO_IL17	EPO	3.54481e-07	8.9449e-06	0.342228
Znrf2	CEP-1	SP	EPO_IL17	EPO	0.000161389	0.00218983	0.272952
1700112E06Rik	CEP-2	BM	EPO_IL17	EPO	0.000517707	0.034078	0.674884
Actg1	CEP-2	BM	EPO_IL17	EPO	8.74913e-05	0.00790238	-0.331696
Aqp1	CEP-2	BM	EPO_IL17	EPO	6.33981e-11	2.56579e-08	0.38027
Arhgap39	CEP-2	BM	EPO_IL17	EPO	0.000791879	0.0462919	0.441258
Arl15	CEP-2	BM	EPO_IL17	EPO	7.72763e-05	0.00716422	0.293008
Bex4	CEP-2	BM	EPO_IL17	EPO	0.000675798	0.0412237	0.358931
C530008M17Rik	CEP-2	BM	EPO_IL17	EPO	3.41005e-05	0.0036992	0.326134
Car1	CEP-2	BM	EPO_IL17	EPO	0.000788473	0.0462919	0.387404
Cdc26	CEP-2	BM	EPO_IL17	EPO	0.000518173	0.034078	0.275155
Cenpb	CEP-2	BM	EPO_IL17	EPO	4.11888e-05	0.00418753	-0.498445
Chst11	CEP-2	BM	EPO_IL17	EPO	4.46896e-05	0.00449996	0.629688
Cisd1	CEP-2	BM	EPO_IL17	EPO	1.12808e-05	0.00139775	-0.268313
Cpd	CEP-2	BM	EPO_IL17	EPO	1.68353e-05	0.00195909	0.373132
Cpq	CEP-2	BM	EPO_IL17	EPO	6.64794e-05	0.00639869	0.45267
Crebbp	CEP-2	BM	EPO_IL17	EPO	8.69114e-05	0.00788384	0.290349
Ddb1	CEP-2	BM	EPO_IL17	EPO	0.000241069	0.0182492	0.253392
Dpf3	CEP-2	BM	EPO_IL17	EPO	6.5208e-06	0.000902831	0.480407
Drosha	CEP-2	BM	EPO_IL17	EPO	0.000287577	0.0208876	0.398782
Dscc1	CEP-2	BM	EPO_IL17	EPO	0.00028232	0.0207742	-0.324445
Ehd1	CEP-2	BM	EPO_IL17	EPO	3.53655e-05	0.00377801	0.284915
Eif4g2	CEP-2	BM	EPO_IL17	EPO	1.00819e-11	4.51432e-09	-0.315473
Eno1	CEP-2	BM	EPO_IL17	EPO	0.000187045	0.0149105	0.408804
Epor	CEP-2	BM	EPO_IL17	EPO	0.00032441	0.0229872	0.317006
Ext1	CEP-2	BM	EPO_IL17	EPO	0.000275773	0.0203636	0.272079
Fam172a	CEP-2	BM	EPO_IL17	EPO	3.62745e-05	0.00383736	0.341761
Fhit	CEP-2	BM	EPO_IL17	EPO	0.000193638	0.01532	0.631426
Focad	CEP-2	BM	EPO_IL17	EPO	0.000521352	0.0341394	0.476444
Foxp1	CEP-2	BM	EPO_IL17	EPO	8.13326e-07	0.000152825	0.548698
Fry	CEP-2	BM	EPO_IL17	EPO	3.8406e-05	0.00399822	0.716561
Fto	CEP-2	BM	EPO_IL17	EPO	7.01346e-07	0.000135411	0.392917
Gab1	CEP-2	BM	EPO_IL17	EPO	7.59894e-07	0.000145088	0.431292
Gde1	CEP-2	BM	EPO_IL17	EPO	0.000459071	0.0310648	-0.327671
Hist1h1a	CEP-2	BM	EPO_IL17	EPO	1.10884e-06	0.000194463	-0.44663
Hist1h1d	CEP-2	BM	EPO_IL17	EPO	4.59028e-06	0.000666224	-0.40314
Hist1h1e	CEP-2	BM	EPO_IL17	EPO	3.37601e-06	0.000507486	-0.382961
Hist1h2ak	CEP-2	BM	EPO_IL17	EPO	0.000875955	0.049555	-0.539902
Hist1h2be	CEP-2	BM	EPO_IL17	EPO	8.61012e-09	2.48219e-06	-0.673853
Hist1h2bj	CEP-2	BM	EPO_IL17	EPO	2.06442e-05	0.00234842	-0.638079
Hist1h2bm	CEP-2	BM	EPO_IL17	EPO	2.04216e-09	6.61188e-07	-0.779945
Hist1h2bn	CEP-2	BM	EPO_IL17	EPO	7.41252e-10	2.59994e-07	-0.932594
Hist1h3a	CEP-2	BM	EPO_IL17	EPO	0.000161319	0.0133136	-0.661054
Hist1h3c	CEP-2	BM	EPO_IL17	EPO	3.77735e-17	2.50278e-14	-0.816381
Hist1h3e	CEP-2	BM	EPO_IL17	EPO	0.000140704	0.0119883	-0.413816
Hist1h3i	CEP-2	BM	EPO_IL17	EPO	6.22823e-14	3.54252e-11	-1.04797
Hist1h4d	CEP-2	BM	EPO_IL17	EPO	2.95581e-06	0.000454052	-0.391765
Hist2h2ac	CEP-2	BM	EPO_IL17	EPO	3.84139e-13	2.07287e-10	-0.715375
Hist2h2bb-1	CEP-2	BM	EPO_IL17	EPO	7.80905e-08	1.84653e-05	-0.706793
Hnrnpdl	CEP-2	BM	EPO_IL17	EPO	6.8445e-12	3.13136e-09	-0.412145
Hnrnpu	CEP-2	BM	EPO_IL17	EPO	9.52077e-07	0.000171252	0.363928
Jmjd1c	CEP-2	BM	EPO_IL17	EPO	6.831e-05	0.0065049	0.366447
Kars	CEP-2	BM	EPO_IL17	EPO	0.000639803	0.0398911	0.277878
Kcnn4	CEP-2	BM	EPO_IL17	EPO	9.30143e-06	0.00120832	0.265216
Kif20b	CEP-2	BM	EPO_IL17	EPO	0.000287506	0.0208876	0.337747
Lactb	CEP-2	BM	EPO_IL17	EPO	8.7658e-06	0.00116023	-0.432918
Ldb1	CEP-2	BM	EPO_IL17	EPO	3.36853e-06	0.000507486	0.424713
Mcph1	CEP-2	BM	EPO_IL17	EPO	0.000861568	0.0491374	0.283889
Med13l	CEP-2	BM	EPO_IL17	EPO	0.000124936	0.0107758	0.266291
Med20	CEP-2	BM	EPO_IL17	EPO	0.000108232	0.00945118	0.641326
Mprip	CEP-2	BM	EPO_IL17	EPO	6.28049e-07	0.000123526	-0.475975
Mrps21	CEP-2	BM	EPO_IL17	EPO	2.11198e-07	4.62986e-05	-0.291339
Mrps28	CEP-2	BM	EPO_IL17	EPO	6.14703e-06	0.000862428	0.276084
Naa25	CEP-2	BM	EPO_IL17	EPO	0.000591933	0.037436	0.365648
Nat10	CEP-2	BM	EPO_IL17	EPO	0.000782974	0.0462919	0.526591
Ncapg	CEP-2	BM	EPO_IL17	EPO	1.31404e-05	0.00158931	0.348039
Ogfrl1	CEP-2	BM	EPO_IL17	EPO	0.000472582	0.0318765	-0.302348
Orc5	CEP-2	BM	EPO_IL17	EPO	0.000219173	0.0168956	0.304861
Pan3	CEP-2	BM	EPO_IL17	EPO	2.4433e-06	0.000392513	0.30293
Pdia3	CEP-2	BM	EPO_IL17	EPO	8.24229e-09	2.40915e-06	-0.318037
Pitpnc1	CEP-2	BM	EPO_IL17	EPO	1.72468e-08	4.71374e-06	0.437036
Pvt1	CEP-2	BM	EPO_IL17	EPO	1.12915e-05	0.00139775	0.614063
Rhag	CEP-2	BM	EPO_IL17	EPO	1.28185e-09	4.35107e-07	0.31858
Rnf34	CEP-2	BM	EPO_IL17	EPO	0.000652685	0.0402843	0.552838
Rpa3	CEP-2	BM	EPO_IL17	EPO	5.79851e-08	1.40683e-05	0.457172
Rpn2	CEP-2	BM	EPO_IL17	EPO	2.96294e-08	7.89304e-06	0.357349
Rptor	CEP-2	BM	EPO_IL17	EPO	1.06667e-05	0.0013523	0.441502
Runx1	CEP-2	BM	EPO_IL17	EPO	5.88266e-08	1.40683e-05	0.323563
Sdhd	CEP-2	BM	EPO_IL17	EPO	5.6089e-12	2.6231e-09	0.447099
Serinc3	CEP-2	BM	EPO_IL17	EPO	4.79837e-12	2.29504e-09	0.37695
Slc14a1	CEP-2	BM	EPO_IL17	EPO	2.93674e-06	0.000454052	0.378002
Smyd3	CEP-2	BM	EPO_IL17	EPO	3.93098e-05	0.00403044	0.604422
Sppl3	CEP-2	BM	EPO_IL17	EPO	0.00035357	0.0245574	0.31765
St6galnac3	CEP-2	BM	EPO_IL17	EPO	1.64986e-07	3.73348e-05	0.452337
Stom	CEP-2	BM	EPO_IL17	EPO	0.000181117	0.01466	0.356054
Taf7	CEP-2	BM	EPO_IL17	EPO	4.92855e-07	0.0001007	-0.463147
Tceb3	CEP-2	BM	EPO_IL17	EPO	2.68018e-06	0.000417811	-0.424914
Tmem56	CEP-2	BM	EPO_IL17	EPO	9.05804e-08	2.0948e-05	0.341921
Tnks2	CEP-2	BM	EPO_IL17	EPO	0.000243391	0.0183516	-0.312417
Trim10	CEP-2	BM	EPO_IL17	EPO	9.76332e-05	0.00874337	-0.424305
Trim37	CEP-2	BM	EPO_IL17	EPO	7.86084e-05	0.00722407	-0.368348
Txlng	CEP-2	BM	EPO_IL17	EPO	0.000287831	0.0208876	0.394445
Uba1	CEP-2	BM	EPO_IL17	EPO	6.43549e-06	0.00089692	0.361117
Wbp1l	CEP-2	BM	EPO_IL17	EPO	0.000721865	0.0434047	0.574892
Wwox	CEP-2	BM	EPO_IL17	EPO	3.87568e-05	0.00399822	0.589721
2610001J05Rik	CEP-2	SP	EPO_IL17	EPO	0.00159389	0.0176969	0.254021
2610037D02Rik	CEP-2	SP	EPO_IL17	EPO	2.75221e-05	0.000521803	0.308938
9030624J02Rik	CEP-2	SP	EPO_IL17	EPO	0.00270141	0.027385	0.306745
9130011E15Rik	CEP-2	SP	EPO_IL17	EPO	0.00405709	0.0384948	0.428252
AY036118	CEP-2	SP	EPO_IL17	EPO	9.88029e-15	9.40863e-13	0.252486
Aak1	CEP-2	SP	EPO_IL17	EPO	0.000863279	0.0105688	0.28405
Abcc4	CEP-2	SP	EPO_IL17	EPO	3.86863e-06	9.30461e-05	0.255612
Acly	CEP-2	SP	EPO_IL17	EPO	1.10626e-05	0.000233983	0.291072
Acot1	CEP-2	SP	EPO_IL17	EPO	5.15064e-05	0.000906314	-0.493811
Acp5	CEP-2	SP	EPO_IL17	EPO	2.8489e-07	8.77213e-06	-0.580635
Airn	CEP-2	SP	EPO_IL17	EPO	3.64517e-10	1.88332e-08	0.366436
Aldh1a7	CEP-2	SP	EPO_IL17	EPO	0.0016022	0.0177465	-0.389304
Anks1	CEP-2	SP	EPO_IL17	EPO	0.000184195	0.0027492	0.461065
Arhgap39	CEP-2	SP	EPO_IL17	EPO	0.000307714	0.00429433	0.267773
Arhgdig	CEP-2	SP	EPO_IL17	EPO	0.000139602	0.00215549	0.434735
Arhgef7	CEP-2	SP	EPO_IL17	EPO	0.000285484	0.00402411	0.365659
Arid1a	CEP-2	SP	EPO_IL17	EPO	4.39509e-16	4.99972e-14	0.307655
Arid1b	CEP-2	SP	EPO_IL17	EPO	6.16549e-12	3.99239e-10	0.306782
Arl15	CEP-2	SP	EPO_IL17	EPO	4.03409e-18	5.30608e-16	0.385812
Armc9	CEP-2	SP	EPO_IL17	EPO	1.42909e-08	5.75052e-07	0.338575
Arpc1b	CEP-2	SP	EPO_IL17	EPO	0.00538619	0.0486491	0.301648
Atg10	CEP-2	SP	EPO_IL17	EPO	0.00413645	0.0391243	0.404549
Atl2	CEP-2	SP	EPO_IL17	EPO	6.83164e-05	0.00115479	0.273611
Atxn7	CEP-2	SP	EPO_IL17	EPO	0.000836753	0.0102859	0.274967
BC052040	CEP-2	SP	EPO_IL17	EPO	7.06921e-07	1.9731e-05	0.323808
Bcas3	CEP-2	SP	EPO_IL17	EPO	3.4614e-07	1.04964e-05	0.288245
Bckdhb	CEP-2	SP	EPO_IL17	EPO	0.000308299	0.00429963	0.349838
Bex4	CEP-2	SP	EPO_IL17	EPO	5.31784e-11	3.10872e-09	0.350609
Braf	CEP-2	SP	EPO_IL17	EPO	2.60665e-08	9.93786e-07	0.279801
Btbd9	CEP-2	SP	EPO_IL17	EPO	1.52302e-05	0.000312398	0.38871
Camp	CEP-2	SP	EPO_IL17	EPO	1.55025e-05	0.000316304	-0.830641
Carm1	CEP-2	SP	EPO_IL17	EPO	0.000165433	0.00250651	0.27677
Cars	CEP-2	SP	EPO_IL17	EPO	2.64259e-07	8.26349e-06	0.370205
Ccdc85b	CEP-2	SP	EPO_IL17	EPO	0.00010909	0.00174056	0.614445
Cda	CEP-2	SP	EPO_IL17	EPO	3.63058e-08	1.34517e-06	1.10419
Cdca2	CEP-2	SP	EPO_IL17	EPO	1.07216e-05	0.000227685	0.273112
Cdk1	CEP-2	SP	EPO_IL17	EPO	1.382e-15	1.47636e-13	0.343081
Celsr1	CEP-2	SP	EPO_IL17	EPO	0.000777518	0.00963088	0.6022
Clec16a	CEP-2	SP	EPO_IL17	EPO	0.00202065	0.0215097	0.365601
Coro7	CEP-2	SP	EPO_IL17	EPO	0.000251729	0.00360875	0.358943
Cpq	CEP-2	SP	EPO_IL17	EPO	1.2184e-11	7.58618e-10	0.38215
Cpsf1	CEP-2	SP	EPO_IL17	EPO	7.47781e-06	0.000166178	0.383391
Ctbp2	CEP-2	SP	EPO_IL17	EPO	0.00124736	0.0143918	0.484644
Ctdp1	CEP-2	SP	EPO_IL17	EPO	0.00526515	0.0477608	0.279514
Dnajc6	CEP-2	SP	EPO_IL17	EPO	9.09893e-11	5.1475e-09	0.428921
Dock11	CEP-2	SP	EPO_IL17	EPO	1.58555e-07	5.16532e-06	0.738071
Dync2h1	CEP-2	SP	EPO_IL17	EPO	0.000116267	0.00183835	0.323681
Dynlt1f	CEP-2	SP	EPO_IL17	EPO	0.00143213	0.0162125	0.474774
Ell	CEP-2	SP	EPO_IL17	EPO	5.61388e-05	0.000979636	0.394074
Elmsan1	CEP-2	SP	EPO_IL17	EPO	9.42772e-06	0.000203219	0.306152
Emc1	CEP-2	SP	EPO_IL17	EPO	0.00194142	0.0207925	0.444888
Eno1	CEP-2	SP	EPO_IL17	EPO	1.83378e-25	4.34091e-23	0.450614
Epor	CEP-2	SP	EPO_IL17	EPO	7.08975e-13	5.36704e-11	0.296384
Esyt1	CEP-2	SP	EPO_IL17	EPO	0.00147298	0.0165769	0.363048
Etv6	CEP-2	SP	EPO_IL17	EPO	1.83786e-09	8.61422e-08	0.380149
Exoc4	CEP-2	SP	EPO_IL17	EPO	2.70338e-12	1.86533e-10	0.270927
Fam172a	CEP-2	SP	EPO_IL17	EPO	3.04661e-16	3.5036e-14	0.3573
Fam208a	CEP-2	SP	EPO_IL17	EPO	6.21792e-09	2.68698e-07	0.321448
Fam222b	CEP-2	SP	EPO_IL17	EPO	0.000811902	0.0100038	0.433557
Fbxl14	CEP-2	SP	EPO_IL17	EPO	0.00461713	0.0428806	0.296821
Fbxw11	CEP-2	SP	EPO_IL17	EPO	6.38696e-05	0.0010914	0.288528
Fhit	CEP-2	SP	EPO_IL17	EPO	3.44689e-08	1.28845e-06	0.456094
Focad	CEP-2	SP	EPO_IL17	EPO	1.99208e-13	1.63126e-11	0.407246
Foxk1	CEP-2	SP	EPO_IL17	EPO	0.00323923	0.0318698	0.499116
Foxn3	CEP-2	SP	EPO_IL17	EPO	8.74699e-12	5.56134e-10	0.327674
Fto	CEP-2	SP	EPO_IL17	EPO	2.73373e-18	3.6879e-16	0.407322
Gdf3	CEP-2	SP	EPO_IL17	EPO	4.77221e-05	0.000844669	0.373173
Gphn	CEP-2	SP	EPO_IL17	EPO	6.13157e-11	3.53531e-09	0.27038
Gpr107	CEP-2	SP	EPO_IL17	EPO	0.00263431	0.0268991	0.273612
Gprasp1	CEP-2	SP	EPO_IL17	EPO	0.00470767	0.0435869	0.338902
Gramd4	CEP-2	SP	EPO_IL17	EPO	5.03801e-05	0.000887981	0.279113
Gse1	CEP-2	SP	EPO_IL17	EPO	4.23152e-06	0.000101426	0.252392
H2-K1	CEP-2	SP	EPO_IL17	EPO	2.2879e-05	0.000443767	0.331102
Hacd2	CEP-2	SP	EPO_IL17	EPO	2.28574e-08	8.84252e-07	0.337807
Hdac4	CEP-2	SP	EPO_IL17	EPO	0.000506248	0.00665762	0.363223
Hist1h1a	CEP-2	SP	EPO_IL17	EPO	1.039e-17	1.34146e-15	-0.394402
Hist1h1d	CEP-2	SP	EPO_IL17	EPO	8.41115e-20	1.29206e-17	-0.462016
Hist1h1e	CEP-2	SP	EPO_IL17	EPO	1.74546e-23	3.56632e-21	-0.430288
Hist1h2ak	CEP-2	SP	EPO_IL17	EPO	7.37592e-09	3.12628e-07	-0.510678
Hist1h2be	CEP-2	SP	EPO_IL17	EPO	1.02594e-11	6.44504e-10	-0.405018
Hist1h2bf	CEP-2	SP	EPO_IL17	EPO	0.00065188	0.00826933	-0.607105
Hist1h2bh	CEP-2	SP	EPO_IL17	EPO	5.44103e-05	0.000952633	-0.497593
Hist1h2bj	CEP-2	SP	EPO_IL17	EPO	1.73499e-07	5.61735e-06	-0.371908
Hist1h2bl	CEP-2	SP	EPO_IL17	EPO	5.53477e-16	6.13049e-14	-0.675889
Hist1h2bm	CEP-2	SP	EPO_IL17	EPO	2.92556e-23	5.70078e-21	-0.764694
Hist1h2bn	CEP-2	SP	EPO_IL17	EPO	1.81736e-28	5.46375e-26	-0.937212
Hist1h3a	CEP-2	SP	EPO_IL17	EPO	3.94133e-07	1.1732e-05	-0.441499
Hist1h3e	CEP-2	SP	EPO_IL17	EPO	9.33132e-20	1.42303e-17	-0.512612
Hist1h3i	CEP-2	SP	EPO_IL17	EPO	3.9729e-34	1.41711e-31	-0.907166
Hist1h4d	CEP-2	SP	EPO_IL17	EPO	1.18783e-20	1.92291e-18	-0.414715
Hist2h2ac	CEP-2	SP	EPO_IL17	EPO	1.00494e-40	4.40602e-38	-0.641773
Hist2h2bb-1	CEP-2	SP	EPO_IL17	EPO	9.37772e-29	2.8602e-26	-0.71626
Hist4h4	CEP-2	SP	EPO_IL17	EPO	5.53224e-09	2.41047e-07	-0.489393
Hs2st1	CEP-2	SP	EPO_IL17	EPO	3.98629e-09	1.77736e-07	0.326224
Hs6st2	CEP-2	SP	EPO_IL17	EPO	0.0054826	0.0493293	1.13088
Ift80	CEP-2	SP	EPO_IL17	EPO	0.00109018	0.0128892	0.287762
Irs2	CEP-2	SP	EPO_IL17	EPO	6.46174e-06	0.000146066	0.630649
Kars	CEP-2	SP	EPO_IL17	EPO	1.70075e-09	8.00722e-08	0.288136
Khdrbs3	CEP-2	SP	EPO_IL17	EPO	1.32568e-06	3.48203e-05	-0.410741
Lace1	CEP-2	SP	EPO_IL17	EPO	0.000392893	0.00531049	0.332634
Lars2	CEP-2	SP	EPO_IL17	EPO	4.5005e-10	2.29886e-08	0.258899
Ldb1	CEP-2	SP	EPO_IL17	EPO	3.47242e-14	3.08342e-12	0.340817
Leng8	CEP-2	SP	EPO_IL17	EPO	0.000947517	0.0114011	0.283145
Lgals1	CEP-2	SP	EPO_IL17	EPO	0.000589951	0.00761688	0.513303
Limk2	CEP-2	SP	EPO_IL17	EPO	0.00175127	0.0191856	0.306521
Lrch1	CEP-2	SP	EPO_IL17	EPO	1.21907e-07	4.07227e-06	0.260639
Lyn	CEP-2	SP	EPO_IL17	EPO	0.000501675	0.00661513	0.492279
Lyrm4	CEP-2	SP	EPO_IL17	EPO	2.4196e-08	9.29205e-07	0.281202
Magohb	CEP-2	SP	EPO_IL17	EPO	1.05136e-08	4.36408e-07	0.298077
Maml3	CEP-2	SP	EPO_IL17	EPO	5.221e-11	3.06061e-09	0.58168
Map2k5	CEP-2	SP	EPO_IL17	EPO	7.00646e-08	2.44935e-06	0.371098
Mfsd7b	CEP-2	SP	EPO_IL17	EPO	8.5507e-05	0.00141026	0.55055
Mgat5	CEP-2	SP	EPO_IL17	EPO	6.49873e-09	2.79685e-07	0.402381
Mknk1	CEP-2	SP	EPO_IL17	EPO	0.000506643	0.00665762	0.308099
Mob3b	CEP-2	SP	EPO_IL17	EPO	0.00401408	0.0381211	0.407555
Msantd2	CEP-2	SP	EPO_IL17	EPO	0.00294208	0.0293441	0.32102
Msi2	CEP-2	SP	EPO_IL17	EPO	1.89644e-17	2.41882e-15	0.379817
Mthfd2	CEP-2	SP	EPO_IL17	EPO	5.95716e-13	4.57549e-11	0.332881
Myo1d	CEP-2	SP	EPO_IL17	EPO	3.5781e-13	2.83087e-11	0.26403
Myo5a	CEP-2	SP	EPO_IL17	EPO	0.00164639	0.018173	0.595521
Naa20	CEP-2	SP	EPO_IL17	EPO	2.43604e-17	3.06984e-15	0.430859
Nat10	CEP-2	SP	EPO_IL17	EPO	4.73495e-06	0.000111963	0.359937
Ndc1	CEP-2	SP	EPO_IL17	EPO	2.52412e-06	6.27898e-05	0.35158
Ndfip2	CEP-2	SP	EPO_IL17	EPO	0.00019698	0.00291933	0.326393
Nespas	CEP-2	SP	EPO_IL17	EPO	4.06751e-05	0.000735402	0.428447
Ngp	CEP-2	SP	EPO_IL17	EPO	0.000943003	0.0113533	-0.779934
Noct	CEP-2	SP	EPO_IL17	EPO	5.68952e-06	0.000130859	0.343523
Notch2	CEP-2	SP	EPO_IL17	EPO	1.79969e-05	0.000359681	0.318874
Nup210	CEP-2	SP	EPO_IL17	EPO	8.49799e-10	4.23792e-08	0.261794
Pag1	CEP-2	SP	EPO_IL17	EPO	0.000215566	0.0031548	0.469837
Pan3	CEP-2	SP	EPO_IL17	EPO	1.18147e-13	9.82772e-12	0.272206
Pcca	CEP-2	SP	EPO_IL17	EPO	8.75885e-05	0.00143447	0.273934
Pgrmc2	CEP-2	SP	EPO_IL17	EPO	6.44507e-18	8.37263e-16	-0.369388
Phf8	CEP-2	SP	EPO_IL17	EPO	0.00017449	0.00260992	0.408481
Pigu	CEP-2	SP	EPO_IL17	EPO	0.00260308	0.0266319	0.271962
Pitpnc1	CEP-2	SP	EPO_IL17	EPO	2.20873e-23	4.4695e-21	0.373878
Pkp4	CEP-2	SP	EPO_IL17	EPO	2.59196e-16	3.0137e-14	1.02001
Poc1a	CEP-2	SP	EPO_IL17	EPO	0.00177065	0.019337	0.303029
Podxl	CEP-2	SP	EPO_IL17	EPO	1.7721e-05	0.000355179	1.08706
Polr3e	CEP-2	SP	EPO_IL17	EPO	0.000386124	0.00522571	0.311423
Ppard	CEP-2	SP	EPO_IL17	EPO	0.00038352	0.00519715	0.509469
Ppp2r1a	CEP-2	SP	EPO_IL17	EPO	2.44306e-05	0.000472123	0.287807
Ppp4c	CEP-2	SP	EPO_IL17	EPO	2.26502e-11	1.36583e-09	0.386105
Ppp4r1	CEP-2	SP	EPO_IL17	EPO	0.000277675	0.00392193	0.305422
Prex1	CEP-2	SP	EPO_IL17	EPO	3.81292e-08	1.40531e-06	0.391908
Prkca	CEP-2	SP	EPO_IL17	EPO	0.00226429	0.0236839	0.765646
Prr14	CEP-2	SP	EPO_IL17	EPO	0.00163794	0.0180948	0.251912
Psat1	CEP-2	SP	EPO_IL17	EPO	2.08166e-06	5.31013e-05	0.373591
Ptk2	CEP-2	SP	EPO_IL17	EPO	6.57373e-05	0.00111929	0.342624
Ptprj	CEP-2	SP	EPO_IL17	EPO	8.33382e-11	4.75298e-09	0.496196
Pvt1	CEP-2	SP	EPO_IL17	EPO	1.87821e-18	2.58346e-16	0.441263
Qrich1	CEP-2	SP	EPO_IL17	EPO	3.90188e-09	1.74713e-07	0.32491
Rai1	CEP-2	SP	EPO_IL17	EPO	5.28858e-07	1.53939e-05	0.418112
Ranbp9	CEP-2	SP	EPO_IL17	EPO	3.56096e-07	1.07365e-05	0.305164
Raver1	CEP-2	SP	EPO_IL17	EPO	1.5148e-07	4.95015e-06	0.316005
Rbm14	CEP-2	SP	EPO_IL17	EPO	0.000629699	0.00804127	0.285772
Recql5	CEP-2	SP	EPO_IL17	EPO	0.00190717	0.0205196	0.309579
Rfx2	CEP-2	SP	EPO_IL17	EPO	2.113e-05	0.000416367	0.403984
Rhag	CEP-2	SP	EPO_IL17	EPO	1.81672e-25	4.34091e-23	0.287429
Rnf41	CEP-2	SP	EPO_IL17	EPO	0.000679327	0.00858253	0.518731
Rpa3	CEP-2	SP	EPO_IL17	EPO	6.4323e-28	1.90659e-25	0.501175
Rpp21	CEP-2	SP	EPO_IL17	EPO	1.08336e-16	1.30281e-14	-0.331392
Rptor	CEP-2	SP	EPO_IL17	EPO	9.66525e-26	2.36518e-23	0.492192
Rrp12	CEP-2	SP	EPO_IL17	EPO	4.47092e-05	0.000794683	0.391207
Rttn	CEP-2	SP	EPO_IL17	EPO	1.01959e-05	0.000218283	0.358456
Scap	CEP-2	SP	EPO_IL17	EPO	2.57504e-05	0.00049355	0.44886
Sdhd	CEP-2	SP	EPO_IL17	EPO	3.35758e-27	9.2974e-25	0.342985
Sft2d1	CEP-2	SP	EPO_IL17	EPO	0.00433868	0.0407623	0.423057
Sgms1	CEP-2	SP	EPO_IL17	EPO	9.29562e-10	4.60596e-08	0.272818
Sgpp1	CEP-2	SP	EPO_IL17	EPO	0.00033374	0.00459958	0.251041
Shmt2	CEP-2	SP	EPO_IL17	EPO	8.40558e-13	6.29521e-11	0.352039
Sil1	CEP-2	SP	EPO_IL17	EPO	8.67015e-05	0.00142327	0.285351
Sipa1l3	CEP-2	SP	EPO_IL17	EPO	2.01075e-05	0.00039771	0.317404
Slc10a7	CEP-2	SP	EPO_IL17	EPO	2.84022e-09	1.30507e-07	0.269048
Slc11a2	CEP-2	SP	EPO_IL17	EPO	6.18985e-07	1.76034e-05	0.283296
Slc14a1	CEP-2	SP	EPO_IL17	EPO	3.89463e-07	1.16259e-05	0.262682
Slc25a46	CEP-2	SP	EPO_IL17	EPO	0.00068342	0.00861232	0.294159
Slc2a3	CEP-2	SP	EPO_IL17	EPO	8.26711e-08	2.8382e-06	0.35685
Slc45a4	CEP-2	SP	EPO_IL17	EPO	0.000847043	0.0103881	0.31938
Slc6a6	CEP-2	SP	EPO_IL17	EPO	1.0309e-06	2.74278e-05	0.361985
Slc9a1	CEP-2	SP	EPO_IL17	EPO	1.52918e-05	0.000313123	0.293716
Smad3	CEP-2	SP	EPO_IL17	EPO	0.00132344	0.0151616	0.339199
Smg9	CEP-2	SP	EPO_IL17	EPO	0.00258886	0.0265251	0.288993
Smim1	CEP-2	SP	EPO_IL17	EPO	1.28447e-27	3.65292e-25	-0.278237
Smyd3	CEP-2	SP	EPO_IL17	EPO	9.56835e-11	5.38411e-09	0.413769
Snapc3	CEP-2	SP	EPO_IL17	EPO	0.000364125	0.00496953	0.346549
Snhg9	CEP-2	SP	EPO_IL17	EPO	0.00016131	0.00245287	0.343305
Sorbs1	CEP-2	SP	EPO_IL17	EPO	6.7033e-07	1.88597e-05	0.436811
Spag5	CEP-2	SP	EPO_IL17	EPO	5.47081e-07	1.58725e-05	0.290529
Srebf1	CEP-2	SP	EPO_IL17	EPO	0.000786284	0.00972801	0.3695
St3gal3	CEP-2	SP	EPO_IL17	EPO	4.24378e-13	3.34496e-11	0.367925
St6galnac3	CEP-2	SP	EPO_IL17	EPO	2.44756e-23	4.90561e-21	0.443134
Stat5b	CEP-2	SP	EPO_IL17	EPO	0.000525843	0.00686926	0.250596
Tbc1d22a	CEP-2	SP	EPO_IL17	EPO	0.000925697	0.0111897	0.323321
Tbc1d8	CEP-2	SP	EPO_IL17	EPO	0.00202601	0.021545	0.26313
Tcf4	CEP-2	SP	EPO_IL17	EPO	2.19252e-05	0.000429623	0.251904
Telo2	CEP-2	SP	EPO_IL17	EPO	0.000193681	0.00287651	0.295271
Tet3	CEP-2	SP	EPO_IL17	EPO	2.94479e-08	1.11663e-06	0.322647
Tex2	CEP-2	SP	EPO_IL17	EPO	0.00139503	0.0158438	0.320796
Tmem128	CEP-2	SP	EPO_IL17	EPO	0.000322558	0.00447182	0.297736
Tmem135	CEP-2	SP	EPO_IL17	EPO	0.00540452	0.0487497	0.33208
Tmem232	CEP-2	SP	EPO_IL17	EPO	8.56883e-05	0.00141215	0.416215
Tnk2	CEP-2	SP	EPO_IL17	EPO	5.05588e-08	1.82193e-06	0.416246
Tns3	CEP-2	SP	EPO_IL17	EPO	0.000966007	0.0115772	0.612019
Tom1l2	CEP-2	SP	EPO_IL17	EPO	0.00207084	0.0219772	0.306694
Tpcn1	CEP-2	SP	EPO_IL17	EPO	2.15246e-06	5.46283e-05	0.274592
Tpp1	CEP-2	SP	EPO_IL17	EPO	0.000953679	0.0114556	0.261605
Trappc9	CEP-2	SP	EPO_IL17	EPO	5.21543e-09	2.28664e-07	0.40336
Trim8	CEP-2	SP	EPO_IL17	EPO	0.000856733	0.0104947	0.349539
Tsix	CEP-2	SP	EPO_IL17	EPO	0.00490341	0.0450818	0.272392
Uba1	CEP-2	SP	EPO_IL17	EPO	7.7722e-16	8.51906e-14	0.321375
Ubl3	CEP-2	SP	EPO_IL17	EPO	0.00459839	0.04282	0.422506
Usp20	CEP-2	SP	EPO_IL17	EPO	0.00177541	0.0193693	0.392274
Vps8	CEP-2	SP	EPO_IL17	EPO	1.1103e-06	2.94286e-05	0.513314
Vti1a	CEP-2	SP	EPO_IL17	EPO	5.30007e-16	5.93298e-14	0.28936
Yeats2	CEP-2	SP	EPO_IL17	EPO	0.00238057	0.024643	0.296405
Zbtb40	CEP-2	SP	EPO_IL17	EPO	0.000366981	0.00499878	0.443257
Zdhhc13	CEP-2	SP	EPO_IL17	EPO	0.00235714	0.0244365	0.286174
Zfp704	CEP-2	SP	EPO_IL17	EPO	0.00139281	0.0158271	0.514891
Adamts3	EEP	BM	EPO_IL17	EPO	0.000317783	0.0406262	0.534099
Adk	EEP	BM	EPO_IL17	EPO	3.31953e-05	0.00743186	0.326422
Ank1	EEP	BM	EPO_IL17	EPO	1.4326e-07	7.53729e-05	0.629627
Asap1	EEP	BM	EPO_IL17	EPO	5.19618e-05	0.0106169	0.325343
Atp5l	EEP	BM	EPO_IL17	EPO	2.80545e-08	1.64002e-05	-0.309484
B2m	EEP	BM	EPO_IL17	EPO	4.12417e-05	0.00885645	-0.336739
B3glct	EEP	BM	EPO_IL17	EPO	0.000141311	0.0217072	0.50697
Ccdc57	EEP	BM	EPO_IL17	EPO	6.5013e-05	0.0125049	0.89168
Chst11	EEP	BM	EPO_IL17	EPO	0.000105049	0.0175457	0.755576
Cited4	EEP	BM	EPO_IL17	EPO	0.000159896	0.0236972	0.504215
Dennd1a	EEP	BM	EPO_IL17	EPO	6.79642e-06	0.00213479	0.4945
Dph3	EEP	BM	EPO_IL17	EPO	8.10293e-05	0.0145826	-0.478731
Dpy19l1	EEP	BM	EPO_IL17	EPO	0.000298274	0.038748	0.371281
Eno1	EEP	BM	EPO_IL17	EPO	9.67931e-05	0.0167037	0.556711
Exoc4	EEP	BM	EPO_IL17	EPO	5.15051e-05	0.0106169	0.464858
Ext1	EEP	BM	EPO_IL17	EPO	3.06126e-07	0.000153391	0.634979
Fto	EEP	BM	EPO_IL17	EPO	0.00013509	0.0210591	0.518579
Garem	EEP	BM	EPO_IL17	EPO	0.000126359	0.0204556	0.789503
Hectd1	EEP	BM	EPO_IL17	EPO	0.000298038	0.038748	0.29836
Hist1h3c	EEP	BM	EPO_IL17	EPO	0.000129291	0.0206213	-1.11164
Igf1r	EEP	BM	EPO_IL17	EPO	0.000181292	0.0266804	0.475511
Ikzf1	EEP	BM	EPO_IL17	EPO	0.00013075	0.0206889	0.328434
Maml3	EEP	BM	EPO_IL17	EPO	0.000323558	0.0406262	0.566025
Mark2	EEP	BM	EPO_IL17	EPO	1.77511e-05	0.00455576	0.556601
Mllt3	EEP	BM	EPO_IL17	EPO	0.000239526	0.0325215	0.39296
Naa38	EEP	BM	EPO_IL17	EPO	0.000267552	0.0356689	-0.470135
Nfia	EEP	BM	EPO_IL17	EPO	1.3815e-05	0.0036802	0.468607
Pip5k1b	EEP	BM	EPO_IL17	EPO	5.9978e-05	0.0117966	0.436958
Pola1	EEP	BM	EPO_IL17	EPO	0.000134164	0.0210591	0.446214
Pum2	EEP	BM	EPO_IL17	EPO	9.92023e-05	0.0169733	0.35168
Pvt1	EEP	BM	EPO_IL17	EPO	8.3083e-07	0.000364267	0.718374
Rbm5	EEP	BM	EPO_IL17	EPO	0.00020823	0.0294108	0.462811
Slc25a21	EEP	BM	EPO_IL17	EPO	1.70402e-09	1.15681e-06	0.554614
Susd6	EEP	BM	EPO_IL17	EPO	3.73162e-07	0.000182633	0.717335
Tfrc	EEP	BM	EPO_IL17	EPO	4.71687e-05	0.00982838	0.574063
Uqcr11	EEP	BM	EPO_IL17	EPO	6.44163e-06	0.002054	-0.298942
Utp18	EEP	BM	EPO_IL17	EPO	1.04324e-05	0.00292734	-0.478511
Vps13c	EEP	BM	EPO_IL17	EPO	3.29766e-10	2.77597e-07	0.669324
Zdhhc14	EEP	BM	EPO_IL17	EPO	0.000398035	0.0487015	0.581733
2310011J03Rik	EEP	SP	EPO_IL17	EPO	0.00027165	0.0283732	-0.526881
AY036118	EEP	SP	EPO_IL17	EPO	0.00054015	0.0467797	0.831963
Acaca	EEP	SP	EPO_IL17	EPO	0.000356477	0.0348933	0.567784
Actg1	EEP	SP	EPO_IL17	EPO	0.000199397	0.0228061	-0.287069
Ago2	EEP	SP	EPO_IL17	EPO	3.92635e-06	0.00110173	0.503518
Akap10	EEP	SP	EPO_IL17	EPO	4.93468e-05	0.00825714	0.723579
Ankrd17	EEP	SP	EPO_IL17	EPO	3.12161e-05	0.00602699	0.483817
Arfgef2	EEP	SP	EPO_IL17	EPO	0.000454809	0.0425398	0.365054
Arid1b	EEP	SP	EPO_IL17	EPO	3.52968e-05	0.00648702	0.764263
Arl15	EEP	SP	EPO_IL17	EPO	5.57627e-05	0.0090971	0.654919
Atf7ip	EEP	SP	EPO_IL17	EPO	2.00651e-05	0.00426535	0.553534
Bre	EEP	SP	EPO_IL17	EPO	0.000439951	0.0417062	0.499092
Capza1	EEP	SP	EPO_IL17	EPO	0.000520164	0.0457093	0.37418
Cdk6	EEP	SP	EPO_IL17	EPO	2.29531e-05	0.00478265	0.309182
Cep192	EEP	SP	EPO_IL17	EPO	0.000141991	0.0183719	0.473043
Cmtm7	EEP	SP	EPO_IL17	EPO	0.000347787	0.0342018	-0.348243
Cnot6l	EEP	SP	EPO_IL17	EPO	0.000140577	0.0183719	0.4639
Cux1	EEP	SP	EPO_IL17	EPO	8.28267e-06	0.00206502	0.448966
Cyth3	EEP	SP	EPO_IL17	EPO	0.000106793	0.0147325	0.455661
Dennd1a	EEP	SP	EPO_IL17	EPO	0.000129154	0.0172029	0.571048
Dnajc6	EEP	SP	EPO_IL17	EPO	0.000176597	0.0213857	0.625395
Dph6	EEP	SP	EPO_IL17	EPO	5.44021e-05	0.00894447	0.704935
Dym	EEP	SP	EPO_IL17	EPO	2.86611e-05	0.00574244	0.529245
E130308A19Rik	EEP	SP	EPO_IL17	EPO	1.20667e-05	0.00272217	0.732029
E2f3	EEP	SP	EPO_IL17	EPO	1.21699e-06	0.000388054	0.910262
Elovl6	EEP	SP	EPO_IL17	EPO	0.00019746	0.0227079	0.807628
Esyt2	EEP	SP	EPO_IL17	EPO	0.000173778	0.0213857	0.597717
Exoc4	EEP	SP	EPO_IL17	EPO	0.000502084	0.0454466	0.495796
Ext1	EEP	SP	EPO_IL17	EPO	7.43204e-05	0.0116722	0.397349
Fam172a	EEP	SP	EPO_IL17	EPO	1.17005e-05	0.0027059	0.461286
Fto	EEP	SP	EPO_IL17	EPO	5.46735e-08	2.95026e-05	0.74827
Gcn1l1	EEP	SP	EPO_IL17	EPO	0.000188291	0.0220143	0.51522
Gng5	EEP	SP	EPO_IL17	EPO	7.68102e-06	0.00199564	-0.339081
Gramd4	EEP	SP	EPO_IL17	EPO	0.000583148	0.0488938	0.59686
Huwe1	EEP	SP	EPO_IL17	EPO	0.000442965	0.0418036	0.312582
Ikzf1	EEP	SP	EPO_IL17	EPO	7.2969e-09	4.65343e-06	0.492174
Ints6	EEP	SP	EPO_IL17	EPO	0.000470138	0.0432055	0.643193
Jmy	EEP	SP	EPO_IL17	EPO	0.000467494	0.043151	0.465029
Kansl1	EEP	SP	EPO_IL17	EPO	3.04959e-05	0.005998	0.404546
Kcnq1ot1	EEP	SP	EPO_IL17	EPO	9.42537e-06	0.00225405	0.545261
Lamtor2	EEP	SP	EPO_IL17	EPO	0.000547984	0.0470319	-0.307095
Maml3	EEP	SP	EPO_IL17	EPO	4.26391e-05	0.00766329	0.64346
Mbd5	EEP	SP	EPO_IL17	EPO	0.000345918	0.0342012	0.556425
Mbnl1	EEP	SP	EPO_IL17	EPO	6.82928e-06	0.00179653	0.28567
Mllt10	EEP	SP	EPO_IL17	EPO	4.8026e-05	0.00825714	0.316666
Mrps21	EEP	SP	EPO_IL17	EPO	2.258e-08	1.31999e-05	-0.602827
Msi2	EEP	SP	EPO_IL17	EPO	8.8718e-06	0.00215588	0.507487
Myh10	EEP	SP	EPO_IL17	EPO	0.000303663	0.030724	0.420917
Myl6	EEP	SP	EPO_IL17	EPO	9.76986e-05	0.0142782	-0.320072
Naa40	EEP	SP	EPO_IL17	EPO	4.94369e-05	0.00825714	0.74442
Ndc1	EEP	SP	EPO_IL17	EPO	9.45285e-05	0.0140095	0.832917
Nf1	EEP	SP	EPO_IL17	EPO	1.7066e-05	0.00370263	0.759249
Nfe2l1	EEP	SP	EPO_IL17	EPO	0.000217159	0.0244391	-0.736366
Nfia	EEP	SP	EPO_IL17	EPO	1.04567e-06	0.000338556	0.502174
Nup160	EEP	SP	EPO_IL17	EPO	0.000195424	0.0225972	0.547465
Nup188	EEP	SP	EPO_IL17	EPO	2.7655e-05	0.00559614	0.702869
Pan3	EEP	SP	EPO_IL17	EPO	3.34513e-05	0.00622993	0.424916
Pbrm1	EEP	SP	EPO_IL17	EPO	2.62562e-07	0.000115117	0.487864
Picalm	EEP	SP	EPO_IL17	EPO	0.000255758	0.0276177	0.418765
Pip5k1b	EEP	SP	EPO_IL17	EPO	0.000182698	0.0216135	0.44598
Plekhj1	EEP	SP	EPO_IL17	EPO	2.74587e-05	0.00559614	-0.46795
Prim2	EEP	SP	EPO_IL17	EPO	0.000346156	0.0342012	0.500087
Ptprcap	EEP	SP	EPO_IL17	EPO	0.000176369	0.0213857	-0.504967
Pvt1	EEP	SP	EPO_IL17	EPO	4.1418e-07	0.000167623	0.620772
Rabgap1l	EEP	SP	EPO_IL17	EPO	3.52984e-06	0.00100386	0.546163
Rlf	EEP	SP	EPO_IL17	EPO	1.45392e-05	0.00322082	0.614972
Rnf220	EEP	SP	EPO_IL17	EPO	6.52722e-06	0.00178396	0.609232
Rnf38	EEP	SP	EPO_IL17	EPO	0.000107604	0.0147325	0.938799
Rreb1	EEP	SP	EPO_IL17	EPO	0.000107807	0.0147325	0.473394
Serf2	EEP	SP	EPO_IL17	EPO	1.61715e-09	1.09784e-06	-0.324209
Sgms1	EEP	SP	EPO_IL17	EPO	9.88739e-05	0.0143503	0.468149
Sgpp1	EEP	SP	EPO_IL17	EPO	6.44911e-05	0.0103604	0.596004
Slc14a1	EEP	SP	EPO_IL17	EPO	0.000180779	0.0216135	0.614935
Slc25a21	EEP	SP	EPO_IL17	EPO	2.56078e-07	0.000114663	0.563037
Slc2a3	EEP	SP	EPO_IL17	EPO	0.00020694	0.0235408	0.586616
Ssbp2	EEP	SP	EPO_IL17	EPO	0.000246364	0.027288	0.406423
Ssh2	EEP	SP	EPO_IL17	EPO	0.000161287	0.0202041	0.539534
St6galnac3	EEP	SP	EPO_IL17	EPO	7.34817e-07	0.000266624	0.901589
St7	EEP	SP	EPO_IL17	EPO	0.000305372	0.030749	0.404607
Stag1	EEP	SP	EPO_IL17	EPO	0.000258087	0.0276177	0.404833
Stat5b	EEP	SP	EPO_IL17	EPO	0.000592068	0.0494447	0.490259
Susd6	EEP	SP	EPO_IL17	EPO	0.00037546	0.0365812	0.510473
Tagln2	EEP	SP	EPO_IL17	EPO	6.75928e-06	0.00179653	-0.330418
Tasp1	EEP	SP	EPO_IL17	EPO	7.07327e-05	0.0111923	0.793612
Tcf12	EEP	SP	EPO_IL17	EPO	0.000264345	0.0279555	0.42522
Thoc2	EEP	SP	EPO_IL17	EPO	6.71448e-07	0.000252332	0.511135
Ubr5	EEP	SP	EPO_IL17	EPO	9.05893e-05	0.0135209	0.441445
Usp37	EEP	SP	EPO_IL17	EPO	0.000462569	0.0428844	0.389727
Xist	EEP	SP	EPO_IL17	EPO	0.000282943	0.0290741	0.335226
Xk	EEP	SP	EPO_IL17	EPO	0.000211022	0.0238761	0.78858
Zcchc7	EEP	SP	EPO_IL17	EPO	4.33166e-07	0.000168815	0.659455
Zdhhc14	EEP	SP	EPO_IL17	EPO	3.24247e-05	0.00614755	0.477136
Zfp592	EEP	SP	EPO_IL17	EPO	8.78986e-05	0.013213	0.74791
Zfp808	EEP	SP	EPO_IL17	EPO	0.000183721	0.0216135	1.03751
Ifitm1	GMP	BM	EPO_IL17	EPO	5.30923e-10	1.75291e-06	1.63024
Malat1	GMP	BM	EPO_IL17	EPO	2.52916e-08	4.83875e-05	-0.599322
Ppia	GMP	BM	EPO_IL17	EPO	4.24223e-05	0.0495988	0.258562
Rpl4	GMP	BM	EPO_IL17	EPO	8.94591e-06	0.0117667	0.298159
2010111I01Rik	MPP	BM	EPO_IL17	EPO	6.26107e-06	0.00439214	0.580111
Aff3	MPP	BM	EPO_IL17	EPO	7.66278e-06	0.00503948	0.386988
Arl15	MPP	BM	EPO_IL17	EPO	4.45163e-07	0.000446117	0.581132
Ctse	MPP	BM	EPO_IL17	EPO	9.9684e-05	0.0376036	0.771761
Ern1	MPP	BM	EPO_IL17	EPO	0.000125536	0.0463492	-0.898638
Fchsd2	MPP	BM	EPO_IL17	EPO	2.3837e-05	0.0116662	0.379967
Foxn3	MPP	BM	EPO_IL17	EPO	2.00663e-06	0.00168918	0.618014
Mndal	MPP	BM	EPO_IL17	EPO	7.90689e-05	0.0313963	0.464247
Msi2	MPP	BM	EPO_IL17	EPO	2.5583e-07	0.000269198	0.398941
Ncoa2	MPP	BM	EPO_IL17	EPO	1.8403e-05	0.00944613	0.538906
Nfkb1	MPP	BM	EPO_IL17	EPO	1.72987e-06	0.00151688	0.709276
Plcg2	MPP	BM	EPO_IL17	EPO	4.17614e-05	0.0190985	0.664314
Prpf4b	MPP	BM	EPO_IL17	EPO	5.42838e-06	0.00393932	-0.561879
Rpl36al	MPP	BM	EPO_IL17	EPO	4.62446e-06	0.00360451	-0.369217
Runx1	MPP	BM	EPO_IL17	EPO	7.29869e-05	0.0301178	0.340096
Zfp36l2	MPP	BM	EPO_IL17	EPO	1.46924e-05	0.00858896	0.401275
Zmiz1	MPP	BM	EPO_IL17	EPO	8.06842e-05	0.0314444	0.509477
Cdv3	MoP	BM	EPO_IL17	EPO	4.57533e-06	0.00566399	-0.736108
Hnrnpab	MoP	BM	EPO_IL17	EPO	1.11896e-05	0.012394	-0.569419
Ifitm1	MoP	BM	EPO_IL17	EPO	3.51123e-06	0.00461837	2.50867
Pdia3	MoP	BM	EPO_IL17	EPO	4.30027e-07	0.000783886	-0.532376
Pgam1	MoP	BM	EPO_IL17	EPO	4.84225e-07	0.000783886	-0.512238
Trim44	MoP	BM	EPO_IL17	EPO	3.26423e-05	0.0312253	-0.731484
Dbi	NeuP	BM	EPO_IL17	EPO	2.07333e-05	0.0311666	0.530491
Fgd4	NeuP	BM	EPO_IL17	EPO	5.48023e-06	0.00961095	-1.15625
Tspo	NeuP	BM	EPO_IL17	EPO	1.7223e-07	0.000525862	0.528567
Serinc3	ProE	BM	EPO_IL17	EPO	8.93082e-07	0.00268499	0.549489
Lyn	imB	BM	EPO_IL17	EPO	1.22148e-06	0.0257061	0.899032
Malat1	imNeu	BM	EPO_IL17	EPO	5.25502e-06	0.0368639	-0.473434
