# Supplementary material for: IL-17 stimulates erythropoiesis in vivo by amplifying the response of erythroid progenitors to erythropoietin
Source: PLoS Biol. 2025 Dec 11;23(12):e3003462. doi: 10.1371/journal.pbio.3003462 (PMC12697970; doi:10.1371/journal.pbio.3003462)
Supplement: S7 Table — (XLSX) [file pbio.3003462.s015.xlsx]

## Sheet: Table Explanation
	Column Notation	Explanation
	*_coef	Coefficients from the full GLM fit. These represent log-scale effect sizes for each main factor or interaction term.
	*_pval	P-values from the full GLM fit for the significance of each coefficient (testing whether the effect ≠ 0).
	*_fold_change	Fold changes derived by exponentiating GLM coefficients (i.e., exp(coef))
	*_lrt_stat	Likelihood Ratio Test statistic, computed as: 2 × (log-likelihood of full model – log-likelihood of reduced model). Indicates whether omitting certain terms significantly worsens model fit.
	*_lrt_pval	P-value for the LRT statistic, assessing whether the excluded terms in the reduced model are important.
	*_lrt_pval_corrected	Benjamini-Hochberg FDR-adjusted p-value for the LRT (across genes and comparisons).
	Significant_In_Any_Model	Significant in any LRT model (pval_corrected < 0.01).
	Significance_Type	‘Shared’ if >1 significant model; ‘Unique’ if exactly 1.
	Significant_In_Models	List of significant models.
	Number_of_Models_Significant	Number of LRT models with significance (pval_corrected < 0.01).

## Sheet: EEP
Unnamed: 0	Gene	Intercept_coef	Intercept_pval	Organ_SP_coef	Organ_SP_pval	IL17_coef	IL17_pval	Organ_SP:IL17_coef	Organ_SP:IL17_pval	EPO_coef	EPO_pval	Organ_SP:EPO_coef	Organ_SP:EPO_pval	IL17:EPO_coef	IL17:EPO_pval	Organ_SP:IL17:EPO_coef	Organ_SP:IL17:EPO_pval	Organ_SP_fold_change	IL17_fold_change	EPO_fold_change	Organ_lrt_stat	Organ_lrt_pval	Organ_and_IL17_lrt_stat	Organ_and_IL17_lrt_pval	Epo_lrt_stat	Epo_lrt_pval	IL17_and_Epo_lrt_stat	IL17_and_Epo_lrt_pval	Organ_IL17_Epo_lrt_stat	Organ_IL17_Epo_lrt_pval	Organ_and_Epo_lrt_stat	Organ_and_Epo_lrt_pval	Organ_lrt_pval_corrected	Organ_and_IL17_lrt_pval_corrected	Epo_lrt_pval_corrected	IL17_and_Epo_lrt_pval_corrected	Organ_IL17_Epo_lrt_pval_corrected	Organ_and_Epo_lrt_pval_corrected	Significant_In_Any_Model	Significance_Type	Significant_In_Models	Number_of_Models_Significant
0	Mrpl15	4.20277	3.2885e-305	0.254324	0.108007	0.109544	0.515586	0.197357	0.378742	0.116521	0.441365	0.194691	0.376083	-0.331228	0.13086	-0.381922	0.219866	1.28959	1.11577	1.12358	22.2707	0.000177025	1.51129	0.469707	13.1532	0.010551	12.7086	0.00173924	1.51127	0.218946	1.51193	0.469557	0.00395954	0.762593	0.0927552	0.0244746	0.554303	0.762497	TRUE	Unique	Organ	1
1	Lypla1	1.32225	2.27988e-23	0.32109	0.0853907	0.309413	0.119505	-0.140535	0.595163	-0.15009	0.400507	0.0180401	0.944567	-0.303106	0.2412	0.100571	0.784169	1.37863	1.36263	0.86063	10.207	0.0370808	0.308298	0.857144	10.5248	0.0324574	1.98493	0.370661	0.0753458	0.783707	0.214139	0.898463	0.213537	0.946369	0.197269	0.695364	0.915886	0.962554	FALSE			0
4	Atp6v1h	2.1837	1.3493e-51	0.192547	0.343274	0.34945	0.106227	-0.151513	0.598672	-0.431065	0.0265341	0.0383259	0.89205	-0.191947	0.495329	0.220795	0.580658	1.21233	1.41829	0.649817	4.68493	0.321179	0.340911	0.843281	21.3576	0.000268944	0.477304	0.787689	0.306495	0.579839	0.861386	0.650059	0.655273	0.940194	0.00557776	0.917632	0.824535	0.858835	TRUE	Unique	Epo	1
5	Rb1cc1	3.54238	8.55561e-151	0.141388	0.457789	0.325966	0.107905	-0.321876	0.232892	-0.432296	0.0176183	-0.115389	0.662884	-0.0785192	0.766012	0.663144	0.0766891	1.15187	1.38537	0.649017	5.47768	0.241699	3.15887	0.206091	20.9368	0.000325935	4.93672	0.0847238	3.14483	0.0761678	4.474	0.106778	0.578513	0.537939	0.00656258	0.344161	0.324763	0.388279	TRUE	Unique	Epo	1
9	Rrs1	4.06576	1.70789e-233	0.250991	0.151992	0.349233	0.0612039	-0.2637	0.288143	-0.29032	0.0831946	0.0288206	0.905799	-0.785338	0.00121646	0.424595	0.218	1.2853	1.41798	0.748024	11.6093	0.0205059	1.58738	0.452174	55.6043	2.42718e-11	12.6506	0.00179041	1.52356	0.217082	3.48187	0.175357	0.146332	0.751454	4.16462e-09	0.0250215	0.552103	0.498295	TRUE	Unique	Epo	1
12	Vcpip1	2.57269	9.06943e-70	-0.0461183	0.82189	0.233605	0.284202	0.246141	0.396473	-0.504744	0.00999662	0.268008	0.346632	0.0362735	0.898317	-0.223268	0.57959	0.954929	1.26315	0.60366	3.80243	0.433404	0.72875	0.694631	17.7285	0.00139435	0.445432	0.800342	0.308228	0.57877	0.914151	0.633133	0.739679	0.877425	0.0206038	0.922871	0.824093	0.851109	FALSE			0
13	Sgk3	1.52734	5.43743e-33	-0.256541	0.152906	0.186567	0.328937	0.0783207	0.758106	-0.584263	0.000665308	0.184181	0.460362	-0.0631673	0.799492	-0.0637528	0.856713	0.773723	1.20511	0.557517	3.31889	0.505945	0.0988145	0.951793	38.4191	9.18259e-08	0.322317	0.851157	0.0327456	0.856401	0.780602	0.676853	0.7845	0.981545	6.73416e-06	0.943715	0.94615	0.869835	TRUE	Unique	Epo	1
14	Snhg6	2.58057	8.14657e-73	0.700564	0.000492484	0.55049	0.0101184	-0.587544	0.0391472	-0.51485	0.00741485	-1.02114	0.000257965	-0.146183	0.599719	0.693256	0.0796125	2.01489	1.7341	0.59759	16.4118	0.0025136	4.41702	0.109864	98.9539	1.64261e-20	4.08605	0.129636	3.08375	0.0790779	14.7313	0.000632629	0.0324242	0.393951	9.15521e-18	0.428511	0.331387	0.0112213	TRUE	Unique	Epo	1
15	Cops5	3.7148	6.83364e-190	0.411252	0.02065	0.160296	0.396881	-0.145637	0.562984	-0.138432	0.41536	-0.0881732	0.721115	-0.309689	0.208465	0.517893	0.138477	1.50871	1.17386	0.870722	27.4932	1.57989e-05	2.70087	0.259128	8.61867	0.0713708	2.29463	0.317488	2.20316	0.137728	3.15627	0.20636	0.000533793	0.597187	0.313427	0.652287	0.441394	0.538139	TRUE	Unique	Organ	1
17	Arfgef1	3.98002	2.29022e-218	0.10203	0.56522	0.185574	0.325905	0.0397681	0.874299	-0.248955	0.142333	0.260428	0.290943	-0.364103	0.138551	0.274533	0.431512	1.10742	1.20391	0.779615	21.057	0.000308539	1.71706	0.423786	14.2529	0.00653015	2.33345	0.311385	0.621378	0.430536	5.82358	0.0543783	0.00627104	0.732687	0.0659616	0.647386	0.73766	0.268319	TRUE	Unique	Organ	1
18	Ncoa2	3.88587	1.81329e-175	-0.0207014	0.914784	-0.0750152	0.715727	0.0839725	0.759348	-0.547282	0.00309907	-0.11814	0.660424	0.190373	0.477574	0.330058	0.385805	0.979511	0.927729	0.57852	2.85575	0.582249	2.5627	0.277662	24.3105	6.92056e-05	4.22886	0.120702	0.755287	0.384808	0.815612	0.665108	0.825957	0.615306	0.0018271	0.413099	0.705147	0.86562	TRUE	Unique	Epo	1
20	Lactb2	1.86674	4.86615e-39	0.312712	0.119411	0.348302	0.103315	0.0369505	0.896675	-0.188378	0.32669	0.0893551	0.748878	-0.22492	0.418874	0.078876	0.841743	1.36713	1.41666	0.828301	16.8811	0.00203853	0.196359	0.906486	7.02978	0.134323	0.928534	0.628596	0.0400417	0.841399	0.46664	0.7919	0.027642	0.965759	0.436167	0.849272	0.939494	0.919393	FALSE			0
25	Stau2	0.974567	1.59289e-17	-0.0186119	0.907867	0.450575	0.00850648	-0.252604	0.267638	-0.258105	0.0933542	-0.0753259	0.73615	-0.427886	0.0548313	0.186558	0.555415	0.98156	1.56921	0.772514	4.27937	0.369516	1.32472	0.515634	38.5949	8.44611e-08	4.8567	0.0881821	0.349208	0.554562	0.361945	0.834458	0.694517	0.790389	6.26119e-06	0.351135	0.811617	0.936779	TRUE	Unique	Epo	1
26	Ube2w	1.70117	1.05917e-33	0.484014	0.0143451	0.240261	0.253662	-0.120336	0.667468	-0.432479	0.0221717	-0.191094	0.48677	0.103348	0.705931	0.0611094	0.875133	1.62257	1.27158	0.648898	13.2222	0.0102395	0.233792	0.889678	23.5056	0.000100329	0.499406	0.779032	0.0248026	0.87486	0.709763	0.701257	0.0908011	0.959055	0.00247024	0.914117	0.952842	0.880459	TRUE	Unique	Epo	1
27	Tceb1	4.24562	2.17532e-301	0.326345	0.0424954	-0.0313664	0.854702	0.122623	0.590606	-0.52265	0.000681721	0.397087	0.0757683	0.295971	0.184231	-0.312784	0.322979	1.38589	0.96912	0.592947	44.9926	3.99001e-09	1.04399	0.593335	14.9569	0.00479141	1.77571	0.411538	0.980894	0.321978	3.30668	0.19141	4.28274e-07	0.831699	0.0525361	0.724441	0.655863	0.520031	TRUE	Unique	Organ	1
28	Tmem70	2.21948	4.59054e-53	0.524438	0.00997069	0.358654	0.0979082	-0.0723837	0.801809	0.234401	0.228522	-0.10811	0.702348	-0.457148	0.104987	0.0963467	0.809832	1.68951	1.4314	1.26415	21.0278	0.000312673	0.0707584	0.965239	4.45788	0.347571	4.2534	0.11923	0.0581639	0.809422	0.148411	0.928481	0.00634137	0.986796	0.677401	0.410527	0.92667	0.973702	TRUE	Unique	Organ	1
34	Kcnq5	3.74737	9.98043e-136	-0.242533	0.253708	0.143818	0.524998	0.145886	0.628006	-0.634619	0.0017928	0.267818	0.364547	0.281126	0.339656	-0.393528	0.346493	0.784638	1.15467	0.530137	2.71039	0.607397	0.96809	0.616285	20.8572	0.000338	1.05956	0.588733	0.889956	0.345489	1.00693	0.604433	0.838641	0.84332	0.00676028	0.829252	0.67558	0.837357	TRUE	Unique	Epo	1
35	Ogfrl1	2.71671	1.92421e-75	-0.202921	0.32887	-0.166834	0.45089	0.244207	0.406939	-0.0776306	0.696136	-0.158766	0.582604	-0.403675	0.160962	0.159104	0.697163	0.816343	0.84634	0.925306	4.29863	0.367096	2.71982	0.256684	12.5142	0.0139103	2.6851	0.261179	0.152103	0.696534	0.303354	0.859266	0.692335	0.595068	0.112495	0.599197	0.878279	0.947101	FALSE			0
37	Smap1	4.69016	0	0.196467	0.126808	0.121706	0.374381	-0.14245	0.434634	0.145584	0.236852	-0.211649	0.236693	-0.404369	0.0233288	0.212173	0.40194	1.21709	1.12942	1.15671	2.72404	0.605015	0.771283	0.680014	10.0174	0.0401364	6.30461	0.0427534	0.705482	0.400948	1.40583	0.495139	0.837501	0.871213	0.224448	0.233174	0.716396	0.778002	FALSE			0
38	Sdhaf4	2.47432	7.76801e-65	0.213336	0.297093	0.0704362	0.746452	-0.107462	0.710878	-0.293854	0.133197	0.0892223	0.753734	0.0133712	0.962381	0.154973	0.700221	1.2378	1.07298	0.745385	6.86321	0.143296	0.167082	0.919853	5.15708	0.271556	0.35086	0.839096	0.148891	0.699597	0.836971	0.658043	0.450394	0.970225	0.609276	0.938687	0.879587	0.862319	FALSE			0
41	Ptp4a1	2.1754	4.50774e-52	0.285938	0.155755	0.3625	0.0910038	-0.00262608	0.992659	-0.30298	0.115816	0.331089	0.237025	-0.293467	0.293049	-0.253971	0.52159	1.33101	1.43692	0.738614	17.4785	0.00155998	0.875021	0.645642	18.3292	0.00106405	4.90766	0.0859639	0.412516	0.520695	1.47974	0.477175	0.0225584	0.85664	0.016798	0.346708	0.793105	0.766828	FALSE			0
42	Prim2	3.21673	2.80307e-107	0.120261	0.558535	0.401956	0.0662955	-0.120714	0.678558	-0.56194	0.00426245	0.280455	0.326351	0.17791	0.532221	0.235195	0.560844	1.12779	1.49475	0.570102	11.186	0.0245513	0.339749	0.843771	13.9315	0.00751691	2.47008	0.290823	0.339707	0.559998	4.22393	0.121	0.165412	0.940421	0.0727734	0.628281	0.814295	0.413688	FALSE			0
44	Bag2	2.41894	1.55837e-60	0.406426	0.0498449	0.380187	0.0848721	0.00343067	0.990678	0.0187267	0.924725	0.336958	0.242077	-0.580194	0.0433094	0.137726	0.735479	1.50144	1.46256	1.0189	40.8419	2.89827e-08	0.250372	0.882333	10.4135	0.0340091	6.438	0.039995	0.114641	0.734921	4.08958	0.129407	2.41233e-06	0.956168	0.203027	0.223943	0.894944	0.428252	TRUE	Unique	Organ	1
45	Zfp451	2.64156	1.23148e-74	0.213357	0.293711	0.288327	0.182639	-0.0268391	0.925729	-0.503586	0.00956465	-0.177523	0.529662	-0.341734	0.224825	0.441601	0.269272	1.23783	1.33419	0.60436	7.2762	0.121992	2.25446	0.32393	43.4212	8.46109e-09	1.60352	0.44854	1.22543	0.268297	1.27179	0.529463	0.415255	0.657698	8.2573e-07	0.749061	0.606065	0.797517	TRUE	Unique	Epo	1
46	Dst	0.279556	0.000110797	-0.0134917	0.89444	0.214948	0.0470993	-0.211034	0.142983	0.109244	0.261305	-0.224723	0.111838	-0.281077	0.0460335	0.250861	0.209795	0.986599	1.2398	1.11543	14.8419	0.0050406	2.23641	0.326867	7.58983	0.107813	4.03894	0.132726	1.5791	0.20889	2.57165	0.276422	0.054485	0.659952	0.390177	0.433535	0.541573	0.614108	FALSE			0
48	Ccdc115	2.635	9.62489e-75	0.311923	0.123548	0.237036	0.27171	-0.148162	0.605666	-0.278292	0.150843	0.0811617	0.773131	0.0353955	0.899632	-0.20397	0.608712	1.36605	1.26749	0.757076	7.12257	0.129551	1.89692	0.387337	7.93821	0.0938679	0.372711	0.829979	0.263194	0.607934	0.274007	0.871967	0.428487	0.706711	0.362392	0.935045	0.83899	0.951827	FALSE			0
49	Imp4	3.16068	4.65852e-122	0.665945	0.000430342	0.216179	0.283096	-0.408895	0.127094	0.105892	0.558332	-0.275505	0.294702	-0.323845	0.21658	0.511747	0.169043	1.94633	1.24132	1.1117	26.0393	3.10731e-05	2.49568	0.287125	2.47335	0.649415	2.04074	0.360462	1.89877	0.168216	1.91038	0.38474	0.00094048	0.624751	0.858512	0.687055	0.488313	0.705092	TRUE	Unique	Organ	1
51	Fam168b	2.74823	7.84036e-83	0.529217	0.00827472	0.590172	0.0056801	-0.5381	0.0581031	-0.255971	0.181752	-0.157118	0.572751	-0.427483	0.123694	0.654355	0.0969728	1.6976	1.8043	0.774164	17.0517	0.00188879	3.78412	0.150761	18.4443	0.0010102	3.03784	0.218948	2.7647	0.0963645	3.50668	0.173195	0.0260672	0.461689	0.0161381	0.554303	0.367534	0.495206	FALSE			0
53	Hs6st1	1.41993	1.85537e-25	0.335315	0.079879	0.513403	0.0117866	-0.310853	0.25185	-0.232754	0.203711	-0.0547458	0.837016	-0.24692	0.351958	0.19267	0.608969	1.39838	1.67097	0.792348	6.17746	0.186281	1.52368	0.466807	13.5026	0.00906423	0.911336	0.634024	0.262816	0.608192	0.311459	0.855791	0.513123	0.761049	0.0833154	0.851554	0.839103	0.945888	FALSE			0
54	Uggt1	1.99629	3.6839e-43	0.278405	0.171882	0.516288	0.0173396	0.00755268	0.979132	0.0552939	0.776648	-0.116611	0.680582	-0.307107	0.276747	-0.287554	0.473198	1.32102	1.6758	1.05685	4.8734	0.300536	1.01861	0.600914	12.8076	0.0122549	5.5653	0.0618743	0.516698	0.472253	2.20763	0.331603	0.637535	0.835772	0.10319	0.288826	0.764252	0.664424	FALSE			0
56	Kansl3	1.92386	3.90982e-43	0.1527	0.436988	0.340893	0.103161	-0.252484	0.364382	-0.395287	0.0354005	-0.311769	0.253574	-0.271293	0.318922	0.637853	0.0988473	1.16498	1.4062	0.673487	3.00083	0.557686	2.89943	0.234638	31.6974	2.2058e-06	2.78872	0.247992	2.73402	0.0982316	2.73522	0.254715	0.813267	0.571526	0.000103409	0.58507	0.37127	0.592588	TRUE	Unique	Epo	1
59	Cnnm3	1.03707	7.08042e-17	0.153831	0.378609	0.278631	0.134194	0.132077	0.593679	0.0299133	0.857933	-0.192949	0.426911	-0.395819	0.102037	0.0355707	0.917574	1.16629	1.32132	1.03037	4.08157	0.395079	0.782296	0.67628	14.8726	0.00497298	4.86829	0.0876726	0.0107576	0.917393	1.05423	0.590304	0.712172	0.869711	0.0540101	0.350062	0.969377	0.830015	FALSE			0
60	Ankrd39	0.941327	5.13141e-15	0.186629	0.269934	0.314362	0.0809386	-0.128811	0.591002	-0.0984624	0.54283	0.224034	0.340721	-0.31295	0.181831	-0.197503	0.552867	1.20518	1.36939	0.90623	7.93978	0.0938094	2.29534	0.317376	12.3581	0.0148778	6.46821	0.0393955	0.353728	0.552011	0.92424	0.629947	0.362357	0.6522	0.117887	0.221658	0.810343	0.849864	FALSE			0
61	Fam178b	0.179547	0.00503726	0.0305898	0.733969	0.374297	9.4026e-05	-0.190035	0.136215	-0.0689313	0.42331	-0.0594406	0.634724	-0.316897	0.0110542	0.177287	0.316718	1.03106	1.45397	0.933391	3.58157	0.465585	2.23945	0.326369	30.3057	4.24072e-06	7.70779	0.021197	1.0066	0.315718	1.11484	0.572685	0.760233	0.659534	0.000178559	0.149941	0.650992	0.821264	TRUE	Unique	Epo	1
63	Actr1b	1.47357	3.97653e-30	-0.0170653	0.92516	0.171452	0.375428	0.00709698	0.978005	-0.429329	0.0134803	0.167167	0.507985	-0.141447	0.574168	0.0200108	0.955349	0.983079	1.18703	0.650945	1.77399	0.777238	0.0127714	0.993635	22.711	0.00014462	0.547189	0.760641	0.00314889	0.95525	0.990088	0.609544	0.913277	0.997403	0.0033544	0.906064	0.98277	0.839642	TRUE	Unique	Epo	1
64	Tmem131	4.3072	0	0.319056	0.0456075	0.305252	0.0724628	-0.101142	0.654709	-0.522255	0.000623673	0.144596	0.514561	-0.0380768	0.863298	-0.0238672	0.939408	1.37583	1.35697	0.593181	19.7183	0.00056757	0.531672	0.766565	37.382	1.50271e-07	0.107348	0.947741	0.00580358	0.939275	0.723069	0.696607	0.0102856	0.90888	1.02047e-05	0.980205	0.977157	0.878279	TRUE	Unique	Epo	1
65	Inpp4a	0.419063	4.31162e-07	-0.0433281	0.710115	0.289889	0.0195096	-0.180702	0.273931	-0.0648211	0.560968	0.0671871	0.678392	-0.33686	0.0370083	0.161252	0.481937	0.957597	1.33628	0.937235	3.86305	0.424857	1.21685	0.544207	14.5275	0.00578867	5.52971	0.0629851	0.496594	0.481	2.16199	0.339257	0.73357	0.805931	0.0604856	0.291732	0.769844	0.670551	FALSE			0
66	Coa5	1.99629	6.08897e-43	0.589134	0.00393464	0.17378	0.424412	-0.220622	0.446029	0.0796959	0.683415	-0.634591	0.0254584	-0.362183	0.200781	0.896755	0.0256812	1.80243	1.18979	1.08296	21.8027	0.00021938	6.47761	0.0392107	9.34563	0.0530178	5.16198	0.0756991	4.99249	0.0254576	5.85834	0.0534414	0.00471084	0.220965	0.264362	0.323737	0.169438	0.265594	TRUE	Unique	Organ	1
67	Unc50	1.97153	2.456e-43	0.336098	0.0942193	0.38476	0.0719659	0.0189632	0.946868	-0.21287	0.26777	0.15144	0.587481	-0.296587	0.286493	-0.0888342	0.822095	1.39948	1.46926	0.808261	16.8707	0.00204799	0.069741	0.96573	13.0409	0.0110778	3.03542	0.219214	0.0507806	0.821711	0.345931	0.841167	0.0277253	0.986913	0.0960173	0.554542	0.931773	0.939411	FALSE			0
68	Mgat4a	0.953323	5.04625e-16	0.291707	0.0775533	0.03454	0.844388	-0.0257297	0.912508	-0.269355	0.0883766	-0.129072	0.574215	0.0879538	0.700908	0.178854	0.58224	1.33871	1.03514	0.763872	10.6647	0.0306025	0.475051	0.788577	10.5111	0.0326438	1.48988	0.474763	0.303939	0.581423	0.364067	0.833573	0.190315	0.917928	0.19797	0.765681	0.825372	0.936503	FALSE			0
69	Tsga10	0.280903	5.36597e-05	-0.0774976	0.428038	0.292505	0.00496246	-0.206886	0.135381	-0.0580614	0.53472	-0.0051424	0.96982	-0.227203	0.0935494	0.294741	0.125466	0.925429	1.33978	0.943592	9.80803	0.0437886	2.67296	0.26277	9.28383	0.0543837	3.06775	0.215698	2.35656	0.124757	4.54209	0.103204	0.236185	0.600594	0.268324	0.550313	0.419942	0.380929	FALSE			0
71	Mitd1	2.27183	2.64043e-56	0.395311	0.0503864	0.478538	0.0261109	-0.193481	0.499118	-0.423396	0.028445	-0.194516	0.488531	-0.363377	0.194256	0.729363	0.0664883	1.48485	1.61371	0.65482	20.1492	0.000466644	4.2483	0.119535	30.6287	3.64453e-06	3.37945	0.18457	3.37939	0.0660165	4.1097	0.128112	0.00875821	0.411105	0.000157691	0.510739	0.29927	0.42602	TRUE	Shared	Organ, Epo	2
73	Txndc9	3.12677	8.7549e-112	0.345805	0.0771914	0.426099	0.0408427	-0.429188	0.121634	-0.0306494	0.869917	-0.184897	0.496644	-0.591959	0.0290106	0.571472	0.137662	1.41313	1.53127	0.969816	6.62676	0.156977	2.68991	0.260551	12.8638	0.0119606	4.78738	0.0912922	2.21229	0.136915	2.48533	0.288614	0.471532	0.598542	0.101369	0.357617	0.440008	0.6262	FALSE			0
74	Eif5b	5.70223	0	0.119111	0.189237	0.0962908	0.318879	-0.0120706	0.925193	-0.369738	2.03717e-05	0.212876	0.0914183	0.203439	0.105595	-0.226739	0.203956	1.1265	1.10108	0.690915	18.5893	0.000946215	3.74159	0.154001	28.5634	9.58736e-06	2.66252	0.264144	1.62023	0.20306	2.87164	0.23792	0.0153341	0.466955	0.000355711	0.601971	0.534125	0.574734	TRUE	Unique	Epo	1
75	Rev1	2.83393	1.06902e-84	0.108748	0.594559	0.458488	0.0350747	-0.301837	0.297138	-0.483972	0.0132661	0.123879	0.662706	-0.157396	0.578229	0.264646	0.510275	1.11488	1.58168	0.61633	3.55593	0.469425	1.10933	0.574266	20.6063	0.000378961	0.45232	0.79759	0.435366	0.509368	2.06406	0.356283	0.762394	0.822088	0.00742557	0.921642	0.786595	0.684133	TRUE	Unique	Epo	1
76	Aff3	5.15335	0	-0.0986313	0.547178	0.193048	0.268466	-0.212119	0.360869	-0.408797	0.00908904	-0.494668	0.0298517	-0.11344	0.617281	0.547449	0.0894148	0.906077	1.21294	0.664449	20.6385	0.000373439	3.09512	0.212767	55.0093	3.23439e-11	3.86065	0.145101	2.89532	0.0888374	4.78614	0.0913488	0.00733455	0.546752	5.44442e-09	0.452553	0.352741	0.357801	TRUE	Shared	Organ, Epo	2
78	Pdcl3	1.59018	8.23694e-30	0.567796	0.00397577	0.241875	0.249211	-0.297403	0.287033	0.0520624	0.782468	-0.214265	0.434283	-0.314241	0.249984	0.354899	0.36015	1.76437	1.27364	1.05344	18.273	0.00109133	1.18398	0.553225	2.91929	0.571422	1.35065	0.508992	0.840876	0.359146	0.87758	0.644816	0.0171215	0.810765	0.820546	0.78636	0.68607	0.856103	FALSE			0
80	Tbc1d8	1.31408	7.43895e-24	0.236451	0.197456	0.307019	0.11602	0.118311	0.649019	-0.398634	0.0230999	-0.0914526	0.719882	-0.0607295	0.811179	-0.0106183	0.976529	1.26675	1.35937	0.671237	8.09903	0.0880171	0.39385	0.821252	28.3557	1.05643e-05	0.135216	0.934627	0.000869395	0.976477	0.289586	0.865201	0.350792	0.931509	0.000383448	0.975689	0.990778	0.949427	TRUE	Unique	Epo	1
81	Cnot11	1.1911	2.56308e-19	0.245826	0.187152	0.460609	0.0202752	-0.010107	0.969469	-0.105139	0.555299	0.341715	0.187137	-0.305044	0.237475	-0.156166	0.670141	1.27868	1.58504	0.9002	19.4644	0.000636856	0.430725	0.806249	8.32692	0.0803106	4.55023	0.102785	0.18223	0.669464	2.26007	0.323021	0.011275	0.925362	0.334319	0.380211	0.867504	0.656915	FALSE			0
82	Rnf149	1.76804	1.2205e-35	0.306656	0.124253	0.438121	0.0391517	-0.17243	0.541857	0.0983037	0.606413	-0.0049173	0.985852	-0.756874	0.00617783	0.222421	0.570888	1.35887	1.54979	1.1033	8.62568	0.0711678	0.407572	0.815637	16.5619	0.00235086	11.1928	0.00371126	0.322589	0.570056	0.61632	0.734798	0.312919	0.929314	0.0308324	0.0434556	0.819693	0.894924	FALSE			0
83	Map4k4	1.54124	1.56016e-27	0.177511	0.373131	0.485254	0.02222	-0.106799	0.705304	0.0694223	0.715731	0.0385988	0.889195	-0.72324	0.00882093	0.0198824	0.959558	1.19424	1.62459	1.07189	2.64076	0.61962	0.246193	0.884178	20.6662	0.000368754	13.2545	0.00132382	0.0025827	0.959469	0.0641181	0.968449	0.845369	0.956855	0.0072577	0.0198305	0.984652	0.987921	TRUE	Unique	Epo	1
85	Il1rl1	2.15383	3.62176e-49	-0.253645	0.217013	0.856398	9.05356e-05	-0.678308	0.019809	-0.185159	0.346083	-0.066386	0.816191	-0.686657	0.015865	0.647751	0.109028	0.775967	2.35466	0.830972	27.586	1.51298e-05	5.45637	0.0653377	22.379	0.00016844	5.85252	0.0535971	2.57777	0.108375	4.19916	0.122508	0.000515819	0.297636	0.00379896	0.266009	0.391137	0.416062	TRUE	Shared	Organ, Epo	2
88	Mrps9	3.35926	4.41776e-146	0.330452	0.0717453	-0.0169977	0.930678	0.0756218	0.771182	0.184677	0.292717	0.0415276	0.870675	-0.400413	0.115308	0.420916	0.243637	1.3916	0.983146	1.20283	36.3855	2.41059e-07	4.02905	0.133384	5.92963	0.204465	2.4956	0.287136	1.36492	0.242686	3.31503	0.190612	1.52934e-05	0.434674	0.535861	0.624751	0.579623	0.518919	TRUE	Unique	Organ	1
89	Tgfbrap1	0.982839	6.45827e-16	0.213307	0.212292	0.36454	0.0452891	-0.173839	0.473131	-0.144659	0.376487	-0.020005	0.932933	-0.266998	0.259835	-0.0294501	0.930245	1.23776	1.43985	0.865317	2.99354	0.558907	1.27856	0.527673	15.2551	0.00420041	2.82062	0.244068	0.00769649	0.930092	0.0504567	0.975087	0.813971	0.796567	0.0476555	0.58117	0.974348	0.990248	FALSE			0
90	AI597479	1.12197	1.3961e-21	-0.0279765	0.865614	0.16851	0.338397	-0.174467	0.456379	-0.196361	0.21428	0.0207858	0.927925	-0.295395	0.197182	0.253813	0.435126	0.972411	1.18354	0.821716	1.73045	0.785179	0.681331	0.711297	13.3152	0.00983429	1.70226	0.426932	0.611691	0.434152	1.43774	0.487303	0.916504	0.884983	0.0881746	0.735415	0.740247	0.773793	FALSE			0
91	Nck2	2.80614	2.59295e-80	0.301718	0.146698	0.0407905	0.853799	-0.130992	0.656548	-0.597539	0.00265504	-0.464064	0.108302	0.0665865	0.817191	0.529319	0.195583	1.35218	1.04163	0.550164	4.82966	0.305226	2.17721	0.336687	46.1454	2.29707e-09	4.28011	0.117648	1.68167	0.194702	2.63936	0.26722	0.641484	0.668239	2.61085e-07	0.407574	0.524335	0.605197	TRUE	Unique	Epo	1
92	Uxs1	1.95383	3.36897e-42	0.0871252	0.665938	0.0956189	0.656319	0.133431	0.640761	-0.285684	0.138847	0.115258	0.681158	0.149496	0.592893	-0.178046	0.653807	1.09103	1.10034	0.7515	3.11879	0.538146	0.245054	0.884682	4.40104	0.354444	0.297395	0.86183	0.202012	0.653102	0.219731	0.895954	0.802913	0.957098	0.682838	0.948246	0.860047	0.961293	FALSE			0
93	Tpp2	3.65643	2.55008e-178	0.359631	0.046395	0.496298	0.00983645	-0.28994	0.25709	-0.33071	0.0554922	-0.170674	0.496484	-0.181944	0.467063	0.578412	0.103438	1.4328	1.64263	0.718413	12.8178	0.0122014	2.66476	0.263849	19.6106	0.000596	3.01197	0.221799	2.66149	0.102804	3.10497	0.211721	0.10282	0.601738	0.0106977	0.557474	0.380247	0.545442	FALSE			0
95	Tex30	3.57968	1.29766e-154	0.132604	0.485241	0.103471	0.609038	0.103166	0.701572	-0.392311	0.0308701	0.124026	0.638642	-0.272702	0.300276	0.21247	0.569746	1.1418	1.10901	0.675494	13.7327	0.00819882	1.63507	0.441518	21.977	0.000202544	1.12911	0.568613	0.324506	0.568912	1.84616	0.397293	0.0776003	0.745006	0.00440717	0.818995	0.819157	0.71399	TRUE	Unique	Epo	1
96	Kdelc1	1.28594	2.38182e-25	-0.107537	0.536053	0.0869881	0.638279	-0.031903	0.896915	-0.36507	0.028068	0.291005	0.228333	-0.0167929	0.9444	0.205668	0.547451	0.898043	1.09088	0.694148	6.77728	0.148137	0.555979	0.757305	10.2907	0.0358062	0.613131	0.73597	0.363466	0.546588	5.68226	0.0583596	0.457883	0.904862	0.20929	0.895393	0.807135	0.279245	FALSE			0
98	Ercc5	1.45935	4.21161e-28	-0.0524107	0.778903	0.151949	0.444604	0.0759679	0.773962	-0.361318	0.0430114	0.289392	0.264753	0.0400195	0.877044	-0.286992	0.434529	0.948939	1.1641	0.696757	1.85137	0.763071	0.771832	0.679828	10.3325	0.0351835	0.925216	0.629639	0.613283	0.433554	1.24889	0.53556	0.907506	0.871134	0.207129	0.849641	0.73978	0.801241	FALSE			0
100	Wdr75	3.54807	1.40949e-161	0.546522	0.00300264	0.316105	0.106967	-0.222765	0.393304	-0.111398	0.527125	-0.297074	0.245872	-0.333186	0.191663	0.578246	0.110489	1.72723	1.37177	0.894583	25.3734	4.23185e-05	2.73915	0.254215	11.8907	0.0181831	2.62229	0.269511	2.55667	0.10983	2.55882	0.278202	0.00121952	0.592011	0.135126	0.607351	0.393879	0.615787	TRUE	Unique	Organ	1
101	Slc40a1	2.06721	1.28305e-46	0.176147	0.384905	0.171053	0.428101	-0.502624	0.0801558	-0.376449	0.0522001	-0.333372	0.236796	0.189138	0.500725	0.694405	0.0816511	1.19261	1.18655	0.686294	4.01839	0.403522	3.55446	0.169106	17.4496	0.00158034	10.2095	0.0060678	3.04257	0.0811073	3.04704	0.217943	0.71831	0.489331	0.0227709	0.0626255	0.335981	0.553185	FALSE			0
102	Slc39a10	2.33187	5.94376e-58	0.258056	0.20656	0.0188303	0.93102	0.262323	0.364852	-0.566882	0.00371984	-0.0792275	0.780261	0.0760746	0.788132	-0.104973	0.793956	1.29441	1.01901	0.567291	11.7796	0.0190673	1.1443	0.564312	35.4987	3.669e-07	0.0828407	0.959426	0.0685137	0.793513	0.499414	0.779029	0.139493	0.816611	2.19798e-05	0.984652	0.920059	0.914117	TRUE	Unique	Epo	1
105	Stat1	1.88514	3.0275e-39	0.414548	0.0403771	0.382036	0.0760285	0.195148	0.495852	-0.157014	0.416931	-0.293395	0.296616	-0.669781	0.0168341	-0.160967	0.685768	1.51369	1.46526	0.854692	14.2481	0.006544	0.481195	0.786158	64.3245	3.57066e-13	14.3729	0.000756776	0.164421	0.685119	3.70671	0.15671	0.0660838	0.916923	8.75138e-11	0.0128916	0.873201	0.471262	TRUE	Unique	Epo	1
107	Nab1	2.35705	1.03949e-60	0.391063	0.0524274	-0.166505	0.437979	0.468298	0.101165	-0.539683	0.00513229	0.131582	0.638706	0.10658	0.702821	-0.510755	0.197843	1.47855	0.846619	0.582933	34.9149	4.83603e-07	2.72084	0.256554	33.6853	8.64563e-07	2.21452	0.330462	1.66479	0.196958	2.05339	0.358189	2.80121e-05	0.595003	4.60059e-05	0.663367	0.527052	0.685363	TRUE	Shared	Organ, Epo	2
111	Hibch	2.29968	2.61993e-57	0.249099	0.218998	0.23214	0.281997	-0.320744	0.263988	-0.318397	0.100448	0.146298	0.603513	-0.272875	0.331142	0.495443	0.213959	1.28287	1.2613	0.727314	14.2338	0.00658512	1.65329	0.437516	11.9576	0.0176697	1.56915	0.456314	1.5506	0.213047	5.46033	0.0652085	0.0663743	0.742314	0.132581	0.754719	0.547016	0.297362	FALSE			0
112	Pms1	1.45771	5.9149e-25	0.369743	0.0627186	0.274938	0.193673	-0.0322249	0.908857	0.186392	0.326611	-0.30272	0.272971	-0.3792	0.168323	0.554405	0.156018	1.44736	1.31645	1.20489	15.9077	0.00314558	3.73556	0.154466	2.33952	0.673584	2.30533	0.315794	2.02017	0.155222	2.03784	0.360985	0.0383167	0.467686	0.868684	0.651006	0.468937	0.68759	FALSE			0
113	Ormdl1	1.07143	2.15288e-18	0.168672	0.327282	0.223754	0.222288	-0.106214	0.663309	-0.200829	0.222667	0.168003	0.482714	-0.391064	0.101177	0.321108	0.34314	1.18373	1.25076	0.818052	16.2225	0.00273464	1.03014	0.597458	13.6715	0.00842074	2.78164	0.248871	0.902411	0.342136	4.67118	0.0967532	0.0345239	0.833758	0.0790027	0.586124	0.672947	0.368179	FALSE			0
114	Osgepl1	0.900376	7.40295e-14	0.111384	0.510425	0.245226	0.173535	-0.0642356	0.788788	0.017828	0.912296	0.193759	0.410118	-0.288214	0.219014	0.216463	0.515563	1.11782	1.27791	1.01799	11.8641	0.0183908	0.508405	0.775535	4.83549	0.304598	1.60936	0.447231	0.424578	0.514661	3.7232	0.155424	0.136152	0.91259	0.641028	0.748297	0.789907	0.469158	FALSE			0
115	Asnsd1	2.11221	2.3854e-49	-0.0820286	0.683358	-0.183903	0.39043	0.35684	0.210472	-0.366521	0.056715	0.631379	0.0239073	0.23812	0.392798	-0.528631	0.181488	0.921246	0.832017	0.693141	13.8219	0.00788578	1.96759	0.373889	5.77515	0.216581	1.80732	0.405084	1.7924	0.180634	5.25159	0.0723824	0.0753812	0.697404	0.551554	0.719626	0.505107	0.315927	FALSE			0
116	Stk17b	1.01033	1.46841e-15	0.384183	0.0309214	0.379121	0.0454868	-0.236632	0.348188	-0.090477	0.595156	-0.186726	0.450492	-0.179503	0.466776	0.13768	0.694219	1.46841	1.461	0.913495	7.00539	0.135604	1.05027	0.591476	8.41445	0.0775232	0.560278	0.755679	0.155232	0.693585	0.61117	0.736692	0.438452	0.830655	0.327885	0.904204	0.877159	0.895535	FALSE			0
118	Gtf3c3	1.42564	5.53969e-25	0.395063	0.0418903	0.186562	0.366859	-0.198705	0.470155	0.247784	0.182135	-0.057919	0.830085	-0.369776	0.169308	-0.01346	0.971891	1.48448	1.2051	1.28118	8.85152	0.0649198	1.16746	0.557814	4.18944	0.380975	3.89949	0.14231	0.00124714	0.971829	0.116291	0.943513	0.296621	0.813267	0.702401	0.448778	0.988964	0.978845	FALSE			0
119	Ankrd44	1.20627	5.49681e-21	0.301289	0.0949754	0.141753	0.460633	-0.440773	0.0847165	-0.34648	0.0446875	-0.138624	0.58048	0.152305	0.542408	0.329373	0.353472	1.3516	1.15229	0.707173	4.35346	0.360279	3.18791	0.203121	12.2998	0.0152557	4.0382	0.132775	0.86455	0.352469	0.885794	0.642173	0.686924	0.534125	0.119946	0.43361	0.681312	0.854875	FALSE			0
120	Sf3b1	5.54529	0	0.0423108	0.629873	0.0960284	0.304321	-0.0776093	0.532731	0.0923593	0.271404	-0.209974	0.0853421	-0.273019	0.0248153	0.280568	0.104292	1.04322	1.10079	1.09676	4.49266	0.343419	3.26994	0.194958	8.88839	0.0639506	5.05575	0.0798283	2.64838	0.103655	3.30526	0.191545	0.673966	0.524614	0.294284	0.333122	0.381948	0.520173	FALSE			0
124	Mob4	2.70027	3.41084e-78	0.154739	0.445483	-0.0180363	0.933436	0.219514	0.444944	-0.390541	0.0440823	0.405087	0.15074	-0.013738	0.961009	-0.385087	0.334455	1.16735	0.982125	0.676691	16.1969	0.00276597	0.945288	0.623352	11.8742	0.0183119	1.99293	0.369182	0.935445	0.333452	2.07773	0.353857	0.0348027	0.846897	0.135802	0.69432	0.665939	0.682174	FALSE			0
125	Mars2	0.831826	7.98926e-14	0.119792	0.444169	0.0465016	0.780273	0.154177	0.48704	-0.253557	0.0903928	0.065736	0.762597	0.214716	0.322253	-0.245333	0.425696	1.12726	1.0476	0.776036	5.53768	0.236437	0.667917	0.716083	6.44716	0.16815	1.00353	0.605461	0.637228	0.424716	0.773582	0.679233	0.573509	0.886998	0.488197	0.837698	0.73348	0.870861	FALSE			0
126	Boll	0.682983	4.45924e-16	-0.234642	0.0470974	-0.221205	0.0787673	0.101052	0.546208	-0.335618	0.00298647	0.391745	0.0170944	0.15766	0.335645	-0.188205	0.418223	0.790854	0.801553	0.714896	7.49976	0.11172	0.658947	0.719302	11.3583	0.0228189	0.965239	0.617165	0.658079	0.417239	7.23473	0.0268534	0.397564	0.88823	0.157708	0.843732	0.728356	0.175266	FALSE			0
129	Tyw5	0.697467	1.36104e-10	-0.00279178	0.985417	0.196933	0.225937	0.227337	0.29353	0.0838594	0.565956	-0.00595298	0.977632	-0.457903	0.0304934	0.430462	0.151982	0.997212	1.21766	1.08748	21.5276	0.00024882	11.0771	0.00393228	6.68627	0.153426	4.71245	0.0947773	2.06014	0.151196	3.99984	0.135346	0.00521793	0.0454146	0.465899	0.364085	0.462195	0.438038	TRUE	Unique	Organ	1
132	Sgol2a	1.37139	3.32718e-23	-0.0298836	0.877783	0.206013	0.319415	0.311099	0.258545	0.136372	0.463122	0.0466919	0.862764	-0.284478	0.290722	0.029341	0.938822	0.970558	1.22877	1.14611	5.75939	0.217852	2.93506	0.230494	2.14424	0.70925	2.00789	0.366432	0.00591669	0.938687	0.109354	0.946791	0.553185	0.567062	0.884262	0.691793	0.976978	0.979911	FALSE			0
133	Bzw1	5.48923	0	0.336175	8.38621e-05	0.270686	0.00293667	-0.269294	0.0261794	0.11227	0.169658	0.041963	0.723943	-0.301184	0.0109862	0.0927162	0.581361	1.39958	1.31086	1.11881	42.7357	1.17403e-08	7.25324	0.0266059	10.3948	0.0342778	9.53476	0.00850264	0.305357	0.580543	1.41158	0.493717	1.096e-06	0.174257	0.203984	0.0795727	0.824917	0.777187	TRUE	Unique	Organ	1
134	Clk1	3.06275	1.18903e-100	0.186655	0.355924	0.126699	0.556184	-0.0473216	0.868805	-0.380936	0.0488599	0.182401	0.516339	0.0310449	0.911763	-0.143596	0.718091	1.20521	1.13508	0.683222	5.74832	0.218749	0.508191	0.775618	10.3612	0.0347639	0.171913	0.917634	0.1309	0.717501	0.442098	0.801677	0.553998	0.912599	0.205705	0.969469	0.887578	0.923383	FALSE			0
135	Ppil3	2.71629	1.91541e-79	0.42783	0.0345007	-0.0751913	0.727114	0.180815	0.528302	-0.29038	0.133543	0.317489	0.259028	0.151604	0.588721	-0.333341	0.402405	1.53393	0.927566	0.747979	37.0096	1.79314e-07	0.705668	0.702694	3.37401	0.497292	0.708886	0.701564	0.70409	0.401413	1.2823	0.526686	1.1856e-05	0.880988	0.779196	0.880459	0.716657	0.796182	TRUE	Unique	Organ	1
136	Nif3l1	1.52615	5.25458e-30	0.0992085	0.598783	0.0247133	0.902032	0.223735	0.402354	-0.0765827	0.671094	-0.158204	0.546102	-0.306377	0.240915	0.403723	0.27642	1.1043	1.02502	0.926276	13.0748	0.0109158	6.6645	0.0357126	6.3953	0.171508	1.51795	0.468147	1.18945	0.27544	1.24431	0.536786	0.0950183	0.208903	0.492907	0.761717	0.612983	0.801982	FALSE			0
137	Orc2	4.16837	9.56179e-251	0.323798	0.0616813	0.39868	0.0307122	-0.467334	0.0569964	-0.157789	0.341082	0.0460031	0.848536	-0.248578	0.300523	0.405326	0.234437	1.38237	1.48986	0.85403	12.462	0.0142266	3.70399	0.156924	6.87681	0.142543	1.4974	0.472981	1.41943	0.233498	3.54917	0.169554	0.11423	0.471532	0.449059	0.764711	0.570424	0.489786	FALSE			0
139	Fam126b	1.74598	7.79413e-36	0.186244	0.343086	0.333844	0.110469	-0.159536	0.566538	-0.359049	0.0560085	0.0379863	0.88936	-0.190026	0.485085	0.444204	0.250372	1.20472	1.39633	0.69834	9.5467	0.0487965	1.46193	0.481444	14.1824	0.00673499	1.35131	0.508822	1.32658	0.249414	3.13958	0.208088	0.252145	0.770161	0.0673213	0.786359	0.586607	0.540506	FALSE			0
141	Cflar	1.56414	6.90193e-32	-0.138703	0.458575	0.1007	0.613284	-0.0534673	0.840194	-0.321634	0.0723372	0.174079	0.503352	-0.0804567	0.756334	0.0160404	0.965246	0.870487	1.10595	0.724964	1.64081	0.801439	0.0624125	0.969276	9.82623	0.0434588	0.15773	0.924165	0.00190689	0.965169	0.984549	0.611235	0.92338	0.98817	0.235301	0.971933	0.986796	0.840459	FALSE			0
143	Trak2	2.6001	2.57028e-69	0.22757	0.27332	0.35634	0.107184	-0.325372	0.269	-0.204054	0.304434	-0.330958	0.251748	-0.28205	0.327146	0.678548	0.0968445	1.25555	1.42809	0.815418	3.25133	0.51668	2.7839	0.24859	13.508	0.00904273	2.83832	0.241917	2.76683	0.0962367	2.76829	0.250537	0.791058	0.585764	0.0831632	0.578633	0.367235	0.587924	FALSE			0
144	Stradb	1.21496	1.56074e-21	0.0897263	0.616646	0.319916	0.09367	-0.173805	0.493739	-0.0104296	0.951487	-0.320387	0.198451	-0.469763	0.0585448	0.457411	0.194541	1.09387	1.37701	0.989625	2.34832	0.671986	1.81986	0.402552	14.4302	0.00604133	3.59284	0.165892	1.68954	0.193662	1.96291	0.374766	0.86839	0.717462	0.062413	0.48484	0.523126	0.698103	FALSE			0
149	Sumo1	4.70141	0	0.166006	0.194249	-0.268121	0.0489421	0.318035	0.0792343	-0.014069	0.908426	0.205133	0.248504	0.330605	0.0620685	-0.409882	0.10326	1.18058	0.764815	0.986029	29.9504	5.0096e-06	3.36922	0.185517	9.13979	0.0576989	3.69079	0.157963	2.66423	0.102627	2.66425	0.263916	0.000205864	0.512104	0.277568	0.472984	0.379833	0.601759	TRUE	Unique	Organ	1
150	Nop58	6.04813	0	0.0257646	0.762363	0.0779929	0.38997	-0.0610737	0.612952	-0.349283	1.81996e-05	0.117692	0.320368	-0.0379408	0.74793	0.0149358	0.928999	1.0261	1.08112	0.705193	4.7199	0.317263	0.415116	0.812566	55.1526	3.01838e-11	0.141272	0.931801	0.00797461	0.928843	2.2462	0.32527	0.652195	0.928148	5.10365e-09	0.974828	0.973802	0.658779	TRUE	Unique	Epo	1
151	Bmpr2	1.97959	9.74236e-42	-0.387044	0.0598183	-0.314048	0.151492	0.535009	0.0663397	-0.0788836	0.688374	0.42748	0.134787	0.578116	0.0424618	-0.370427	0.359846	0.679061	0.730484	0.924148	5.18164	0.269163	3.72787	0.155061	16.6908	0.00221936	4.65426	0.0975755	0.84194	0.358843	2.28483	0.319048	0.607002	0.468753	0.0294622	0.369942	0.685946	0.653566	FALSE			0
156	Nbeal1	2.08201	1.45173e-48	0.138337	0.488889	-0.111031	0.601889	0.155078	0.584007	-0.705868	0.000222388	0.124801	0.653307	0.138905	0.615992	0.0801231	0.838542	1.14836	0.894911	0.49368	11.1733	0.0246834	1.04755	0.59228	33.301	1.0364e-06	0.870832	0.646995	0.0417005	0.838192	0.747254	0.688234	0.1659	0.83107	5.3449e-05	0.857086	0.938304	0.874595	TRUE	Unique	Epo	1
159	Pard3b	2.08548	7.66918e-46	-0.720546	0.000478506	0.0791692	0.71855	0.79855	0.00630132	-0.526071	0.00767647	0.266365	0.352983	0.124687	0.662704	-0.829444	0.0409889	0.486487	1.08239	0.590922	23.4335	0.000103718	7.49166	0.023616	35.6638	3.39319e-07	6.19033	0.0452676	4.19009	0.0406608	4.72118	0.0943645	0.00253792	0.16136	2.06064e-05	0.240779	0.226108	0.363253	TRUE	Shared	Organ, Epo	2
160	Ino80d	2.41005	3.77691e-61	0.414968	0.0433411	0.310869	0.155168	-0.174596	0.548544	-0.199377	0.310141	-0.00957329	0.97325	-0.312124	0.272735	0.16346	0.685805	1.51432	1.36461	0.819241	13.5911	0.00872134	0.363071	0.833989	11.4827	0.0216424	1.47748	0.477715	0.16438	0.685155	0.292068	0.864128	0.0809348	0.936634	0.151963	0.767195	0.873201	0.948984	FALSE			0
165	Fastkd2	1.85938	1.52064e-38	0.433051	0.031503	0.241092	0.260796	-0.148431	0.602893	0.0465412	0.809043	0.128985	0.644914	-0.467259	0.0939755	-0.0846882	0.830707	1.54196	1.27264	1.04764	17.8258	0.00133467	0.99447	0.60821	8.91278	0.0633169	6.67484	0.0355285	0.0459096	0.83034	0.238378	0.88764	0.0199407	0.839103	0.292656	0.208296	0.935274	0.958437	FALSE			0
166	Klf7	0.421022	1.09687e-05	0.00700006	0.958531	-0.0550243	0.701076	-0.00190227	0.992043	0.55165	1.83331e-05	-0.478856	0.0104989	-0.139133	0.455729	0.0870036	0.742521	1.00702	0.946462	1.73611	22.0195	0.000198637	0.215605	0.897805	27.9187	1.29552e-05	0.635936	0.727626	0.108397	0.741977	10.9354	0.00422084	0.00434112	0.962356	0.000452339	0.891921	0.89787	0.0477433	TRUE	Shared	Organ, Epo	2
167	Creb1	3.05207	3.38419e-102	0.535119	0.00743811	0.544102	0.0105889	-0.684555	0.0156704	-0.0187654	0.921825	-0.748573	0.00706753	-0.693601	0.0122851	1.46167	0.000202101	1.70765	1.72306	0.98141	17.4795	0.0015593	13.9601	0.00093024	27.0396	1.95156e-05	13.8454	0.000985172	13.8198	0.000201202	13.829	0.0009933	0.0225541	0.0151404	0.000639117	0.0158279	0.00438486	0.0159392	TRUE	Shared	Epo, Organ_IL17_Epo	2
171	Plekhm3	0.899075	2.06783e-16	-0.162559	0.290595	-0.193614	0.237145	0.303878	0.163245	-0.295867	0.0443215	0.342534	0.10915	0.501686	0.0185772	-0.654911	0.0304434	0.849966	0.823976	0.743886	4.76735	0.312013	4.7551	0.0927776	6.44759	0.168122	6.06629	0.048164	4.69869	0.0301856	4.70929	0.094927	0.647917	0.360314	0.488197	0.250225	0.188702	0.364405	FALSE			0
172	Idh1	0.63197	1.99847e-10	-0.0811458	0.561274	0.208267	0.161403	-0.234409	0.236254	0.139693	0.295726	-0.101255	0.602007	-0.437041	0.0239322	0.454128	0.0983927	0.922059	1.23154	1.14992	7.32601	0.119631	2.74148	0.253919	5.86283	0.209629	5.12255	0.0772061	2.7414	0.0977788	3.57768	0.167154	0.411305	0.591744	0.542667	0.327245	0.37034	0.486939	FALSE			0
173	Pikfyve	1.90187	7.18066e-41	0.172544	0.387687	0.468056	0.0277542	-0.566573	0.0453019	-0.236288	0.21616	-0.0376157	0.892234	-0.596631	0.0311033	1.16167	0.00311353	1.18832	1.59689	0.789553	19.439	0.000644233	8.79096	0.0123329	22.9131	0.000131791	8.76794	0.0124757	8.75721	0.0030838	16.3584	0.00028042	0.011359	0.103569	0.00310467	0.104429	0.0377231	0.00578073	TRUE	Shared	Epo, Organ_and_Epo	2
174	Rpe	1.71648	8.28755e-35	0.0394404	0.840598	0.0978089	0.639465	0.413472	0.136727	-0.290215	0.121779	0.237308	0.383967	-0.0624204	0.818297	-0.158153	0.681829	1.04023	1.10275	0.748103	15.3882	0.00396027	3.13578	0.208485	7.78609	0.0997357	0.704502	0.703104	0.168809	0.681172	0.845567	0.65522	0.04557	0.541051	0.374043	0.881196	0.87171	0.861004	FALSE			0
175	Kansl1l	3.08553	9.26934e-95	0.0785074	0.7086	-0.089232	0.689925	0.0687511	0.817325	-0.388014	0.0534511	-0.571307	0.0503933	0.361296	0.21448	0.164222	0.691072	1.08167	0.914633	0.678403	8.19402	0.0847242	0.716851	0.698776	28.7176	8.921e-06	4.7649	0.0923242	0.158618	0.690432	5.7826	0.0555039	0.344161	0.879335	0.000335125	0.359475	0.875651	0.271489	TRUE	Unique	Epo	1
177	Lancl1	1.31515	1.97252e-22	0.270324	0.154338	0.462927	0.0219706	-0.276451	0.303932	-0.133489	0.4621	-0.0381364	0.885056	-0.157125	0.550158	0.0411493	0.912238	1.31039	1.58872	0.875038	3.64827	0.455694	1.8896	0.388757	6.15617	0.187785	0.550856	0.759247	0.0122012	0.912045	0.0211213	0.989495	0.75434	0.707846	0.51498	0.905463	0.967374	0.996015	FALSE			0
178	Ikzf2	2.6344	1.24324e-58	-0.732982	0.00139916	-0.00010811	0.999647	0.0565992	0.861782	0.374005	0.0883099	-0.152797	0.631851	-0.246375	0.438319	0.401042	0.374242	0.480474	0.999892	1.45354	38.3301	9.57929e-08	2.17505	0.33705	7.02115	0.134775	0.837199	0.657968	0.792846	0.373241	0.837189	0.657971	6.98425e-06	0.668568	0.437012	0.862307	0.697073	0.862307	TRUE	Unique	Organ	1
180	Atic	4.73389	0	0.0195048	0.89206	-0.0185026	0.903773	0.173673	0.393806	-0.326148	0.0176746	0.324591	0.104248	-0.0375125	0.850598	-0.135399	0.632055	1.0197	0.981668	0.721699	15.5686	0.00365621	0.76845	0.680978	13.5858	0.00874127	0.780776	0.676794	0.230283	0.631314	3.54549	0.169866	0.0429749	0.871591	0.0810698	0.869835	0.850284	0.490248	FALSE			0
182	Pecr	1.7043	8.2547e-38	-0.00731048	0.968721	0.274618	0.166535	-0.200561	0.447713	-0.5711	0.00136109	0.331317	0.201073	-0.314826	0.222935	0.134832	0.713147	0.992716	1.31603	0.564904	6.55581	0.161308	0.645906	0.724008	39.5303	5.41296e-08	1.97094	0.373264	0.135745	0.712548	4.8756	0.087353	0.478184	0.890023	4.2393e-06	0.697073	0.885295	0.349304	TRUE	Unique	Epo	1
188	Aamp	3.4872	1.04497e-166	0.445139	0.0124756	0.422042	0.0261017	-0.53645	0.0335917	0.142603	0.402695	-0.189169	0.444971	-0.26524	0.282634	0.150299	0.668063	1.56071	1.52507	1.15327	9.30797	0.0538461	7.055	0.0293783	2.12777	0.712273	1.37331	0.503257	0.18468	0.667382	0.610574	0.736912	0.266759	0.185601	0.885146	0.782643	0.866681	0.895643	FALSE			0
189	Pnkd	2.72325	3.61029e-80	-0.0261809	0.896846	-0.150127	0.485047	0.262463	0.359002	0.0427042	0.825016	0.151648	0.589026	-0.364218	0.19302	0.346662	0.382869	0.974159	0.860599	1.04363	16.0153	0.00299867	5.74307	0.0566118	4.31708	0.364791	1.70499	0.42635	0.764672	0.381871	3.44592	0.178537	0.0369037	0.274709	0.69046	0.734933	0.703139	0.502287	FALSE			0
190	Tmbim1	0.732094	1.49468e-14	-0.0816096	0.542169	0.079396	0.57757	0.0349219	0.85395	-0.324788	0.0112041	0.296887	0.110657	-0.169372	0.361242	-0.159131	0.545734	0.921632	1.08263	0.722681	3.77575	0.437204	0.498136	0.779527	27.5382	1.54707e-05	3.93344	0.139915	0.36659	0.544869	3.1021	0.212025	0.742117	0.914378	0.000524117	0.444785	0.806304	0.545847	TRUE	Unique	Epo	1
191	Ctdsp1	1.48561	2.80825e-29	-0.0683679	0.71312	0.0586617	0.767013	0.291328	0.268857	-0.271303	0.127149	0.084893	0.74258	0.0623332	0.808833	-0.204323	0.576468	0.933917	1.06042	0.762385	1.911	0.752124	1.34554	0.510292	7.93246	0.0940838	0.359051	0.835667	0.313331	0.575643	0.322126	0.851238	0.90254	0.787124	0.362698	0.937272	0.822639	0.94374	FALSE			0
192	Usp37	3.15929	6.88073e-112	0.413287	0.0364973	0.303317	0.149439	-0.195765	0.484469	-0.237221	0.209458	-0.163233	0.552353	0.037799	0.890204	0.269011	0.488958	1.51178	1.35434	0.788817	10.1873	0.0373882	0.564949	0.753916	6.8827	0.142219	1.26011	0.532563	0.480869	0.488029	0.503107	0.777592	0.21464	0.903409	0.448689	0.799434	0.774251	0.913351	FALSE			0
193	Rqcd1	2.02528	2.53025e-44	0.543712	0.00766266	0.388247	0.0737258	-0.377664	0.191144	0.0795837	0.683214	-0.309145	0.275381	-0.406004	0.15069	0.83082	0.0383343	1.72239	1.47439	1.08284	21.387	0.000265349	4.37498	0.112198	4.96063	0.291361	4.30492	0.116198	4.30398	0.0380232	4.58203	0.101164	0.00552147	0.398569	0.628667	0.405053	0.216945	0.377122	TRUE	Unique	Organ	1
196	Rnf25	1.38129	1.43312e-29	-0.277238	0.106963	-0.269746	0.140741	0.66577	0.00629457	-0.494724	0.00263385	0.479879	0.0447136	0.250175	0.29379	-0.746255	0.0274075	0.757874	0.763573	0.609739	9.71161	0.0455761	7.59917	0.02238	20.4994	0.000397877	5.38407	0.0677429	4.87989	0.0271713	5.28289	0.0712584	0.241822	0.155632	0.00772167	0.304146	0.176657	0.313073	TRUE	Unique	Epo	1
197	Ttll4	1.85559	2.19229e-40	-0.00778044	0.968352	-0.139248	0.504843	0.649433	0.0194275	-0.606214	0.00122908	0.270322	0.32135	0.518347	0.0564323	-0.627396	0.103887	0.99225	0.870012	0.545412	14.8175	0.00509504	5.48528	0.0644001	19.0322	0.000774569	3.81059	0.148779	2.65457	0.103252	2.70421	0.258695	0.0548443	0.295359	0.0131116	0.458774	0.380965	0.596993	FALSE			0
199	Cnppd1	2.05189	9.46772e-46	0.235498	0.246477	0.324841	0.133251	-0.228043	0.42834	-0.0218526	0.910475	-0.196985	0.485545	-0.477039	0.0901998	0.750301	0.0605234	1.26554	1.38381	0.978384	9.58757	0.0479787	4.18797	0.123195	7.24494	0.123497	3.81091	0.148755	3.53511	0.0600824	4.32654	0.114949	0.249701	0.417454	0.417963	0.458739	0.283986	0.402732	FALSE			0
200	Fam134a	2.44437	4.50864e-64	-0.302153	0.137336	0.0848581	0.695135	0.44794	0.120058	-0.339583	0.0808341	0.405785	0.151144	-0.14657	0.602946	-0.224607	0.574506	0.739225	1.08856	0.712067	5.79143	0.215276	3.0751	0.214907	11.2641	0.023751	1.98641	0.370388	0.316565	0.573679	2.47948	0.28946	0.550028	0.549766	0.161948	0.695251	0.821696	0.627101	FALSE			0
202	Abcb6	0.753651	1.17561e-13	0.0128828	0.928125	0.21324	0.160831	-0.32143	0.1122	-0.276186	0.043189	0.220635	0.266396	-0.125976	0.524377	0.348289	0.215105	1.01297	1.23768	0.758672	11.0963	0.0255029	2.55138	0.279238	13.5971	0.00869848	1.65425	0.437305	1.54286	0.214192	9.44101	0.0089107	0.169605	0.6168	0.0807725	0.742121	0.548626	0.0822155	FALSE			0
204	Ankzf1	0.821815	2.50562e-15	-0.0912495	0.532019	-0.0399147	0.797385	0.203954	0.324238	-0.302039	0.0305636	0.343095	0.0909493	0.0318088	0.875069	-0.147199	0.608341	0.91279	0.960871	0.739309	8.99252	0.0612868	1.05725	0.589416	8.45837	0.076159	0.34643	0.840957	0.263738	0.607563	3.79905	0.14964	0.287172	0.829593	0.324762	0.939358	0.838734	0.45969	FALSE			0
205	Glb1l	0.451696	1.72594e-06	0.192149	0.147852	0.115824	0.412634	0.00482761	0.979528	0.21187	0.095249	-0.37029	0.0448234	-0.405994	0.0273262	0.266293	0.307975	1.21185	1.1228	1.23599	6.75371	0.14949	2.24798	0.324981	11.7274	0.019498	5.45356	0.0654298	1.04363	0.306978	4.3558	0.113279	0.459519	0.658557	0.141392	0.297861	0.643224	0.400106	FALSE			0
207	Tuba4a	3.72116	7.51578e-171	0.253987	0.176181	0.419201	0.0360217	-0.155019	0.560138	0.136395	0.447588	0.103923	0.690517	-0.445179	0.0870694	0.0562943	0.878876	1.28915	1.52075	1.14613	8.06847	0.0891022	0.489984	0.782711	5.56443	0.234124	5.14238	0.0764446	0.0233263	0.878612	0.536481	0.764724	0.353137	0.915535	0.571101	0.325409	0.954607	0.908234	FALSE			0
209	Dnpep	1.3852	2.14968e-25	-0.128076	0.493465	0.203828	0.306043	0.206496	0.435846	0.0946231	0.596823	0.0808206	0.755887	-0.530604	0.0406006	0.0528978	0.885679	0.879786	1.22609	1.09924	2.10311	0.716801	1.6466	0.438981	9.36899	0.0525099	7.55552	0.0228739	0.0207622	0.885429	0.361996	0.834437	0.887322	0.743389	0.262805	0.157856	0.957402	0.936779	FALSE			0
214	Farsb	3.03946	3.24918e-104	0.211511	0.283285	0.136564	0.51528	0.252817	0.365396	0.0709651	0.70663	-0.0339589	0.901369	-0.301912	0.269004	0.0720716	0.852564	1.23554	1.14633	1.07354	14.5175	0.00581406	2.28641	0.318795	2.5773	0.630849	1.92634	0.381682	0.0346919	0.852243	0.0348013	0.98275	0.060676	0.653386	0.850191	0.703085	0.944199	0.993535	FALSE			0
215	Acsl3	1.42966	3.3816e-25	0.111965	0.56351	0.366905	0.0754414	-0.134463	0.624428	0.0214227	0.908006	0.0521692	0.846468	-0.307143	0.252778	0.103797	0.785463	1.11847	1.44326	1.02165	1.63242	0.802953	0.254233	0.880631	2.8076	0.590521	1.87951	0.390723	0.0744226	0.785003	0.373197	0.829777	0.923924	0.95555	0.830144	0.709283	0.916462	0.934934	FALSE			0
218	Wdfy1	1.077	8.2254e-17	0.496311	0.00634251	0.378558	0.0505469	-0.376493	0.143931	0.0638258	0.713619	-0.0983977	0.697046	-0.432155	0.0862878	0.0881987	0.805242	1.64265	1.46018	1.06591	13.4191	0.00939966	3.49728	0.17401	8.91613	0.0632305	4.79188	0.091087	0.0610636	0.804823	0.153857	0.925956	0.0853353	0.496171	0.292419	0.357203	0.924693	0.972617	FALSE			0
219	Mrpl44	2.02364	2.31826e-45	0.387152	0.0544411	0.266742	0.213302	-0.293433	0.303576	-0.127684	0.507206	0.0512817	0.85458	-0.311747	0.263679	0.519324	0.189709	1.47278	1.3057	0.880132	20.686	0.00036544	1.74144	0.41865	5.79475	0.215009	1.80164	0.406236	1.72665	0.188839	4.1937	0.122843	0.00720945	0.729465	0.549896	0.720549	0.516309	0.416705	TRUE	Unique	Organ	1
220	Cul3	4.45077	0	0.18533	0.228433	-0.186477	0.255055	0.137556	0.528108	-0.343558	0.0195782	0.117389	0.583128	0.352495	0.098271	-0.181166	0.549524	1.20362	0.829877	0.709242	13.0308	0.0111264	0.443053	0.801295	7.72973	0.101996	3.38079	0.184447	0.359718	0.548663	0.391531	0.822205	0.0963207	0.923333	0.378462	0.510527	0.808493	0.932013	FALSE			0
221	Dock10	5.6681	0	-0.258479	0.026697	0.0839302	0.499189	-0.100684	0.54241	-0.446655	6.24177e-05	0.122778	0.44891	0.241338	0.135378	-0.0156237	0.945718	0.772225	1.08755	0.639764	20.7612	0.000353128	0.908702	0.63486	27.362	1.67951e-05	4.16324	0.124728	0.00465609	0.945598	1.01304	0.602589	0.00701065	0.851774	0.0005619	0.41987	0.979633	0.836714	TRUE	Shared	Organ, Epo	2
222	Rhbdd1	1.30058	2.60493e-24	0.0318673	0.859279	-0.0123528	0.948537	0.0896073	0.724962	-0.297	0.0840631	0.111222	0.656206	0.0810692	0.744791	0.378456	0.284487	1.03238	0.987723	0.743044	13.6021	0.00867957	3.77765	0.15125	7.97459	0.0925136	3.4693	0.176462	1.15022	0.283502	4.04133	0.132567	0.0806667	0.462264	0.359891	0.499381	0.621205	0.433214	FALSE			0
223	Mff	3.43701	1.99121e-145	0.293443	0.118916	0.082501	0.680529	-0.180433	0.498609	-0.0625227	0.728315	-0.0827764	0.751663	-0.474874	0.0685723	0.512344	0.166375	1.34104	1.086	0.939392	13.0813	0.0108855	2.13641	0.343625	9.19014	0.0565188	3.34886	0.187415	1.92275	0.165554	2.79915	0.246702	0.0948093	0.674089	0.274442	0.514635	0.484453	0.583912	FALSE			0
224	Agfg1	2.96677	3.98143e-98	0.265474	0.180892	0.132922	0.529224	0.0975164	0.728689	-0.332069	0.0801432	-0.014266	0.958746	-0.17488	0.524689	0.0192447	0.960676	1.30405	1.14216	0.717438	10.545	0.0321822	0.307602	0.857443	19.3961	0.000656894	0.723209	0.696558	0.00244171	0.96059	0.00301388	0.998494	0.19616	0.946477	0.011551	0.878279	0.985126	0.99933	FALSE			0
225	Trip12	4.29867	0	0.0666401	0.677016	0.281449	0.0984891	-0.117879	0.60306	-0.0439769	0.773809	-0.224298	0.313162	-0.459533	0.0381689	0.650213	0.0388343	1.06891	1.32505	0.956976	7.23087	0.124179	6.2321	0.0443319	12.9652	0.011447	5.04108	0.0804162	4.28191	0.03852	4.68917	0.0958869	0.419034	0.237922	0.0980991	0.334546	0.21853	0.366476	FALSE			0
227	Sp110	1.52466	6.03701e-30	-0.0363535	0.847128	0.133552	0.50595	0.286985	0.28279	-0.306887	0.0888437	-0.0994412	0.70441	-0.122404	0.639443	-0.360089	0.331708	0.964299	1.14288	0.735733	3.67829	0.451291	1.23936	0.538116	36.2287	2.59652e-07	3.58866	0.166239	0.946133	0.330706	3.21966	0.199922	0.750934	0.802912	1.63216e-05	0.485366	0.66366	0.530579	TRUE	Unique	Epo	1
228	Sp140	1.08054	1.95638e-19	0.00939479	0.95554	0.0750679	0.675667	0.0134636	0.955033	-0.0828467	0.607236	0.0639336	0.784894	-0.439416	0.0598378	0.115345	0.727882	1.00944	1.07796	0.920492	1.77835	0.77644	0.318289	0.852873	14.2819	0.00644769	5.45414	0.0654107	0.121596	0.72731	0.661363	0.718434	0.912982	0.944453	0.0653128	0.297833	0.891896	0.888054	FALSE			0
229	Sp100	2.26037	1.37018e-53	-0.158231	0.4429	0.227238	0.300705	-0.0408212	0.888892	-0.424226	0.0314878	-0.034943	0.902975	-0.314489	0.271044	0.00679774	0.986631	0.853653	1.25513	0.654276	3.77237	0.437688	0.0342849	0.983004	36.8793	1.90739e-07	2.36188	0.306991	0.000282022	0.986601	0.0245809	0.987785	0.742452	0.993621	1.25016e-05	0.643224	0.995092	0.995464	TRUE	Unique	Epo	1
232	Itm2c	0.915959	2.50891e-17	-0.251867	0.097722	0.0482382	0.765802	0.0801107	0.710092	-0.250958	0.0845016	0.213803	0.311873	0.195515	0.35353	-0.266383	0.373304	0.777348	1.04942	0.778055	6.43089	0.169197	0.947509	0.62266	3.72032	0.445177	0.976105	0.613821	0.795964	0.372303	1.08886	0.580171	0.489428	0.84671	0.747226	0.842021	0.696774	0.824621	FALSE			0
235	Armc9	0.940589	6.27217e-16	0.120818	0.460196	0.244545	0.160342	-0.221062	0.340248	-0.300508	0.0547879	0.110369	0.627424	-0.052464	0.816962	0.326109	0.310916	1.12842	1.27704	0.740442	7.61934	0.10656	1.13553	0.56679	9.94437	0.0413752	1.49422	0.473733	1.03103	0.309918	3.92199	0.140719	0.388049	0.817932	0.228572	0.76513	0.646011	0.446229	FALSE			0
238	Pde6d	2.29524	3.17211e-57	0.361079	0.0744433	0.314215	0.144857	-0.395977	0.167387	-0.426458	0.0276088	-0.0640919	0.819805	-0.407993	0.145741	0.520479	0.19118	1.43488	1.36918	0.652818	10.199	0.0372049	2.11743	0.346901	31.1457	2.85893e-06	2.28324	0.319301	1.71524	0.190307	2.68513	0.261176	0.21399	0.676907	0.000128385	0.653697	0.518587	0.599197	TRUE	Unique	Epo	1
240	Dis3l2	3.88313	2.03182e-162	-0.581645	0.00381262	-0.248133	0.24637	0.670109	0.0186486	-0.868059	6.34488e-06	0.436396	0.118366	0.801209	0.00402266	-0.692595	0.0799008	0.558978	0.780257	0.419766	9.88822	0.0423532	5.55687	0.0621356	27.7019	1.43339e-05	8.44083	0.0146926	3.07786	0.0793648	3.28839	0.193168	0.231833	0.289598	0.000493603	0.116933	0.331943	0.522373	TRUE	Unique	Epo	1
242	Eif4e2	4.16369	1.46557e-278	0.20268	0.216935	0.179045	0.30565	0.0747908	0.74779	0.161199	0.30455	0.309343	0.175183	-0.631996	0.0054578	-0.0250794	0.938096	1.22468	1.19607	1.17492	27.302	1.72706e-05	0.153311	0.926209	18.6862	0.000905719	15.9374	0.000346123	0.00605822	0.93796	3.39729	0.182931	0.000574998	0.972681	0.0148538	0.00689525	0.976604	0.508413	TRUE	Shared	Organ, IL17_and_Epo	2
243	Gigyf2	3.95042	1.35833e-206	0.00867578	0.961789	-0.027326	0.887301	0.138566	0.589181	-0.571473	0.000968816	0.172671	0.492733	0.259323	0.301361	0.121902	0.732214	1.00871	0.973044	0.564693	8.15094	0.0862029	1.40813	0.49457	18.6066	0.000938851	3.35225	0.187098	0.117602	0.73165	1.84316	0.39789	0.347095	0.7777	0.0152443	0.514201	0.893742	0.714453	FALSE			0
244	Inpp5d	3.64458	5.27825e-154	0.135877	0.483311	0.372334	0.0712266	-0.33973	0.216111	-0.357505	0.0538145	-0.275025	0.307379	-0.467717	0.0816015	0.256806	0.500657	1.14554	1.45112	0.699419	3.56501	0.468063	1.63474	0.441592	51.997	1.38142e-10	3.65219	0.161041	0.45549	0.499739	1.05078	0.591325	0.761717	0.745029	2.07884e-08	0.477715	0.780559	0.830621	TRUE	Unique	Epo	1
245	Atg16l1	1.90751	2.71545e-40	0.393762	0.0510661	0.399595	0.0629685	-0.444285	0.120297	-0.214277	0.267003	-0.270698	0.334608	-0.446825	0.110094	0.728205	0.066652	1.48255	1.49122	0.807124	8.65581	0.0703027	3.488	0.17482	18.6597	0.000916606	3.56165	0.168499	3.37533	0.0661793	3.59469	0.165739	0.310525	0.497507	0.0149736	0.48857	0.299755	0.48458	FALSE			0
247	Dgkd	1.91818	1.237e-41	0.0650464	0.744414	0.170532	0.422133	0.0214933	0.939398	-0.377898	0.047674	0.0392303	0.887512	-0.122445	0.657826	0.231187	0.555859	1.06721	1.18594	0.685301	4.0403	0.400579	0.870604	0.647069	14.4406	0.00601377	0.349993	0.83946	0.348423	0.555007	0.97193	0.615103	0.716319	0.857125	0.0621985	0.938885	0.811827	0.842644	FALSE			0
251	Agap1	3.13142	1.41843e-89	-0.0967572	0.659205	0.308167	0.187112	0.0854852	0.783328	-0.531332	0.0113406	-0.14001	0.646166	-0.0147084	0.96141	0.0515183	0.904988	0.907776	1.36093	0.587822	1.67534	0.795193	0.286232	0.866653	30.6207	3.65817e-06	0.0168486	0.991611	0.0143104	0.904779	0.295993	0.862434	0.920758	0.949691	0.0001581	0.996818	0.965048	0.948464	TRUE	Unique	Epo	1
252	Cops8	2.35116	4.4891e-60	0.265071	0.189902	0.0205795	0.923852	0.33749	0.238837	-0.381676	0.0484436	0.300403	0.285178	-0.167416	0.550151	-0.233385	0.557409	1.30352	1.02079	0.682717	30.5843	3.72124e-06	1.53588	0.463968	17.4757	0.00156193	2.38045	0.304153	0.345698	0.556559	1.20383	0.547762	0.000160549	0.759477	0.0225685	0.640562	0.812707	0.808	TRUE	Unique	Organ	1
253	Lrrfip1	2.85758	1.2946e-83	0.0475863	0.818513	-0.126127	0.567873	0.200412	0.495227	-0.430851	0.0298465	-0.114249	0.691865	0.0336911	0.906663	-0.0938367	0.818089	1.04874	0.881503	0.649956	1.62884	0.803599	0.609535	0.737295	24.2335	7.17112e-05	0.0571257	0.971841	0.0531346	0.817696	0.679449	0.711966	0.924092	0.895803	0.00188137	0.988964	0.930012	0.885026	TRUE	Unique	Epo	1
254	Ramp1	4.89165	0	-0.282178	0.0682418	0.159796	0.332154	-0.0487633	0.824015	-0.406859	0.0059817	-0.260122	0.226568	-0.0624317	0.770927	-0.230523	0.448923	0.754139	1.17327	0.665738	50.8472	2.40251e-10	1.80538	0.405477	74.9807	2.01139e-15	1.92978	0.381025	0.575811	0.447959	6.66655	0.035676	3.44328e-08	0.719882	6.84808e-13	0.70243	0.748785	0.208819	TRUE	Shared	Organ, Epo	2
255	Ube2f	2.94809	2.44957e-96	0.177593	0.372211	-0.145307	0.492896	0.416454	0.139728	-0.374033	0.0494202	0.227964	0.409914	-0.0881437	0.749238	-0.11313	0.772619	1.19434	0.864757	0.687954	27.6429	1.47334e-05	3.44012	0.179055	13.0324	0.0111185	0.629273	0.730054	0.0838595	0.772134	0.854409	0.65233	0.000505217	0.502915	0.0962894	0.893136	0.911255	0.859875	TRUE	Unique	Organ	1
256	Scly	1.6107	1.25575e-30	-0.0551905	0.779199	0.415205	0.0475996	-0.168134	0.546652	0.0889305	0.636693	0.365559	0.181563	-0.402512	0.140017	0.0164061	0.966208	0.946305	1.51468	1.093	4.73539	0.315541	0.685228	0.709912	8.13446	0.0867752	4.16394	0.124684	0.00180269	0.966133	3.74022	0.154107	0.650936	0.884747	0.34811	0.419868	0.987084	0.46716	FALSE			0
257	Ilkap	3.88486	4.50689e-202	-0.215256	0.231971	-0.106543	0.578456	0.603547	0.0180165	-0.575627	0.000831975	1.07634	1.70954e-05	0.124118	0.61889	-0.852178	0.0161534	0.806335	0.898936	0.562352	42.6881	1.20102e-08	6.63517	0.0362402	26.6522	2.33707e-05	8.64584	0.0132611	5.80239	0.0160044	19.2705	6.53813e-05	1.1198e-06	0.210956	0.000742289	0.108967	0.124044	0.00174203	TRUE	Shared	Organ, Epo, Organ_and_Epo	3
259	Per2	0.409533	3.07878e-06	0.135524	0.272166	0.172282	0.189849	0.0360694	0.836589	0.0986504	0.403317	-0.395939	0.0210014	-0.299638	0.0797358	0.224606	0.354917	1.14514	1.18801	1.10368	7.91796	0.0946302	2.44709	0.294185	18.7819	0.000867415	3.27125	0.19483	0.859375	0.353914	6.33802	0.0420451	0.36382	0.631238	0.0143486	0.524476	0.682213	0.23092	FALSE			0
260	Traf3ip1	1.22407	7.15622e-21	0.25298	0.168352	0.300413	0.124464	-0.213363	0.412252	-0.101813	0.562164	-0.0119682	0.962606	-0.277952	0.274691	0.420304	0.244682	1.28786	1.35042	0.903198	10.2037	0.0371321	1.35956	0.506728	5.00919	0.286356	1.50725	0.470657	1.35889	0.24373	2.56277	0.277653	0.21375	0.78514	0.624041	0.76329	0.580716	0.615304	FALSE			0
262	Hdac4	1.80795	2.2607e-37	0.0552323	0.781339	0.528046	0.0126904	-0.115825	0.681212	-0.348855	0.066799	-0.148255	0.591951	-0.218195	0.428703	0.499179	0.202231	1.05679	1.69562	0.705496	2.70213	0.608843	2.17005	0.337894	18.8256	0.000850439	1.65534	0.437067	1.63264	0.201338	1.89967	0.386805	0.839432	0.6693	0.0141257	0.742103	0.532137	0.706245	FALSE			0
263	Ndufa10	4.60693	0	0.329325	0.010464	0.364594	0.00777016	-0.252467	0.166014	0.0868631	0.480188	0.042823	0.810725	-0.0638753	0.720064	0.0867984	0.731603	1.39003	1.43993	1.09075	18.6433	0.000923424	2.8194	0.244217	3.04881	0.54969	0.145348	0.929904	0.118161	0.731038	0.583782	0.74685	0.0150522	0.581395	0.809083	0.974251	0.893525	0.900118	FALSE			0
265	Dusp28	0.583162	6.53686e-09	0.187775	0.183904	0.0904471	0.547746	-0.00115092	0.995414	0.110876	0.41201	-0.0632289	0.747525	-0.293944	0.133278	-0.182329	0.511897	1.20656	1.09466	1.11726	4.53134	0.338847	0.909075	0.634741	12.33	0.0150585	8.09646	0.0174532	0.432037	0.510991	1.66847	0.434207	0.670203	0.851759	0.118893	0.131521	0.787614	0.740258	FALSE			0
266	Rnpepl1	1.50395	8.79332e-29	0.149945	0.429902	0.595297	0.00324805	-0.473651	0.0784501	-0.362775	0.0458568	0.428945	0.104267	-0.267636	0.309226	0.0497922	0.894001	1.16177	1.81357	0.695743	14.1909	0.00670992	5.7864	0.0553986	15.7494	0.00337456	1.71507	0.424207	0.017832	0.893769	5.93303	0.0514824	0.0671822	0.271167	0.0404383	0.733067	0.960644	0.259718	FALSE			0
268	Capn10	0.708872	1.4497e-11	-0.0904342	0.540059	0.529182	0.000758989	-0.377882	0.0707742	-0.0711927	0.614038	0.0855913	0.676535	-0.457589	0.0252486	0.423435	0.144745	0.913534	1.69754	0.931282	10.4655	0.0332758	3.32773	0.189406	13.0652	0.0109618	5.04944	0.0800809	2.13492	0.143978	6.32878	0.04224	0.200253	0.517182	0.0952973	0.333712	0.451139	0.231483	FALSE			0
269	Mterf4	1.08757	1.8457e-17	0.152954	0.395026	0.1521	0.426991	0.0576989	0.82086	0.079725	0.642995	0.190745	0.445421	-0.258921	0.298742	-0.176023	0.618794	1.16527	1.16428	1.08299	7.70982	0.102805	0.284969	0.867201	4.33692	0.362325	4.09271	0.129205	0.248642	0.618033	0.588228	0.745192	0.380247	0.949976	0.688868	0.428008	0.844382	0.899323	FALSE			0
274	Farp2	0.681743	1.44467e-10	0.173066	0.247051	0.278414	0.0803082	-0.233837	0.26968	-0.176514	0.217069	-0.0183562	0.929618	-0.0783393	0.705312	0.144748	0.622627	1.18894	1.32103	0.838187	2.86998	0.579814	1.4147	0.492949	6.8932	0.141641	0.245229	0.884605	0.243246	0.621871	0.378201	0.827703	0.824535	0.776903	0.447662	0.95706	0.846658	0.934198	FALSE			0
275	Stk25	1.28559	1.43902e-22	0.249556	0.177146	0.409294	0.0376326	-0.19752	0.450927	-0.187025	0.290293	-0.251731	0.327393	-0.221675	0.386922	0.482963	0.184287	1.28346	1.50575	0.829423	4.43713	0.350067	1.85506	0.39553	12.5126	0.0139199	1.77937	0.410786	1.76964	0.183427	1.77305	0.412085	0.679534	0.712459	0.112521	0.724121	0.509169	0.724841	FALSE			0
276	Thap4	0.781245	3.57531e-11	0.432202	0.00918626	0.322896	0.0675725	-0.305834	0.193271	-0.00073346	0.996312	-0.235395	0.307389	-0.15926	0.488438	-0.0122572	0.970043	1.54065	1.38112	0.999267	9.46308	0.0505115	3.67875	0.158916	9.40491	0.0517383	1.03222	0.596839	0.00141657	0.969977	2.19999	0.332873	0.257112	0.474347	0.260677	0.833334	0.98841	0.665402	FALSE			0
278	Atg4b	1.85868	9.51342e-39	-0.0144316	0.942684	0.292963	0.170456	0.0216764	0.939249	0.0185755	0.922921	-0.151567	0.586977	-0.216015	0.437343	0.235491	0.550934	0.985672	1.34039	1.01875	0.965905	0.914921	0.890878	0.640543	1.75321	0.78103	0.610656	0.736882	0.357183	0.550075	0.386955	0.824088	0.968592	0.854437	0.914847	0.895636	0.80919	0.932673	FALSE			0
280	Ing5	2.26671	9.57539e-56	0.185101	0.36096	0.288599	0.180991	0.186921	0.515002	-0.304653	0.115944	-0.0355989	0.899419	-0.390702	0.164024	0.17861	0.654088	1.20334	1.33456	0.737379	11.7238	0.0195277	2.1797	0.336267	24.867	5.35047e-05	2.50786	0.285381	0.201661	0.653384	0.274229	0.87187	0.141513	0.667846	0.0014861	0.623037	0.86016	0.951763	TRUE	Unique	Epo	1
283	Fam174a	1.91341	1.66315e-42	-0.1758	0.371907	0.20738	0.322544	0.105753	0.704629	-0.155117	0.410094	0.277442	0.310694	-0.425321	0.118972	-0.0314205	0.935344	0.838786	1.23045	0.856315	2.07557	0.721862	0.221197	0.895298	12.8099	0.0122428	5.20578	0.0740594	0.00660996	0.935202	1.84062	0.398395	0.889251	0.961094	0.10311	0.319942	0.975818	0.714944	FALSE			0
284	St8sia4	0.66957	2.11098e-10	-0.101547	0.493168	0.291711	0.0644803	-0.236237	0.26054	0.170197	0.229811	-0.223119	0.278714	-0.351578	0.0868336	0.340412	0.242913	0.903438	1.33872	1.18554	13.1662	0.0104915	1.53738	0.463621	3.27013	0.51368	2.94561	0.229282	1.36912	0.241964	1.50264	0.471743	0.0923286	0.759294	0.789584	0.565912	0.578633	0.763845	FALSE			0
285	D1Ertd622e	1.88587	5.39172e-40	0.0644111	0.747799	0.308822	0.147648	0.0551685	0.845889	-0.298738	0.118946	0.178288	0.521982	-0.16822	0.544466	-0.0644628	0.870062	1.06653	1.36182	0.741754	3.50328	0.477379	0.0391058	0.980637	11.5388	0.0211311	1.06352	0.587569	0.0268764	0.869778	0.579042	0.748622	0.766936	0.992682	0.149588	0.828618	0.950876	0.900924	FALSE			0
286	Ppip5k2	3.05422	1.29699e-102	0.175386	0.379699	0.154947	0.466077	0.071412	0.800707	-0.644348	0.000740138	0.270859	0.329072	-0.00820343	0.976343	-0.000934063	0.998103	1.19171	1.1676	0.525005	14.8529	0.00501619	0.131204	0.936504	29.2845	6.84294e-06	0.00196203	0.999019	5.6806e-06	0.998098	1.90312	0.386139	0.0543226	0.976123	0.000268029	0.99948	0.999081	0.705799	TRUE	Unique	Epo	1
287	Gin1	1.70816	4.21458e-34	0.155955	0.429176	0.0628699	0.764687	0.0822613	0.76852	-0.278641	0.139712	0.463703	0.0908109	0.137342	0.615317	-0.535456	0.167639	1.16877	1.06489	0.756812	13.4334	0.00934113	2.93134	0.230923	4.82207	0.306046	2.34989	0.308836	1.91133	0.166815	2.93878	0.230066	0.0850111	0.567563	0.642284	0.64505	0.486386	0.566698	FALSE			0
290	Pign	2.26791	6.28164e-54	0.194826	0.344811	0.014836	0.946133	0.0647509	0.824636	-0.54573	0.00566278	0.042245	0.882842	0.412779	0.148582	-0.210085	0.604579	1.2151	1.01495	0.579419	4.10842	0.391532	0.317135	0.853365	16.2063	0.00275453	2.59163	0.273675	0.269309	0.603796	0.365075	0.833153	0.709641	0.944783	0.0346877	0.611368	0.837028	0.936355	FALSE			0
293	Zcchc2	1.77792	1.72282e-37	0.393762	0.043837	0.245663	0.237581	-0.212561	0.442536	-0.400268	0.0321744	-0.053759	0.843065	-0.281338	0.298622	0.167478	0.662987	1.48255	1.27847	0.670141	10.6322	0.0310238	0.620921	0.733109	30.9429	3.14454e-06	1.25963	0.53269	0.190744	0.662298	0.21499	0.898081	0.191731	0.89426	0.000139149	0.799469	0.864277	0.962432	TRUE	Unique	Epo	1
295	Bcl2	1.59048	4.64909e-31	-0.212917	0.269819	0.411452	0.045206	-0.084409	0.757518	-0.392821	0.0332908	0.10621	0.692102	-0.425961	0.111095	0.148569	0.695499	0.808224	1.50901	0.67515	3.96755	0.410415	0.155369	0.925256	33.6127	8.94691e-07	3.61065	0.164421	0.153867	0.694867	1.0609	0.58834	0.723951	0.972462	4.72255e-05	0.482787	0.877438	0.829062	TRUE	Unique	Epo	1
296	Kdsr	1.56695	2.62426e-30	-0.00625623	0.974083	0.248498	0.225543	0.0267492	0.921908	-0.0635116	0.730231	0.125038	0.640418	-0.417178	0.117939	-0.128407	0.73465	0.993763	1.2821	0.938463	0.430782	0.97988	0.159938	0.923145	13.2019	0.0103301	6.57723	0.0373055	0.115389	0.73409	0.219305	0.896146	0.992343	0.971512	0.0912933	0.214339	0.894642	0.961358	FALSE			0
300	Nifk	4.60374	0	0.180538	0.19618	0.301005	0.0429809	-0.0296584	0.880881	-0.0687574	0.60679	-0.0599008	0.75769	-0.472286	0.0146756	0.197389	0.472548	1.19786	1.35122	0.933553	8.22828	0.083565	0.800069	0.670297	24.9142	5.23471e-05	7.95866	0.0186981	0.518216	0.471603	0.597667	0.741683	0.341146	0.867836	0.00146231	0.137565	0.763725	0.897811	TRUE	Unique	Epo	1
301	Clasp1	3.15814	2.36242e-106	0.0678453	0.737865	0.194898	0.366548	-0.0769801	0.788696	-0.490991	0.0113304	-0.125092	0.657089	0.246561	0.38004	0.0729943	0.854768	1.0702	1.21519	0.612019	0.298959	0.989881	0.0723505	0.964471	19.215	0.000713059	2.05263	0.358326	0.0336509	0.854451	0.232169	0.8904	0.996183	0.986471	0.0123057	0.685485	0.945359	0.959325	FALSE			0
306	Ptpn4	2.20313	2.72909e-50	-0.00970087	0.962751	0.313731	0.156041	-0.0896853	0.76058	-0.14226	0.473957	-0.307784	0.286431	-0.321532	0.263919	0.668385	0.101909	0.990346	1.36852	0.867395	4.44978	0.348544	4.27437	0.117987	10.3681	0.0346632	2.68767	0.260844	2.68525	0.101281	2.70138	0.259061	0.678103	0.408225	0.205384	0.598794	0.377371	0.59716	FALSE			0
307	Tmem177	0.458209	5.14245e-06	0.354807	0.0120479	0.315008	0.0363018	-0.303023	0.130194	0.273402	0.0430969	-0.417058	0.0337401	-0.630177	0.00128902	0.57389	0.0389863	1.42591	1.37027	1.31443	9.00545	0.0609635	4.27672	0.117848	13.6045	0.00867058	10.4555	0.00536547	4.27526	0.0386711	5.15879	0.0758199	0.286317	0.407989	0.0806329	0.0570862	0.219155	0.324014	FALSE			0
308	Dbi	4.15439	0	0.32373	0.0334228	-0.0326448	0.840356	0.100773	0.640301	0.29925	0.0398164	0.127367	0.547157	0.115725	0.583177	-0.286344	0.338905	1.38227	0.967882	1.34885	24.878	5.32329e-05	1.02076	0.600268	22.3384	0.000171607	0.949414	0.622067	0.918378	0.337901	0.929269	0.628365	0.00148238	0.835401	0.00385784	0.846693	0.6693	0.849236	TRUE	Shared	Organ, Epo	2
310	Steap3	3.60647	3.82863e-154	0.0123938	0.948457	0.140775	0.490443	-0.0460169	0.865488	-0.371258	0.0429089	0.205588	0.440446	0.132858	0.616981	-0.0801966	0.831616	1.01247	1.15117	0.689866	1.67436	0.79537	0.262533	0.876984	6.76106	0.149067	0.290072	0.864991	0.0454105	0.831251	0.819269	0.663893	0.920772	0.953997	0.458967	0.949307	0.935702	0.865029	FALSE			0
312	Ccdc93	1.51129	1.82873e-31	-0.354642	0.0514618	0.305564	0.11502	0.0515859	0.84153	-0.216973	0.212833	0.376933	0.136434	-0.746439	0.00309113	0.298763	0.404267	0.701424	1.35739	0.804952	11.0753	0.0257304	2.03554	0.3614	32.6896	1.38268e-06	11.8658	0.00265084	0.698537	0.403276	9.3404	0.0093704	0.170543	0.687938	6.90197e-05	0.0337315	0.718041	0.0851415	TRUE	Unique	Epo	1
313	Ddx18	4.64182	0	0.350866	0.0204498	-0.0397903	0.804996	0.0650558	0.761642	-0.400263	0.00569702	0.0457423	0.827894	-0.201413	0.336879	0.258456	0.385417	1.4203	0.960991	0.670144	44.2179	5.78085e-09	2.55424	0.278839	32.7464	1.34616e-06	0.999213	0.606769	0.756524	0.384419	2.13956	0.343084	5.96029e-07	0.616393	6.76163e-05	0.838401	0.704933	0.673766	TRUE	Shared	Organ, Epo	2
314	Actr3	4.55442	0	0.362646	0.0093267	0.22953	0.12224	-0.200107	0.311319	-0.0118523	0.92921	0.0368764	0.849159	-0.398288	0.039324	0.175617	0.52218	1.43713	1.25801	0.988218	24.6203	5.99724e-05	1.04592	0.592762	10.8097	0.0287882	5.5695	0.0617447	0.411348	0.521286	1.23874	0.538284	0.0016326	0.83129	0.183168	0.288562	0.793236	0.802991	TRUE	Unique	Organ	1
316	Mgat5	2.59091	2.36728e-67	0.428938	0.0411812	0.0211076	0.924823	-0.1487	0.617408	-0.127585	0.525466	-0.415681	0.154611	0.255309	0.380448	0.202229	0.624623	1.53563	1.02133	0.880219	6.06377	0.194436	0.28562	0.866919	7.53973	0.10997	3.21256	0.200633	0.240464	0.623871	2.56833	0.276882	0.524183	0.949831	0.394116	0.531239	0.847239	0.614574	FALSE			0
319	Ccnt2	2.99384	4.37328e-98	0.353002	0.0779504	0.24391	0.252674	-0.04409	0.876522	-0.521753	0.00645016	-0.0712563	0.797967	-0.170422	0.539093	0.0283379	0.942657	1.42333	1.27623	0.593479	9.50541	0.0496362	0.0275859	0.986302	42.066	1.61642e-08	0.638031	0.726864	0.00519682	0.942531	0.0896178	0.95618	0.254725	0.994926	1.45833e-06	0.891673	0.978502	0.983043	TRUE	Unique	Epo	1
320	Rab3gap1	2.60288	4.49214e-74	0.164782	0.412316	0.352677	0.099369	0.162849	0.567456	0.0505874	0.792442	-0.175893	0.528983	-0.274906	0.323589	0.32209	0.415316	1.17914	1.42287	1.05189	9.30366	0.0539419	3.46452	0.176885	1.85974	0.761536	1.00679	0.604474	0.666339	0.414331	0.672185	0.714557	0.267005	0.499956	0.906606	0.837367	0.72644	0.886253	FALSE			0
322	R3hdm1	4.75593	0	0.0710728	0.618537	0.300259	0.0481969	-0.172708	0.393142	-0.427506	0.00173975	0.0588562	0.766741	-0.211059	0.285893	0.290069	0.301601	1.07366	1.35021	0.652134	4.88159	0.299664	1.09669	0.577904	40.4175	3.54792e-08	1.30123	0.521726	1.0715	0.300607	3.18281	0.203639	0.636849	0.823656	2.8954e-06	0.793536	0.637579	0.53474	TRUE	Unique	Epo	1
324	Mcm6	4.58097	0	0.384481	0.00632087	0.216022	0.149609	-0.0646952	0.745729	0.309048	0.0217418	-0.154966	0.428486	-0.0328097	0.866445	0.073066	0.791946	1.46885	1.24113	1.36213	18.4819	0.000993208	0.107522	0.947658	12.3279	0.0150725	0.0705065	0.965361	0.0698882	0.7915	0.804879	0.668687	0.0159392	0.980146	0.118966	0.986796	0.919169	0.867154	FALSE			0
325	Dars	4.015	1.51693e-264	0.344074	0.0341851	0.379539	0.0282288	-0.267718	0.244832	0.00808511	0.958503	-0.25521	0.258424	-0.161643	0.472704	0.150967	0.63667	1.41068	1.46161	1.00812	5.07254	0.279935	1.63632	0.441243	5.88166	0.208162	0.520077	0.771022	0.224096	0.635936	1.4956	0.473408	0.617575	0.744916	0.540598	0.910929	0.852168	0.765015	FALSE			0
326	Cxcr4	0.469458	2.91952e-08	-0.140246	0.238627	0.473201	0.000188257	-0.0914035	0.587796	-0.191061	0.0932504	0.133956	0.418084	-0.4113	0.0126221	0.0558213	0.811551	0.869144	1.60512	0.826082	5.30011	0.257867	0.343276	0.842284	41.1311	2.52492e-08	10.8115	0.00449059	0.0570971	0.811144	1.97546	0.372421	0.596291	0.939767	2.15156e-06	0.049983	0.927482	0.696774	TRUE	Unique	Epo	1
328	Cd55	1.73886	1.56461e-32	0.569732	0.00564588	0.725758	0.000928999	-0.812859	0.00532273	0.663302	0.000754625	-0.830635	0.00369725	-0.980084	0.000589959	1.06094	0.00879673	1.76779	2.0663	1.94119	10.7872	0.0290621	8.56382	0.0138162	14.5505	0.00573026	11.9	0.00260583	6.88093	0.00871204	9.09007	0.0106198	0.184409	0.111975	0.0600504	0.0332717	0.0808685	0.0931421	FALSE			0
332	Mapkapk2	2.44545	7.58416e-63	-0.0735881	0.720255	0.101436	0.642923	0.193545	0.506219	-0.261697	0.183013	0.209397	0.463494	-0.330355	0.245928	-0.195648	0.628394	0.929054	1.10676	0.769744	1.3958	0.844925	0.44383	0.800983	18.574	0.00095279	4.72084	0.0943805	0.235265	0.627647	0.542059	0.762594	0.940841	0.923173	0.0154207	0.363284	0.849096	0.90722	FALSE			0
333	Dyrk3	2.16072	8.49306e-50	-0.275742	0.178095	0.217174	0.319198	0.0227369	0.937536	0.308511	0.115193	0.03477	0.902772	-0.534139	0.0597453	0.319238	0.428061	0.759009	1.24256	1.3614	5.09111	0.278077	1.50987	0.470042	6.89094	0.141765	4.12271	0.127282	0.630743	0.427083	1.56353	0.457597	0.615732	0.762906	0.447895	0.424477	0.735542	0.755505	FALSE			0
334	Eif2d	1.84698	1.18522e-38	0.135547	0.497339	0.255398	0.229751	0.0135437	0.961829	0.107477	0.573683	-0.238201	0.39088	-0.683762	0.0134782	0.317604	0.418885	1.14516	1.29098	1.11347	2.71405	0.606759	1.48437	0.476071	15.6585	0.00351343	7.84634	0.0197783	0.65621	0.417901	0.821191	0.663255	0.838401	0.766308	0.041717	0.142778	0.728789	0.864828	FALSE			0
335	Rassf5	1.16807	4.51464e-22	-0.145803	0.391172	0.188554	0.297657	-0.0200195	0.933777	-0.26562	0.10241	0.3199	0.175898	-0.208209	0.376827	-0.243223	0.467148	0.864328	1.2075	0.76673	3.11029	0.539542	1.29916	0.522266	16.3413	0.0025938	4.40941	0.110283	0.530972	0.466199	1.9444	0.378251	0.80372	0.79386	0.033181	0.394837	0.760618	0.700365	FALSE			0
337	Srgap2	2.05878	1.09181e-44	-0.0983918	0.633554	0.0017765	0.99355	0.380798	0.192866	-0.350441	0.0758526	0.417305	0.145778	0.289572	0.311249	0.00756916	0.985126	0.906294	1.00178	0.704377	17.266	0.00171589	3.6092	0.164541	6.69288	0.153036	2.09622	0.350599	0.000349077	0.985094	4.31662	0.11552	0.0242731	0.482894	0.465379	0.679918	0.994474	0.403869	FALSE			0
339	Ctse	4.94527	0	0.131268	0.307081	0.0267038	0.845284	-0.0541001	0.766406	-0.29329	0.0170363	-0.277661	0.120128	0.246191	0.166817	0.00211204	0.993335	1.14027	1.02706	0.745806	5.36994	0.251401	0.176886	0.915355	31.8417	2.06105e-06	3.83809	0.146747	7.00892e-05	0.99332	4.80247	0.090606	0.588981	0.9687	9.74729e-05	0.455608	0.997328	0.356097	TRUE	Unique	Epo	1
343	Slc45a3	1.73697	2.3135e-36	0.203062	0.295073	0.325495	0.11496	-0.488544	0.0754273	-0.83509	6.72951e-06	0.273197	0.310851	0.0222815	0.933915	-0.202884	0.594877	1.22515	1.38472	0.433835	11.0548	0.025955	10.0026	0.00672928	60.9504	1.83129e-12	0.453495	0.797122	0.284018	0.594079	1.09939	0.577125	0.171535	0.0672776	3.98242e-10	0.921422	0.832286	0.823277	TRUE	Unique	Epo	1
344	Elk4	2.47213	6.37581e-64	0.272928	0.185038	0.210843	0.336237	-0.0822642	0.777988	-0.471654	0.0166321	-0.320678	0.262572	0.0484587	0.865136	0.466205	0.249795	1.31381	1.23472	0.623969	5.54659	0.235664	1.9537	0.376495	26.3637	2.67253e-05	3.24325	0.197578	1.32982	0.248838	1.51892	0.467919	0.572748	0.699146	0.000827528	0.527999	0.586096	0.761641	TRUE	Unique	Epo	1
347	Tmcc2	0.637816	1.41848e-10	-0.135157	0.333711	-0.168253	0.258395	0.186895	0.345485	-0.000581218	0.996532	0.0509306	0.793277	0.252828	0.191868	-0.0834321	0.761639	0.873579	0.84514	0.999419	1.48591	0.829135	1.18884	0.551882	6.0305	0.196882	2.46505	0.291556	0.0924127	0.761132	0.0969821	0.952666	0.93463	0.810313	0.526973	0.628842	0.906384	0.981763	FALSE			0
348	Dstyk	0.849885	3.50177e-12	0.154541	0.368327	0.377215	0.0391809	-0.400198	0.10015	0.142971	0.384217	-0.26172	0.273063	-0.209363	0.379082	0.539616	0.110322	1.16712	1.45822	1.1537	3.30559	0.508046	3.06774	0.215699	3.01116	0.55596	2.67857	0.262033	2.55907	0.109663	2.56114	0.277878	0.785956	0.550313	0.812387	0.600096	0.393692	0.615525	FALSE			0
349	Rbbp5	1.63301	6.99681e-31	0.394886	0.0468956	0.434205	0.0401489	-0.481009	0.0875667	-0.162886	0.391424	-0.126754	0.646305	-0.215967	0.432806	0.592472	0.129617	1.48422	1.54373	0.849688	10.0284	0.0399514	3.09849	0.212408	6.66168	0.154884	2.46529	0.291521	2.30577	0.128894	3.05597	0.216972	0.223749	0.546307	0.468401	0.628842	0.427505	0.551999	FALSE			0
350	Mdm4	3.41716	6.33105e-130	-0.122391	0.536714	-0.115058	0.585442	0.363935	0.19481	-0.297112	0.116879	-0.0318175	0.908016	0.231846	0.398323	-0.0632437	0.87109	0.884802	0.891314	0.742961	3.1056	0.540312	2.92838	0.231266	5.9949	0.19953	1.08923	0.580065	0.0264492	0.870808	0.132741	0.935784	0.803977	0.56791	0.530256	0.824618	0.951342	0.975941	FALSE			0
352	Ppp1r15b	2.74723	4.16116e-81	-0.129911	0.521191	-0.154578	0.473442	0.474517	0.0981857	-0.591125	0.00227386	0.29368	0.296808	0.0761454	0.786102	-0.348336	0.381914	0.878173	0.856777	0.553704	6.20738	0.184187	2.95384	0.22834	26.2768	2.78268e-05	1.00414	0.605278	0.767747	0.380915	1.13069	0.568164	0.510186	0.564737	0.0008574	0.837605	0.702359	0.818855	TRUE	Unique	Epo	1
356	Atp2b4	1.77188	1.30712e-37	0.0871104	0.654023	0.28781	0.164311	-0.120261	0.662347	-0.75229	5.1936e-05	0.108958	0.686734	0.0324089	0.904212	0.557264	0.144999	1.09102	1.3335	0.471286	12.738	0.0126293	2.91558	0.23275	40.6001	3.25215e-08	4.74876	0.0930721	2.13222	0.144232	6.24226	0.0441074	0.105287	0.569657	2.68903e-06	0.36088	0.451395	0.237102	TRUE	Unique	Epo	1
358	Cyb5r1	0.935476	3.6662e-14	0.162811	0.348589	0.350351	0.058178	-0.0990774	0.687269	0.152993	0.357098	-0.0332342	0.890518	-0.460493	0.0556989	0.334133	0.32815	1.17681	1.41957	1.16532	6.36369	0.173584	1.15008	0.562681	4.44946	0.348582	3.94549	0.139075	0.960155	0.327148	1.57376	0.455262	0.49573	0.815805	0.678104	0.44335	0.660254	0.753998	FALSE			0
359	Adipor1	2.78484	6.88167e-82	-0.00747835	0.970797	-0.320452	0.140666	0.322127	0.265745	-0.450181	0.0212153	0.164928	0.561348	0.41352	0.144016	-0.264291	0.51075	0.99255	0.725821	0.637512	4.20081	0.379511	1.28683	0.525496	7.7507	0.101149	2.41719	0.298617	0.434389	0.509843	0.461439	0.793962	0.70135	0.795427	0.377106	0.635724	0.786738	0.920254	FALSE			0
360	Klhl12	1.94708	8.82319e-42	-0.0739572	0.714482	0.441542	0.0402347	-0.215871	0.45107	-0.0184667	0.923911	-0.174982	0.533475	-0.591155	0.0348149	0.848626	0.0328513	0.928711	1.5551	0.981703	7.69329	0.103482	5.84497	0.0537998	10.0818	0.0390728	5.30162	0.0705942	4.56789	0.0325767	6.13455	0.0465479	0.381513	0.266583	0.220618	0.311373	0.197694	0.244931	FALSE			0
361	Rabif	1.77286	1.99064e-37	0.372204	0.0562559	0.291376	0.160443	-0.545403	0.0483525	-0.454991	0.0146908	0.225434	0.405506	-0.0915138	0.73479	0.0790677	0.836676	1.45093	1.33827	0.634454	14.9993	0.00470262	6.98693	0.0303953	16.7817	0.00213111	0.11736	0.943008	0.0426836	0.836322	1.9582	0.375649	0.051799	0.189528	0.0285933	0.978698	0.93748	0.698753	FALSE			0
362	Kdm5b	4.26117	2.36798e-254	-0.120256	0.494119	-0.00271886	0.988416	-0.00527244	0.98312	-0.468487	0.00535153	0.206352	0.398617	-0.0447478	0.854303	-0.037813	0.912971	0.886693	0.997285	0.625949	1.29973	0.861421	0.0328176	0.983725	22.4915	0.000159965	0.14736	0.928969	0.0119973	0.91278	1.19124	0.551221	0.948047	0.993963	0.00364292	0.973849	0.967665	0.809942	TRUE	Unique	Epo	1
363	Ppp1r12b	2.17321	2.09678e-49	0.309568	0.134396	0.211099	0.337692	-0.0183333	0.95011	-0.298645	0.131063	-0.160195	0.577321	0.250576	0.381831	-0.3143	0.439765	1.36284	1.23503	0.741823	5.62934	0.228592	1.39883	0.496875	14.0257	0.00721343	0.816898	0.66468	0.599434	0.438794	3.03825	0.218904	0.565089	0.779026	0.0707825	0.865509	0.743323	0.554258	FALSE			0
365	Ptpn7	2.93152	3.9518e-93	0.520714	0.00970682	0.426795	0.0465094	-0.285606	0.316792	-0.0654264	0.734059	-0.0562803	0.840631	-0.302837	0.277704	0.177452	0.654159	1.68323	1.53234	0.936668	17.1093	0.0018407	1.16181	0.559392	5.43309	0.245674	1.38268	0.500903	0.201572	0.653455	0.228308	0.89212	0.0255716	0.814096	0.583047	0.781145	0.860165	0.959943	FALSE			0
367	Rnpep	1.89868	4.13564e-41	-0.110429	0.578574	-0.302583	0.152873	0.456428	0.105164	-0.184696	0.331379	0.0815808	0.767827	0.356541	0.195539	-0.235035	0.547861	0.89545	0.738907	0.831357	4.35943	0.359543	3.30288	0.191773	1.96817	0.741613	1.87421	0.39176	0.362723	0.546998	0.396311	0.820242	0.686469	0.520342	0.897775	0.709773	0.807474	0.931023	FALSE			0
368	Timm17a	3.59723	7.17358e-164	0.135036	0.46639	-0.147555	0.454771	0.470345	0.0733773	-0.458434	0.00972889	0.806251	0.00175644	0.231	0.368517	-0.751582	0.0393296	1.14458	0.862815	0.632273	51.8765	1.46399e-10	4.45559	0.107766	12.5837	0.0134996	4.86649	0.0877516	4.26034	0.0390122	9.8497	0.00726382	2.19433e-08	0.390093	0.110276	0.350164	0.220391	0.0711192	TRUE	Unique	Organ	1
369	Ipo9	1.9379	3.90582e-41	0.103976	0.608241	0.376831	0.0810302	0.125372	0.662692	-0.26945	0.164885	0.00154199	0.995637	-0.146835	0.601364	-0.0084116	0.983182	1.10957	1.45766	0.7638	3.12593	0.536977	0.370381	0.830946	12.5111	0.0139289	0.575736	0.749861	0.000446298	0.983145	0.000624496	0.999688	0.80207	0.935586	0.112573	0.901479	0.993689	0.999871	FALSE			0
373	Tmem9	1.03274	4.59367e-18	0.0259512	0.876958	0.161764	0.364722	-0.387406	0.102848	0.050707	0.751777	-0.00463666	0.984122	-0.46911	0.0433912	0.656219	0.0465768	1.02629	1.17558	1.05201	7.89479	0.095509	4.05523	0.131649	8.46661	0.0759059	4.73375	0.0937732	3.97376	0.0462144	7.81617	0.0200789	0.365654	0.431827	0.324171	0.362281	0.243919	0.144298	FALSE			0
375	Camsap2	1.36329	9.63676e-24	-0.0760826	0.690096	0.317736	0.117847	-0.25325	0.348926	-0.163521	0.370263	0.378246	0.153849	-0.0185487	0.944069	0.305245	0.416124	0.92674	1.37401	0.849148	9.52553	0.0492253	0.921047	0.630953	10.3716	0.0346122	1.16721	0.557883	0.664034	0.415139	8.67201	0.0130887	0.253654	0.850193	0.205194	0.813267	0.726863	0.108022	FALSE			0
377	Kif14	1.21638	7.59009e-20	-0.0273478	0.884066	-0.123198	0.537279	0.156554	0.555785	0.0251669	0.888425	-0.0400421	0.877928	0.44366	0.08777	0.0710672	0.847259	0.973023	0.884088	1.02549	1.42112	0.840515	1.14264	0.564779	13.866	0.00773539	6.79425	0.0334693	0.037265	0.846927	0.037879	0.981239	0.939228	0.816815	0.0743529	0.20092	0.941721	0.992851	FALSE			0
378	Zfp281	1.56986	7.10304e-32	0.240406	0.200641	0.137004	0.493381	-0.112501	0.672553	-0.401025	0.0256198	-0.0181449	0.944602	-0.112887	0.66451	0.288045	0.435729	1.27177	1.14683	0.669633	8.43778	0.0767957	0.650252	0.722436	19.1141	0.000746389	0.636562	0.727398	0.610086	0.434755	1.07442	0.584377	0.326239	0.889414	0.0127638	0.891899	0.740701	0.827069	FALSE			0
382	Nek7	2.19596	1.32973e-51	0.0459862	0.821905	-0.093658	0.666789	0.142094	0.62352	-0.359179	0.0660373	-0.222543	0.433236	0.255063	0.367553	0.198293	0.621738	1.04706	0.910594	0.698249	2.39327	0.663844	1.73837	0.419292	12.0432	0.0170326	3.34863	0.187436	0.244491	0.620981	0.62404	0.731967	0.865023	0.72985	0.129374	0.514635	0.846274	0.893805	FALSE			0
385	Dennd1b	2.7564	1.88295e-79	0.175574	0.392532	0.420878	0.0542308	0.0514256	0.859707	-0.510209	0.00938198	-0.0877758	0.758446	0.209994	0.460469	0.0343409	0.932252	1.19193	1.5233	0.60037	2.91851	0.571553	0.125461	0.939196	20.3666	0.000422682	1.27591	0.528372	0.00725885	0.932103	0.130081	0.93703	0.82062	0.977129	0.00810083	0.797051	0.974872	0.976265	TRUE	Unique	Epo	1
387	Aspm	1.90488	8.4669e-34	0.24218	0.273181	-0.109832	0.640699	0.319153	0.308141	0.387604	0.0667135	-0.35038	0.254075	0.200867	0.511868	0.182878	0.674036	1.27402	0.895985	1.47345	11.2874	0.0235167	3.82195	0.147936	14.3397	0.00628629	1.98372	0.370886	0.17769	0.673366	1.6035	0.448543	0.160919	0.457526	0.0641616	0.695566	0.868684	0.749061	FALSE			0
388	Cdc73	3.558	3.26801e-147	0.315084	0.103646	0.394912	0.0554047	-0.530491	0.0531413	-0.535427	0.00383494	0.0274864	0.91865	-0.0709594	0.79138	0.473121	0.214164	1.37037	1.48425	0.585419	9.58533	0.0480231	3.79937	0.149615	25.1433	4.70788e-05	2.29103	0.31806	1.54921	0.213252	3.4724	0.176189	0.249776	0.459685	0.00133121	0.652835	0.547337	0.499039	TRUE	Unique	Epo	1
392	Uchl5	3.75235	4.9809e-200	0.460345	0.00846411	0.416911	0.025122	-0.159867	0.518721	0.0322062	0.847278	-0.0235477	0.922812	-0.231228	0.339832	0.0561786	0.870256	1.58462	1.51727	1.03273	20.4368	0.000409395	0.607861	0.737912	2.30839	0.679242	1.4308	0.488997	0.0267956	0.869972	0.0274833	0.986352	0.00790332	0.895995	0.870861	0.774781	0.950939	0.99496	TRUE	Unique	Organ	1
395	Rgs18	2.68498	3.74822e-72	-0.668582	0.00146552	-0.00501141	0.982132	0.0544553	0.854895	-0.213148	0.288947	0.133631	0.64734	-0.295159	0.310743	0.355041	0.390455	0.512435	0.995001	0.808037	25.8605	3.37623e-05	2.08021	0.353418	7.11326	0.130022	1.07356	0.584629	0.740632	0.389459	3.01028	0.221987	0.0010045	0.681765	0.429223	0.827102	0.708426	0.557731	TRUE	Unique	Organ	1
397	BC003331	2.12847	1.26695e-48	-0.0967797	0.635569	0.186848	0.390177	-0.0790373	0.784744	-0.325445	0.0956793	0.130977	0.644511	0.257554	0.362709	-0.0659125	0.86968	0.907756	1.20544	0.722206	1.31169	0.859389	0.346609	0.840881	3.79036	0.435121	1.28524	0.525912	0.0270359	0.869396	0.266424	0.87528	0.947194	0.939328	0.740834	0.795774	0.950805	0.953082	FALSE			0
400	Ivns1abp	3.86523	2.02154e-206	0.116066	0.512609	0.496028	0.00858558	-0.277214	0.269715	-0.264187	0.119172	0.0155211	0.949772	-0.614177	0.012396	0.515359	0.139436	1.12307	1.64219	0.76783	6.53431	0.162642	2.19571	0.333586	32.7626	1.3359e-06	6.42965	0.0401625	2.1925	0.138684	4.64707	0.097927	0.480227	0.666016	6.71904e-05	0.224522	0.442631	0.370616	TRUE	Unique	Epo	1
401	Swt1	2.63902	6.87745e-75	0.31816	0.11641	0.237064	0.271903	0.140618	0.624329	-0.41638	0.0316932	-0.108034	0.701327	-0.454078	0.105837	0.419538	0.292624	1.3746	1.26752	0.65943	24.183	7.34048e-05	4.35656	0.113236	37.4895	1.42792e-07	2.63991	0.267148	1.11206	0.291635	1.37194	0.503602	0.00191645	0.400048	9.72315e-06	0.605148	0.628842	0.782839	TRUE	Shared	Organ, Epo	2
402	Trmt1l	2.03439	3.02648e-45	-0.0399499	0.843707	0.466975	0.0304352	-0.0233319	0.935233	-0.0644319	0.739549	-0.350738	0.213046	-0.574534	0.0407235	0.637065	0.110011	0.960838	1.59516	0.9376	5.44197	0.244877	4.94747	0.0842694	17.3707	0.00163724	4.25006	0.11943	2.56354	0.109354	2.5905	0.27383	0.582112	0.343057	0.023383	0.410906	0.393143	0.611515	FALSE			0
403	Rnf2	2.5037	4.6723e-67	-0.294893	0.147261	-0.0171357	0.936959	0.0866364	0.763799	-0.461956	0.0176115	0.237152	0.401763	-0.190411	0.499433	-0.110664	0.782193	0.744612	0.98301	0.63005	3.41175	0.491423	0.0982145	0.952079	24.168	7.39145e-05	1.58506	0.452699	0.0767674	0.781727	0.906211	0.635651	0.77629	0.981545	0.0019266	0.751913	0.915067	0.852028	TRUE	Unique	Epo	1
406	Edem3	1.62327	5.22103e-31	0.320635	0.103781	0.250717	0.232209	-0.164005	0.55703	-0.195182	0.300494	-0.0863592	0.752597	-0.106565	0.696376	-0.112943	0.77083	1.378	1.28495	0.822685	4.85413	0.302595	1.41071	0.493932	12.3499	0.0149307	0.791584	0.673147	0.0852223	0.770341	0.629667	0.72991	0.639288	0.77736	0.118194	0.868682	0.910456	0.893065	FALSE			0
407	Tsen15	2.78203	1.37434e-86	0.553679	0.00524227	0.468268	0.026589	-0.436901	0.120012	0.0272674	0.8857	-0.0104132	0.969869	-0.686888	0.0124323	0.849624	0.029432	1.73964	1.59723	1.02764	40.8854	2.83879e-08	4.75728	0.0926763	11.9269	0.0179034	6.61049	0.0366901	4.75689	0.0291812	9.25825	0.00976328	2.37597e-06	0.360222	0.133666	0.212296	0.184788	0.0876633	TRUE	Unique	Organ	1
411	Smg7	3.33703	2.79264e-121	0.00176698	0.992963	0.00310904	0.988372	0.214288	0.450346	-0.518415	0.00682375	-0.0392796	0.887836	0.271196	0.328608	-0.0429587	0.913208	1.00177	1.00311	0.595464	1.67788	0.794732	0.966432	0.616797	19.3308	0.000676626	1.62623	0.443476	0.0119319	0.913017	0.107304	0.947762	0.920564	0.843571	0.0118151	0.74613	0.967742	0.980213	FALSE			0
412	Lamc1	0.399238	4.42464e-07	-0.0241334	0.828128	0.0322276	0.785403	0.10077	0.522316	-0.0603578	0.57024	0.0835421	0.588735	-0.25128	0.102794	0.195542	0.37122	0.976155	1.03275	0.941428	11.8477	0.0185204	4.23838	0.120129	8.29491	0.0813534	2.80074	0.246506	0.802932	0.370218	3.55716	0.168878	0.136715	0.412102	0.336315	0.583727	0.695087	0.488989	FALSE			0
414	Dhx9	5.32459	0	0.215227	0.0494359	-0.154553	0.185138	0.118568	0.44492	-0.152082	0.14662	-0.00229986	0.987949	0.320747	0.0345767	-0.206977	0.336814	1.24014	0.856798	0.858917	18.505	0.000982908	0.937208	0.625875	6.58288	0.159642	5.03428	0.0806901	0.926359	0.335811	1.89105	0.388475	0.0157994	0.84816	0.475571	0.335206	0.667461	0.707648	FALSE			0
418	Glul	1.61836	3.06832e-29	-0.0714712	0.724402	0.302258	0.16139	-0.00442854	0.987698	0.158714	0.413006	0.69066	0.0142396	-0.168905	0.547594	-0.464123	0.244478	0.931023	1.35291	1.172	10.8821	0.027922	2.8795	0.236987	19.135	0.000739369	5.37791	0.0679518	1.36006	0.243526	6.66983	0.0356177	0.179561	0.573937	0.0126696	0.30472	0.580506	0.208591	FALSE			0
421	Stx6	1.74237	1.54634e-36	0.238452	0.219139	0.172803	0.402958	-0.307534	0.263357	-0.290601	0.117408	-0.31876	0.237299	-0.285108	0.288964	0.833114	0.0290799	1.26928	1.18863	0.747814	7.49757	0.111816	5.20555	0.0740677	20.9811	0.000319419	5.22936	0.0731912	4.77764	0.0288317	5.03731	0.0805681	0.397727	0.319942	0.00644518	0.318079	0.18338	0.334872	TRUE	Unique	Epo	1
422	Xpr1	2.82099	2.87463e-86	0.589677	0.00342632	0.353035	0.0998473	-0.604226	0.0343069	0.137673	0.47498	-0.546497	0.0510219	0.0517047	0.853067	0.664172	0.0938099	1.80341	1.42338	1.1476	8.91878	0.0631618	4.5412	0.10325	7.94336	0.0936752	6.5243	0.0383059	2.81797	0.0932143	3.99677	0.135554	0.292263	0.380965	0.362004	0.217824	0.361011	0.438356	FALSE			0
425	Cep350	3.65106	1.00481e-160	-0.0521623	0.7837	0.254493	0.208464	-0.0223371	0.933884	-0.367798	0.0430077	0.261422	0.322316	-0.183694	0.485381	0.106687	0.775344	0.949175	1.28981	0.692257	4.10878	0.391484	0.113176	0.944983	13.7906	0.00799423	0.573387	0.750742	0.0818065	0.774864	2.92647	0.231486	0.709611	0.979545	0.0761404	0.901889	0.912363	0.568239	FALSE			0
426	Tor1aip1	1.85063	5.22985e-38	0.43147	0.0325825	0.329982	0.124763	-0.347575	0.224349	-0.0310803	0.872126	-0.419655	0.134805	-0.598051	0.0325194	0.764374	0.0542795	1.53952	1.39094	0.969398	9.60517	0.0476306	3.77767	0.151248	16.7124	0.00219814	4.93396	0.0848409	3.71664	0.0538725	3.75341	0.153093	0.248569	0.462264	0.029263	0.344381	0.266852	0.465482	FALSE			0
427	Tor1aip2	2.90026	1.06701e-92	0.0954752	0.632544	0.368507	0.0830464	0.0147252	0.958492	-0.0807229	0.672533	-0.329377	0.235343	-0.644245	0.0198804	0.933615	0.0174662	1.10018	1.44558	0.922449	15.7668	0.00334865	12.1276	0.00232553	17.8242	0.00133562	6.51627	0.0384601	5.66504	0.0173063	6.15031	0.0461824	0.040211	0.0305588	0.0199436	0.218338	0.130767	0.243853	FALSE			0
431	Abl2	2.40905	1.08505e-61	0.231621	0.257077	0.108495	0.618074	-0.0489476	0.865774	-0.634218	0.00117641	-0.312623	0.271128	0.108783	0.700861	0.378507	0.346478	1.26064	1.1146	0.53035	3.84879	0.426856	1.43055	0.489058	43.2951	8.98694e-09	3.07355	0.215074	0.890011	0.345474	1.2698	0.529988	0.735368	0.774842	8.64711e-07	0.549936	0.675569	0.797798	TRUE	Unique	Epo	1
433	Fam20b	1.48835	7.23527e-27	0.298361	0.125996	0.283369	0.172311	-0.115441	0.676083	0.0554579	0.766197	-0.0902719	0.7391	-0.268035	0.321173	0.14651	0.702516	1.34765	1.32759	1.05702	6.06981	0.193995	0.189021	0.909818	1.99902	0.735939	1.18816	0.55207	0.146507	0.701896	0.154513	0.925652	0.523516	0.966602	0.895393	0.810351	0.880575	0.972557	FALSE			0
434	Ralgps2	1.96011	2.01006e-44	0.0305443	0.87685	0.119152	0.570211	0.120427	0.666326	-0.668175	0.000393725	0.147189	0.591116	-0.189737	0.48722	-0.344861	0.373802	1.03102	1.12654	0.512643	1.54494	0.818653	0.885775	0.64218	68.0392	5.88556e-14	4.26839	0.11834	0.794307	0.372801	0.810983	0.666649	0.930388	0.854875	1.65242e-11	0.408854	0.696995	0.866551	TRUE	Unique	Epo	1
435	Rasal2	1.09997	3.42817e-16	0.514378	0.00666674	0.396984	0.0492388	-0.46222	0.0853268	-0.257691	0.155301	0.276226	0.294575	0.0346232	0.895143	0.274243	0.462168	1.6726	1.48733	0.772834	36.7408	2.03691e-07	3.50028	0.17375	6.61988	0.157392	1.38377	0.500632	0.542945	0.461215	5.46444	0.0650746	1.3258e-05	0.495883	0.472232	0.780996	0.757672	0.297044	TRUE	Unique	Organ	1
437	Rfwd2	4.10865	7.86528e-236	-0.00276658	0.98747	-0.1858	0.321917	0.258174	0.30101	-0.420036	0.0126726	0.0541654	0.824942	0.133175	0.585349	0.00367062	0.991549	0.997237	0.83044	0.657023	5.59228	0.231736	2.2645	0.322308	14.9083	0.00489514	0.609646	0.737254	0.000112673	0.991531	0.105003	0.948853	0.568576	0.656118	0.0534037	0.895791	0.996772	0.980517	FALSE			0
441	Rabgap1l	5.7547	0	-0.255459	0.0174231	-0.070605	0.537116	0.173925	0.253263	-0.205474	0.045555	-0.0220023	0.882876	0.317037	0.0332008	0.000288349	0.998912	0.774561	0.93183	0.814262	14.3784	0.00618044	2.72692	0.255774	10.2428	0.0365304	9.02554	0.010968	1.86935e-06	0.998909	0.0429699	0.978744	0.0634657	0.593933	0.211795	0.0953295	0.99943	0.991886	FALSE			0
443	Rc3h1	3.65925	4.42961e-152	-0.0375467	0.847977	0.00936972	0.964164	0.0495927	0.858175	-0.788898	2.53989e-05	0.40999	0.132087	0.382014	0.159228	-0.169898	0.659254	0.963149	1.00941	0.454345	5.71739	0.221271	0.235542	0.8889	26.409	2.61692e-05	2.5925	0.273556	0.195279	0.658559	3.05409	0.217176	0.556934	0.958793	0.000814666	0.611248	0.862548	0.552248	TRUE	Unique	Epo	1
445	Dars2	1.63691	4.39946e-33	-0.175125	0.361901	-0.0401251	0.844456	0.21902	0.420963	-0.375322	0.0410527	0.833241	0.00180317	0.153634	0.563753	-0.346203	0.359552	0.839352	0.960669	0.687068	21.6577	0.000234436	0.886733	0.641872	13.1423	0.0106012	0.852193	0.653053	0.842971	0.358548	13.0683	0.00145299	0.00496891	0.854742	0.0930335	0.860043	0.685737	0.0213363	TRUE	Unique	Organ	1
447	Klhl20	0.822093	4.71013e-12	0.438947	0.00864846	0.349199	0.04979	-0.481019	0.0422895	0.128642	0.421089	-0.605635	0.0091543	-0.411387	0.075731	0.719534	0.0286806	1.55107	1.41793	1.13728	8.23947	0.0831897	5.23209	0.0730914	12.6009	0.0134001	4.91132	0.0858065	4.80149	0.0284352	7.04939	0.0294608	0.34025	0.317823	0.109689	0.346435	0.18172	0.185873	FALSE			0
448	Prdx6	5.14493	0	0.421494	0.000120636	0.115347	0.32306	-0.141648	0.361823	0.305299	0.00359464	-0.0732608	0.630681	-0.173332	0.253816	-0.00805122	0.97022	1.52424	1.12226	1.35703	35.4105	3.82536e-07	1.83998	0.398523	14.5583	0.00571067	2.71582	0.257198	0.00139988	0.970154	0.517231	0.77212	2.27895e-05	0.715031	0.0598869	0.595573	0.988446	0.911255	TRUE	Unique	Organ	1
450	Suco	2.11719	8.75742e-49	0.164904	0.416113	0.499821	0.0206221	-0.551467	0.0549553	-0.237844	0.220098	-0.459135	0.10335	-0.438336	0.118752	0.950354	0.0172082	1.17928	1.64843	0.788325	6.82921	0.145194	5.77725	0.0556528	25.0076	5.01329e-05	5.71875	0.0573046	5.69117	0.0170505	5.69709	0.0579286	0.45267	0.271914	0.00140962	0.276342	0.129458	0.278068	TRUE	Unique	Epo	1
452	Mettl13	1.80118	5.33274e-37	0.205543	0.302342	0.304401	0.151401	-0.0962605	0.733175	-0.165093	0.3864	0.0537583	0.846121	-0.291317	0.291405	0.0893352	0.819742	1.22819	1.35581	0.847815	4.91779	0.295838	0.117377	0.943	8.9435	0.0625273	1.64637	0.439032	0.0521563	0.819353	0.30504	0.858542	0.633062	0.978698	0.290703	0.743404	0.930504	0.946956	FALSE			0
453	Vamp4	1.66187	1.89934e-33	0.251686	0.194237	0.0274284	0.894299	0.235912	0.39048	-0.131958	0.476713	-0.494017	0.0667883	-0.252135	0.347951	0.388523	0.308371	1.28619	1.02781	0.876378	13.8217	0.00788646	6.32414	0.0423381	21.4611	0.00025651	1.13932	0.565719	1.04192	0.307374	3.52512	0.171605	0.0753812	0.231801	0.00536575	0.817252	0.643595	0.493079	TRUE	Unique	Epo	1
457	Scyl3	1.81038	2.31647e-39	0.216836	0.263472	0.19375	0.348039	-0.0745063	0.786261	-0.346054	0.0620627	-0.0639522	0.812452	-0.421279	0.116889	0.304942	0.424067	1.24214	1.21379	0.707475	6.66997	0.154391	0.8353	0.658593	31.2233	2.75646e-06	2.65281	0.265429	0.641726	0.423086	0.85687	0.651528	0.467572	0.862548	0.000124418	0.603424	0.73218	0.859584	TRUE	Unique	Epo	1
458	BC055324	1.24323	6.31741e-26	-0.422774	0.010875	-0.379453	0.0318159	0.793798	0.000739103	-0.418244	0.00843584	0.691085	0.00274565	0.473254	0.0396417	-1.05411	0.00124786	0.655227	0.684236	0.658202	14.2543	0.00652619	12.7201	0.00172932	13.4027	0.00946672	10.5265	0.00517844	10.4341	0.00123707	11.4512	0.00326136	0.0659304	0.0243898	0.0857562	0.0554973	0.0188118	0.0393892	FALSE			0
466	Tiprl	3.32591	8.36902e-137	0.442059	0.0186016	0.2163	0.279477	-0.337817	0.204347	-0.123165	0.492993	-0.193351	0.458977	-0.495211	0.0570743	0.74503	0.0437785	1.55591	1.24147	0.884118	20.8065	0.000345898	4.14816	0.125672	14.1871	0.00672123	4.54174	0.103222	4.07847	0.043433	5.01481	0.0814792	0.00689258	0.421252	0.0672366	0.380929	0.235202	0.336558	TRUE	Unique	Organ	1
467	Dcaf6	1.79228	1.85298e-36	0.0945192	0.63622	0.943426	9.25268e-06	-0.947661	0.000817338	-0.34764	0.0689328	-0.0316064	0.909408	-0.663262	0.0165997	0.941199	0.0166577	1.09913	2.56877	0.706353	18.4908	0.000989249	11.2168	0.00366687	32.4402	1.55505e-06	6.74732	0.0342639	5.74832	0.0165045	10.7199	0.00470111	0.0158844	0.0430566	7.6475e-05	0.203949	0.126758	0.0517976	TRUE	Unique	Epo	1
470	Rcsd1	0.842937	1.41101e-15	-0.104536	0.481275	-0.0284031	0.857378	0.192934	0.358969	-0.308029	0.0300321	0.237065	0.250567	-0.0976272	0.635011	-0.0716057	0.806287	0.900743	0.971996	0.734894	4.86245	0.301705	1.20515	0.5474	15.1742	0.0043533	0.895566	0.639043	0.0603971	0.805869	1.96892	0.37364	0.638373	0.807741	0.0488815	0.853801	0.925259	0.697216	FALSE			0
473	Pou2f1	2.24479	3.52067e-50	-0.0381152	0.857243	-0.0927906	0.68086	0.321039	0.28493	-0.0696802	0.730976	0.00990862	0.973162	0.364507	0.214394	-0.460288	0.269486	0.962602	0.911384	0.932692	2.5014	0.644384	1.38088	0.501355	2.7105	0.607378	1.6528	0.437622	1.22434	0.268511	2.34134	0.310159	0.855862	0.781475	0.838641	0.742403	0.606277	0.646201	FALSE			0
474	Tada1	1.5565	7.54136e-31	0.146471	0.439575	0.10977	0.586431	0.111248	0.67865	-0.293582	0.105289	0.113999	0.66518	-0.170573	0.515937	0.0540985	0.884622	1.15774	1.11602	0.745588	9.90396	0.042077	0.582895	0.747181	12.1047	0.0165892	0.618324	0.734062	0.0211506	0.884369	0.595841	0.74236	0.231073	0.900316	0.127208	0.894642	0.956924	0.897979	FALSE			0
475	Pogk	0.835621	3.23374e-15	0.133658	0.36992	0.12368	0.435848	-0.0729158	0.729934	-0.187971	0.187374	-0.151325	0.465203	-0.352386	0.0879902	0.411504	0.160547	1.143	1.13165	0.828638	5.98284	0.200433	2.89982	0.234591	23.642	9.42159e-05	3.00215	0.222891	1.97669	0.159739	2.11339	0.347604	0.531011	0.571526	0.0023544	0.558628	0.475675	0.677409	TRUE	Unique	Epo	1
476	Uck2	3.82915	2.67166e-191	0.22938	0.208763	0.291721	0.13326	-0.0151187	0.953374	-0.489569	0.00503295	0.190035	0.453753	-0.316486	0.210684	0.269651	0.452575	1.25782	1.33873	0.612891	23.2316	0.000113824	1.05238	0.590851	33.6274	8.88488e-07	1.60686	0.447791	0.5666	0.451613	3.84856	0.145981	0.00274327	0.830203	4.698e-05	0.74872	0.751138	0.454318	TRUE	Shared	Organ, Epo	2
479	Aldh9a1	3.23822	1.47855e-118	-0.078517	0.689734	-0.403255	0.0541505	0.665419	0.0169515	-0.167139	0.374271	0.271465	0.320723	0.23776	0.382949	-0.546804	0.157583	0.924486	0.668142	0.846082	12.7379	0.0126303	5.91312	0.0519974	2.36454	0.669044	2.03506	0.361487	2.00498	0.156783	2.00505	0.366953	0.105287	0.261422	0.867333	0.688083	0.471346	0.692151	FALSE			0
482	Nuf2	1.83147	1.28815e-37	-0.129687	0.518548	-0.467522	0.0288308	0.615617	0.0305553	-0.032218	0.866831	0.242026	0.386074	0.430865	0.121623	-0.253751	0.520804	0.878371	0.626553	0.968295	12.5617	0.0136283	6.43714	0.0400122	9.0131	0.0607729	2.80508	0.245972	0.414075	0.519908	0.756198	0.685163	0.110978	0.224005	0.285831	0.583304	0.792742	0.873201	FALSE			0
483	Hsd17b7	0.449072	3.72742e-09	-0.0818902	0.444466	-0.0542974	0.633945	0.146498	0.334323	-0.294473	0.00404127	0.271185	0.0684935	0.257845	0.0822644	-0.362323	0.0854661	0.921373	0.94715	0.744924	4.37766	0.357301	3.12402	0.209714	9.97044	0.0409286	3.51971	0.17207	2.9684	0.0849055	3.70503	0.156843	0.684741	0.542775	0.226841	0.493726	0.344508	0.47144	FALSE			0
484	Uap1	2.30285	6.59563e-55	0.371555	0.0733095	0.371282	0.0928134	-0.391879	0.182511	0.277977	0.161258	0.0792273	0.783526	-0.702284	0.014564	0.281084	0.491016	1.44999	1.44959	1.32046	11.1833	0.0245796	1.93769	0.379521	9.15728	0.0572863	8.09951	0.0174266	0.476332	0.490088	1.63836	0.440794	0.165486	0.70135	0.276291	0.131373	0.775477	0.7448	FALSE			0
485	Uhmk1	1.73789	2.07415e-34	0.753282	0.000162473	0.41972	0.0484425	-0.500469	0.0770156	0.135338	0.478698	-0.630867	0.0230776	-0.467557	0.0911482	0.481684	0.220269	2.12396	1.52154	1.14492	16.5016	0.00241488	3.14265	0.20777	15.532	0.00371595	2.8669	0.238485	1.50863	0.219348	5.46635	0.0650125	0.0314582	0.540098	0.043497	0.575303	0.554749	0.296865	FALSE			0
486	Atf6	1.71634	1.0951e-32	0.493679	0.0148598	0.504612	0.0193718	-0.689494	0.0163547	0.124357	0.521195	-0.504414	0.0733844	-0.314554	0.262669	0.812088	0.0416752	1.63833	1.65634	1.13242	7.20723	0.125334	5.97729	0.0503557	5.11951	0.275253	4.3585	0.113127	4.16191	0.0413428	4.40887	0.110313	0.420591	0.256701	0.612804	0.399825	0.228514	0.394837	FALSE			0
487	Dusp12	1.93938	7.46427e-42	0.435507	0.0304008	0.438932	0.0404467	-0.395139	0.165682	-0.246011	0.201054	-0.123912	0.657679	-0.285506	0.305707	0.139361	0.724736	1.54575	1.55105	0.781914	7.40038	0.116183	2.79976	0.246626	18.943	0.000806459	1.32509	0.515538	0.124544	0.724158	0.200268	0.904716	0.405053	0.583862	0.0135447	0.790345	0.89011	0.965035	FALSE			0
490	Cfap126	0.308365	0.000187366	0.167468	0.149059	0.196535	0.111765	-0.0364457	0.824617	0.152352	0.169944	-0.368238	0.0224631	-0.321134	0.0458392	0.179688	0.431303	1.18231	1.21718	1.16457	6.83772	0.144717	0.870574	0.647079	17.5413	0.00151665	4.76375	0.0923772	0.621941	0.430327	6.58843	0.0370971	0.452113	0.857125	0.0220474	0.359575	0.737593	0.213582	FALSE			0
493	Fcer1g	0.725019	3.99338e-16	-0.30629	0.0144681	-0.116967	0.380447	0.262718	0.138782	-0.254243	0.0338125	0.131021	0.451714	0.00923067	0.957581	-0.304497	0.216534	0.736173	0.889614	0.775504	11.4437	0.0220051	2.2597	0.323082	21.1999	0.000289039	2.86279	0.238975	1.53329	0.215619	1.56246	0.457843	0.153764	0.656934	0.00592944	0.57562	0.550234	0.755629	TRUE	Unique	Epo	1
494	Ndufs2	4.50832	0	0.327021	0.0139819	-0.0928145	0.512389	-0.0143439	0.939355	0.304813	0.016615	-0.206534	0.264131	-0.0225262	0.902753	0.05344	0.83823	1.38683	0.911363	1.35637	13.9544	0.0074421	0.0523754	0.974152	11.7756	0.0191006	0.0427946	0.97883	0.041864	0.837879	1.9376	0.379538	0.0723096	0.989939	0.139627	0.991926	0.93816	0.70135	FALSE			0
495	B4galt3	0.868689	9.22576e-18	-0.18196	0.200998	-0.0618326	0.683202	0.143542	0.476517	-0.32701	0.0162754	0.237862	0.229151	0.189563	0.336331	-0.34998	0.211223	0.833635	0.94004	0.721076	3.08707	0.543362	1.6434	0.439683	10.4002	0.0341996	1.58228	0.453327	1.56925	0.210315	1.7734	0.412013	0.805488	0.743818	0.203695	0.752583	0.543638	0.724815	FALSE			0
497	Usp21	0.302791	0.000203838	0.263579	0.0214722	0.358148	0.00333983	-0.39689	0.0145351	-0.0179978	0.869598	-0.24136	0.129801	-0.305801	0.0541657	0.411909	0.067737	1.30158	1.43068	0.982163	6.80145	0.14676	5.9977	0.0498443	14.921	0.00486797	4.16057	0.124895	3.34868	0.0672589	3.44926	0.178239	0.455629	0.255236	0.0531611	0.420139	0.302741	0.501731	FALSE			0
500	Dedd	0.892123	6.13803e-14	0.259483	0.120524	0.327289	0.0658884	-0.128702	0.586801	-0.0311558	0.845468	-0.163232	0.482284	-0.317514	0.170335	0.153722	0.640111	1.29626	1.3872	0.969325	3.95307	0.412394	0.308733	0.856958	10.6375	0.0309548	2.3814	0.304009	0.219549	0.639384	0.497485	0.779781	0.725164	0.946327	0.191509	0.640457	0.853983	0.914378	FALSE			0
501	Nit1	1.24191	5.49628e-23	0.0798053	0.651846	0.128806	0.49401	-0.231684	0.355251	-0.250187	0.139168	0.12098	0.622667	-0.106497	0.663885	0.339632	0.329022	1.08308	1.13747	0.778655	5.60923	0.230294	1.05897	0.588909	7.14561	0.128391	1.08413	0.581546	0.9567	0.32802	3.75438	0.15302	0.566908	0.829301	0.426558	0.82546	0.661026	0.465367	FALSE			0
504	Usf1	1.25341	6.38058e-23	0.0830955	0.642086	-0.0342237	0.857322	0.424646	0.0936796	-0.357172	0.0367301	0.28363	0.253741	0.242893	0.326828	-0.570867	0.104564	1.08665	0.966355	0.699652	14.3756	0.00618804	3.18037	0.203888	10.3586	0.0348019	2.6969	0.259642	2.64423	0.103926	2.6443	0.266562	0.063512	0.535112	0.205835	0.597846	0.38257	0.604586	FALSE			0
507	Ly9	0.546854	6.62269e-12	-0.155244	0.16568	-0.381624	0.00137241	0.379253	0.0168485	-0.169756	0.113007	0.137427	0.377336	0.341421	0.0277867	-0.192359	0.382599	0.856207	0.682751	0.84387	8.38717	0.0783821	7.22497	0.0269847	6.1128	0.190881	5.76592	0.0559688	0.765539	0.381601	0.907278	0.635312	0.329752	0.175899	0.51927	0.272838	0.703038	0.852028	FALSE			0
510	Cd84	1.57286	9.48658e-35	-0.394516	0.0282629	-0.201631	0.29237	0.0570417	0.822881	-0.455415	0.00810834	0.211341	0.397893	0.107794	0.665323	-0.0960311	0.786064	0.674006	0.817397	0.634184	11.0745	0.025739	0.0756722	0.962871	14.3324	0.0063065	0.190142	0.909309	0.0739955	0.785606	0.930667	0.627926	0.170572	0.985892	0.064311	0.966597	0.916694	0.849096	FALSE			0
512	Ncstn	0.939318	1.50283e-16	0.150735	0.346027	0.126034	0.45931	-0.250872	0.268359	-0.0999431	0.513601	-0.191883	0.38815	-0.333263	0.132675	0.623649	0.0474979	1.16269	1.13432	0.904889	5.98503	0.200269	4.15479	0.125256	11.0112	0.0264385	3.96385	0.137804	3.94074	0.04713	4.51859	0.104424	0.530842	0.420457	0.173561	0.441456	0.246915	0.383521	FALSE			0
513	Copa	3.48029	8.77159e-146	0.0935854	0.62291	0.0432961	0.830815	0.0579057	0.829978	-0.433856	0.0171526	0.0484465	0.854696	0.279096	0.289881	-0.0501248	0.893498	1.0981	1.04425	0.648006	2.14233	0.709599	0.0472132	0.97667	11.1089	0.0253674	1.86962	0.39266	0.0180028	0.893265	0.0337248	0.983279	0.8845	0.99084	0.169092	0.7104	0.96039	0.993766	FALSE			0
515	Dcaf8	3.97822	9.70931e-243	0.143206	0.39429	0.137538	0.442257	0.0121761	0.959232	0.143633	0.371694	-0.266996	0.253209	-0.380507	0.102347	0.554225	0.0937674	1.15397	1.14745	1.15446	9.62436	0.0472537	6.11465	0.0470132	3.41079	0.491572	3.22747	0.199143	2.8187	0.093172	2.82215	0.243881	0.247245	0.246476	0.776306	0.529845	0.360943	0.580855	FALSE			0
517	Igsf8	1.35014	2.49992e-24	0.113942	0.541275	0.252492	0.203598	0.00950395	0.971314	-0.151194	0.396709	-0.0258489	0.920582	-0.240236	0.352593	0.243187	0.507484	1.12069	1.28723	0.859681	4.6504	0.325085	0.990905	0.609295	6.9372	0.139244	0.867842	0.647964	0.441138	0.506574	0.713574	0.699922	0.658599	0.839585	0.443665	0.857608	0.785058	0.87978	FALSE			0
518	Pigm	0.751026	7.82872e-11	0.413081	0.0109505	0.523503	0.00245943	-0.364033	0.113554	-0.00156216	0.991974	-0.354596	0.116128	-0.520361	0.0207144	0.730563	0.0221766	1.51147	1.68793	0.998439	14.0777	0.00705115	5.25622	0.0722148	15.8796	0.00318498	6.22693	0.0444467	5.24741	0.0219794	5.25145	0.0723871	0.06969	0.31558	0.0387028	0.238252	0.153627	0.315929	FALSE			0
519	Tagln2	5.46205	0	0.115119	0.279988	-0.0856126	0.450505	0.0964476	0.522961	-0.00143463	0.988769	0.337429	0.0227197	-0.25069	0.0895191	-0.148395	0.479003	1.12201	0.91795	0.998566	39.3688	5.84543e-08	0.537952	0.764162	15.7206	0.003418	10.0919	0.00643542	0.503277	0.478064	6.83104	0.0328592	4.51569e-06	0.908024	0.0408094	0.0652236	0.767471	0.198668	TRUE	Unique	Organ	1
521	Aim2	2.23049	1.62244e-54	-0.206849	0.305097	-0.294781	0.169864	0.345704	0.226409	-0.539535	0.00516084	0.175099	0.532263	-0.00200269	0.994282	-0.251691	0.525863	0.813142	0.744694	0.583019	1.65769	0.798389	1.58623	0.452433	28.1781	1.14781e-05	0.814694	0.665413	0.404112	0.524973	0.466475	0.791965	0.921961	0.751657	0.000408922	0.865849	0.795168	0.91941	TRUE	Unique	Epo	1
525	Spta1	1.88299	7.66771e-37	0.356375	0.0878622	0.329711	0.138064	-0.290282	0.326511	-0.170278	0.393858	0.210139	0.469048	-0.173683	0.548279	0.0793398	0.846838	1.42814	1.39057	0.84343	14.0351	0.007184	1.51676	0.468424	3.54812	0.470599	0.467088	0.791723	0.0374729	0.846505	1.52213	0.467168	0.0705949	0.761836	0.763235	0.919317	0.941526	0.761277	FALSE			0
526	Fh1	3.21509	1.57623e-118	0.145864	0.455134	0.12296	0.554309	0.262459	0.342897	-0.278306	0.136244	0.0509845	0.851025	-0.0833985	0.75793	-0.0469705	0.902696	1.15704	1.13084	0.757065	10.7935	0.0289853	1.55949	0.458522	10.5764	0.0317609	0.324881	0.850067	0.0150126	0.902482	0.0356475	0.982334	0.184046	0.755991	0.194576	0.943177	0.964235	0.993351	FALSE			0
529	Exo1	1.62944	1.00196e-29	0.255854	0.206014	0.443241	0.0396335	0.018983	0.947204	-0.0975414	0.614216	0.354635	0.207303	-0.144073	0.607292	-0.209363	0.598874	1.29156	1.55775	0.907065	17.8245	0.00133548	0.481889	0.785885	3.51548	0.475529	1.83609	0.399299	0.277899	0.598082	1.86345	0.393873	0.0199436	0.916795	0.766008	0.715519	0.834133	0.711245	FALSE			0
530	Cep170	2.23559	8.74873e-55	0.0578101	0.774345	0.241062	0.26153	0.0908191	0.750585	-0.566728	0.00329778	0.191524	0.494408	-0.228317	0.413816	0.258627	0.514414	1.05951	1.2726	0.567379	11.7553	0.0192672	1.72043	0.423071	30.5207	3.83401e-06	0.682269	0.710963	0.426906	0.513511	3.04952	0.217673	0.140273	0.73218	0.000164378	0.884937	0.789484	0.553006	TRUE	Unique	Epo	1
531	Sdccag8	1.33652	5.82194e-23	0.498954	0.00879967	0.255259	0.208133	-0.517791	0.0550247	-0.100673	0.580505	-0.541887	0.0406736	-0.162395	0.538307	0.869976	0.0202373	1.647	1.2908	0.904229	9.77839	0.0443308	5.53331	0.0628721	13.5258	0.00897281	7.47346	0.0238319	5.40708	0.0200553	5.73705	0.0567826	0.237922	0.291516	0.0826974	0.162279	0.144224	0.275084	FALSE			0
532	Akt3	1.6573	6.68708e-31	0.131064	0.515611	0.0308264	0.885808	-0.393717	0.168105	-0.266481	0.166963	0.00960974	0.972644	0.335288	0.230009	0.352786	0.373712	1.14004	1.03131	0.76607	2.9031	0.57417	1.92936	0.381105	8.54349	0.0735798	7.43162	0.0243358	0.794607	0.372711	1.67527	0.432733	0.822049	0.70252	0.318897	0.164445	0.696978	0.739213	FALSE			0
533	Zbtb18	1.01133	4.2309e-22	-0.173112	0.239316	-0.0926973	0.554003	0.412923	0.0476046	-0.504608	0.000335598	0.324211	0.112871	0.0814145	0.689597	-0.56611	0.0504588	0.841044	0.911469	0.603742	5.16874	0.270418	4.52036	0.104332	44.1373	6.0081e-09	5.74155	0.0566551	3.839	0.0500735	3.92173	0.140737	0.60799	0.38335	6.14222e-07	0.2748	0.256078	0.446229	TRUE	Unique	Epo	1
534	Adss	4.50422	0	0.317136	0.0300418	0.153312	0.32461	-0.00661258	0.974531	0.00278122	0.984129	-0.00874047	0.965688	-0.399434	0.0485935	0.255432	0.374401	1.37319	1.16569	1.00279	29.472	6.26791e-06	1.56302	0.457713	8.47427	0.075671	4.40101	0.110747	0.79232	0.3734	1.47744	0.477724	0.000249137	0.75555	0.32369	0.395779	0.697128	0.767195	TRUE	Unique	Organ	1
536	Desi2	3.2773	1.39172e-126	0.488177	0.0112274	0.456424	0.0259847	-0.404069	0.138566	-0.27787	0.131315	-0.180962	0.498929	-0.416976	0.11804	0.629637	0.0964405	1.62934	1.57842	0.757395	17.5744	0.00149429	2.9414	0.229764	22.5309	0.000157093	3.07966	0.214418	2.77353	0.0958343	3.27101	0.194854	0.0218094	0.566435	0.00359123	0.548995	0.366391	0.524492	TRUE	Unique	Epo	1
538	Cox20	3.39815	1.84502e-133	0.178643	0.357979	0.117336	0.570688	-0.00912248	0.973572	-0.308269	0.0972288	0.336213	0.213282	-0.196749	0.464985	-0.0919174	0.810004	1.19559	1.1245	0.734718	14.0113	0.00725904	0.146879	0.929192	11.4336	0.0221001	1.67175	0.433496	0.0580569	0.809594	2.37331	0.305241	0.071091	0.973899	0.154227	0.739721	0.92667	0.641484	FALSE			0
540	Hnrnpu	4.01497	2.1967e-263	0.364152	0.0253177	0.29789	0.0857452	0.0078206	0.972958	-0.0632073	0.684834	-0.313943	0.1654	-0.114648	0.611319	0.378841	0.236913	1.43929	1.34701	0.938749	18.013	0.00122689	3.04016	0.218694	7.15929	0.127706	1.61465	0.446049	1.40451	0.23597	2.01387	0.365336	0.0187023	0.553938	0.425121	0.747534	0.57302	0.690956	FALSE			0
541	Efcab2	0.586403	6.0743e-10	-0.0682691	0.608357	-0.113692	0.422868	0.262457	0.164435	-0.172647	0.17546	0.275621	0.136669	0.283013	0.125244	-0.39058	0.136164	0.934009	0.892533	0.841435	5.36527	0.251828	2.43864	0.295431	3.11802	0.538273	2.6946	0.259941	2.22923	0.135421	2.60887	0.271325	0.589501	0.632663	0.802991	0.598087	0.438109	0.60894	FALSE			0
542	Kif26b	1.35111	3.36592e-33	-0.826744	1.74718e-07	0.0558644	0.740228	0.162918	0.467482	-0.575744	0.000142426	0.407299	0.064077	-0.0590055	0.787846	-0.121714	0.695816	0.437471	1.05745	0.562287	57.7668	8.54124e-12	0.566728	0.753246	36.6031	2.17436e-07	0.744279	0.689258	0.15353	0.695184	5.12457	0.0771285	1.63946e-09	0.902995	1.39954e-05	0.875143	0.877632	0.327054	TRUE	Shared	Organ, Epo	2
543	Smyd3	4.26113	2.62183e-237	-0.115497	0.525991	0.198514	0.305997	0.185021	0.47341	-0.438926	0.0117469	0.277141	0.273651	0.208235	0.409281	-0.381883	0.286503	0.890923	1.21959	0.644728	1.43768	0.83762	1.14601	0.563829	12.3689	0.0148087	1.15169	0.56223	1.14064	0.285517	1.37454	0.502946	0.938082	0.816351	0.1175	0.815665	0.623134	0.782417	FALSE			0
544	Tfb2m	1.43834	1.08271e-25	0.36663	0.0574724	0.434706	0.0343917	-0.230634	0.399007	-0.113035	0.5403	-0.0230879	0.931416	-0.34238	0.200414	0.194867	0.60777	1.44286	1.54451	0.893119	10.2512	0.036402	0.732834	0.693214	8.73744	0.0680079	1.94644	0.377864	0.26458	0.606991	0.418011	0.811391	0.211487	0.876865	0.304862	0.70022	0.838546	0.927566	FALSE			0
545	Cnst	1.12326	6.20635e-20	0.055443	0.748293	0.254643	0.166305	-0.0735261	0.763923	-0.208021	0.208105	0.245376	0.306925	-0.313314	0.190615	-0.000388243	0.999089	1.05701	1.29	0.81219	5.23541	0.263984	0.189292	0.909695	13.4414	0.00930881	3.41501	0.181317	1.31047e-06	0.999087	2.08934	0.351808	0.601789	0.966597	0.0848381	0.506057	0.999498	0.680998	FALSE			0
546	Sccpdh	0.567194	1.98059e-10	0.0952845	0.447107	-0.0504371	0.70547	0.177845	0.316614	-0.283411	0.0180687	0.0578416	0.739882	0.15984	0.357351	-0.297603	0.227427	1.09997	0.950814	0.75321	6.98556	0.136654	1.49911	0.472577	18.735	0.000885962	1.47257	0.478889	1.46273	0.226496	2.00636	0.366711	0.439835	0.764559	0.0145934	0.768034	0.562562	0.691944	FALSE			0
547	Ahctf1	4.45332	0	0.577255	0.000135468	0.313372	0.0516868	-0.382644	0.0742066	0.177589	0.219628	-0.577212	0.00604572	-0.260543	0.213812	0.722857	0.0151308	1.78114	1.36803	1.19433	21.6134	0.000239238	5.92025	0.0518125	8.86846	0.0644727	6.35234	0.0417453	5.9176	0.0149904	8.03269	0.0180187	0.00504795	0.260805	0.295464	0.229806	0.118576	0.134222	TRUE	Unique	Organ	1
548	Cdc42bpa	2.66068	2.91869e-75	0.567806	0.00533286	0.470656	0.0300801	-0.184134	0.523685	-0.54504	0.00516965	-0.174565	0.537736	-0.41321	0.143365	0.519215	0.195286	1.76439	1.60104	0.579818	28.903	8.1801e-06	1.86554	0.393462	51.2913	1.94026e-10	2.28883	0.31841	1.68391	0.194405	1.86289	0.393983	0.000311643	0.710972	2.84582e-08	0.653034	0.524183	0.711326	TRUE	Shared	Organ, Epo	2
552	Itpkb	0.918301	1.08724e-13	0.00874467	0.959866	0.292539	0.113871	0.231106	0.347948	-0.0272189	0.869918	0.119149	0.621827	-0.280891	0.243379	-0.098738	0.772716	1.00878	1.33983	0.973148	4.90041	0.29767	1.19734	0.549541	6.38482	0.172194	3.82079	0.148022	0.0837862	0.772231	0.251516	0.881828	0.634762	0.808975	0.493916	0.457716	0.911255	0.956058	FALSE			0
554	Lin9	1.74426	1.11472e-35	0.563877	0.00414746	0.354749	0.0902963	-0.676911	0.0151507	-0.271537	0.148926	-0.377854	0.166976	-0.295009	0.279053	0.764597	0.0481605	1.75747	1.42582	0.762207	11.6011	0.0205779	6.02211	0.0492396	21.9119	0.000208681	4.10761	0.128246	3.9174	0.0477886	3.91781	0.141013	0.146651	0.253679	0.0045198	0.426276	0.249028	0.446749	TRUE	Unique	Epo	1
555	Acbd3	2.67437	5.90927e-80	0.584866	0.00322813	0.457586	0.0304592	-0.373658	0.184202	0.0192195	0.919402	-0.226262	0.412405	-0.432069	0.116354	0.425135	0.276496	1.79475	1.58025	1.01941	17.8697	0.00130862	1.80652	0.405246	6.64073	0.156136	2.47557	0.290026	1.18907	0.275516	1.19424	0.550395	0.0196693	0.719788	0.470303	0.627533	0.613079	0.809357	FALSE			0
558	Sde2	3.29018	2.79822e-130	0.202471	0.287817	-0.0308786	0.878993	0.235302	0.383319	-0.28183	0.121887	0.27145	0.305271	0.0746498	0.777301	-0.323828	0.387499	1.22443	0.969593	0.754402	17.4057	0.00161175	0.87966	0.644146	5.57923	0.232852	0.961401	0.61835	0.74992	0.386502	1.09453	0.57853	0.0231317	0.855683	0.569788	0.84449	0.706057	0.823954	FALSE			0
562	Nvl	3.47038	6.49094e-147	0.319095	0.0914057	0.254052	0.206875	0.0365503	0.891459	-0.0437322	0.808875	0.0373571	0.886945	-0.476588	0.0688221	0.318605	0.391583	1.37588	1.28924	0.95721	25.3458	4.28637e-05	1.92143	0.382619	8.42614	0.077158	3.68151	0.158697	0.737113	0.390587	1.85721	0.395104	0.00123146	0.703708	0.327113	0.474117	0.709107	0.712172	TRUE	Unique	Organ	1
563	Cnih4	2.51894	4.11878e-71	0.647575	0.00111344	0.552777	0.00895766	-0.634876	0.0240864	0.0357961	0.850549	0.28039	0.309854	-0.744218	0.00684913	0.611927	0.117348	1.9109	1.73807	1.03644	55.7499	2.26246e-11	5.11089	0.0776577	16.1011	0.00288642	7.55715	0.0228553	2.46153	0.116665	11.4595	0.00324783	3.93151e-09	0.328215	0.0358565	0.157785	0.405893	0.0392831	TRUE	Unique	Organ	1
564	Wdr26	3.33502	7.05672e-132	0.124311	0.517099	0.369504	0.0705307	-0.0437494	0.872168	-0.451031	0.0139914	0.196152	0.462102	-0.109936	0.679251	0.211659	0.575005	1.13237	1.44702	0.636971	10.5659	0.0319011	0.438905	0.802958	16.9555	0.00197183	0.316428	0.853667	0.315741	0.574179	2.88189	0.236704	0.195054	0.923924	0.0269453	0.944929	0.822049	0.573739	FALSE			0
565	Lbr	4.17194	4.11936e-265	0.0770843	0.647584	-0.254832	0.155818	0.200061	0.402427	0.0185081	0.908641	-0.106168	0.650594	0.209145	0.370722	0.121591	0.713971	1.08013	0.775047	1.01868	6.17411	0.186518	2.66446	0.263888	4.33351	0.362748	2.78381	0.248601	0.134931	0.713373	0.210382	0.900153	0.513288	0.601738	0.689049	0.585764	0.885548	0.963361	FALSE			0
566	Srp9	4.65674	0	0.344518	0.00927194	0.0633093	0.653399	-0.100911	0.590678	0.171967	0.174509	-0.254268	0.167134	-0.347688	0.058079	0.586199	0.0244235	1.41131	1.06536	1.18764	30.8117	3.34446e-06	7.51932	0.0232917	5.48365	0.24117	5.27069	0.0716941	5.07958	0.0242092	5.16664	0.075523	0.000146647	0.159911	0.577841	0.314237	0.163905	0.323204	TRUE	Unique	Organ	1
567	Degs1	1.093	1.42485e-17	0.455444	0.0114414	0.461428	0.0161143	-0.28676	0.26112	0.025683	0.881473	-0.452007	0.0709798	-0.462517	0.0638074	0.313418	0.376352	1.57687	1.58634	1.02602	7.31396	0.120198	1.27975	0.527357	22.2894	0.000175514	3.79976	0.149587	0.785871	0.375352	3.57803	0.167125	0.412144	0.796453	0.00393158	0.459662	0.698572	0.486894	TRUE	Unique	Epo	1
568	Fbxo28	1.85754	3.87845e-43	-0.153736	0.41763	-0.19901	0.324417	0.450924	0.0933767	-0.625545	0.000564316	0.0588539	0.823357	0.184987	0.481496	-0.0355386	0.92412	0.857498	0.819542	0.53497	6.44835	0.168074	5.40631	0.0669939	31.0909	2.93342e-06	0.817226	0.664571	0.0091116	0.923954	0.0578827	0.971473	0.488149	0.302112	0.000131303	0.865418	0.971821	0.988841	TRUE	Unique	Epo	1
570	Disp1	0.963203	4.25718e-15	0.270337	0.117249	0.312804	0.0887063	-0.31778	0.193766	-0.0157553	0.923959	-0.154169	0.520446	-0.365906	0.12597	0.468203	0.167878	1.31041	1.36725	0.984368	5.59603	0.231416	2.10472	0.349114	6.00939	0.198448	2.53101	0.282097	1.90919	0.167053	2.12972	0.344777	0.56818	0.678594	0.529159	0.619561	0.486835	0.674797	FALSE			0
572	Aida	1.53768	2.95323e-30	0.230941	0.2221	0.266468	0.185799	-0.126935	0.635769	-0.678993	0.000174585	0.461802	0.0790115	0.238519	0.362763	-0.0481938	0.896947	1.25978	1.30535	0.507128	24.1772	7.35997e-05	0.687528	0.709096	20.773	0.000351226	1.35293	0.508412	0.0168493	0.896721	5.56859	0.0617725	0.0019202	0.884166	0.00698211	0.786212	0.961662	0.288567	TRUE	Shared	Organ, Epo	2
573	Mia3	2.18477	1.98991e-52	0.225803	0.262673	0.0219923	0.918393	-0.208807	0.464776	-0.524425	0.00653118	0.0227983	0.935157	-0.0140385	0.959916	0.313855	0.42871	1.25333	1.02224	0.591896	6.2183	0.183428	0.683049	0.710686	21.6235	0.000238143	1.14135	0.565143	0.628972	0.427732	1.45152	0.483958	0.509169	0.884937	0.0050319	0.816856	0.735822	0.771856	TRUE	Unique	Epo	1
574	Taf1a	1.03873	9.36421e-19	0.0906752	0.583007	-0.0637733	0.716877	0.217921	0.351761	-0.304767	0.0537007	-0.0582833	0.799599	0.219585	0.337295	-0.192563	0.553417	1.09491	0.938218	0.737295	3.95151	0.412609	0.883422	0.642935	13.1832	0.0104143	0.938295	0.625535	0.352748	0.552561	1.25984	0.532635	0.725321	0.855235	0.0918538	0.848081	0.810491	0.799452	FALSE			0
576	Rab3gap2	2.52804	2.83766e-68	-0.0412293	0.839497	0.0580654	0.78878	-0.00748393	0.9793	-0.352949	0.0698648	-0.0699819	0.804659	-0.0982591	0.727562	0.129091	0.747182	0.959609	1.05978	0.702613	0.422649	0.980581	0.193138	0.907947	16.393	0.00253466	0.133708	0.935332	0.10437	0.746647	0.105137	0.94879	0.992679	0.966186	0.0326177	0.975824	0.90006	0.980497	FALSE			0
577	Iars2	3.57185	4.55474e-153	0.272735	0.152358	0.376674	0.0633863	-0.520131	0.0540589	-0.209071	0.251337	-0.437138	0.0988747	-0.356998	0.176342	0.776256	0.0383852	1.31355	1.45743	0.811338	4.78347	0.310245	4.69553	0.0955826	22.8773	0.000133976	4.32421	0.115082	4.30172	0.0380738	4.37185	0.112374	0.646272	0.365815	0.00314592	0.403032	0.217078	0.398592	TRUE	Unique	Epo	1
581	Rrp15	3.85542	1.06189e-194	0.216565	0.234358	0.115429	0.551645	0.078165	0.761949	-0.617749	0.000390177	0.273705	0.279582	-0.050324	0.841918	-0.045653	0.898598	1.2418	1.12236	0.539157	20.6222	0.000376232	0.109354	0.946791	35.5446	3.59005e-07	0.182997	0.912563	0.0163106	0.898376	1.98602	0.370461	0.00738171	0.979911	2.15755e-05	0.967616	0.962523	0.695335	TRUE	Shared	Organ, Epo	2
583	Gpatch2	2.36788	1.1191e-58	0.0778216	0.705781	0.0207275	0.924761	0.0356621	0.902822	-0.350943	0.0750737	-0.127628	0.656013	-0.0193281	0.946047	0.0952777	0.814244	1.08093	1.02094	0.704024	0.675318	0.954337	0.232577	0.890218	15.7676	0.00334733	0.0745146	0.963428	0.0554465	0.813843	0.212033	0.89941	0.982315	0.959249	0.0402072	0.986128	0.928696	0.962927	FALSE			0
586	Cenpf	2.91773	3.60104e-64	0.134886	0.578138	-0.591539	0.0219944	0.698305	0.0421708	0.379169	0.102173	-0.113512	0.736362	0.612857	0.0682182	-0.599684	0.208837	1.14441	0.553475	1.46107	12.3029	0.0152354	4.23081	0.120584	21.8757	0.000212167	3.33852	0.188386	1.58575	0.207934	4.58917	0.100803	0.119828	0.412922	0.00458607	0.515689	0.540341	0.376512	TRUE	Unique	Epo	1
587	Ptpn14	2.25008	1.25852e-53	-0.0987756	0.630265	0.412594	0.0589764	0.160729	0.580408	-0.747851	0.000138763	0.275685	0.333789	-0.207912	0.464629	-0.344959	0.392815	0.905946	1.51073	0.473383	1.12546	0.890212	0.74149	0.69022	67.1035	9.2712e-14	4.27063	0.118207	0.73329	0.391819	0.997064	0.607422	0.959249	0.875605	2.50033e-11	0.408594	0.709773	0.838641	TRUE	Unique	Epo	1
588	Smyd2	3.08223	1.93955e-106	0.255695	0.196033	0.343064	0.103266	0.0146119	0.958413	-0.295226	0.118571	0.142974	0.60299	-0.206172	0.451804	-0.259292	0.505105	1.29136	1.40926	0.744363	8.55459	0.0732496	0.828128	0.660959	19.8521	0.000534112	3.41847	0.181004	0.446102	0.504192	0.450953	0.798136	0.318243	0.863541	0.00981876	0.505635	0.783383	0.921839	TRUE	Unique	Epo	1
591	Mfsd7b	1.27783	8.42572e-26	-0.199187	0.244279	-0.32141	0.077639	0.778147	0.0013262	-0.332608	0.0420725	0.0305554	0.897756	0.264147	0.265108	-0.256533	0.445897	0.819397	0.725126	0.717051	18.3299	0.0010637	15.3009	0.000475827	10.5475	0.0321494	1.24797	0.535806	0.583533	0.444931	0.920764	0.631042	0.0167966	0.00890392	0.196062	0.801332	0.747105	0.850193	TRUE	Unique	Organ_and_IL17	1
592	Tatdn3	0.506868	4.5915e-07	0.143099	0.311281	0.204201	0.174779	-0.108276	0.588711	0.13377	0.322358	-0.0917825	0.640348	-0.281319	0.150823	0.287653	0.30084	1.15384	1.22654	1.14313	4.10484	0.392003	1.16211	0.559307	2.28461	0.683572	2.07288	0.354716	1.07488	0.299846	1.21442	0.544868	0.709828	0.814096	0.872707	0.683103	0.636973	0.806304	FALSE			0
593	Nsl1	0.940313	1.29637e-14	0.165759	0.333957	0.224905	0.218248	-0.0812886	0.738081	0.145889	0.373962	-0.190675	0.423965	-0.319477	0.178958	0.474377	0.159858	1.18029	1.2522	1.15707	6.16436	0.187206	2.94129	0.229778	2.32644	0.675959	2.23271	0.327471	1.98321	0.159053	2.05829	0.357312	0.514366	0.566435	0.869586	0.660543	0.474679	0.684741	FALSE			0
595	Nenf	3.7213	1.50997e-196	0.127707	0.465379	0.183504	0.324541	-0.145967	0.555945	0.306069	0.0673619	-0.298204	0.220072	-0.344474	0.155269	0.18609	0.588693	1.13622	1.20142	1.35808	2.16809	0.704875	0.376638	0.828351	4.20334	0.379186	2.44915	0.293883	0.293659	0.587886	1.72261	0.42261	0.882126	0.934418	0.701194	0.630942	0.828737	0.731885	FALSE			0
597	Ppp2r5a	3.22208	2.78416e-123	0.356246	0.0633239	0.316188	0.121653	-0.282195	0.29922	-0.0299292	0.870434	-0.213365	0.423654	-0.620565	0.0195682	0.911317	0.0157508	1.42796	1.37189	0.970514	21.566	0.000244488	6.86912	0.0322396	13.1227	0.0106915	6.64486	0.0360652	5.84684	0.0156051	7.48747	0.0236655	0.00514574	0.196373	0.0936179	0.21028	0.121929	0.161556	TRUE	Unique	Organ	1
598	Dtl	3.35119	1.11463e-126	0.458665	0.0197728	0.346503	0.0982069	-0.159573	0.567151	-0.0185904	0.921325	0.171596	0.530475	-0.123381	0.650925	0.0411472	0.915359	1.58196	1.41411	0.981581	25.9278	3.2723e-05	0.524143	0.769456	1.26548	0.867204	0.295542	0.862628	0.0113457	0.915173	1.00063	0.606338	0.000977829	0.910093	0.949976	0.948464	0.968634	0.838229	TRUE	Unique	Organ	1
599	Ints7	3.4821	4.84278e-147	-0.00947903	0.960124	-0.031946	0.874258	0.354501	0.186956	-0.370064	0.0412713	0.247955	0.346764	0.276583	0.292394	-0.245604	0.51021	0.990566	0.968559	0.69069	8.61294	0.0715369	1.92605	0.381737	5.07745	0.279443	1.12686	0.569252	0.4355	0.509302	0.889036	0.641133	0.313802	0.703085	0.616902	0.819334	0.786565	0.854612	FALSE			0
603	Slc30a1	0.324122	5.53595e-05	0.162436	0.150694	0.296382	0.0137918	-0.20784	0.194385	-0.041088	0.703901	-0.0828634	0.597915	-0.2505	0.109714	0.043149	0.846137	1.17637	1.34498	0.959745	3.37837	0.496612	2.83426	0.242409	17.1522	0.00180569	4.29773	0.116616	0.0378213	0.845802	0.343334	0.84226	0.778924	0.579255	0.0251976	0.40582	0.941277	0.939767	FALSE			0
609	Diexf	1.6763	6.47391e-33	0.506252	0.0102622	0.436781	0.0375316	-0.1996	0.475075	-0.136129	0.470514	-0.239688	0.381953	-0.367525	0.178653	0.0185463	0.961875	1.65906	1.54772	0.87273	11.1645	0.0247759	0.966651	0.616729	24.994	5.04509e-05	3.42606	0.180319	0.00229501	0.961791	1.41886	0.491924	0.166343	0.843571	0.00141698	0.50447	0.985498	0.776476	TRUE	Unique	Epo	1
615	Cr1l	3.18668	5.18068e-115	0.423166	0.0313289	0.24834	0.235387	-0.420121	0.131439	-0.368297	0.0501091	0.0700528	0.797645	-0.266042	0.328644	0.376104	0.330727	1.52679	1.2819	0.691912	16.9999	0.00193307	2.31106	0.314891	17.4395	0.00158749	1.11958	0.571328	0.94998	0.329724	2.73436	0.254824	0.0265613	0.650454	0.0228345	0.820546	0.662552	0.592702	FALSE			0
618	Nmt2	2.88946	1.52158e-87	-0.0195085	0.924123	-0.22127	0.310319	0.301827	0.298365	-0.685207	0.0004696	0.391858	0.168733	0.401488	0.157174	-0.577733	0.151645	0.980681	0.8015	0.503986	5.69373	0.223218	2.06364	0.356357	21.7575	0.000223971	2.38977	0.302738	2.06353	0.15086	2.32786	0.312257	0.558814	0.684189	0.00478084	0.639321	0.461711	0.648131	TRUE	Unique	Epo	1
619	Rpp38	1.65373	4.10758e-33	0.0784358	0.685919	0.352472	0.0878692	-0.00775483	0.977489	-0.238744	0.198109	0.133373	0.620813	-0.495109	0.0654274	-0.0562708	0.882757	1.08159	1.42258	0.787617	2.20716	0.697719	0.0595682	0.970655	28.3843	1.04245e-05	7.55563	0.0228727	0.021845	0.8825	0.327683	0.848877	0.878782	0.988656	0.000380023	0.157856	0.956188	0.942531	TRUE	Unique	Epo	1
620	Dclre1c	1.54504	2.08499e-30	0.319687	0.0916901	0.160243	0.427215	-0.193245	0.47183	-0.494003	0.0064334	-0.171866	0.514212	0.18202	0.48828	0.0615159	0.868968	1.3767	1.1738	0.610179	3.95931	0.411541	0.780282	0.676961	27.4846	1.5862e-05	1.33211	0.513731	0.0273348	0.868682	0.602931	0.739733	0.724441	0.869844	0.000535204	0.789584	0.950607	0.897	TRUE	Unique	Epo	1
621	Suv39h2	1.11394	1.14999e-17	0.477611	0.00906231	0.352339	0.0705893	-0.263541	0.309495	-0.0693626	0.691915	-0.0232348	0.927227	-0.378713	0.135314	0.475714	0.186399	1.61222	1.42239	0.932988	28.9378	8.04802e-06	1.76142	0.414489	6.39053	0.17182	2.38342	0.303701	1.75272	0.185536	3.17382	0.204557	0.000307234	0.726519	0.493445	0.640114	0.512115	0.536041	TRUE	Unique	Organ	1
622	Hspa14	3.84307	2.8638e-198	0.146988	0.41381	0.313445	0.1017	0.0175666	0.945048	-0.109505	0.524432	0.500701	0.0452144	-0.155729	0.532056	-0.332535	0.347328	1.15834	1.36813	0.896278	19.0715	0.00076092	1.65782	0.436525	7.54817	0.109604	4.18258	0.123528	0.886879	0.346325	4.4759	0.106677	0.0129473	0.741766	0.393586	0.41798	0.676177	0.388155	FALSE			0
624	Fam107b	2.82057	5.82675e-81	-0.0152129	0.941726	-0.163922	0.459436	0.00840097	0.977271	-0.683307	0.000597073	0.0961965	0.739477	0.307501	0.286231	-0.20807	0.611288	0.984902	0.848808	0.504944	0.520743	0.971451	0.497229	0.779881	28.6403	9.24922e-06	1.25942	0.532746	0.259427	0.610514	0.260842	0.877726	0.988841	0.914378	0.000345894	0.799518	0.840151	0.95425	TRUE	Unique	Epo	1
625	Frmd4a	2.15481	3.21946e-49	-0.183425	0.371954	1.03706	2.12793e-06	-0.563503	0.0528964	-0.301372	0.125099	-0.0945502	0.740576	-0.949525	0.000850959	0.621205	0.124286	0.832415	2.82091	0.739802	17.1089	0.00184098	3.80231	0.149396	55.6021	2.42982e-11	12.4484	0.00198087	2.37135	0.12358	3.51274	0.17267	0.0255716	0.459398	4.16462e-09	0.0270265	0.418029	0.494531	TRUE	Unique	Epo	1
630	Optn	4.79599	0	-0.611796	7.20336e-05	0.378835	0.020973	-0.165043	0.449802	0.017796	0.903912	0.00308844	0.988498	-0.482298	0.0239172	0.437555	0.148988	0.542376	1.46058	1.01796	62.0236	1.08906e-12	2.25834	0.323302	9.11329	0.0583294	5.15924	0.0758027	2.09057	0.14821	4.23183	0.120523	2.45341e-10	0.657087	0.279242	0.324014	0.45796	0.412861	TRUE	Unique	Organ	1
631	Camk1d	4.93969	0	-0.208141	0.135932	0.380536	0.0104569	-0.224021	0.257364	-0.310292	0.0201185	-0.114308	0.555777	-0.23018	0.233997	0.0921671	0.737144	0.812093	1.46307	0.733233	28.7464	8.80173e-06	1.76891	0.412939	46.4367	1.99774e-09	1.92511	0.381916	0.113147	0.736589	0.361607	0.834599	0.000331798	0.725474	2.2914e-07	0.703189	0.895529	0.936848	TRUE	Shared	Organ, Epo	2
633	Nudt5	4.01025	2.7694e-263	0.381961	0.0188639	0.264407	0.126848	-0.122705	0.594456	-0.00594661	0.96951	0.317247	0.160582	-0.0996392	0.658418	-0.03541	0.911887	1.46515	1.30266	0.994071	39.4974	5.49844e-08	0.79412	0.672294	5.29505	0.258341	0.551246	0.759099	0.0122994	0.911694	3.53004	0.171183	4.28724e-06	0.86848	0.59669	0.905458	0.967243	0.492274	TRUE	Unique	Organ	1
636	Upf2	3.29268	1.14334e-128	0.598218	0.00181876	0.308281	0.131237	-0.446801	0.100234	0.0367642	0.841194	-0.874453	0.00104074	-0.58641	0.0273735	1.05752	0.00507596	1.81887	1.36108	1.03745	15.8356	0.00324788	8.16138	0.0168958	30.7395	3.45967e-06	7.9771	0.0185265	7.86981	0.00502669	11.2384	0.00362759	0.0392831	0.128608	0.000150974	0.136746	0.054382	0.0427287	TRUE	Unique	Epo	1
637	Usp6nl	2.91867	5.24332e-86	-0.0970701	0.641983	0.111463	0.616094	-0.159643	0.589447	-0.455663	0.0225001	0.116601	0.68785	-0.064256	0.824222	0.44519	0.27841	0.907492	1.11791	0.634027	4.03447	0.401362	1.30084	0.521827	14.0201	0.00723122	1.76317	0.414127	1.17964	0.277429	3.91058	0.141524	0.716633	0.793545	0.0709201	0.726309	0.615098	0.447442	FALSE			0
638	Celf2	3.61726	1.30921e-134	-0.278832	0.175826	0.263906	0.228849	-0.194047	0.506126	-0.372182	0.0588653	-0.170859	0.550666	-0.0143496	0.959899	0.220794	0.585823	0.756667	1.30201	0.689229	16.7061	0.00220429	0.453059	0.797296	16.7646	0.00214747	0.519843	0.771112	0.298202	0.585012	0.388121	0.823608	0.0293242	0.921485	0.0287513	0.910947	0.827127	0.932457	FALSE			0
639	Taf3	3.1565	3.21125e-112	0.170532	0.387039	-0.06022	0.774205	0.42565	0.127571	-0.648775	0.000580321	0.381707	0.163652	0.29338	0.282815	-0.539017	0.164588	1.18594	0.941557	0.522686	23.5197	9.96821e-05	2.50868	0.285265	24.0718	7.72691e-05	1.95708	0.375859	1.93906	0.163771	2.2773	0.320251	0.00245834	0.62294	0.00200012	0.698928	0.481803	0.654462	TRUE	Shared	Organ, Epo	2
641	Kin	2.19849	2.446e-54	0.731563	0.000239099	0.656211	0.00196909	-0.541884	0.0548002	0.138481	0.467186	-0.0880686	0.750363	-0.87575	0.00150388	0.645794	0.0992543	2.07833	1.92748	1.14853	40.4684	3.46292e-08	3.84722	0.146078	15.1056	0.00448713	10.7732	0.00457759	2.72744	0.0986371	4.16248	0.124775	2.83218e-06	0.454508	0.0499593	0.0507488	0.372044	0.419971	TRUE	Unique	Organ	1
643	Pfkfb3	1.15849	3.02018e-22	-0.242565	0.148603	-0.0580691	0.745354	0.439548	0.0647008	-0.453331	0.00476488	0.423798	0.0694305	0.103724	0.655747	-0.480403	0.145883	0.784613	0.943585	0.635508	5.46874	0.242491	3.4563	0.177612	18.5694	0.000954766	2.78891	0.247969	2.12288	0.145114	3.36677	0.185744	0.57934	0.50079	0.015446	0.585064	0.452554	0.51239	FALSE			0
648	Ankrd16	0.829963	8.53825e-14	0.15201	0.33105	-0.00234632	0.988758	-8.40145e-05	0.999697	-0.295248	0.0483968	0.231522	0.286858	0.351836	0.10444	-0.48995	0.111265	1.16417	0.997656	0.744347	8.84948	0.0649738	5.28767	0.0710882	5.99174	0.199766	3.04718	0.217928	2.54559	0.110603	2.55285	0.279033	0.296796	0.312679	0.530568	0.553185	0.395518	0.616584	FALSE			0
649	Fam188a	1.56505	2.47953e-30	0.146002	0.447608	0.106729	0.602106	0.145754	0.592622	-0.311992	0.0897605	0.213765	0.423773	0.0558802	0.833847	-0.205415	0.587052	1.1572	1.11263	0.731987	9.25518	0.0550283	0.339437	0.843902	6.69834	0.152714	0.355724	0.837058	0.29625	0.586243	0.643517	0.724873	0.270152	0.940425	0.464806	0.937835	0.827794	0.890438	FALSE			0
650	Pter	1.44479	3.76114e-26	0.159377	0.406574	0.336034	0.100293	-0.219063	0.420772	-0.0319812	0.86177	0.222428	0.404691	-0.377865	0.155571	-0.139297	0.712331	1.17278	1.39939	0.968525	5.05656	0.281543	2.52743	0.282602	8.64965	0.0704788	5.75184	0.0563644	0.136555	0.71173	0.794366	0.672211	0.618949	0.620208	0.310964	0.273968	0.885018	0.86848	FALSE			0
652	Trdmt1	0.59124	1.20712e-12	-0.105757	0.366075	-0.269413	0.0305806	0.21707	0.190436	-0.198603	0.0759582	0.07494	0.644968	0.299991	0.0642565	-0.261827	0.25534	0.899643	0.763828	0.819875	2.24645	0.690534	1.79984	0.406602	5.58274	0.232552	3.49053	0.174599	1.2991	0.254378	1.53484	0.464208	0.875699	0.720888	0.569506	0.497136	0.592105	0.759528	FALSE			0
653	Vim	3.01466	4.39624e-61	-0.326873	0.203516	-0.652713	0.0170908	0.315034	0.387078	0.160029	0.51512	0.824767	0.0209856	0.257129	0.47034	-0.524657	0.299502	0.721176	0.520632	1.17354	7.01308	0.135199	1.10972	0.574152	25.7476	3.55767e-05	1.081	0.582457	1.08085	0.298508	6.04792	0.0486083	0.437821	0.822049	0.00104894	0.826095	0.635649	0.251659	TRUE	Unique	Epo	1
654	St8sia6	1.12143	4.69546e-20	0.206631	0.229432	-0.198897	0.277264	0.158743	0.514649	-0.308109	0.0609796	-0.123446	0.60548	0.109961	0.644375	-0.473721	0.161337	1.22953	0.819634	0.734835	8.14878	0.0862779	2.23522	0.327061	33.7966	8.20288e-07	2.51768	0.283983	1.96925	0.160528	6.50905	0.0385991	0.347193	0.660185	4.39921e-05	0.621445	0.477018	0.218887	TRUE	Unique	Epo	1
655	Hacd1	3.68342	2.2613e-173	0.0427465	0.816778	0.000182692	0.999258	0.26109	0.317924	-0.291657	0.0983747	0.394781	0.123714	0.0357967	0.888636	-0.450171	0.214864	1.04367	1.00018	0.747025	10.7431	0.0296082	1.56765	0.456656	8.02081	0.090819	2.61576	0.270393	1.54449	0.213951	2.42522	0.29742	0.186429	0.754867	0.356505	0.607978	0.548399	0.634498	FALSE			0
656	Stam	2.36035	8.31006e-62	-0.289547	0.147786	-0.0700483	0.742259	0.212037	0.454429	-0.919645	1.5363e-06	0.279105	0.315511	0.530136	0.0557982	-0.220138	0.575904	0.748602	0.932349	0.398661	2.26465	0.687211	0.56285	0.754708	39.62	5.18689e-08	4.90436	0.0861055	0.314259	0.575079	1.05664	0.589595	0.874197	0.903711	4.06962e-06	0.346889	0.82245	0.829677	TRUE	Unique	Epo	1
660	Plxdc2	0.906876	3.05438e-14	-0.3351	0.0459023	-0.109306	0.540826	0.14773	0.534526	0.284879	0.0760002	-0.225708	0.333378	0.0456041	0.844551	0.198938	0.546885	0.715267	0.896456	1.3296	18.9299	0.000811258	2.68578	0.26109	10.6523	0.0307629	1.1313	0.56799	0.364494	0.546021	0.952796	0.621016	0.013592	0.599103	0.190824	0.818734	0.806827	0.846276	FALSE			0
661	Mllt10	5.20624	0	0.102914	0.362246	0.150925	0.209528	-0.144724	0.365875	-0.32904	0.0023222	-0.0765059	0.626074	0.139923	0.371314	0.24021	0.279703	1.1084	1.16291	0.719614	2.28521	0.683463	1.20624	0.547102	24.7298	5.70112e-05	6.62346	0.0364531	1.17332	0.278721	1.32662	0.515144	0.872706	0.807549	0.00156273	0.211655	0.616256	0.790186	TRUE	Unique	Epo	1
662	Dnajc1	4.19076	3.36048e-243	0.0132862	0.940138	0.241716	0.199444	-0.104653	0.676338	-0.490826	0.00372493	-0.248578	0.312118	-0.077899	0.750655	0.347366	0.31826	1.01337	1.27343	0.61212	2.17788	0.703082	1.18968	0.55165	43.1035	9.84877e-09	1.29571	0.523166	1.00021	0.31726	1.18741	0.552276	0.881196	0.81012	9.39229e-07	0.794134	0.652195	0.810351	TRUE	Unique	Epo	1
663	Commd3	3.53517	4.36691e-163	0.0291163	0.873339	0.0676834	0.727807	0.431915	0.0951199	-0.0325557	0.852157	0.470571	0.0638012	-0.364063	0.150254	-0.659823	0.0662946	1.02954	1.07003	0.967969	16.7558	0.00215594	3.634	0.162512	21.3792	0.000266293	18.1737	0.000113143	3.38421	0.0658237	4.00299	0.135133	0.028842	0.479996	0.00553605	0.00272859	0.298756	0.437731	TRUE	Shared	Epo, IL17_and_Epo	2
664	Bmi1	1.43652	1.54624e-27	0.196052	0.291225	0.775044	8.90484e-05	-0.518815	0.0487043	-0.27947	0.115716	0.119021	0.644829	-0.961736	0.00018646	0.543896	0.136646	1.21659	2.17069	0.756185	10.8169	0.0287004	3.90831	0.141684	57.3653	1.03702e-11	16.5549	0.000254182	2.22375	0.135903	6.80193	0.0333411	0.182823	0.447723	1.96546e-09	0.00532	0.438966	0.200502	TRUE	Shared	Epo, IL17_and_Epo	2
665	Pip4k2a	3.79085	1.24962e-181	0.016774	0.927934	0.133736	0.498255	0.0943701	0.719511	-0.431803	0.0149222	0.122277	0.635275	0.38576	0.133309	-0.0536244	0.88315	1.01692	1.14309	0.649337	1.98564	0.7384	0.155557	0.925169	8.75825	0.0674343	3.91105	0.14149	0.0216975	0.882895	0.296966	0.862015	0.896238	0.972462	0.303231	0.447413	0.956481	0.948309	FALSE			0
669	Arhgap21	3.01326	1.2441e-99	0.514304	0.0101104	0.240769	0.258118	-0.423821	0.134691	-0.548962	0.00410016	-0.400352	0.149761	0.0505994	0.855088	0.877392	0.0257178	1.67247	1.27223	0.577549	15.8276	0.00325942	5.01551	0.0814511	36.3814	2.41529e-07	11.0921	0.00390286	4.99002	0.0254939	5.02681	0.0809919	0.039372	0.336479	1.53103e-05	0.0451928	0.169576	0.33578	TRUE	Unique	Epo	1
672	Pdss1	2.78371	4.11314e-81	0.308731	0.132426	0.428755	0.0497097	-0.151401	0.602547	-0.478772	0.0147062	0.103113	0.717709	-0.338909	0.233241	0.461985	0.252421	1.3617	1.53534	0.619544	20.47	0.000403252	1.50739	0.470625	26.5935	2.40181e-05	1.61184	0.446677	1.31516	0.251462	4.05787	0.131475	0.00781001	0.763256	0.000758368	0.748033	0.589046	0.431595	TRUE	Shared	Organ, Epo	2
673	Abi1	3.3991	1.49736e-133	0.312194	0.108159	0.300184	0.146844	-0.237542	0.38831	-0.319379	0.0857379	-0.333769	0.216598	-0.0183901	0.945547	0.54195	0.156299	1.36642	1.35011	0.7266	5.03303	0.283925	2.06973	0.355275	17.5319	0.00152303	3.73922	0.154184	2.01743	0.155502	2.12709	0.345229	0.621445	0.683344	0.0221231	0.467279	0.469238	0.675195	FALSE			0
674	Acbd5	1.73349	8.52793e-37	-0.295497	0.124473	-0.2024	0.323023	0.444199	0.103137	-0.453365	0.0137269	0.650288	0.0150077	0.42627	0.109721	-0.580301	0.12513	0.744162	0.816768	0.635486	8.01046	0.0911958	2.93575	0.230415	7.19368	0.126	2.89749	0.234864	2.36076	0.124422	6.00041	0.0497768	0.357487	0.566942	0.421953	0.571795	0.419457	0.255151	FALSE			0
677	Spopl	2.79843	1.26529e-82	0.348042	0.0885133	0.465541	0.0323743	-0.621738	0.0317604	-0.391218	0.0453102	-0.120126	0.672344	-0.0674768	0.811624	0.176508	0.660588	1.41629	1.59288	0.676233	7.24973	0.123265	7.17814	0.027624	19.3146	0.0006816	0.20368	0.903174	0.193651	0.659895	0.219112	0.896232	0.417536	0.178413	0.0118721	0.964334	0.863095	0.961409	FALSE			0
679	Psd4	1.19879	2.70622e-20	-0.00630069	0.972476	0.396059	0.0416545	0.0338485	0.89592	-0.0918425	0.599	0.195318	0.441612	-0.359164	0.155752	0.122374	0.733369	0.993719	1.48596	0.912249	5.03087	0.284145	0.411861	0.81389	7.25025	0.12324	2.88757	0.236033	0.11655	0.732807	2.16214	0.339232	0.6216	0.928701	0.417536	0.57302	0.894161	0.670536	FALSE			0
680	Ehmt1	4.20111	1.12719e-254	-0.0279755	0.871744	0.159568	0.387122	0.122738	0.617151	-0.617158	0.000196309	0.561239	0.019802	-0.312704	0.192776	-0.106936	0.753751	0.972412	1.173	0.539476	21.2456	0.000283066	0.255463	0.88009	50.2185	3.25082e-10	4.71809	0.0945104	0.0988378	0.753229	8.99357	0.0111448	0.0058241	0.95533	4.53806e-08	0.363574	0.902995	0.0964258	TRUE	Shared	Organ, Epo	2
682	Zmynd19	3.07289	1.24347e-101	0.345131	0.0873126	0.536716	0.0125203	-0.384796	0.178518	-0.425091	0.0276839	0.387475	0.167302	-0.458469	0.101175	0.291681	0.462638	1.41218	1.71038	0.653711	27.7908	1.3752e-05	1.93165	0.38067	24.9824	5.07217e-05	3.04785	0.217855	0.541808	0.461685	7.76584	0.0205906	0.00047662	0.702259	0.00142405	0.553185	0.75797	0.146706	TRUE	Shared	Organ, Epo	2
683	Dph7	0.963191	4.90096e-19	-0.0902235	0.552576	0.0302193	0.851799	0.107516	0.61744	-0.486672	0.000809826	0.314725	0.136116	0.132731	0.528317	-0.0333793	0.911069	0.913727	1.03068	0.614669	6.88013	0.14236	0.378988	0.827378	18.1133	0.00117274	0.619556	0.73361	0.0125298	0.910874	4.00443	0.135036	0.448809	0.934105	0.0180932	0.894476	0.966956	0.437613	FALSE			0
684	Mrpl41	3.97105	4.78667e-229	0.320855	0.0633326	-0.00677394	0.97063	0.0428824	0.860966	-0.424578	0.0101997	0.274613	0.252906	-0.272461	0.255119	0.233904	0.491395	1.37831	0.993249	0.654046	47.5632	1.16387e-09	1.41407	0.493103	24.7476	5.65421e-05	1.32593	0.515321	0.475501	0.490467	5.79254	0.0552289	1.40792e-07	0.776985	0.00155294	0.790263	0.775732	0.270669	TRUE	Shared	Organ, Epo	2
685	Pnpla7	1.7089	7.19917e-33	0.11513	0.567195	0.446093	0.0373229	-0.40872	0.151686	-0.222693	0.247205	-0.189454	0.498163	-0.0939246	0.736192	0.615265	0.120095	1.12202	1.5622	0.80036	3.06169	0.547555	2.63069	0.268381	8.26028	0.0824958	3.56809	0.167957	2.42513	0.119403	2.78	0.249076	0.807853	0.606147	0.338784	0.487958	0.410859	0.586232	FALSE			0
689	Nelfb	2.38059	1.07143e-60	-0.13041	0.52195	0.100814	0.641992	0.410005	0.155365	-0.0791488	0.684497	0.261395	0.355812	-0.326405	0.247385	-0.317332	0.428326	0.877736	1.10607	0.923902	4.0341	0.401411	2.13811	0.343333	10.4185	0.0339389	6.47814	0.0392002	0.630021	0.427347	0.895267	0.639139	0.716657	0.673937	0.202817	0.220962	0.735591	0.853823	FALSE			0
691	Ndor1	1.7144	6.70338e-37	-0.0131867	0.944653	0.259501	0.199462	0.03642	0.89236	-0.629461	0.000530718	0.372777	0.157988	-0.0928221	0.724323	0.147635	0.692775	0.9869	1.29628	0.532879	12.6823	0.0129372	0.524702	0.769241	29.2903	6.82452e-06	0.167816	0.919516	0.15678	0.692138	5.88324	0.0527803	0.107135	0.910092	0.000267468	0.970142	0.876404	0.263632	TRUE	Unique	Epo	1
693	Tprn	0.663636	2.49397e-10	0.0894566	0.544102	0.288973	0.0657098	-0.0247955	0.905539	-0.0819873	0.561049	-0.0374583	0.855002	-0.215167	0.292316	0.00458956	0.987378	1.09358	1.33506	0.921284	0.74526	0.945632	0.0242694	0.987939	10.4078	0.0340909	2.16271	0.339136	0.000251392	0.98735	0.0592895	0.97079	0.979633	0.995464	0.203337	0.670493	0.995254	0.988674	FALSE			0
694	Ssna1	4.16761	6.48444e-292	0.40582	0.0114431	-0.209177	0.220874	0.106689	0.638921	0.293593	0.0557703	-0.199358	0.371469	-0.194796	0.380988	0.189745	0.547811	1.50053	0.811252	1.34124	28.7496	8.78846e-06	2.0603	0.356954	4.72076	0.317168	0.771248	0.680026	0.362813	0.546948	0.803956	0.668995	0.00033163	0.684583	0.652182	0.871213	0.807466	0.867303	TRUE	Unique	Organ	1
695	Anapc2	1.8551	3.74639e-39	0.2256	0.257541	0.133152	0.530259	-0.0821022	0.771202	-0.0625359	0.742806	-0.1136	0.681692	-0.279106	0.312038	0.310602	0.428133	1.25307	1.14242	0.939379	5.29059	0.258759	0.794036	0.672322	4.37981	0.357037	1.03912	0.594783	0.630547	0.427155	0.675504	0.713372	0.59702	0.86848	0.684626	0.832557	0.735542	0.885548	FALSE			0
697	Man1b1	1.48653	2.50211e-28	0.15459	0.414257	0.0478843	0.812263	0.319077	0.234332	-0.261193	0.149238	-0.0151814	0.954004	0.159493	0.543239	-0.253965	0.495371	1.16718	1.04905	0.770132	8.72972	0.068222	1.48379	0.476211	8.59053	0.07219	0.499339	0.779058	0.466833	0.494448	1.05025	0.591481	0.305549	0.766354	0.315527	0.914117	0.777658	0.830655	FALSE			0
703	Fbxw5	0.786349	5.1206e-11	0.389624	0.0206463	0.251338	0.160867	-0.229618	0.335747	0.139511	0.386253	-0.246215	0.292723	-0.202362	0.385645	0.225928	0.495122	1.47643	1.28574	1.14971	7.78945	0.0996026	0.930716	0.62791	1.55189	0.817412	0.765885	0.681852	0.467371	0.494199	1.11913	0.571459	0.373767	0.849096	0.929947	0.871995	0.777581	0.820546	FALSE			0
704	Traf2	1.12298	2.56271e-18	0.267989	0.138443	0.384401	0.0459377	-0.297362	0.245943	-0.0575917	0.739209	0.148306	0.555279	-0.251803	0.315026	-0.131393	0.711934	1.30733	1.46873	0.944035	7.92672	0.0942999	4.37734	0.112066	6.08896	0.192603	3.32248	0.189903	0.13695	0.711332	0.353979	0.837789	0.363196	0.398303	0.521483	0.517938	0.884983	0.938117	FALSE			0
705	Edf1	5.05473	0	0.283412	0.00878887	-0.0307652	0.789372	0.0489529	0.749421	0.253922	0.0141121	0.0711557	0.63603	-0.164971	0.271008	-0.0979359	0.645338	1.32765	0.969703	1.28907	36.1416	2.7059e-07	0.213058	0.898949	15.9296	0.00311515	4.25465	0.119156	0.212752	0.644619	0.256715	0.879539	1.69244e-05	0.962787	0.0380111	0.410379	0.855946	0.955086	TRUE	Unique	Organ	1
706	Phpt1	1.31395	3.63254e-23	0.186552	0.316792	-0.0252051	0.898917	0.206624	0.433906	0.0326532	0.85464	0.165959	0.521725	-0.281418	0.275755	-0.201224	0.583079	1.20509	0.97511	1.03319	13.2342	0.0101865	0.615399	0.735136	5.42924	0.24602	4.64192	0.0981793	0.302589	0.582264	0.430805	0.806217	0.090472	0.895032	0.583344	0.371147	0.825957	0.925362	FALSE			0
709	Bmyc	2.33928	8.78148e-59	-0.21867	0.282475	0.085751	0.692225	0.219539	0.446335	-0.17546	0.367238	-0.163268	0.563731	-0.68694	0.0148184	0.17931	0.654155	0.803587	1.08954	0.839071	4.95819	0.291615	2.65323	0.265375	39.7048	4.98169e-08	9.14723	0.0103206	0.201577	0.653451	0.337949	0.844531	0.628842	0.603396	3.925e-06	0.0912449	0.860165	0.940648	TRUE	Unique	Epo	1
710	Camsap1	1.67025	3.5566e-33	0.534163	0.00634297	0.259329	0.213299	-0.40795	0.141241	-0.462449	0.0134871	-0.137491	0.613256	0.140507	0.604334	0.301396	0.433703	1.70602	1.29606	0.62974	14.6387	0.00551237	2.33234	0.311559	18.7196	0.000892139	2.89344	0.235341	0.615489	0.432729	0.620057	0.733426	0.0582866	0.647614	0.0146732	0.572362	0.739213	0.894423	FALSE			0
711	Ubac1	3.60063	6.09674e-146	-0.236138	0.230161	-0.2531	0.22708	0.483862	0.082693	-0.128591	0.494487	0.813822	0.00292885	0.150699	0.58048	-0.564299	0.144944	0.789671	0.77639	0.879334	19.1043	0.0007497	3.11191	0.210988	14.4456	0.00600077	2.57996	0.275276	2.13281	0.144176	9.69776	0.00783714	0.0127913	0.54446	0.0620897	0.612804	0.451296	0.074986	FALSE			0
718	Snapc4	1.12646	2.34313e-20	0.167496	0.328198	0.126231	0.488904	-0.17001	0.483675	-0.281778	0.0854774	-0.0482083	0.839563	-0.0200258	0.932763	0.409663	0.224137	1.18234	1.13454	0.754441	6.21287	0.183805	1.54758	0.461261	9.83981	0.0432142	2.66955	0.263217	1.48361	0.223211	2.34713	0.309262	0.509789	0.757688	0.234483	0.601015	0.558814	0.645343	FALSE			0
719	Sdccag3	1.75735	5.57294e-38	0.180467	0.346709	-0.0284823	0.889071	0.223755	0.410279	-0.27977	0.12721	-0.128146	0.630733	-0.177427	0.504329	-0.150665	0.689642	1.19778	0.97192	0.755958	5.84983	0.210647	0.759162	0.684148	28.1215	1.17852e-05	1.95402	0.376435	0.160171	0.689	1.32703	0.515038	0.544011	0.872764	0.000417884	0.699126	0.874992	0.790104	TRUE	Unique	Epo	1
722	Sec16a	1.45598	1.26032e-27	0.101588	0.588847	0.293326	0.142717	-0.0293578	0.91222	-0.155989	0.385536	-0.0101677	0.968955	-0.372597	0.152496	0.0938672	0.799594	1.10693	1.34088	0.855569	1.43824	0.837523	0.0757407	0.962838	15.4001	0.00393949	3.18605	0.203309	0.0647349	0.799163	0.104309	0.949182	0.938043	0.985872	0.045456	0.534377	0.922378	0.980685	FALSE			0
724	Egfl7	2.4566	3.74973e-64	0.175791	0.389419	0.390474	0.0725756	-0.198499	0.492787	0.683804	0.000464672	-0.15154	0.593506	-0.849173	0.00269447	0.739788	0.0655982	1.19219	1.47768	1.9814	9.02764	0.0604122	4.25542	0.11911	24.1211	7.55337e-05	9.16796	0.0102142	3.40166	0.0651308	4.57963	0.101285	0.284937	0.410338	0.00196249	0.0906625	0.297176	0.377371	TRUE	Unique	Epo	1
725	Agpat2	0.980215	1.09296e-16	0.243935	0.14209	0.404195	0.0223372	-0.374268	0.111915	-0.237438	0.135173	0.217474	0.346413	-0.319768	0.164862	-0.249703	0.444931	1.27626	1.4981	0.788646	12.0799	0.0167671	10.1153	0.00636065	26.8444	2.13723e-05	7.9694	0.018598	0.586017	0.443964	0.909741	0.63453	0.128031	0.0647098	0.000690179	0.137099	0.74645	0.851695	TRUE	Unique	Epo	1
727	Surf6	2.68547	8.5987e-78	0.144316	0.475464	-0.0322387	0.880986	0.0965858	0.736068	-0.255782	0.186042	0.158635	0.572536	-0.372935	0.183214	0.104416	0.792969	1.15525	0.968275	0.774311	11.0159	0.0263863	0.646785	0.72369	15.101	0.00449629	2.68518	0.261168	0.0691868	0.792525	1.1964	0.549801	0.173381	0.88987	0.050009	0.599197	0.919587	0.809128	FALSE			0
730	Surf1	1.4385	5.02463e-25	0.380992	0.0516113	0.147028	0.480538	-0.21032	0.448273	0.23136	0.216549	-0.36421	0.180714	-0.420112	0.121389	0.84353	0.0284853	1.46374	1.15839	1.26031	16.4028	0.00252367	6.21065	0.0448099	5.28268	0.259503	4.81335	0.0901144	4.81328	0.0282413	4.90086	0.0862565	0.0324985	0.239395	0.597703	0.355113	0.180874	0.347171	FALSE			0
731	Surf2	2.11771	1.09985e-48	0.371854	0.067052	0.349203	0.106273	0.0216461	0.940027	-0.142048	0.464526	0.311042	0.270452	-0.31719	0.259568	-0.0397654	0.920702	1.45042	1.41794	0.86758	30.6144	3.66904e-06	0.00997995	0.995022	7.24152	0.123662	2.86604	0.238587	0.00995388	0.920528	2.14367	0.34238	0.000158479	0.997975	0.418186	0.575384	0.970421	0.673021	TRUE	Unique	Organ	1
733	Rexo4	2.47479	2.09317e-65	0.47796	0.0189695	0.100574	0.642894	-0.143997	0.61789	-0.239868	0.218312	0.00339186	0.990443	-0.276252	0.327742	0.527296	0.188275	1.61278	1.10581	0.786732	33.3659	1.00515e-06	2.15786	0.33996	9.24888	0.0551709	1.74327	0.418268	1.73788	0.187407	3.51385	0.172574	5.19798e-05	0.671104	0.27056	0.72912	0.514635	0.494341	TRUE	Unique	Organ	1
735	Vav2	0.597854	2.23302e-11	0.043109	0.731532	0.0118131	0.92964	0.277278	0.119372	-0.322082	0.00736139	0.0771379	0.658738	0.0202935	0.907205	-0.317233	0.199355	1.04405	1.01188	0.724639	8.00886	0.091254	2.48909	0.288072	36.3905	2.40495e-07	2.8877	0.236017	1.65362	0.198468	2.0872	0.352185	0.357604	0.625787	1.52834e-05	0.57302	0.529174	0.681144	TRUE	Unique	Epo	1
736	Brd3	4.06572	6.63241e-254	0.204749	0.222817	0.283362	0.113074	-0.1528	0.520828	-0.0882924	0.582575	-0.21601	0.354833	-0.469425	0.0436764	0.464864	0.159445	1.22722	1.32759	0.915493	5.04944	0.282262	2.27455	0.320691	18.1152	0.00117172	4.0828	0.129847	1.98714	0.15864	1.99665	0.368497	0.619788	0.654739	0.0180885	0.428963	0.47403	0.693632	FALSE			0
739	Col5a1	1.46002	4.12248e-22	0.0778156	0.714001	0.411499	0.0687333	0.0433015	0.885557	0.426504	0.0357144	0.240087	0.41595	-0.509941	0.0830355	-0.0473049	0.909832	1.08092	1.50908	1.53189	5.22716	0.264773	0.0209986	0.989556	14.5425	0.00575046	6.5533	0.0377546	0.0128824	0.909634	1.0916	0.579378	0.602778	0.996029	0.0602118	0.216094	0.966597	0.824381	FALSE			0
740	Olfm1	0.256706	1.49744e-05	-0.0814957	0.328334	0.140419	0.1137	-0.186587	0.114235	0.098312	0.217628	-0.231854	0.0454342	-0.395774	0.000612533	0.54821	0.000830545	0.921737	1.15076	1.10331	26.6511	2.33826e-05	12.6081	0.00182886	16.7591	0.00215271	13.4611	0.00119389	11.1866	0.00082391	11.4465	0.0032691	0.000742335	0.0254596	0.028806	0.0183255	0.0137794	0.0394549	TRUE	Unique	Organ	1
742	Gtf3c5	0.631864	2.87912e-08	0.144902	0.365463	0.426968	0.0122627	-0.0976148	0.666998	0.431834	0.00480433	-0.174427	0.433197	-0.676895	0.00227948	0.186283	0.554243	1.15593	1.5326	1.54008	1.09324	0.895343	0.35132	0.838903	15.101	0.00449633	14.1314	0.000853897	0.351281	0.553389	0.619687	0.733562	0.961094	0.938639	0.050009	0.0141738	0.81091	0.894468	FALSE			0
743	Gfi1b	3.11867	5.6479e-106	0.433285	0.0307323	0.687925	0.00127466	-0.353493	0.213503	0.12442	0.516562	0.284453	0.307535	-0.675349	0.0150808	0.0146692	0.97034	1.54232	1.98958	1.13249	22.3644	0.000169573	3.09119	0.213185	13.7143	0.00826491	11.4863	0.0032046	0.00138862	0.970274	2.19756	0.333277	0.00381782	0.54724	0.0780664	0.0388972	0.988469	0.665798	TRUE	Unique	Organ	1
744	Tsc1	1.41204	1.40866e-24	0.473811	0.0145981	0.522353	0.0114501	-0.460192	0.0941227	0.102163	0.581934	-0.745896	0.00567702	-0.502053	0.0618107	0.81145	0.0334967	1.6061	1.68599	1.10756	8.27582	0.0819812	4.57692	0.101422	18.5227	0.000975127	4.80699	0.0904014	4.53452	0.0332177	7.7266	0.0209986	0.337631	0.377562	0.0156944	0.355791	0.200048	0.148915	FALSE			0
745	Gtf3c4	1.79694	1.69092e-37	0.189562	0.336957	0.262025	0.212574	0.109558	0.695312	-0.347079	0.0660456	0.0871261	0.750869	-0.291905	0.285911	0.31375	0.419173	1.20872	1.29956	0.70675	18.8085	0.000857022	2.63178	0.268236	17.0611	0.00188081	1.14975	0.562775	0.655397	0.41819	2.23696	0.326775	0.0142162	0.606065	0.0260048	0.815846	0.72907	0.659821	FALSE			0
746	Ddx31	1.94286	7.68655e-45	-0.0887572	0.648019	0.227279	0.27225	0.0940717	0.732744	-0.667909	0.00032846	0.554001	0.0403698	-0.229624	0.393994	-0.0343986	0.928338	0.915068	1.25518	0.51278	14.1956	0.00669616	0.167921	0.919468	38.2583	9.91135e-08	1.67878	0.431974	0.00812427	0.92818	7.90562	0.0192007	0.0670891	0.970125	7.13646e-06	0.738503	0.973537	0.139992	TRUE	Unique	Epo	1
749	Setx	3.74132	3.42935e-187	0.304585	0.0911	0.0797338	0.677845	-0.0771093	0.762741	-0.50595	0.00334153	0.27264	0.276574	0.357558	0.152281	-0.332826	0.347981	1.35606	1.083	0.602932	16.3585	0.00257395	2.87824	0.237136	12.3791	0.0147437	2.06683	0.35579	0.884484	0.346977	1.24643	0.536218	0.0330104	0.574038	0.117182	0.683558	0.676958	0.80169	FALSE			0
751	Med27	1.78361	1.01706e-39	0.163201	0.390721	-0.0280706	0.889726	-0.191299	0.477677	-0.462725	0.0109474	-0.152586	0.563725	-0.0160622	0.951385	0.79612	0.0333085	1.17727	0.97232	0.629566	12.0375	0.0170748	5.95358	0.0509561	23.8296	8.64077e-05	8.65124	0.0132253	4.54418	0.0330308	6.26105	0.0436949	0.129564	0.258397	0.002195	0.108768	0.199337	0.236001	TRUE	Unique	Epo	1
753	Rapgef1	2.72189	1.39596e-77	-0.225925	0.271037	0.21205	0.331921	0.0847216	0.770822	-0.653757	0.000868361	0.199363	0.484711	-0.0694165	0.80717	0.172985	0.668363	0.797778	1.23621	0.520088	3.0733	0.545635	0.935137	0.626524	31.2573	2.7128e-06	0.190948	0.908942	0.184324	0.667683	2.19467	0.33376	0.806586	0.848495	0.000122815	0.966494	0.866774	0.666077	TRUE	Unique	Epo	1
754	Trub2	1.4852	6.57379e-28	0.0939072	0.622388	0.267696	0.187346	-0.0606957	0.822259	-0.232738	0.201922	0.467945	0.0774899	-0.163365	0.536368	-0.0881933	0.814129	1.09846	1.30695	0.792361	14.6338	0.00552422	0.37945	0.827186	7.44279	0.114259	1.27988	0.527325	0.0555165	0.813728	5.17879	0.0750653	0.0583791	0.934088	0.401736	0.796453	0.928678	0.32215	FALSE			0
760	Odf2	2.62383	9.00343e-69	0.0912673	0.664581	0.311343	0.164777	-0.317512	0.287061	-0.326238	0.10513	-0.0282308	0.923133	0.0977519	0.737496	0.225351	0.586291	1.09556	1.36526	0.721633	1.45712	0.834209	1.24133	0.537588	6.62689	0.156969	1.32589	0.515331	0.297459	0.58548	0.463854	0.793004	0.936746	0.802478	0.471532	0.790263	0.827427	0.919837	FALSE			0
761	Gle1	1.78922	5.40734e-36	0.364087	0.0698604	0.482757	0.0239777	-0.105575	0.710646	-0.0505052	0.792614	0.0425453	0.878873	-0.203166	0.465342	-0.176436	0.655195	1.4392	1.62054	0.950749	9.75865	0.0446954	1.20121	0.548481	5.6658	0.225536	2.37366	0.305187	0.200283	0.654492	0.253657	0.880885	0.23902	0.808351	0.561418	0.641483	0.860718	0.955641	FALSE			0
763	Wdr34	1.28204	1.45912e-22	0.0926639	0.615357	0.505236	0.0100859	-0.261141	0.317645	-0.122301	0.488101	-0.141898	0.57991	-0.392876	0.124184	0.403288	0.266329	1.09709	1.65738	0.884882	1.43564	0.837978	1.32294	0.516092	12.3044	0.0152256	2.37428	0.305093	1.24059	0.265356	1.34838	0.509569	0.938187	0.790763	0.119784	0.641359	0.603394	0.786702	FALSE			0
767	Zer1	0.983144	3.15415e-15	0.322859	0.0655364	0.294139	0.115089	-0.211238	0.395126	0.045466	0.78628	-0.456705	0.060917	-0.230944	0.341744	0.298026	0.387522	1.38107	1.34197	1.04652	4.51069	0.341281	0.858268	0.651073	10.7422	0.0296199	0.983008	0.611706	0.749847	0.386525	3.94807	0.138895	0.672314	0.8593	0.186462	0.840637	0.706059	0.443041	FALSE			0
769	Endog	1.04965	1.03739e-15	0.226628	0.217978	0.412199	0.0353445	0.0498647	0.848291	0.287155	0.102677	0.265311	0.299485	-0.85269	0.00082201	0.0983039	0.785904	1.25436	1.51013	1.33263	24.3903	6.66992e-05	0.386586	0.824241	22.1857	0.000184063	19.793	5.03511e-05	0.0741091	0.785445	3.10352	0.211875	0.00177212	0.932789	0.00409506	0.0014147	0.916609	0.545663	TRUE	Shared	Organ, Epo, IL17_and_Epo	3
770	D2Wsu81e	2.00623	5.80005e-44	0.400968	0.0480688	0.600642	0.00541828	-0.35696	0.214244	0.0782136	0.68684	0.139517	0.620724	-0.511115	0.0689746	0.156099	0.695658	1.49327	1.82329	1.08135	14.5905	0.00563039	2.077	0.353986	6.33505	0.175485	4.89294	0.0865985	0.153697	0.695027	1.34629	0.510101	0.0592183	0.682299	0.498414	0.347829	0.877566	0.786927	FALSE			0
771	Ccbl1	0.725854	1.0058e-12	0.101693	0.477434	0.106929	0.482938	-0.0659612	0.745016	-0.289049	0.0347493	-0.000484202	0.998058	0.163217	0.41054	-0.164094	0.560072	1.10704	1.11286	0.748975	1.98156	0.73915	1.49874	0.472665	13.6692	0.00842933	0.680121	0.711727	0.341048	0.559225	0.685054	0.709974	0.896756	0.764589	0.0790537	0.885018	0.814096	0.884753	FALSE			0
774	Nup188	2.25196	2.97633e-56	-0.0906649	0.650904	0.221708	0.298693	0.43201	0.128083	-0.418654	0.0289163	0.133977	0.630478	0.0366726	0.894906	0.263442	0.503903	0.913324	1.24821	0.657932	17.7421	0.00138582	8.80216	0.0122641	10.3958	0.0342633	1.17265	0.556367	0.448625	0.502988	2.27019	0.321392	0.020502	0.103231	0.203949	0.812593	0.782435	0.655406	FALSE			0
776	Fam73b	0.570825	1.57525e-08	-0.00817097	0.954104	0.259776	0.0857054	0.00405341	0.983924	-0.0760439	0.575467	0.335887	0.0887454	-0.180771	0.358111	-0.121531	0.663459	0.991862	1.29664	0.926776	8.09551	0.0881417	0.369661	0.831245	6.97546	0.13719	3.18061	0.203863	0.190176	0.66277	4.08676	0.12959	0.351058	0.935702	0.440404	0.535085	0.864473	0.428487	FALSE			0
779	Ppp2r4	3.81429	2.04305e-216	0.400577	0.0190085	0.257999	0.155985	-0.385622	0.11106	0.150813	0.355898	-0.283145	0.233008	-0.134421	0.570022	0.284766	0.3967	1.49269	1.29434	1.16278	6.04219	0.19602	2.73629	0.254578	1.46935	0.832057	0.723001	0.69663	0.721335	0.395706	1.42818	0.489639	0.525853	0.592381	0.93599	0.878279	0.712592	0.775189	FALSE			0
780	Ntmt1	2.21235	6.18906e-54	0.67956	0.000729844	0.24295	0.256685	-0.420939	0.139733	-0.0910956	0.635887	-0.130524	0.640654	-0.480969	0.0844234	0.492991	0.21286	1.97301	1.27501	0.91293	31.1604	2.83918e-06	2.25831	0.323306	10.6432	0.0308803	2.99015	0.224232	1.55806	0.21195	1.90059	0.386627	0.000127692	0.657087	0.191318	0.55995	0.545782	0.70612	TRUE	Unique	Organ	1
782	Tor1b	1.65386	3.20985e-33	0.0394886	0.838412	0.206384	0.316838	0.112973	0.680528	-0.25174	0.174079	0.167951	0.53265	-0.287493	0.283939	0.166166	0.662692	1.04028	1.22922	0.777447	8.69326	0.069241	1.29054	0.524521	10.9653	0.026957	1.35488	0.507914	0.1911	0.662003	1.93309	0.380395	0.308267	0.794852	0.17578	0.785896	0.864158	0.70221	FALSE			0
783	Tor1a	1.62655	1.93164e-31	0.362533	0.06444	0.498278	0.0169898	-0.141416	0.610711	-0.0462891	0.805024	-0.0687726	0.800766	-0.553643	0.0415429	0.146559	0.703952	1.43696	1.64588	0.954766	9.60568	0.0476205	0.260638	0.877815	17.3135	0.00167981	6.38128	0.0411454	0.145026	0.703335	0.145548	0.929811	0.248564	0.954293	0.0238795	0.227774	0.881283	0.974194	FALSE			0
785	Usp20	0.500478	5.49204e-07	0.187059	0.183071	0.399437	0.00758476	-0.339372	0.0882542	0.0718453	0.592908	-0.330787	0.0903176	-0.263037	0.176648	0.417176	0.131221	1.2057	1.49099	1.07449	4.31186	0.365443	3.08154	0.214216	6.07991	0.19326	2.45186	0.293484	2.28663	0.130493	3.07472	0.214948	0.691053	0.548651	0.52242	0.630572	0.430161	0.549795	FALSE			0
786	Fnbp1	3.03246	5.36117e-101	0.234715	0.240193	0.337134	0.113103	-0.117516	0.678134	-0.201673	0.291375	-0.161617	0.560696	-0.310619	0.261951	0.176931	0.652675	1.26455	1.40093	0.817362	2.34581	0.672441	0.220656	0.89554	17.5225	0.00152946	1.49385	0.473822	0.203428	0.651968	0.343007	0.842397	0.868491	0.961161	0.0222078	0.7652	0.859806	0.939815	FALSE			0
787	Gpr107	1.12802	4.69552e-20	0.0569592	0.741887	0.143748	0.435014	0.0533819	0.82755	-0.264317	0.110054	0.0380012	0.874394	0.0444493	0.852839	0.170771	0.615705	1.05861	1.15459	0.76773	4.51049	0.341305	0.95345	0.620813	5.86578	0.209398	0.831993	0.659683	0.253046	0.614939	0.780258	0.67697	0.672326	0.846124	0.542252	0.862978	0.842531	0.869844	FALSE			0
789	Ass1	3.18756	6.69482e-111	0.346053	0.0840294	-0.441821	0.038288	0.103664	0.714905	-0.0345196	0.856998	0.213049	0.444126	0.277378	0.31755	-0.427893	0.27749	1.41348	0.642865	0.966069	17.8173	0.00133982	1.54669	0.461468	2.30601	0.679675	1.29382	0.523662	1.18417	0.276509	1.18418	0.553171	0.0199944	0.757828	0.871011	0.794445	0.614193	0.810759	FALSE			0
790	Fubp3	1.85072	1.54047e-38	0.406582	0.0425092	0.297461	0.163372	-0.350043	0.21775	-0.348748	0.0688845	0.048595	0.861535	0.0706285	0.79925	0.0574872	0.884084	1.50168	1.34644	0.705571	10.45	0.0334926	2.6729	0.262777	8.23681	0.0832789	0.275362	0.871376	0.0213497	0.88383	0.175735	0.915882	0.20098	0.600594	0.340453	0.951576	0.956775	0.96883	FALSE			0
791	Exosc2	2.15056	2.7255e-51	0.116458	0.561745	0.0265561	0.901103	0.295524	0.298719	-0.372024	0.0526222	0.358405	0.198898	-0.0302131	0.913483	-0.504887	0.200986	1.12351	1.02691	0.689338	12.4171	0.0145047	1.67079	0.433703	15.7707	0.00334278	3.66912	0.159684	1.64168	0.200095	1.9328	0.380449	0.115931	0.739913	0.0401662	0.475613	0.53077	0.702238	FALSE			0
793	Abl1	2.39567	2.00323e-61	0.167224	0.411663	0.2016	0.35261	-0.023891	0.934028	-0.25792	0.185541	-0.142987	0.613548	-0.463688	0.100393	0.666203	0.0964004	1.18202	1.22336	0.772657	12.7041	0.0128156	5.36191	0.0684976	19.0494	0.000768585	3.21746	0.200141	2.7742	0.0957944	3.6723	0.15943	0.106374	0.306302	0.0130337	0.530782	0.366328	0.475203	FALSE			0
795	Fam78a	1.0761	5.89038e-20	0.020809	0.899895	0.155102	0.378538	-0.0611173	0.794286	-0.36946	0.0195361	0.105184	0.647354	-0.0766709	0.737995	0.23385	0.472387	1.02103	1.16778	0.691107	4.21657	0.37749	0.656229	0.72028	15.6498	0.00352693	0.577281	0.749282	0.518595	0.471442	2.38576	0.303346	0.699879	0.888589	0.0417982	0.901225	0.763658	0.639874	FALSE			0
796	Prrc2b	3.1909	3.9202e-113	0.195027	0.325792	0.118574	0.574737	0.0560645	0.841983	-0.558174	0.00327839	-0.131004	0.634893	0.160294	0.559972	0.158544	0.684702	1.21534	1.12589	0.572253	4.79897	0.308554	0.670367	0.715207	28.1342	1.17158e-05	1.66958	0.433965	0.165602	0.684051	0.236443	0.888499	0.64463	0.886562	0.000416014	0.740091	0.872707	0.958582	TRUE	Unique	Epo	1
800	Golga2	1.65979	3.76041e-34	-0.117045	0.541126	-0.306137	0.13331	0.416869	0.124514	-0.24924	0.173649	0.504892	0.0578984	0.336119	0.205307	-0.756395	0.044695	0.889545	0.736286	0.779393	7.2904	0.121315	4.06035	0.131313	4.61361	0.329288	4.0866	0.1296	4.04342	0.044344	4.50063	0.105366	0.41433	0.431274	0.662087	0.428487	0.23797	0.385512	FALSE			0
805	Slc25a25	1.14222	1.01329e-22	0.146373	0.371232	-0.0446794	0.797689	-0.0929199	0.688709	-0.574023	0.000246111	0.124682	0.583726	0.326044	0.150577	-0.0139927	0.965342	1.15763	0.956304	0.563255	4.94262	0.293236	0.391207	0.822338	23.8338	8.62405e-05	3.94279	0.139263	0.00189637	0.965265	0.538479	0.76396	0.630339	0.932039	0.00219149	0.443705	0.986796	0.907884	TRUE	Unique	Epo	1
807	Dpm2	2.70193	1.87257e-78	0.298219	0.141013	0.132924	0.537751	-0.115655	0.687022	0.0100871	0.958483	0.131777	0.63982	-0.334533	0.233353	0.151446	0.703946	1.34746	1.14216	1.01014	13.4978	0.00908298	0.17987	0.913991	3.09204	0.542543	1.84628	0.397269	0.145031	0.70333	1.23252	0.53996	0.0834164	0.96828	0.804922	0.713986	0.881283	0.803898	FALSE			0
808	St6galnac4	1.82803	1.34231e-40	-0.216901	0.260242	-0.111793	0.585776	0.669389	0.0142026	-0.322001	0.0805611	0.35826	0.180968	-0.327439	0.219966	-0.301742	0.425955	0.80501	0.89423	0.724697	14.8278	0.00507198	7.98575	0.0184466	24.4905	6.36829e-05	6.99061	0.0303395	0.636516	0.424975	1.84123	0.398274	0.0547255	0.136367	0.00170827	0.189321	0.733667	0.714852	TRUE	Unique	Epo	1
809	St6galnac6	0.939204	6.71081e-17	0.0601059	0.70383	0.0382226	0.820388	-0.0914451	0.683139	-0.330743	0.0287344	0.205236	0.350383	0.108717	0.619709	0.0949815	0.760085	1.06195	1.03896	0.71839	6.33083	0.175767	0.167612	0.91961	7.64471	0.105495	1.10189	0.576406	0.0936599	0.759575	2.74258	0.253779	0.498557	0.970153	0.385743	0.823048	0.905673	0.591601	FALSE			0
810	Eng	2.27167	3.32361e-55	-0.0790536	0.698497	0.686229	0.00158905	-0.172055	0.551858	-0.369486	0.0583775	0.175541	0.53606	-0.636921	0.0242996	0.159139	0.691832	0.92399	1.98621	0.691089	2.08035	0.720983	0.357687	0.836237	40.0135	4.30074e-08	7.90095	0.0192455	0.157796	0.691194	1.77754	0.411161	0.888892	0.937439	3.44256e-06	0.140156	0.875875	0.72418	TRUE	Unique	Epo	1
811	Fpgs	2.45794	2.29357e-65	0.274028	0.175769	0.197088	0.360436	0.119756	0.676255	-0.547964	0.00464593	0.625919	0.0260957	-0.0828246	0.767735	-0.280578	0.481014	1.31525	1.21785	0.578126	40.8547	2.88057e-08	0.515581	0.772757	19.9333	0.000514759	1.74708	0.417471	0.49869	0.480076	6.46892	0.0393814	2.40558e-06	0.911507	0.00951646	0.728559	0.769023	0.221619	TRUE	Shared	Organ, Epo	2
812	Cdk9	3.10181	6.37346e-109	-0.126571	0.519907	0.287389	0.169993	0.254047	0.362016	-0.309122	0.100355	0.276652	0.311607	-0.281881	0.301	-0.164952	0.669896	0.881111	1.33294	0.734091	3.05588	0.548518	0.944966	0.623452	18.0647	0.00119868	3.72851	0.155011	0.182517	0.669219	1.19513	0.550149	0.80837	0.846918	0.0183803	0.468678	0.867415	0.809241	FALSE			0
813	Tor2a	1.63656	2.27984e-31	0.0484741	0.80612	0.201418	0.338165	0.154658	0.580502	0.0869583	0.645275	0.0275487	0.920068	-0.336096	0.219381	0.0812067	0.834443	1.04967	1.22314	1.09085	3.96294	0.411044	1.07564	0.584019	2.67698	0.613248	2.37133	0.305543	0.0438763	0.834084	0.167266	0.919769	0.724121	0.826848	0.841666	0.641784	0.936659	0.970225	FALSE			0
814	Ptrh1	0.315665	0.000231107	0.116225	0.334897	0.238036	0.0636222	-0.304178	0.0748953	0.160559	0.163688	0.0923567	0.581455	-0.327979	0.0495378	0.201404	0.395651	1.12325	1.26875	1.17417	7.40186	0.116116	3.57498	0.16738	9.38272	0.0522137	4.43666	0.108791	0.724548	0.394656	3.38097	0.18443	0.405018	0.487146	0.261984	0.391869	0.711891	0.51052	FALSE			0
815	Stxbp1	2.14944	1.10472e-48	0.193469	0.347875	0.200229	0.361542	-0.0774513	0.790841	-0.369659	0.0607569	0.0578215	0.840047	0.303184	0.288373	-0.0340793	0.933014	1.21345	1.22168	0.69097	3.29634	0.509512	0.228577	0.892001	5.9329	0.204216	2.00912	0.366206	0.00709624	0.932866	0.0477941	0.976386	0.786646	0.959917	0.535562	0.691575	0.975192	0.990758	FALSE			0
816	Fam129b	0.701113	4.06898e-10	0.116939	0.45834	0.447697	0.00766582	-0.240068	0.282623	0.118666	0.4314	-0.251122	0.251928	-0.526868	0.0158907	0.425412	0.170263	1.12405	1.5647	1.12599	2.05282	0.726045	1.90363	0.38604	10.3552	0.034851	6.04376	0.0487096	1.88796	0.169433	1.95052	0.377095	0.891173	0.705799	0.205959	0.251946	0.489691	0.69957	FALSE			0
821	Ralgps1	0.317437	0.000141733	0.101714	0.38585	0.272513	0.0291072	-0.141744	0.393735	-0.044466	0.69184	-0.0193238	0.905655	-0.128854	0.427863	0.0838181	0.716419	1.10707	1.31326	0.956508	1.44943	0.835559	0.861923	0.649884	3.55534	0.469513	0.707186	0.702161	0.132527	0.715826	0.170804	0.918143	0.937252	0.858723	0.762488	0.88075	0.886876	0.969687	FALSE			0
822	Zbtb34	0.813823	3.05327e-14	0.0104222	0.94484	0.064869	0.685887	0.224209	0.293512	-0.284928	0.0479721	0.244234	0.243445	0.0266423	0.898428	-0.361465	0.222551	1.01048	1.06702	0.752068	6.14794	0.188369	1.55542	0.459456	13.5787	0.00876836	2.55905	0.27817	1.49381	0.221627	1.67968	0.431779	0.51566	0.75672	0.081281	0.615772	0.557281	0.738388	FALSE			0
823	Zbtb43	1.1847	1.15144e-20	-0.0211148	0.905943	0.310398	0.102821	0.153132	0.545333	-0.193463	0.257676	0.328523	0.18598	-0.288117	0.244578	-0.169958	0.628773	0.979107	1.36397	0.8241	6.58981	0.159219	0.372104	0.830231	12.5832	0.0135025	4.73794	0.0935771	0.234745	0.628027	2.16371	0.338967	0.474965	0.935236	0.110287	0.361803	0.849106	0.670334	FALSE			0
824	Mvb12b	1.93029	3.09169e-41	0.228926	0.256592	0.143051	0.505541	0.131475	0.645637	-0.537543	0.0053498	0.331411	0.237388	0.415393	0.137357	-0.659441	0.0966737	1.25725	1.15379	0.584182	12.7638	0.0124895	3.90027	0.142255	14.4889	0.00588748	2.96798	0.226731	2.76966	0.0960667	2.76978	0.250351	0.104451	0.448741	0.0612205	0.562748	0.366847	0.587703	FALSE			0
826	Mapkap1	3.77898	5.36737e-193	0.197646	0.270305	0.308889	0.105655	-0.405813	0.110176	0.0520364	0.761551	-0.193523	0.437448	-0.495911	0.0459087	0.499487	0.156738	1.21853	1.36191	1.05341	2.88376	0.577462	2.70816	0.258184	7.45448	0.113734	3.99835	0.135447	2.01317	0.155939	2.11379	0.347533	0.823389	0.596529	0.400935	0.438109	0.469954	0.677401	FALSE			0
827	Gapvd1	4.0667	9.51956e-252	0.310662	0.0655781	0.267422	0.136589	-0.209629	0.380553	-0.115706	0.473366	-0.262215	0.263534	-0.0865045	0.711355	0.453761	0.171589	1.36433	1.30659	0.890737	7.08493	0.131468	1.90053	0.386639	6.89668	0.14145	2.57598	0.275824	1.87629	0.170756	1.92265	0.382386	0.431589	0.70612	0.44736	0.613383	0.491609	0.703587	FALSE			0
828	Hspa5	5.15368	0	0.361659	0.00402691	0.434568	0.00117178	-0.246276	0.166912	-0.0924718	0.441982	0.14338	0.412055	-0.342695	0.0491991	0.0931106	0.706627	1.43571	1.5443	0.911675	34.6508	5.47932e-07	2.71702	0.257044	15.347	0.0040331	5.90491	0.0522113	0.142289	0.706016	2.50729	0.285462	3.0952e-05	0.595378	0.0461962	0.261984	0.8828	0.623086	TRUE	Unique	Organ	1
830	Fbxw2	3.01712	4.96551e-101	0.304566	0.125513	0.130262	0.538293	-0.117631	0.676238	-0.293753	0.122365	-0.118976	0.666793	-0.112269	0.683577	0.209819	0.591607	1.35604	1.13913	0.745461	6.27532	0.179509	0.291118	0.864539	13.4779	0.00916189	0.290849	0.864655	0.28909	0.590804	0.294402	0.863121	0.503437	0.949161	0.0839077	0.949208	0.830198	0.948578	FALSE			0
831	Psmd5	3.33506	3.2117e-141	0.201461	0.27705	0.439095	0.0260797	-0.179132	0.495172	0.0746079	0.67385	-0.0811496	0.752772	-0.447738	0.0812467	0.456364	0.210701	1.22319	1.5513	1.07746	6.611	0.15793	1.67323	0.433174	4.22496	0.376416	3.05177	0.217429	1.57285	0.209794	2.22251	0.329146	0.472978	0.739379	0.699126	0.552628	0.542869	0.661978	FALSE			0
836	Stom	2.48979	1.50811e-65	0.275171	0.178923	0.116405	0.59334	-0.146534	0.61346	-0.228051	0.244166	-0.315863	0.267026	0.267804	0.345129	0.173672	0.666313	1.31676	1.12345	0.796083	2.25394	0.689167	0.265751	0.875574	8.61775	0.0713973	3.28714	0.193289	0.186757	0.665629	1.48681	0.475491	0.875124	0.953202	0.313427	0.52242	0.865974	0.766005	FALSE			0
838	Dab2ip	0.972704	1.31674e-18	-0.191867	0.216766	-0.0972296	0.556626	0.295741	0.179058	-0.345671	0.0199852	0.59599	0.00577621	-0.0126199	0.953243	-0.542578	0.0758085	0.825416	0.907348	0.707745	10.3486	0.0349474	3.17247	0.204695	17.3822	0.00162881	6.57083	0.037425	3.16372	0.0752914	7.69745	0.0213069	0.206234	0.536183	0.0232953	0.214812	0.32269	0.150436	FALSE			0
840	Ndufa8	4.39592	0	0.622555	6.29489e-06	0.252646	0.085194	-0.41437	0.0338817	0.207552	0.115439	-0.101904	0.594847	-0.326838	0.0870436	0.268203	0.322654	1.86368	1.28743	1.23066	45.5259	3.09086e-09	5.11972	0.0773156	3.93834	0.414415	3.03181	0.21961	0.982214	0.321653	1.03812	0.595079	3.40506e-07	0.327359	0.726443	0.555097	0.655634	0.83262	TRUE	Unique	Organ	1
841	Rbm18	1.22471	4.88604e-23	0.168127	0.33452	-0.304248	0.10097	0.396496	0.108228	-0.296574	0.0751015	0.203303	0.401174	0.204006	0.398036	-0.467883	0.172195	1.18309	0.737678	0.74336	19.4018	0.000655209	2.67989	0.261861	8.25315	0.0827328	1.89797	0.387133	1.871	0.171361	1.90235	0.386287	0.0115241	0.599993	0.339185	0.706519	0.492653	0.70583	FALSE			0
842	Mrrf	1.96815	2.07555e-42	0.379325	0.0613677	0.465008	0.0312448	-0.124592	0.664524	0.129379	0.504677	0.0926624	0.742322	-0.595109	0.0341482	0.0754575	0.849954	1.4613	1.59203	1.13812	15.5574	0.00367432	0.220564	0.895582	9.20051	0.0562785	7.87302	0.0195162	0.0359457	0.849628	0.464861	0.792605	0.0431128	0.961178	0.273692	0.14147	0.942899	0.919587	FALSE			0
843	Pdcl	1.60588	4.28889e-32	-0.150467	0.431963	0.113325	0.578308	0.108189	0.690061	0.00241831	0.989464	0.00923583	0.972318	-0.449218	0.0904102	0.305327	0.417605	0.860306	1.12	1.00242	3.43543	0.487764	2.67322	0.262734	5.94952	0.20295	3.16781	0.205172	0.659828	0.416621	1.39955	0.496696	0.774066	0.600568	0.534029	0.536766	0.727954	0.778933	FALSE			0
845	Zbtb6	1.05625	6.05333e-22	-0.141315	0.359551	-0.142711	0.38485	0.248728	0.255072	-0.385117	0.00903831	0.368671	0.0855043	-0.00374681	0.986012	-0.274326	0.365938	0.868216	0.867005	0.680371	5.50722	0.239096	1.31541	0.518038	17.055	0.00188593	1.67359	0.433097	0.820838	0.364935	3.16128	0.205843	0.575758	0.791736	0.0260564	0.739369	0.690555	0.537618	FALSE			0
846	Zbtb26	0.786332	2.47794e-12	0.144617	0.359546	0.419275	0.012603	-0.214496	0.337517	-0.0593254	0.694339	-0.0491903	0.822598	-0.493271	0.024102	0.269051	0.386222	1.1556	1.52086	0.9424	2.40579	0.661582	0.988067	0.61016	17.5713	0.00149632	6.1387	0.0464513	0.753964	0.385224	1.05585	0.589827	0.863953	0.839971	0.0218252	0.244519	0.705319	0.829803	FALSE			0
847	Rabgap1	2.998	4.90979e-98	-0.0380393	0.849595	0.0992274	0.642228	0.271452	0.339549	-0.407517	0.0336649	0.0427311	0.878199	0.0615738	0.824672	-0.0976436	0.804567	0.962675	1.10432	0.6653	2.23997	0.691718	1.3206	0.516697	15.0067	0.00468728	0.0659481	0.967564	0.0614962	0.804147	0.0624307	0.969267	0.876222	0.791063	0.0516754	0.987526	0.924358	0.98817	FALSE			0
849	Dennd1a	3.97141	1.96952e-197	0.0343832	0.853553	0.445564	0.02467	-0.221988	0.400307	-0.582845	0.00106991	0.272531	0.292543	0.337795	0.190599	-0.125454	0.732083	1.03498	1.56137	0.558308	4.01721	0.403681	2.58508	0.274573	15.4515	0.00385086	2.38825	0.302968	0.117722	0.731519	1.43534	0.487887	0.718439	0.611993	0.0447421	0.6395	0.893715	0.77418	FALSE			0
850	Psmb7	3.5892	5.99056e-181	0.666455	0.000151756	0.342735	0.067303	-0.227682	0.361055	0.10463	0.534072	0.0605681	0.804386	-0.253822	0.297754	-0.0841065	0.807995	1.94732	1.40879	1.1103	44.4813	5.09631e-09	2.53007	0.28223	3.01295	0.555661	2.98675	0.224613	0.0593157	0.807581	0.0708906	0.965176	5.32585e-07	0.619746	0.812285	0.560233	0.926007	0.986796	TRUE	Unique	Organ	1
851	Nr6a1	1.46105	9.28355e-29	0.172687	0.349601	-0.00420265	0.982943	0.166097	0.525469	-0.311548	0.0776756	-0.315287	0.219229	-0.262291	0.305197	0.0837434	0.817645	1.18849	0.995806	0.732312	5.23476	0.264047	1.39207	0.498558	44.1134	6.07708e-09	1.53704	0.463699	0.0533988	0.817251	2.32983	0.311949	0.601868	0.779846	6.20431e-07	0.759363	0.929935	0.647898	TRUE	Unique	Epo	1
852	Nr6a1os	0.719697	2.24587e-15	-0.200869	0.115589	-0.331597	0.0147011	0.235412	0.193082	-0.151271	0.215356	-0.0107501	0.95169	0.249134	0.158969	-0.264694	0.291866	0.818019	0.717776	0.859615	9.34279	0.0530798	1.72898	0.421266	5.79409	0.215063	1.99933	0.368003	1.11556	0.290877	2.41528	0.298903	0.264513	0.731128	0.549936	0.693256	0.628345	0.636039	FALSE			0
853	Wdr38	0.316588	0.000213892	0.14173	0.238501	0.262715	0.0401636	-0.171187	0.314995	0.00933761	0.935287	-0.0576643	0.73008	-0.134083	0.420922	0.168598	0.475985	1.15227	1.30046	1.00938	2.47625	0.648894	1.01404	0.602287	1.25561	0.86886	0.692909	0.707191	0.510221	0.475043	0.560672	0.75553	0.858172	0.836485	0.950628	0.883246	0.765816	0.904149	FALSE			0
855	Arpc5l	3.88248	2.75503e-218	0.337219	0.0513942	0.0775868	0.673776	-0.126296	0.606595	-0.359406	0.0299398	0.457347	0.0573266	-0.266268	0.26691	0.162829	0.632524	1.40105	1.08068	0.698091	52.1355	1.29232e-10	0.290336	0.864877	18.019	0.0012236	1.42137	0.491308	0.229649	0.631784	10.2535	0.00593572	1.95256e-08	0.94921	0.0186674	0.77629	0.850506	0.0615944	TRUE	Unique	Organ	1
856	Golga1	1.82537	3.76864e-37	0.565987	0.00497737	0.653225	0.00233266	-0.827626	0.00375116	-0.0106349	0.956	-0.561127	0.0451645	-0.755682	0.00680363	0.948454	0.0167406	1.76118	1.92173	0.989421	9.99568	0.0405005	8.61108	0.0134936	26.0218	3.13254e-05	7.8109	0.0201319	5.73958	0.0165868	5.93511	0.0514288	0.225501	0.110261	0.000944698	0.144582	0.127208	0.259639	TRUE	Unique	Epo	1
857	Scai	1.7978	7.42255e-37	0.0459669	0.817604	-0.0121247	0.954439	0.137093	0.627367	-0.324227	0.0889818	-0.0597139	0.829349	0.134582	0.626026	-0.245503	0.531229	1.04704	0.987949	0.723086	1.30452	0.860609	0.396206	0.820285	14.0567	0.00711629	0.398006	0.819547	0.393729	0.530346	1.26167	0.532148	0.947664	0.931043	0.0701127	0.930626	0.798016	0.7992	FALSE			0
858	Ppp6c	2.76413	5.64939e-84	0.149026	0.456562	0.378041	0.076098	0.0879099	0.756592	-0.167201	0.38247	0.251457	0.366119	-0.436656	0.115387	0.0619553	0.874978	1.1607	1.45942	0.846029	14.3728	0.00619558	0.398787	0.819227	12.2624	0.0155029	4.28952	0.117096	0.0248646	0.874705	2.08991	0.351707	0.0635651	0.930446	0.121376	0.406677	0.952812	0.680877	FALSE			0
860	Arhgap15	4.54213	1.18595e-236	0.29084	0.134658	-0.293516	0.156212	-0.115237	0.675708	-0.484158	0.00922151	-0.288104	0.286376	0.398596	0.138951	0.486089	0.203745	1.33755	0.745637	0.616216	7.03488	0.134056	2.13697	0.343529	22.7976	0.000138974	12.8187	0.0016461	1.62174	0.20285	1.67835	0.432067	0.435685	0.67403	0.00324043	0.0234935	0.533964	0.738562	TRUE	Unique	Epo	1
861	Gtdc1	1.87596	3.0757e-38	-0.310042	0.128561	0.0682471	0.753373	0.128135	0.657558	-0.459571	0.0185053	0.279409	0.324459	-0.032005	0.90985	0.341974	0.394147	0.733416	1.07063	0.631554	8.12986	0.0869354	3.05886	0.216659	12.5379	0.0137691	1.20152	0.548394	0.729172	0.393152	5.77479	0.0557211	0.34844	0.551663	0.11175	0.808351	0.710801	0.272054	FALSE			0
864	Acvr2a	0.599916	1.35581e-10	0.0482703	0.713289	0.0363338	0.79505	0.0622942	0.737879	-0.3076	0.0143603	0.154475	0.397578	0.0929024	0.609774	-0.158653	0.539278	1.04945	1.037	0.735209	4.1117	0.3911	0.402625	0.817657	12.9731	0.011408	0.390632	0.822575	0.378505	0.538404	0.719182	0.697962	0.709404	0.929996	0.0978792	0.932137	0.803071	0.878985	FALSE			0
865	Orc4	2.25512	1.59077e-54	0.252646	0.215331	0.505862	0.0198066	0.00198225	0.994526	-0.345831	0.0761844	-0.10829	0.702411	-0.288178	0.307723	0.397591	0.321598	1.28743	1.65841	0.707632	11.2851	0.0235402	2.06993	0.355238	20.6769	0.000366971	1.19292	0.550758	0.98651	0.320597	1.18959	0.551675	0.161007	0.683296	0.00723261	0.80962	0.654739	0.81012	TRUE	Unique	Epo	1
866	Mbd5	3.37311	4.29894e-118	-0.0814527	0.691523	0.200763	0.358348	-0.22695	0.435241	-0.550209	0.00507359	-0.117149	0.6814	0.217926	0.443566	0.705129	0.0807965	0.921776	1.22234	0.576829	5.41124	0.247642	3.53451	0.170801	22.4718	0.000161414	10.9699	0.00414879	3.0597	0.0802565	4.4162	0.109909	0.584814	0.491664	0.00366928	0.047144	0.33416	0.393999	TRUE	Unique	Epo	1
867	Epc2	2.75856	5.30602e-83	0.22117	0.271072	0.557698	0.0091486	-0.175682	0.53724	-0.122151	0.525083	-0.363839	0.192734	-0.308565	0.267775	0.137443	0.728089	1.24754	1.74665	0.885014	2.68396	0.612024	0.401845	0.817976	22.1484	0.000187239	1.60628	0.44792	0.121403	0.727518	2.3604	0.307217	0.840844	0.930134	0.00414975	0.748757	0.891921	0.643404	TRUE	Unique	Epo	1
868	Mmadhc	2.0446	9.70807e-46	0.249766	0.217429	0.353572	0.101044	-0.0717872	0.802442	-0.136085	0.4823	-0.0297505	0.915827	-0.0816698	0.770997	0.247539	0.534353	1.28373	1.42415	0.872769	7.67801	0.104111	0.469056	0.790944	2.31209	0.678569	0.430585	0.806306	0.387771	0.533473	0.610623	0.736894	0.382938	0.919086	0.870665	0.925362	0.799891	0.895636	FALSE			0
869	Rbm43	3.05943	1.95278e-103	0.118805	0.550865	0.285754	0.177859	-0.239742	0.395626	0.00193131	0.991911	0.065713	0.81239	-0.46273	0.0936085	0.323998	0.408316	1.12615	1.33076	1.00193	3.61204	0.461048	0.82109	0.663289	5.59136	0.231814	3.07087	0.215362	0.686589	0.407327	2.03956	0.360675	0.757658	0.864828	0.568647	0.550089	0.721544	0.687236	FALSE			0
870	Nmi	1.57227	7.13e-31	0.277568	0.146889	-0.272939	0.180355	0.279027	0.30341	-0.109977	0.547892	-0.206077	0.43846	0.0389564	0.883182	0.0872232	0.816759	1.31992	0.761139	0.895855	16.2759	0.00267039	3.03721	0.219017	4.24913	0.373338	0.245627	0.884428	0.0539282	0.816364	0.802756	0.669397	0.033889	0.554323	0.697128	0.956961	0.929684	0.867492	FALSE			0
871	Rif1	5.1117	0	0.0668183	0.610947	0.00871508	0.950311	0.223759	0.229243	-0.482898	0.000121073	0.273377	0.1343	0.299651	0.0996531	-0.349996	0.175566	1.0691	1.00875	0.616993	15.1688	0.0043637	1.94908	0.377365	23.3627	0.000107156	2.79658	0.247019	1.84194	0.174724	2.42674	0.297194	0.0489764	0.699784	0.00260469	0.584021	0.497342	0.634298	TRUE	Unique	Epo	1
872	Arl5a	1.81233	7.92352e-37	0.33935	0.0913584	0.202207	0.34476	-0.117398	0.680193	-0.024961	0.896696	0.0448548	0.872456	-0.296562	0.286952	-0.00683362	0.986212	1.40403	1.2241	0.975348	9.79484	0.0440291	0.376641	0.828349	4.71951	0.317306	2.31079	0.314934	0.000299979	0.986181	0.0444314	0.978029	0.236837	0.934418	0.652195	0.650454	0.994874	0.991634	FALSE			0
873	Stam2	1.60778	3.93984e-32	-0.156456	0.414134	0.121167	0.552526	0.23821	0.380213	-0.423836	0.0207235	0.656881	0.0136392	0.123614	0.641455	-0.674495	0.0735165	0.855169	1.12881	0.654531	8.30494	0.0810254	3.56676	0.168069	12.2107	0.0158511	4.47045	0.106968	3.21401	0.0730102	6.10525	0.0472347	0.33587	0.488149	0.123364	0.388709	0.31758	0.247215	FALSE			0
876	Arl6ip6	2.47047	2.93246e-65	0.278139	0.17191	0.0236905	0.91298	0.0825031	0.774891	-0.526491	0.00685887	0.756253	0.00753624	0.209099	0.458566	-0.315941	0.430229	1.32067	1.02397	0.590674	48.8622	6.23829e-10	0.790954	0.673359	11.3846	0.0225657	0.693511	0.706978	0.624846	0.429252	9.57088	0.00835047	8.09289e-08	0.868684	0.15646	0.883192	0.736753	0.0785687	TRUE	Unique	Organ	1
877	Nr4a2	0.545896	4.23855e-08	0.17144	0.220884	0.187018	0.209771	-0.348175	0.0793262	0.181136	0.17628	-0.295589	0.128902	-0.470659	0.0152856	0.757512	0.00596749	1.18701	1.20565	1.19858	8.39789	0.0780436	7.68366	0.0214544	8.37997	0.0786102	8.05218	0.017844	7.57768	0.00590953	7.93735	0.0188985	0.32917	0.151137	0.330329	0.133384	0.0613735	0.138554	FALSE			0
878	Gpd2	1.62233	1.03752e-29	0.345599	0.0863074	0.45888	0.0324434	-0.00395325	0.988952	-0.0332719	0.862929	-0.220174	0.431799	-0.335203	0.229881	0.332799	0.401137	1.41284	1.5823	0.967275	11.6891	0.0198196	1.43619	0.48768	6.65811	0.155097	1.44747	0.484939	0.70789	0.400145	0.78248	0.676218	0.142967	0.774031	0.468824	0.772461	0.716017	0.869711	FALSE			0
880	Pkp4	1.21512	5.77432e-22	-0.249339	0.159741	-0.0899356	0.633878	0.533191	0.0338513	-0.211294	0.212887	0.219986	0.372188	0.303106	0.217385	-0.292798	0.401333	0.779316	0.91399	0.809536	6.08726	0.192726	5.5047	0.0637777	1.84019	0.765121	1.52937	0.465481	0.707304	0.40034	0.887016	0.641781	0.521666	0.293729	0.908431	0.760205	0.716136	0.854712	FALSE			0
882	Wdsub1	1.12671	6.11611e-19	0.366428	0.0397532	-0.178531	0.346736	0.18492	0.463939	-0.219252	0.198301	0.314792	0.203774	0.276743	0.262353	-0.349455	0.318835	1.44257	0.836498	0.803119	38.2098	1.01424e-07	0.998266	0.607057	2.06648	0.723532	1.3471	0.509895	0.997835	0.317835	1.64112	0.440185	7.275e-06	0.838558	0.889844	0.786786	0.652662	0.744288	TRUE	Unique	Organ	1
883	Baz2b	4.03541	1.61044e-223	0.124854	0.48248	0.287665	0.128578	-0.304786	0.226288	-0.192228	0.258251	-0.159906	0.517566	-0.0833265	0.735147	0.391282	0.263214	1.13298	1.33331	0.825119	1.64808	0.800126	1.59748	0.449895	7.60908	0.106994	1.65967	0.43612	1.25687	0.262245	1.29811	0.522539	0.922828	0.74989	0.388717	0.741565	0.600252	0.793982	FALSE			0
884	March7	2.85689	4.87103e-86	0.145919	0.475137	0.547292	0.0118828	-0.41249	0.154229	0.0191976	0.921747	-0.358313	0.207099	-0.456475	0.106883	0.714224	0.0755927	1.1571	1.72857	1.01938	3.57597	0.466421	3.21216	0.200672	7.46185	0.113403	3.4275	0.180189	3.16839	0.0750766	3.16846	0.205106	0.760717	0.531269	0.400451	0.504306	0.322155	0.53668	FALSE			0
886	Tank	2.50144	1.12773e-65	0.413161	0.0443586	0.488429	0.0255875	-0.426388	0.143066	-0.314639	0.109392	-0.207339	0.467893	-0.199526	0.483426	0.680138	0.0924654	1.51159	1.62975	0.730053	10.5168	0.0325663	2.97418	0.22603	15.1827	0.00433698	3.3078	0.191303	2.84121	0.0918753	3.27037	0.194917	0.197691	0.561888	0.0487274	0.519871	0.358591	0.524577	FALSE			0
888	Dpp4	1.06607	1.33302e-17	0.342848	0.0507531	0.18757	0.315486	0.0928322	0.708914	-0.344488	0.0401426	-0.115372	0.636257	-0.126005	0.604332	-0.0950312	0.783121	1.40895	1.20631	0.708583	13.5153	0.00901411	0.140059	0.932366	34.0778	7.18297e-07	1.08634	0.580904	0.0760978	0.782657	0.969375	0.61589	0.0829764	0.974982	3.91077e-05	0.825051	0.915499	0.843106	TRUE	Unique	Epo	1
889	Ifih1	1.67166	9.2685e-35	-0.232852	0.223079	-0.250711	0.217933	0.708718	0.00886681	-0.371566	0.0420815	0.342849	0.19685	0.144227	0.585993	-0.42106	0.262746	0.792271	0.778247	0.689653	12.6582	0.0130723	8.08357	0.0175661	8.31967	0.0805456	1.37805	0.502066	1.25934	0.261777	1.7589	0.41501	0.107934	0.132067	0.334824	0.781979	0.599897	0.72683	FALSE			0
895	Spc25	1.82626	8.37424e-35	0.0701227	0.736814	-0.166753	0.452901	0.379037	0.199819	0.267846	0.179548	-0.0149485	0.958894	-0.171378	0.55332	-0.306845	0.454732	1.07264	0.846409	1.30715	5.20264	0.26713	1.71471	0.424282	4.72286	0.316934	3.05588	0.216983	0.561211	0.453773	1.23506	0.539274	0.605148	0.7331	0.652031	0.551999	0.752834	0.803591	FALSE			0
897	Fastkd1	1.20225	3.90655e-20	0.518022	0.00485499	0.450934	0.0212999	-0.377627	0.147331	0.0636447	0.717506	-0.372132	0.145507	-0.738633	0.00375053	0.470426	0.193548	1.6787	1.56978	1.06571	11.0116	0.0264338	2.24486	0.325488	26.7569	2.22598e-05	9.50822	0.00861619	1.69707	0.192671	2.2747	0.320668	0.173561	0.658936	0.000713327	0.0802361	0.521611	0.654739	TRUE	Unique	Epo	1
898	Ppig	5.14475	0	0.0957558	0.424429	0.118029	0.355135	-0.0837844	0.621837	-0.255305	0.0259721	0.0606672	0.715806	0.0994428	0.549386	0.0477998	0.839382	1.10049	1.12528	0.77468	3.57169	0.467062	0.29294	0.863752	9.4156	0.0515106	1.13661	0.566486	0.0412618	0.839033	0.557358	0.756783	0.761268	0.948902	0.259808	0.817838	0.938687	0.904756	FALSE			0
901	Klhl23	1.45232	5.75133e-25	0.477423	0.0158328	0.489361	0.020197	-0.460101	0.100794	-0.0160004	0.932625	-0.025096	0.927301	-0.281945	0.303782	0.32991	0.39671	1.61191	1.63127	0.984127	14.2907	0.00642283	2.93594	0.230393	2.31545	0.677957	1.09212	0.579227	0.721306	0.395716	1.23785	0.538523	0.0651224	0.566929	0.870414	0.824358	0.712592	0.803158	FALSE			0
903	Mettl5	2.44842	4.20982e-65	0.173786	0.38969	-0.202338	0.346914	0.332287	0.245744	-0.478689	0.0132411	0.35754	0.202967	0.17732	0.526449	-0.434665	0.274117	1.1898	0.816819	0.619595	19.2152	0.000713011	1.49117	0.474458	12.4784	0.0141265	1.23821	0.538427	1.20091	0.273139	1.70279	0.42682	0.0123057	0.765463	0.11373	0.803071	0.610952	0.735367	FALSE			0
905	Ubr3	3.12104	6.98036e-104	-0.221162	0.275352	0.142479	0.509254	0.0506741	0.859986	-0.657474	0.000697761	0.000133335	0.999623	-0.169307	0.54672	0.619125	0.120601	0.801587	1.15313	0.518159	8.45112	0.0763827	5.90776	0.052137	39.2447	6.20109e-08	2.89758	0.234854	2.41854	0.119907	4.82881	0.0894207	0.325292	0.261774	4.76111e-06	0.571788	0.411764	0.353649	TRUE	Unique	Epo	1
906	Gorasp2	2.21689	3.68336e-52	0.410114	0.0455444	0.447876	0.0402772	-0.188233	0.517171	0.0515921	0.79255	-0.278798	0.328112	-0.689097	0.0153141	0.961443	0.0171778	1.50699	1.56498	1.05295	26.4332	2.58765e-05	8.06864	0.0176977	10.9558	0.0270647	6.80133	0.0333511	5.69428	0.0170203	6.69006	0.0352592	0.000807225	0.132672	0.176229	0.200502	0.129307	0.207408	TRUE	Unique	Organ	1
908	Mettl8	2.41924	9.40645e-61	-0.0850199	0.681076	0.0462666	0.833625	0.0363636	0.901267	-0.532999	0.00706257	0.272178	0.343864	0.320061	0.264142	-0.0305523	0.940154	0.918494	1.04735	0.586843	2.04528	0.727431	0.0158846	0.992089	9.91115	0.0419513	2.25976	0.323071	0.00566133	0.940022	1.60636	0.447903	0.891899	0.996819	0.230607	0.656934	0.977421	0.748757	FALSE			0
909	Dcaf17	2.45378	1.18431e-62	-0.0451678	0.826872	0.116197	0.597195	0.313599	0.283852	0.180065	0.361967	0.00012997	0.999639	-0.330276	0.2484	0.0712528	0.860777	0.955837	1.12322	1.19729	4.7009	0.319386	3.02412	0.220455	2.2706	0.686126	2.14713	0.341789	0.0308958	0.860473	0.0619253	0.969512	0.653726	0.555888	0.873721	0.672718	0.947653	0.988223	FALSE			0
910	Dync1i2	4.0096	5.44287e-271	0.214583	0.180651	0.36944	0.0304108	-0.181585	0.423982	-0.300262	0.0501621	0.258047	0.246785	0.0962232	0.664822	-0.0705255	0.82302	1.23935	1.44692	0.740624	13.2068	0.0103083	1.97527	0.372456	5.54392	0.235895	0.201775	0.904035	0.050245	0.822638	2.05559	0.357796	0.0912005	0.696774	0.572951	0.964736	0.932175	0.685046	FALSE			0
911	Slc25a12	0.956125	1.44672e-13	0.316361	0.0819354	0.472312	0.0147225	-0.491906	0.0562707	0.203397	0.242269	-0.137523	0.58643	-0.229799	0.36179	0.354378	0.321916	1.37213	1.6037	1.22556	5.05881	0.281317	3.96423	0.137778	2.70278	0.608728	1.0767	0.58371	0.985212	0.320915	1.03392	0.59633	0.618744	0.441456	0.839351	0.82673	0.654966	0.833188	FALSE			0
912	Hat1	3.86928	1.90033e-204	0.439947	0.0136118	-0.0882666	0.641991	0.014574	0.954	-0.182366	0.284923	0.286844	0.247142	0.272145	0.270661	-0.0891724	0.799329	1.55263	0.915517	0.833296	44.3935	5.31501e-09	0.0977396	0.952305	4.53338	0.338608	1.76023	0.414735	0.0649099	0.798897	1.98122	0.371351	5.52372e-07	0.981606	0.669942	0.726671	0.922238	0.69598	TRUE	Unique	Organ	1
914	Itga6	1.56677	4.60827e-32	0.0388767	0.835229	-0.270552	0.173994	0.232752	0.37948	-0.371496	0.0377012	0.109161	0.674365	0.259918	0.315548	-0.337655	0.358457	1.03964	0.762958	0.689702	2.87978	0.578141	0.945447	0.623302	10.1744	0.0375899	1.10051	0.576801	0.846818	0.357454	0.951677	0.621364	0.823743	0.846894	0.215413	0.823222	0.684797	0.846356	FALSE			0
915	Pdk1	1.59658	2.64424e-30	0.23946	0.222342	0.189156	0.365284	0.0396107	0.886713	-0.0100062	0.957481	-0.134206	0.622698	-0.317087	0.243513	0.155449	0.687174	1.27056	1.20823	0.990044	6.33995	0.175158	0.553238	0.758343	5.91916	0.205267	1.7148	0.424263	0.162871	0.686527	0.249221	0.882841	0.498023	0.905304	0.536935	0.7331	0.873875	0.956469	FALSE			0
917	Zak	2.64153	8.62763e-72	0.328689	0.112809	-0.0938266	0.670752	0.241977	0.410015	-0.439773	0.0265422	0.279287	0.332391	0.609887	0.033712	-0.375129	0.357609	1.38915	0.910441	0.644183	24.8453	5.40438e-05	0.904074	0.636331	6.33418	0.175543	5.18237	0.0749312	0.849813	0.356605	1.05421	0.590311	0.00149752	0.852311	0.498491	0.321862	0.684374	0.830015	TRUE	Unique	Organ	1
918	Cdca7	3.81674	3.05229e-178	0.543696	0.0039254	-0.447493	0.025787	0.404113	0.130308	-0.327772	0.069085	0.0380859	0.884439	0.462249	0.0767768	-0.281726	0.447455	1.72236	0.639229	0.720528	57.9466	7.83037e-12	2.52451	0.283015	6.50849	0.164256	3.61437	0.164115	0.579547	0.44649	0.886746	0.641868	1.5146e-09	0.620655	0.482568	0.482384	0.747886	0.854742	TRUE	Unique	Organ	1
919	Sp3	3.51948	1.8093e-148	0.0763937	0.6887	-0.148971	0.463126	0.116932	0.665181	-0.439674	0.0159222	0.0928457	0.726129	0.502864	0.0570081	-0.377	0.314906	1.07939	0.861595	0.644246	2.27801	0.684776	1.1909	0.551313	10.6275	0.0310851	3.85864	0.145247	1.01417	0.313907	1.27371	0.528954	0.873136	0.809942	0.191879	0.452764	0.649756	0.797164	FALSE			0
921	Sp3os	1.53739	4.06602e-30	0.16196	0.392911	0.287034	0.155016	-0.147323	0.583372	-0.132719	0.464182	-0.277022	0.293128	-0.5108	0.0518131	0.457908	0.219501	1.17581	1.33247	0.875711	2.28327	0.683817	1.74897	0.417077	22.9342	0.000130518	3.83455	0.147007	1.51366	0.218581	1.58129	0.453551	0.872707	0.728208	0.00307841	0.45604	0.55378	0.752735	TRUE	Unique	Epo	1
923	Cir1	3.25526	3.17877e-121	0.0197921	0.919357	0.0981302	0.637325	-0.17529	0.526845	-0.24703	0.186441	0.480285	0.0771478	0.27554	0.30903	-0.105307	0.784218	1.01999	1.10311	0.781117	9.0306	0.0603391	1.51277	0.469361	7.75031	0.101165	1.42937	0.489347	0.0753106	0.783756	5.03781	0.0805477	0.284681	0.762356	0.377122	0.774961	0.915886	0.334824	FALSE			0
924	Scrn3	1.4827	1.61726e-27	0.226044	0.238577	0.336105	0.0998036	-0.229744	0.3979	0.0283555	0.877159	-0.329352	0.216696	-0.689986	0.00942163	0.795112	0.0350922	1.25363	1.39949	1.02876	7.9575	0.0931474	5.39605	0.0673385	15.4058	0.00392956	6.91246	0.0315485	4.45484	0.0348024	4.58354	0.101087	0.360941	0.302999	0.0453972	0.193844	0.205835	0.377016	FALSE			0
925	Gpr155	0.301642	4.28368e-06	-0.0303416	0.742242	-0.122211	0.213453	0.220044	0.0923122	-0.175969	0.0461248	0.135468	0.290793	0.251351	0.0492601	-0.21117	0.244611	0.970114	0.884962	0.838644	7.35619	0.11822	2.84886	0.240646	4.84568	0.303501	3.9769	0.136908	1.35929	0.24366	1.46927	0.47968	0.408601	0.577334	0.639931	0.440008	0.58068	0.768695	FALSE			0
926	Wipf1	1.43487	9.79138e-26	0.362842	0.0592508	0.21325	0.297777	-0.1296	0.634425	-0.346091	0.0599497	-0.121305	0.650052	0.089728	0.736369	0.0621815	0.869475	1.43741	1.23769	0.707448	7.60729	0.10707	0.293338	0.86358	14.0012	0.0072912	0.435009	0.804524	0.0271218	0.86919	0.255693	0.879988	0.388816	0.948852	0.0712853	0.924562	0.950721	0.955302	FALSE			0
927	Atf2	3.07445	6.58678e-105	0.216986	0.27488	0.173725	0.411629	-0.108937	0.698847	-0.526006	0.00565015	0.107375	0.697488	0.257139	0.35037	0.288346	0.460776	1.24233	1.18973	0.59096	11.2669	0.0237224	0.589819	0.744599	14.2856	0.00643707	4.75028	0.0930013	0.546331	0.459821	2.20565	0.331931	0.161782	0.899038	0.0652316	0.360836	0.756851	0.664561	FALSE			0
929	Lnp	2.02837	2.94365e-45	0.281055	0.164127	0.0893896	0.677704	-0.0595966	0.835062	-0.507167	0.00866559	0.104113	0.710799	0.361643	0.196331	-0.242544	0.541638	1.32453	1.09351	0.602199	7.22774	0.124332	1.24967	0.53535	13.4477	0.00928336	1.85492	0.395558	0.374119	0.540768	0.381452	0.826359	0.41932	0.801066	0.0846574	0.71248	0.804273	0.93374	FALSE			0
930	Mtx2	3.5091	2.22781e-154	0.0867133	0.641793	0.222097	0.263128	0.110462	0.675779	0.00288941	0.98707	0.128866	0.61894	-0.427683	0.0977369	-0.0154163	0.966466	1.09058	1.24869	1.00289	5.76332	0.217535	0.315884	0.853899	8.66696	0.0699848	5.65563	0.059142	0.00177524	0.966392	0.440395	0.80236	0.552767	0.945047	0.309793	0.281309	0.987122	0.92372	FALSE			0
932	Nfe2l2	4.75638	0	0.0040304	0.977026	0.177519	0.233556	-0.0541675	0.784739	-0.274882	0.0400254	0.178441	0.359016	-0.045691	0.813728	-0.096055	0.727182	1.00404	1.19425	0.759662	2.01658	0.73271	0.696164	0.706041	13.0194	0.0111812	0.583953	0.746786	0.122248	0.726609	1.02436	0.599187	0.894161	0.882805	0.0966078	0.900118	0.891557	0.834723	FALSE			0
933	Agps	3.33539	2.94734e-127	-0.185742	0.341867	0.179538	0.388214	0.253808	0.35934	-0.513774	0.00598144	0.446771	0.100023	0.077769	0.773946	-0.429667	0.263713	0.830488	1.19666	0.598234	3.15322	0.532519	1.28023	0.527232	17.543	0.0015155	1.75207	0.41643	1.25424	0.262743	2.71906	0.256782	0.7994	0.796411	0.0220392	0.727754	0.600571	0.595146	FALSE			0
934	Ttc30a1	0.1383	0.00779007	0.0140299	0.847744	0.279886	0.000321568	-0.315239	0.00232972	0.0149742	0.830351	-0.0593549	0.558981	-0.275111	0.00658377	0.278122	0.0530233	1.01413	1.32298	1.01509	18.6657	0.000914138	9.42536	0.00898066	13.3719	0.00959469	7.40156	0.0247042	3.75584	0.0526234	4.9817	0.0828394	0.0149495	0.0827596	0.0865939	0.166025	0.263127	0.339456	FALSE			0
936	Prkra	2.21502	7.51148e-52	0.434677	0.0344632	0.419709	0.05516	-0.416679	0.152547	-0.155193	0.429905	-0.268071	0.348146	-0.311341	0.274338	0.00301034	0.99406	1.54446	1.52152	0.85625	6.7541	0.149467	4.23487	0.12034	23.4462	0.000103112	2.35742	0.307675	5.56617e-05	0.994047	1.74505	0.417896	0.459486	0.412405	0.00252391	0.643889	0.997519	0.728789	TRUE	Unique	Epo	1
937	Fkbp7	0.187557	0.00796843	0.080279	0.419225	0.205187	0.0524984	-0.130567	0.353829	0.138908	0.143927	-0.106043	0.442714	-0.30507	0.026732	0.212726	0.276576	1.08359	1.22776	1.14902	1.33018	0.856234	1.23164	0.540199	5.4241	0.246482	5.36645	0.0683426	1.18868	0.275596	1.18868	0.551927	0.946073	0.803935	0.583727	0.305828	0.613181	0.810324	FALSE			0
938	Plekha3	1.16939	7.13786e-19	0.563784	0.00234668	0.498538	0.0115134	-0.449901	0.0866255	-0.200988	0.256791	-0.114587	0.65642	-0.339362	0.186258	0.47278	0.194662	1.75731	1.64631	0.817922	22.8689	0.000134495	2.95478	0.228232	13.642	0.00852994	2.02054	0.364121	1.68862	0.193783	2.13411	0.34402	0.00315529	0.564638	0.0797191	0.690281	0.523283	0.674275	TRUE	Unique	Organ	1
940	Cwc22	3.22688	1.06016e-123	0.150511	0.432621	0.033258	0.870636	0.319565	0.239651	-0.28959	0.114434	-0.00196951	0.994106	-0.194176	0.464991	0.350356	0.353132	1.16243	1.03382	0.748571	26.7167	2.26799e-05	7.95082	0.0187716	11.641	0.0202303	0.877483	0.644847	0.865773	0.352128	1.70926	0.42544	0.000723709	0.137938	0.144984	0.856129	0.681144	0.733993	TRUE	Unique	Organ	1
942	Itga4	5.667	0	0.192847	0.0210588	-0.138955	0.11849	-0.0541226	0.64772	-0.164647	0.0394691	-0.13592	0.242113	0.258148	0.0258309	-0.0140944	0.9317	1.2127	0.870268	0.848193	8.58945	0.0722217	0.568774	0.752476	18.6689	0.00091281	9.35491	0.00930264	0.00737792	0.93155	3.04089	0.218614	0.315592	0.902748	0.0149375	0.0848024	0.974828	0.553807	FALSE			0
946	Nckap1	1.91783	3.36748e-41	0.293533	0.143353	0.0316064	0.88235	0.452382	0.111448	-0.520356	0.00668058	0.0686639	0.805471	0.270631	0.330168	-0.390807	0.321974	1.34116	1.03211	0.594309	24.1081	7.59858e-05	2.59374	0.273386	22.5567	0.000155246	1.13695	0.566389	0.984978	0.320973	1.3973	0.497256	0.0019722	0.611104	0.00356025	0.817776	0.655012	0.779187	TRUE	Shared	Organ, Epo	2
947	Dusp19	0.9195	9.76461e-19	-0.161732	0.268897	-0.26757	0.0858196	0.350211	0.091104	-0.319759	0.0222892	0.260452	0.200234	0.256871	0.205038	-0.130182	0.651001	0.850669	0.765236	0.726324	8.48022	0.0754892	4.08296	0.129837	5.81228	0.213613	1.99841	0.368172	0.205533	0.650291	2.05779	0.357401	0.323124	0.428958	0.547963	0.693339	0.858989	0.684744	FALSE			0
948	Nup35	2.14325	3.02357e-49	0.195827	0.337758	0.234048	0.281919	0.0869021	0.764005	-0.104043	0.594384	0.121468	0.668822	-0.515016	0.0688313	0.119501	0.766193	1.21632	1.2637	0.901187	12.4851	0.0140859	0.640997	0.725787	13.1107	0.0107474	5.2483	0.0725012	0.08881	0.765695	0.90474	0.636119	0.113513	0.890964	0.0940092	0.316209	0.908596	0.852259	FALSE			0
950	Itgav	0.651469	6.40813e-10	0.090858	0.539863	0.260278	0.0990878	-0.334029	0.111711	0.211034	0.136572	-0.436839	0.0339753	-0.424414	0.0387654	0.59248	0.0421521	1.09511	1.29729	1.23495	9.28489	0.0543599	4.17617	0.123924	6.73981	0.150294	4.94549	0.0843528	4.1426	0.0418168	5.08026	0.078856	0.268263	0.418529	0.460878	0.343264	0.230069	0.330857	FALSE			0
951	Calcrl	0.876352	3.0258e-14	0.0646604	0.690127	0.287934	0.0954414	-0.423798	0.0651597	-0.00311863	0.98396	-0.343001	0.128143	-0.223941	0.318989	0.671028	0.0354521	1.0668	1.33367	0.996886	8.24177	0.0831127	4.66321	0.0971398	6.86005	0.143472	4.90457	0.0860965	4.43739	0.03516	4.4399	0.108615	0.340046	0.369094	0.450744	0.346889	0.207039	0.391497	FALSE			0
953	Ctnnd1	0.677014	2.92421e-12	0.0492543	0.717919	0.0323442	0.823698	0.0109142	0.954949	-0.304794	0.0194288	0.1935	0.307269	0.117202	0.535006	-0.30049	0.262596	1.05049	1.03287	0.737275	3.86397	0.424728	2.43425	0.29608	13.0154	0.0112007	1.31678	0.517684	1.26013	0.261627	1.36561	0.505198	0.73348	0.633178	0.0967041	0.791571	0.599769	0.784044	FALSE			0
956	Med19	2.68417	6.37153e-79	-0.066813	0.739142	0.430449	0.0439218	0.108325	0.703187	0.351794	0.0667829	0.281627	0.312605	-0.694391	0.0124995	-0.285436	0.469596	0.93537	1.53795	1.42162	1.42667	0.839547	0.565957	0.753536	19.2354	0.000706505	18.4541	9.83417e-05	0.525161	0.468648	1.02404	0.599284	0.938933	0.903149	0.0122178	0.00243166	0.761955	0.834723	TRUE	Unique	IL17_and_Epo	1
957	Zdhhc5	1.81399	4.30463e-40	0.180401	0.348527	-0.0094397	0.963255	0.0948727	0.727887	-0.439339	0.0169883	0.0368504	0.890428	-0.0975299	0.714531	0.21694	0.566613	1.1977	0.990605	0.644462	12.4147	0.0145196	1.53693	0.463725	20.0391	0.00049059	0.332655	0.846769	0.329803	0.565775	0.920303	0.631188	0.116001	0.759363	0.00913474	0.941616	0.817267	0.850243	TRUE	Unique	Epo	1
958	Clp1	1.59962	2.52663e-32	0.156774	0.409325	0.00527248	0.979209	0.132296	0.623155	-0.25162	0.166194	0.0991351	0.707406	-0.178443	0.497908	-0.0494595	0.894734	1.16973	1.00529	0.77754	8.35792	0.0793129	0.344998	0.841559	11.9567	0.0176759	1.20194	0.548279	0.0175849	0.894503	0.176922	0.915339	0.331855	0.939494	0.132614	0.808284	0.960848	0.9687	FALSE			0
959	Ube2l6	0.582264	2.35476e-10	0.157279	0.223496	0.172595	0.209629	-0.185052	0.312109	-0.169002	0.171444	-0.196707	0.273398	-0.303486	0.0900294	0.351811	0.166321	1.17032	1.18838	0.844507	2.68145	0.612464	1.92364	0.382197	29.4112	6.44909e-06	2.95619	0.228072	1.92324	0.1655	1.95079	0.377043	0.841105	0.703431	0.000255126	0.564474	0.484407	0.699535	TRUE	Unique	Epo	1
960	Timm10	3.88106	7.04895e-208	0.167002	0.34638	0.302444	0.109244	-0.0504669	0.840835	-0.126628	0.455369	0.126552	0.607712	-0.667055	0.0066373	0.130661	0.708034	1.18176	1.35316	0.881061	9.04579	0.059965	0.150773	0.927385	30.1746	4.50968e-06	12.072	0.00239108	0.140862	0.707425	1.35435	0.508051	0.283717	0.973129	0.000188512	0.0312076	0.883348	0.785956	TRUE	Unique	Epo	1
961	Slc43a1	1.79917	1.94079e-38	-0.0990889	0.611565	0.00682693	0.973786	0.26064	0.345811	-0.330345	0.0767043	0.359577	0.184911	0.0179478	0.94707	-0.0913558	0.811879	0.905662	1.00685	0.718676	8.08351	0.0885667	1.2982	0.522517	5.7773	0.216408	0.0773241	0.962076	0.0568945	0.811473	2.74284	0.253747	0.352098	0.793982	0.551282	0.985637	0.92759	0.591572	FALSE			0
964	Ptprj	2.62111	4.36368e-68	0.108956	0.606195	0.286005	0.203767	-0.0686417	0.818709	-0.581817	0.00400054	0.0174571	0.952617	0.0743473	0.799591	0.213916	0.606914	1.11511	1.3311	0.558882	2.47123	0.649796	0.307544	0.857467	22.8145	0.000137899	1.02248	0.599751	0.265843	0.606134	0.624572	0.731772	0.858706	0.946477	0.00321935	0.835068	0.838064	0.893742	TRUE	Unique	Epo	1
965	Nup160	2.72463	2.87656e-78	0.321005	0.116558	0.505259	0.0203427	-0.199141	0.492009	-0.0692478	0.723365	-0.190814	0.502137	-0.362106	0.201359	0.714864	0.0756378	1.37851	1.65741	0.933095	13.9782	0.00736495	3.89868	0.142368	6.37654	0.172737	3.1688	0.205071	3.16741	0.0751215	3.8506	0.145832	0.0717997	0.448809	0.494532	0.536611	0.322295	0.454023	FALSE			0
966	Fnbp4	3.78823	3.65978e-186	0.31191	0.0883668	0.141776	0.466942	-0.33814	0.192306	-0.298801	0.0878627	0.160418	0.528361	-0.221864	0.381673	0.271217	0.451321	1.36603	1.15232	0.741707	15.3446	0.00403741	1.7786	0.410944	11.7936	0.0189543	0.80595	0.668329	0.569748	0.450359	3.27864	0.194112	0.0462174	0.724121	0.138868	0.867099	0.750213	0.523684	FALSE			0
969	Kbtbd4	0.991574	3.70785e-17	0.0482889	0.770515	0.197478	0.262558	-0.0920192	0.694834	-0.26491	0.0943043	0.381236	0.0975644	-0.0909184	0.691823	-0.145359	0.655345	1.04947	1.21833	0.767275	8.84237	0.0651625	1.26311	0.531765	8.46229	0.0760386	1.2066	0.547002	0.200097	0.654643	3.80536	0.149168	0.297255	0.798985	0.3245	0.807474	0.860741	0.45911	FALSE			0
970	Celf1	4.67351	0	0.124243	0.426744	-0.0529366	0.750457	0.0265914	0.904443	-0.602993	5.50843e-05	0.25644	0.237941	0.345996	0.110176	-0.348058	0.257723	1.13229	0.94844	0.547171	8.08929	0.0883617	2.29373	0.317631	29.0116	7.77507e-06	2.56125	0.277864	1.28615	0.256759	1.57625	0.454697	0.351517	0.652439	0.000298784	0.615518	0.595146	0.753558	TRUE	Unique	Epo	1
973	Spi1	0.769053	2.41616e-11	0.172213	0.287493	0.471414	0.00624747	-0.564693	0.0138377	0.346459	0.0252698	-0.612086	0.0065345	-0.958259	1.94162e-05	1.09505	0.000586104	1.18793	1.60226	1.41405	15.2197	0.00426661	11.8337	0.00269368	22.4966	0.000159592	18.5985	9.14927e-05	11.8332	0.000581826	12.0014	0.00247704	0.0481385	0.0341558	0.00363553	0.00229933	0.0104833	0.0320627	TRUE	Shared	Epo, IL17_and_Epo	2
974	Madd	1.72199	4.14543e-35	0.182758	0.35071	0.19609	0.347016	-0.19773	0.476111	-0.0691576	0.711967	-0.712997	0.00881329	-0.332107	0.220982	0.586234	0.128094	1.20052	1.21664	0.93318	9.32132	0.053551	2.63062	0.268391	27.6965	1.437e-05	2.37029	0.305702	2.32419	0.127376	7.09389	0.0288125	0.265893	0.606151	0.000494621	0.641902	0.42453	0.183289	TRUE	Unique	Epo	1
976	Acp2	0.537482	5.88226e-10	-0.0255354	0.834228	-0.152304	0.241066	0.198517	0.250863	-0.249906	0.0322402	0.137532	0.417418	0.314906	0.0625065	-0.107831	0.653261	0.974788	0.858727	0.778874	5.92515	0.204808	1.62152	0.44452	6.36444	0.173535	4.96155	0.0836782	0.202694	0.652555	0.69106	0.707845	0.536367	0.746842	0.495683	0.341368	0.859906	0.883462	FALSE			0
977	Ddb2	1.03508	1.07505e-16	0.128891	0.462494	0.308851	0.098222	0.071047	0.775006	-0.196114	0.242461	0.0288151	0.905931	-0.160304	0.50956	0.110342	0.749164	1.13757	1.36186	0.821918	6.73021	0.150851	0.658587	0.719432	8.02967	0.0904974	0.478605	0.787177	0.102684	0.748632	0.340155	0.8436	0.461711	0.888265	0.355974	0.917335	0.900924	0.940314	FALSE			0
979	Arfgap2	2.15453	4.46808e-50	0.124367	0.541275	-0.049581	0.819081	0.0954288	0.740785	-0.163339	0.401559	0.41539	0.142139	0.309945	0.271867	-0.748359	0.0616849	1.13243	0.951628	0.849304	9.41995	0.0514184	5.6486	0.0593503	3.63693	0.457366	3.59747	0.165509	3.50354	0.0612378	3.54715	0.169725	0.259625	0.281907	0.755434	0.484407	0.287088	0.490045	FALSE			0
982	Zfp408	0.891736	1.1504e-15	0.0752999	0.630485	0.100712	0.545676	1.16415e-05	0.999958	-0.364552	0.0148948	0.376338	0.0837009	0.0891234	0.681135	-0.4482	0.145539	1.07821	1.10596	0.694508	9.40914	0.051648	4.41598	0.109922	14.2982	0.00640163	2.8774	0.237236	2.12651	0.14477	3.11132	0.21105	0.260361	0.393999	0.0650038	0.574151	0.452175	0.544526	FALSE			0
983	Arhgap1	1.30882	5.19397e-25	-0.116012	0.514925	-0.0380693	0.840941	0.421714	0.0948008	-0.347007	0.0417032	0.473087	0.0560824	0.176677	0.474152	-0.739919	0.0347549	0.890465	0.962646	0.7068	7.72438	0.102212	4.5182	0.104445	12.0169	0.0172264	5.65359	0.0592023	4.47136	0.0344675	4.82204	0.0897238	0.378874	0.383521	0.130372	0.281417	0.204675	0.354165	FALSE			0
985	Harbi1	0.649523	1.76597e-09	0.0706647	0.641456	0.37356	0.0207802	-0.2887	0.179381	0.0461638	0.75044	0.0824168	0.696005	-0.398609	0.0579896	0.3048	0.307253	1.07322	1.4529	1.04725	4.708	0.318592	1.81588	0.403355	6.24717	0.181434	3.80268	0.149368	1.04675	0.306257	3.52461	0.171649	0.653239	0.718114	0.506255	0.459361	0.642565	0.493143	FALSE			0
986	Ambra1	3.47556	6.2306e-130	-0.163409	0.417367	-0.0495744	0.817258	0.160368	0.574313	-0.839841	1.31317e-05	0.253353	0.365686	0.281341	0.313581	0.277141	0.484442	0.849244	0.951634	0.431779	8.25623	0.0826305	2.85749	0.23961	34.804	5.09645e-07	4.96993	0.0833285	0.49094	0.483508	4.40935	0.110286	0.338986	0.576263	2.9228e-05	0.340563	0.771642	0.394837	TRUE	Unique	Epo	1
988	Phf21a	2.17115	3.09561e-49	-0.405907	0.0498522	0.00354973	0.987148	-0.0232342	0.936851	-0.611191	0.00201806	0.381816	0.184445	0.239108	0.404389	0.0587145	0.885336	0.666372	1.00356	0.542704	8.14838	0.0862916	0.0221548	0.988984	14.0811	0.00704064	1.76392	0.413971	0.0208877	0.885085	4.11281	0.127913	0.347211	0.995875	0.0696044	0.726165	0.957246	0.425614	FALSE			0
993	Prdm11	1.04184	6.31697e-19	-0.0624842	0.704645	0.169834	0.333228	0.125264	0.591748	-0.340417	0.0308387	-0.113144	0.621453	-0.0154441	0.946089	0.268049	0.408469	0.939428	1.18511	0.711474	3.39196	0.494495	3.35622	0.186726	18.3223	0.00106735	1.21362	0.545087	0.686142	0.40748	0.702479	0.703815	0.777658	0.513668	0.0168331	0.806348	0.721647	0.881556	FALSE			0
995	Ext2	1.9276	1.00901e-40	0.350954	0.0835805	0.446117	0.0388586	-0.438774	0.126832	-0.0642846	0.740367	-0.421998	0.134453	-0.117934	0.674751	0.64351	0.106802	1.42042	1.56223	0.937738	3.7913	0.434986	2.88837	0.235939	6.62003	0.157383	3.6313	0.162732	2.61053	0.106156	2.86613	0.238577	0.740788	0.572983	0.472232	0.480363	0.387086	0.575382	FALSE			0
998	Hsd17b12	3.66502	7.76775e-165	0.253988	0.17745	-0.119887	0.549929	0.141208	0.596687	-0.5943	0.000969127	0.20207	0.44017	0.052518	0.840493	0.0132904	0.971384	1.28916	0.887021	0.551949	23.7286	9.05302e-05	0.644116	0.724656	26.5275	2.47665e-05	0.10357	0.949533	0.00129253	0.971321	1.2758	0.528401	0.00227971	0.890355	0.000778733	0.980926	0.988792	0.797051	TRUE	Shared	Organ, Epo	2
1002	Traf6	1.79937	2.12786e-39	-0.15168	0.431057	0.154246	0.452046	-0.0663937	0.807819	-0.534937	0.0036921	0.268514	0.315969	-0.0156411	0.953271	0.125182	0.741155	0.859263	1.16678	0.585706	3.19107	0.526375	0.109652	0.94665	19.1321	0.00074035	0.169972	0.918525	0.109593	0.740608	3.17206	0.204737	0.796037	0.979882	0.0126836	0.969793	0.897367	0.536237	FALSE			0
1003	Commd9	1.47205	5.5136e-27	0.323402	0.0928057	-0.0752751	0.713302	0.0212426	0.937895	-0.123697	0.501492	0.419402	0.116855	0.377738	0.156521	-0.794429	0.0358369	1.38182	0.927488	0.883648	21.9875	0.000201569	8.69409	0.012945	4.94673	0.292807	4.42642	0.109349	4.41893	0.0355422	4.43344	0.108966	0.00439104	0.107177	0.630017	0.393143	0.208342	0.392321	TRUE	Unique	Organ	1
1004	Ldlrad3	0.323492	1.06838e-05	0.0853217	0.408845	0.100511	0.360826	-0.0723951	0.620891	-0.0110646	0.910837	-0.216329	0.131933	-0.262937	0.0662123	0.401553	0.0481644	1.08907	1.10574	0.988996	6.39529	0.171508	5.71228	0.0574903	12.5788	0.0135281	4.31161	0.11581	3.91726	0.0477926	3.94165	0.139342	0.492907	0.276878	0.110412	0.404414	0.249028	0.443845	FALSE			0
1005	Trim44	3.95183	1.66601e-205	0.288818	0.111817	0.049758	0.796963	-0.220386	0.391828	-0.341435	0.0493746	-0.108788	0.666558	0.0689322	0.784164	0.164148	0.645963	1.33485	1.05102	0.710749	4.23614	0.374991	0.788031	0.674343	13.682	0.00838233	0.923172	0.630283	0.211948	0.645245	0.234606	0.889316	0.698228	0.868877	0.0787701	0.849958	0.856358	0.958939	FALSE			0
1007	Pdhx	1.65835	2.37119e-33	0.234509	0.226172	0.261449	0.205067	-0.0614986	0.82276	-0.289986	0.117647	0.126392	0.638875	-0.243435	0.364547	0.0865326	0.820415	1.26429	1.29881	0.748274	10.2588	0.0362868	0.0593978	0.970738	13.6316	0.00856852	1.16313	0.559021	0.051761	0.820027	0.846872	0.654793	0.211064	0.98866	0.0799407	0.813992	0.930847	0.86077	FALSE			0
1008	Apip	2.8383	2.26166e-87	0.0782814	0.697519	-0.0626654	0.770123	-0.0161762	0.954798	0.160912	0.403542	0.257652	0.357409	-0.261174	0.34933	0.158312	0.689483	1.08143	0.939258	1.17458	9.30404	0.0539333	0.271807	0.872927	7.84091	0.0975826	1.01381	0.602357	0.160344	0.68884	3.05892	0.216653	0.266981	0.952319	0.369949	0.836498	0.874919	0.551663	FALSE			0
1009	Cat	2.50712	2.09825e-66	-0.223456	0.275186	0.271942	0.212324	0.0122923	0.966209	0.0972703	0.619454	-0.0299052	0.916328	-0.500471	0.0777577	0.0573874	0.886723	0.79975	1.31251	1.10216	4.76773	0.31197	0.0642451	0.968388	7.83653	0.0977532	5.52763	0.0630506	0.0203822	0.886475	0.0204211	0.989841	0.647917	0.987913	0.370335	0.291946	0.95788	0.996183	FALSE			0
1010	Nat10	2.93904	2.39453e-93	0.325619	0.106319	0.364501	0.089536	0.0454823	0.873511	-0.443355	0.0215048	0.208286	0.457377	0.02633	0.924912	-0.505173	0.202804	1.38489	1.4398	0.641879	13.6465	0.00851301	2.82668	0.243329	24.262	7.07742e-05	2.91141	0.233236	1.6285	0.20191	1.67773	0.4322	0.0796192	0.580339	0.00186263	0.570267	0.532752	0.738723	TRUE	Unique	Epo	1
1014	Fbxo3	2.93342	7.16219e-93	0.0017903	0.99292	0.42917	0.0457498	-0.0717116	0.801941	-0.248166	0.198455	0.105705	0.70625	-0.372778	0.18239	0.448222	0.258798	1.00179	1.53598	0.78023	6.62714	0.156953	1.94021	0.379043	11.6999	0.019728	1.85696	0.395155	1.28036	0.257832	4.04471	0.132344	0.471532	0.701066	0.142511	0.712191	0.596247	0.432997	FALSE			0
1018	Hipk3	1.80078	1.89247e-37	0.334274	0.0913272	0.274885	0.192228	0.0775699	0.782148	-0.276518	0.144207	-0.308294	0.262595	-0.273589	0.31859	0.230717	0.553593	1.39693	1.31638	0.75842	10.2446	0.0365029	1.38403	0.500565	29.0622	7.59335e-06	1.02298	0.5996	0.352436	0.552738	1.33966	0.511796	0.211765	0.780947	0.000292848	0.834889	0.810584	0.788328	TRUE	Unique	Epo	1
1019	Cstf3	3.46149	2.39309e-142	0.428632	0.0252738	0.241138	0.237188	-0.226811	0.403449	-0.418526	0.022377	-0.194689	0.464758	0.0517176	0.845536	0.257456	0.494563	1.53516	1.2727	0.658016	9.77265	0.0444365	0.714763	0.699506	21.5987	0.000240857	1.37873	0.501894	0.468584	0.493639	0.592305	0.743674	0.238233	0.879517	0.00507642	0.781831	0.777136	0.898651	TRUE	Unique	Epo	1
1020	Tcp11l1	0.828913	2.9208e-12	0.0820159	0.623212	0.298197	0.0934138	-0.153621	0.516041	0.17268	0.279471	-0.158925	0.493411	-0.332966	0.149999	0.155007	0.636925	1.08547	1.34743	1.18849	0.875338	0.928072	0.423649	0.809107	3.14196	0.534357	2.66476	0.263849	0.223757	0.636192	0.471375	0.790028	0.973486	0.926625	0.800466	0.601738	0.852278	0.918575	FALSE			0
1022	Qser1	2.3029	1.1831e-54	0.20724	0.319014	-0.193856	0.381336	0.467955	0.112284	-0.377304	0.0578524	0.195647	0.498543	0.447916	0.120087	-0.174735	0.669314	1.23028	0.823777	0.685708	27.4366	1.62213e-05	3.60145	0.165179	4.68475	0.321199	3.31247	0.190856	0.183202	0.668636	0.465241	0.792454	0.000545613	0.483979	0.655297	0.519257	0.867147	0.919587	TRUE	Unique	Organ	1
1024	Eif3m	5.14346	0	0.258048	0.0173717	0.178027	0.123248	-0.103821	0.499399	0.0946807	0.361492	-0.159646	0.289726	-0.34734	0.0208411	0.249512	0.242333	1.2944	1.19486	1.09931	13.9977	0.00730255	1.43044	0.489086	9.01412	0.0607475	5.77329	0.055763	1.37249	0.241384	1.48093	0.476891	0.0713708	0.774857	0.285766	0.272193	0.578142	0.766692	FALSE			0
1025	Them7	1.05315	8.37333e-19	-0.124703	0.455828	0.393851	0.0269653	-0.255299	0.281267	-0.0754427	0.637144	-0.264473	0.255202	-0.495624	0.0324275	0.379363	0.248827	0.882759	1.48268	0.927333	14.2005	0.00668196	1.46237	0.481339	23.8145	8.70119e-05	4.83847	0.0889895	1.33526	0.247872	1.54433	0.462012	0.0669825	0.770091	0.00220662	0.352983	0.585027	0.758177	TRUE	Unique	Epo	1
1026	Rcn1	1.62702	6.43992e-32	0.381742	0.0497542	0.213512	0.302699	-0.0226479	0.934525	-0.0883823	0.634824	0.152083	0.573881	-0.57855	0.0318626	-0.189425	0.620665	1.46483	1.23802	0.915411	18.2352	0.0011101	0.647451	0.723449	25.9972	3.16857e-05	12.6068	0.00183005	0.246	0.619906	0.336691	0.845062	0.0173654	0.889796	0.000953269	0.0254619	0.845534	0.940885	TRUE	Unique	Epo	1
1027	Elp4	3.02004	1.04074e-95	-0.0509284	0.803386	0.275185	0.20643	-0.204549	0.480363	-0.0823551	0.673806	0.153241	0.589931	-0.244227	0.388862	0.477429	0.235462	0.950347	1.31677	0.920945	5.51078	0.238783	1.45941	0.482051	5.21575	0.265868	1.41458	0.492978	1.41323	0.234521	5.21096	0.0738675	0.575503	0.770608	0.603834	0.776903	0.571498	0.319573	FALSE			0
1028	Immp1l	3.25213	9.54345e-124	0.464474	0.0162494	0.0416912	0.839449	-0.145676	0.594753	-0.407065	0.0276568	0.133473	0.619306	0.185864	0.487636	-0.150282	0.692647	1.59118	1.04257	0.665601	21.338	0.000271358	1.54829	0.461098	9.76509	0.0445763	0.501254	0.778313	0.156918	0.69201	0.251838	0.881686	0.00561812	0.757658	0.238604	0.913717	0.876311	0.956001	TRUE	Unique	Organ	1
1029	Dnajc24	2.09672	3.64944e-48	0.0586902	0.77158	0.272699	0.205207	0.0219497	0.938921	-0.270319	0.162113	0.202429	0.471307	-0.318298	0.255824	0.321142	0.419388	1.06045	1.3135	0.763136	11.6486	0.0201649	1.55856	0.458737	10.627	0.0310923	1.29656	0.522945	0.654792	0.418404	3.99319	0.135797	0.144694	0.75615	0.191887	0.794134	0.729221	0.438741	FALSE			0
1031	Arl14ep	1.41017	4.06411e-29	-0.345088	0.0512486	0.0160666	0.932071	0.279974	0.264341	-0.501547	0.0030543	0.498414	0.0428134	0.103061	0.674355	-0.0286814	0.934361	0.708158	1.0162	0.605593	10.3717	0.034611	2.33668	0.310882	13.9984	0.00730024	0.268234	0.874488	0.00681299	0.934217	7.75376	0.0207153	0.205194	0.646812	0.0713644	0.952699	0.975631	0.147352	FALSE			0
1034	Lin7c	1.82522	1.67896e-38	0.0782619	0.692316	0.272383	0.195846	0.0885734	0.751948	-0.329008	0.0819824	-0.180385	0.511721	-0.0653858	0.81141	0.316012	0.416662	1.08141	1.31309	0.719637	3.67564	0.451678	2.35583	0.307919	15.3407	0.00404432	0.884042	0.642736	0.662503	0.415678	0.67607	0.71317	0.751213	0.644132	0.0462472	0.85509	0.727217	0.885518	FALSE			0
1036	Ccdc34	3.33979	6.12732e-130	0.486759	0.0119352	-0.243308	0.237909	0.00975673	0.97163	0.373537	0.0436833	0.0445843	0.868423	0.28309	0.29131	0.142469	0.708372	1.62703	0.78403	1.45286	34.1553	6.92475e-07	0.334627	0.845934	40.1829	3.96727e-08	3.60301	0.16505	0.140521	0.707763	0.511262	0.774428	3.80043e-05	0.941316	3.20289e-06	0.483714	0.883457	0.912112	TRUE	Shared	Organ, Epo	2
1038	Slc12a6	1.23131	2.37685e-23	0.090467	0.602887	-0.00058339	0.997486	-0.119838	0.626702	-0.303154	0.068343	-0.127192	0.598739	0.0256209	0.915314	0.328611	0.336747	1.09469	0.999417	0.738485	1.40484	0.843353	1.01473	0.602081	12.0956	0.0166542	2.14732	0.341756	0.926615	0.335744	0.973263	0.614693	0.940194	0.836485	0.127482	0.672718	0.667413	0.842448	FALSE			0
1041	Katnbl1	1.15042	1.19142e-22	-0.0486979	0.768089	0.0258879	0.882957	0.198283	0.396799	-0.413006	0.00893071	0.440338	0.0550866	-0.109887	0.631068	-0.274471	0.39821	0.952469	1.02623	0.661658	10.872	0.0280413	0.835768	0.658439	21.8137	0.000218284	3.01881	0.221041	0.716737	0.397216	4.21366	0.121623	0.180063	0.862548	0.00468998	0.556723	0.713959	0.414805	TRUE	Unique	Epo	1
1042	Emc7	3.18134	7.87323e-116	0.220916	0.258529	0.12766	0.53974	-0.0251308	0.927722	-0.237871	0.203381	0.00812534	0.976149	-0.283961	0.294561	0.545675	0.155998	1.24722	1.13617	0.788305	19.5256	0.000619432	3.82696	0.147566	10.1077	0.0386523	2.02514	0.363284	2.02036	0.155202	4.15427	0.125288	0.0110341	0.456907	0.219065	0.689508	0.468937	0.420524	FALSE			0
1043	Aven	3.82211	1.814e-187	0.153683	0.403647	0.187405	0.338851	-0.0735947	0.777757	-0.416064	0.0180854	0.377672	0.139822	-0.410356	0.107534	-0.0325878	0.928274	1.16612	1.20612	0.659638	15.57	0.00365393	0.259556	0.87829	32.8784	1.26495e-06	5.57683	0.0615185	0.0081388	0.928116	4.00771	0.134814	0.0429749	0.954557	6.39211e-05	0.287828	0.973509	0.437103	TRUE	Unique	Epo	1
1045	Aqr	3.99515	3.34853e-221	0.233475	0.18697	0.238314	0.205862	-0.196509	0.433127	-0.407332	0.0160819	0.0871084	0.723195	0.00583206	0.98102	-0.0796543	0.818985	1.26298	1.26911	0.665423	5.3902	0.249551	1.93009	0.380967	19.4364	0.000644995	0.0902275	0.955889	0.0526032	0.818594	0.126922	0.938511	0.586708	0.702401	0.0113683	0.982943	0.930388	0.976921	FALSE			0
1046	Zfp770	1.32885	1.31996e-23	0.357709	0.0552039	0.213292	0.282963	-0.391291	0.138834	-0.0213437	0.904794	-0.0472136	0.855541	-0.343999	0.183287	0.347159	0.344224	1.43005	1.23775	0.978882	8.88785	0.0639646	2.22933	0.328026	4.10754	0.391647	1.77787	0.411094	0.898367	0.34322	1.37238	0.503492	0.294289	0.661026	0.709747	0.724121	0.673912	0.782764	FALSE			0
1047	Dph6	3.17499	1.09405e-105	-0.19157	0.348759	0.0770109	0.723516	0.185232	0.522558	-0.159728	0.414028	-0.305356	0.28261	-0.283903	0.316249	0.941321	0.0192629	0.825662	1.08005	0.852375	17.4055	0.00161193	16.7086	0.000235386	11.4016	0.0224024	6.32299	0.0423623	5.49338	0.0190886	6.16418	0.0458633	0.0231317	0.00498204	0.155687	0.231849	0.139567	0.242747	TRUE	Unique	Organ_and_IL17	1
1048	BC052040	2.2633	1.72437e-51	0.21282	0.312696	0.184396	0.411338	0.0514602	0.863212	-0.223113	0.268467	-0.218577	0.455695	0.428633	0.142234	-0.143171	0.729911	1.23716	1.20249	0.800025	2.81987	0.588408	0.131891	0.936182	7.09193	0.131109	3.10495	0.211724	0.119716	0.729343	2.08407	0.352736	0.829062	0.97599	0.430863	0.545442	0.892843	0.681375	FALSE			0
1049	Spred1	2.55362	4.77278e-71	0.451761	0.024933	0.425874	0.0471029	-0.234382	0.411598	-0.43877	0.0227793	-0.340419	0.224123	-0.736647	0.00831476	0.435301	0.272049	1.57108	1.53093	0.644829	9.11168	0.0583678	1.21319	0.545205	83.0471	3.93707e-17	8.12931	0.0171689	1.21131	0.271073	1.59857	0.449651	0.279245	0.806369	1.62767e-14	0.130053	0.608812	0.749714	TRUE	Unique	Epo	1
1050	Fam98b	3.21986	3.12807e-117	0.414993	0.0348633	-0.332426	0.112432	0.073092	0.793112	-0.492567	0.00883497	0.1405	0.607317	0.131976	0.628188	-0.123831	0.748939	1.51436	0.717182	0.611056	26.1275	2.98258e-05	0.10498	0.948864	16.6246	0.00228593	0.23643	0.888505	0.102875	0.748407	0.268969	0.874166	0.000908575	0.980517	0.0301967	0.958582	0.90092	0.952593	TRUE	Unique	Organ	1
1051	Eif2ak4	1.99605	4.76009e-43	0.397233	0.0515464	0.292165	0.178672	-0.498438	0.0846914	-0.00808425	0.966956	-0.0298686	0.916126	-0.459105	0.10438	0.392948	0.327588	1.4877	1.33932	0.991948	9.30054	0.0540111	3.1271	0.209392	5.54766	0.235571	2.7011	0.259098	0.962388	0.326586	1.65168	0.437866	0.267192	0.542252	0.572665	0.59716	0.65966	0.742572	FALSE			0
1057	Knstrn	2.66009	9.94272e-72	-0.00531116	0.97971	-0.271964	0.221292	0.405191	0.170893	0.230938	0.2476	0.523753	0.0711863	-0.0220863	0.939157	-0.335787	0.41373	0.994703	0.761882	1.25978	18.7552	0.000877944	1.94191	0.378721	19.0238	0.000777541	1.5177	0.468206	0.670885	0.412743	3.686	0.158342	0.0144866	0.700822	0.0131471	0.761717	0.725405	0.473459	FALSE			0
1059	Ivd	2.13264	7.83561e-49	0.146653	0.472565	0.165832	0.445554	-0.421911	0.144715	0.0949069	0.626952	0.0249734	0.929877	-0.428809	0.129558	0.594601	0.138758	1.15795	1.18037	1.09956	6.15221	0.188066	2.5206	0.283568	5.35093	0.253147	2.64565	0.266382	2.20004	0.138008	4.77477	0.0918694	0.515336	0.621209	0.591013	0.604336	0.441676	0.358591	FALSE			0
1060	Bahd1	0.368996	1.69866e-05	0.151132	0.210221	0.248436	0.0530645	-0.047469	0.78121	-0.044878	0.697275	-0.103268	0.537948	-0.294201	0.07835	0.220118	0.353595	1.16315	1.28202	0.956114	6.08142	0.19315	1.18205	0.55376	13.1463	0.0105827	3.30377	0.191688	0.864108	0.352592	0.867242	0.648158	0.522346	0.811049	0.0929433	0.520283	0.681341	0.857731	FALSE			0
1061	Ccdc32	1.69147	2.53892e-33	0.390908	0.0480404	0.154962	0.461698	-0.169679	0.544755	-0.334619	0.0768306	0.348281	0.205086	0.192674	0.481881	-0.152889	0.694278	1.47832	1.16761	0.715611	24.8562	5.37719e-05	1.8029	0.405981	3.73912	0.442462	0.517567	0.77199	0.155169	0.693644	2.11777	0.346842	0.00149077	0.720317	0.745642	0.911252	0.877165	0.676836	TRUE	Unique	Organ	1
1063	Casc5	4.24706	7.26189e-202	0.220976	0.261934	-0.259203	0.216509	0.37368	0.180618	0.276636	0.142012	-0.0027657	0.991941	0.108443	0.691122	-0.288899	0.455945	1.24729	0.771667	1.31869	14.17	0.0067718	1.89937	0.386863	8.11757	0.0873653	0.590729	0.74426	0.558201	0.454986	1.13612	0.566624	0.0675859	0.706254	0.349304	0.898932	0.75377	0.817893	FALSE			0
1065	Rmdn3	2.16107	4.86158e-50	-0.0211446	0.91756	-0.107167	0.622223	0.629041	0.029764	-0.267334	0.171236	0.410989	0.147791	0.345685	0.221971	-0.716012	0.0747977	0.979077	0.898375	0.765418	15.0725	0.00455315	4.83506	0.0891415	3.83723	0.428483	3.18794	0.203117	3.1857	0.0742853	3.25681	0.196242	0.0505449	0.353163	0.736344	0.534125	0.320367	0.52613	FALSE			0
1066	Dnajc17	1.1046	2.57784e-17	0.333674	0.0689844	0.261034	0.181514	-0.0643618	0.804477	0.175911	0.316168	-0.338458	0.184501	-0.196545	0.439471	0.0181532	0.959891	1.39609	1.29827	1.19233	5.54458	0.235839	0.0957578	0.953249	5.50562	0.239236	1.0868	0.58077	0.00254035	0.959802	3.34513	0.187765	0.572885	0.98192	0.575941	0.824984	0.984776	0.514974	FALSE			0
1067	Zfyve19	1.19227	8.39792e-20	0.308279	0.093945	0.392635	0.0451212	0.00449916	0.986236	0.0837863	0.634107	-0.35357	0.16697	-0.523433	0.0401192	0.305696	0.398511	1.36108	1.48088	1.0874	7.98091	0.0922798	1.53158	0.464968	15.5388	0.0037047	4.9455	0.0843527	0.715823	0.397517	1.9524	0.376741	0.359419	0.759954	0.0433992	0.343264	0.714159	0.699324	FALSE			0
1069	Ino80	3.6627	7.77778e-164	0.326294	0.0839265	0.454529	0.0237493	-0.50365	0.0597291	-0.24323	0.177973	-0.298741	0.254955	-0.469673	0.0725729	0.59355	0.110007	1.38582	1.57543	0.784091	4.31581	0.364949	3.67912	0.158887	29.254	6.94139e-06	3.45655	0.177591	2.5636	0.10935	2.56376	0.277515	0.690555	0.474335	0.000271461	0.500779	0.393143	0.615165	TRUE	Unique	Epo	1
1071	Chp1	1.50438	2.88686e-28	0.0513669	0.788892	0.302112	0.139146	0.195106	0.472919	-0.0901625	0.623166	0.0730625	0.7841	-0.242072	0.36247	-0.253824	0.501238	1.05271	1.35271	0.913783	2.29569	0.681555	0.567859	0.75282	10.9134	0.0275551	4.26909	0.118299	0.454255	0.500321	0.535457	0.765116	0.87195	0.90284	0.178167	0.408759	0.780933	0.908431	FALSE			0
1073	Oip5	0.741192	1.06064e-09	0.379759	0.0262224	0.417124	0.0218411	-0.294254	0.224143	0.317237	0.0522001	-0.16095	0.497918	-0.523596	0.0269687	0.357277	0.287753	1.46193	1.51759	1.37333	9.8921	0.042285	1.5569	0.459116	6.06403	0.194417	5.39456	0.0673887	1.13474	0.286766	1.14553	0.563963	0.231578	0.756461	0.524183	0.30308	0.624361	0.81642	FALSE			0
1074	Nusap1	2.27997	1.70463e-40	0.0593161	0.805279	-0.158102	0.537156	0.227629	0.504347	0.425179	0.0646718	-0.298457	0.372198	-0.0158453	0.962092	0.235752	0.618444	1.06111	0.853762	1.52986	3.4775	0.481308	2.44639	0.294289	8.80782	0.0660866	0.432416	0.805568	0.24914	0.617681	0.834838	0.658745	0.770061	0.631352	0.299479	0.925091	0.844065	0.862576	FALSE			0
1075	Ndufaf1	1.86026	4.45098e-39	0.45343	0.0233871	-0.00296837	0.988879	0.0223797	0.937057	0.133764	0.4844	-0.056913	0.837798	-0.4785	0.0842312	0.233363	0.553117	1.5737	0.997036	1.14312	26.3304	2.71418e-05	0.887829	0.64152	4.36291	0.359114	3.76424	0.152267	0.353282	0.552261	0.445433	0.800342	0.000839044	0.854612	0.686052	0.464144	0.810351	0.922871	TRUE	Unique	Organ	1
1076	Rtf1	4.62656	0	0.212463	0.128941	0.216125	0.146912	-0.145492	0.463086	-0.30975	0.0206511	-0.0150828	0.938193	-0.0862446	0.656457	0.131442	0.633026	1.23672	1.24126	0.73363	6.52903	0.16297	0.54616	0.761032	22.8582	0.000135161	0.25244	0.881421	0.228972	0.632287	0.364371	0.833447	0.480726	0.906336	0.00316819	0.955934	0.850742	0.936461	TRUE	Unique	Epo	1
1077	Rpap1	1.09972	6.81398e-17	0.268647	0.146832	0.458586	0.0200216	-0.428417	0.1025	0.399381	0.0241312	-0.323095	0.20938	-0.527899	0.0396332	0.516835	0.155956	1.30819	1.58184	1.4909	2.98326	0.56063	2.7988	0.246745	5.8807	0.208237	4.24909	0.119487	2.02078	0.155159	2.14879	0.341504	0.814589	0.583924	0.540736	0.411014	0.468937	0.672411	FALSE			0
1078	Mga	4.0643	9.91768e-211	0.0123325	0.946693	0.0277283	0.887725	0.233932	0.370752	-0.931622	1.28705e-07	0.432958	0.0912876	0.366019	0.152102	-0.386035	0.287395	1.01241	1.02812	0.393914	10.7571	0.0294334	1.17104	0.556816	52.3741	1.15206e-10	2.065	0.356116	1.13643	0.286408	2.89535	0.235116	0.185786	0.812756	1.76188e-08	0.683919	0.624093	0.572075	TRUE	Unique	Epo	1
1081	Ehd4	1.68456	5.01849e-33	0.303048	0.12559	0.481395	0.0223024	-0.249172	0.374093	-0.380559	0.0443179	0.650891	0.0179441	-0.246115	0.369293	-0.202179	0.603444	1.35398	1.61833	0.683479	34.126	7.02129e-07	3.59681	0.165562	16.7264	0.00218444	3.45052	0.178127	0.271004	0.602659	8.2735	0.0159747	3.845e-05	0.48446	0.0291428	0.501648	0.836733	0.123916	TRUE	Unique	Organ	1
1082	Vps39	1.36711	3.29444e-27	0.038585	0.828303	-0.0210011	0.911725	-0.138759	0.582018	-0.444293	0.00902859	-0.00934472	0.969858	0.344908	0.161762	0.0396245	0.909861	1.03934	0.979218	0.641278	0.558922	0.967517	0.471716	0.789893	13.6887	0.0083578	4.36703	0.112645	0.0128741	0.909663	0.0164476	0.99181	0.987519	0.91857	0.0786066	0.39884	0.966597	0.996819	FALSE			0
1084	Ganc	1.1778	4.26581e-23	-0.0245904	0.883154	-0.116333	0.513749	-0.0583176	0.805689	-0.464337	0.00371247	0.106011	0.648515	0.444811	0.0550173	0.105183	0.749299	0.97571	0.890179	0.628552	1.15606	0.885279	0.103092	0.94976	14.3547	0.00624508	9.23956	0.00985496	0.102569	0.748768	1.03423	0.596238	0.957331	0.980938	0.0638535	0.0883179	0.900942	0.833188	FALSE			0
1089	Haus2	1.40813	1.55323e-27	0.00853063	0.962634	-0.185837	0.337808	0.163618	0.525981	-0.356949	0.0404095	0.474195	0.0610026	0.203974	0.418826	-0.302419	0.398538	1.00857	0.830409	0.699808	12.2763	0.0154105	0.717161	0.698667	5.33748	0.254389	0.806851	0.668028	0.715742	0.397544	3.98231	0.136538	0.120835	0.879247	0.592105	0.866982	0.71419	0.439695	FALSE			0
1091	Cdan1	1.19473	4.13263e-23	0.0327124	0.84711	0.0996443	0.581232	-0.276055	0.250842	-0.259633	0.109608	0.089986	0.702787	-0.194421	0.408215	0.356954	0.284861	1.03325	1.10478	0.771334	4.20138	0.379438	1.44648	0.485178	10.6866	0.030322	1.15929	0.560098	1.14844	0.283876	3.73912	0.154192	0.70135	0.772578	0.189228	0.814303	0.621444	0.467279	FALSE			0
1093	Ubr1	3.2363	1.56741e-117	0.16559	0.401626	0.0444839	0.832412	0.203246	0.46751	-0.518767	0.00601041	0.119607	0.662959	0.457392	0.0945193	-0.466162	0.230052	1.18009	1.04549	0.595254	6.43606	0.168864	1.48601	0.475682	16.2365	0.00271771	2.80687	0.245751	1.44633	0.229118	1.78689	0.409244	0.488989	0.766053	0.0343794	0.583047	0.565754	0.723107	FALSE			0
1099	Tubgcp4	2.03161	7.404e-46	0.306271	0.127476	0.169425	0.428449	-0.236039	0.407107	-0.385744	0.0447473	-0.0928269	0.739641	0.0325981	0.906797	0.358337	0.36469	1.35835	1.18462	0.679945	6.67273	0.154227	0.889818	0.640882	12.8913	0.0118195	1.96198	0.374941	0.825119	0.363688	1.01551	0.601846	0.46729	0.854541	0.100478	0.698226	0.689837	0.836344	FALSE			0
1100	Trp53bp1	1.36318	1.67619e-24	0.195127	0.298299	0.203759	0.307707	-0.0545507	0.837406	-0.0430965	0.810193	-0.354475	0.17405	-0.261835	0.3138	0.403239	0.274574	1.21547	1.226	0.957819	3.52001	0.474843	1.90439	0.385894	9.11661	0.05825	1.31121	0.519127	1.19863	0.273596	1.88991	0.388697	0.765681	0.705799	0.278988	0.792409	0.611317	0.707839	FALSE			0
1101	Ppip5k1	0.428647	2.31876e-05	0.290321	0.0414994	0.426444	0.00492057	-0.505529	0.0122407	0.051997	0.702667	-0.0179046	0.927935	-0.271622	0.168675	0.465946	0.0962981	1.33686	1.5318	1.05337	13.23	0.0102049	6.33402	0.0421294	5.34135	0.254031	2.85965	0.239351	2.77591	0.0956925	5.13064	0.0768944	0.0906082	0.231214	0.591807	0.57599	0.366124	0.326455	FALSE			0
1105	Hypk	3.03925	4.44211e-113	0.617051	0.00110128	0.431754	0.0319955	-0.113837	0.670921	0.469024	0.00950381	-0.227987	0.385719	-0.963184	0.000236618	0.220701	0.552974	1.85345	1.53996	1.59843	29.5041	6.17449e-06	0.35355	0.837968	22.616	0.000151071	21.3897	2.26614e-05	0.353537	0.552118	0.75633	0.685117	0.000246074	0.938187	0.00347828	0.000723424	0.810351	0.873201	TRUE	Shared	Organ, Epo, IL17_and_Epo	3
1106	Mfap1b	1.0006	1.33105e-17	0.109352	0.506769	0.129099	0.461675	-0.223379	0.33852	-0.33672	0.0325735	0.177759	0.437528	0.13996	0.539712	0.151005	0.641208	1.11555	1.1378	0.714109	6.01932	0.19771	1.02391	0.599324	7.60933	0.106984	1.98372	0.370886	0.218112	0.640482	2.66827	0.263387	0.528206	0.834723	0.388717	0.695566	0.854404	0.601165	FALSE			0
1107	Mfap1a	1.82711	1.32936e-40	0.259095	0.178437	-0.139936	0.494896	-0.0668331	0.806488	-0.300828	0.102375	-0.264687	0.322702	-0.0813805	0.760344	0.609319	0.107713	1.29576	0.869414	0.740205	11.1739	0.0246778	4.33596	0.114409	15.1116	0.00447531	3.96078	0.138015	2.59704	0.107064	2.64071	0.26704	0.165878	0.401889	0.0498794	0.441676	0.388816	0.60508	FALSE			0
1109	Casc4	2.70015	1.81575e-74	0.000408229	0.998434	-0.463048	0.0364943	0.486246	0.0988798	-0.285251	0.151504	0.100385	0.728366	0.240755	0.403373	0.119165	0.770818	1.00041	0.629363	0.751825	18.0767	0.00119221	7.29253	0.0260884	3.65159	0.455206	2.24292	0.325804	0.0852317	0.770329	0.698805	0.705109	0.0183147	0.171994	0.753998	0.659258	0.910456	0.882241	FALSE			0
1111	Eif3j1	4.27847	3.80533e-281	0.532288	0.00152226	-0.310284	0.082616	0.19656	0.408659	-0.777927	1.26974e-06	-0.0900776	0.699513	0.195506	0.400672	0.0207742	0.949848	1.70282	0.733239	0.459357	52.2609	1.21661e-10	1.58877	0.45186	76.577	9.2421e-16	1.56342	0.457622	0.00397358	0.949738	0.237936	0.887836	1.8456e-08	0.751316	3.26481e-13	0.755505	0.980938	0.958443	TRUE	Shared	Organ, Epo	2
1112	Spg11	0.984477	2.89982e-15	0.309714	0.0773017	0.479316	0.0102386	-0.404298	0.103632	0.183061	0.274969	-0.465756	0.0559798	-0.693401	0.00431115	0.853167	0.013373	1.36304	1.61497	1.20089	7.27594	0.122005	6.18522	0.0453834	12.7171	0.0127442	8.59124	0.0136281	6.13575	0.0132475	6.18909	0.0452957	0.415255	0.241199	0.105983	0.110978	0.108902	0.240861	FALSE			0
1114	B2m	5.74072	0	0.0233793	0.805243	0.0894648	0.375541	0.0123749	0.926613	-0.306968	0.000712317	-0.0269367	0.838061	-0.398696	0.0024078	0.176776	0.343286	1.02365	1.09359	0.735674	4.33601	0.362437	2.15347	0.340707	112.547	2.08322e-23	12.0313	0.00244023	0.901865	0.342282	1.33578	0.512788	0.688868	0.671686	1.45137e-20	0.0316951	0.673017	0.78906	TRUE	Unique	Epo	1
1115	Sord	2.85423	3.2532e-82	-0.792689	0.000148332	0.109585	0.622308	-0.274975	0.352994	0.299551	0.133889	-0.0103921	0.971457	-0.123684	0.669213	0.337406	0.411724	0.452626	1.11582	1.34925	68.6572	4.35929e-14	0.914397	0.633055	11.059	0.0259088	0.722052	0.696961	0.676669	0.410736	1.27046	0.529815	1.24717e-11	0.851109	0.171348	0.878454	0.724121	0.79765	TRUE	Unique	Organ	1
1120	Sqrdl	0.348226	1.37279e-09	-0.178653	0.0270544	-0.0507484	0.555331	0.108596	0.342926	-0.255148	0.000963172	0.195983	0.0810345	0.225394	0.0441167	-0.352334	0.0266727	0.836396	0.950518	0.774802	14.1283	0.00689665	5.80047	0.0550103	17.2382	0.00173742	5.33297	0.069496	4.92689	0.0264419	4.99079	0.0824637	0.068532	0.270152	0.0244627	0.308865	0.173564	0.338765	FALSE			0
1125	Eid1	3.33752	2.51999e-127	-0.200633	0.304747	0.221842	0.286523	0.171413	0.536031	-0.129192	0.489597	0.530556	0.0508825	0.260868	0.335504	-0.839991	0.0289478	0.818213	1.24837	0.878805	7.37476	0.11736	6.6806	0.0354264	5.97503	0.201021	5.4433	0.0657662	4.78549	0.0287005	5.12037	0.0772904	0.40701	0.207892	0.531724	0.298567	0.182823	0.32732	FALSE			0
1126	Secisbp2l	1.09515	1.61049e-18	0.377512	0.0313176	0.29329	0.116194	-0.494234	0.0466688	-0.0852451	0.611242	-0.137399	0.572933	-0.401005	0.0988251	0.299176	0.385762	1.45865	1.34083	0.918287	7.1754	0.126904	4.6363	0.0984557	13.1764	0.0104452	2.90781	0.233656	0.755425	0.384764	0.76026	0.683773	0.423833	0.371706	0.092022	0.570551	0.70512	0.872707	FALSE			0
1128	Galk2	1.36659	3.19156e-25	-0.142945	0.440164	0.056251	0.775426	0.0176386	0.946405	-0.298819	0.0915815	0.299468	0.244668	0.133479	0.602913	0.188924	0.604042	0.866801	1.05786	0.741694	5.96594	0.201707	0.675466	0.713386	6.91916	0.140222	1.83199	0.400119	0.27011	0.603258	4.95786	0.0838331	0.532471	0.885548	0.445321	0.716017	0.836923	0.341778	FALSE			0
1129	Dtwd1	1.92624	9.02309e-43	0.00656772	0.97348	0.247531	0.239308	0.0563788	0.840385	-0.34586	0.0672001	0.459989	0.0939307	-0.247445	0.366023	-0.0841017	0.828683	1.00659	1.28086	0.707611	11.4033	0.0223865	0.0513604	0.974647	13.958	0.00743021	2.26977	0.321459	0.0470315	0.828312	4.68827	0.09593	0.155647	0.990055	0.0722501	0.655428	0.934418	0.366511	FALSE			0
1132	Gabpb1	1.49006	4.03516e-27	0.358306	0.0650972	0.258614	0.211156	-0.138204	0.615576	-0.0018386	0.992104	-0.278929	0.301585	-0.407818	0.129711	0.748291	0.0502063	1.4309	1.29513	0.998163	18.3877	0.00103635	5.56491	0.0618863	6.5975	0.15875	3.88423	0.1434	3.84742	0.0498225	4.09344	0.129158	0.0164684	0.28883	0.474133	0.450611	0.255228	0.427947	FALSE			0
1134	Usp8	2.89814	4.74596e-94	0.362272	0.0673853	0.487809	0.0207153	-0.294322	0.29429	-0.068479	0.717734	-0.157035	0.568409	-0.294633	0.282991	0.148149	0.703777	1.43659	1.62874	0.933813	4.72459	0.316741	1.39797	0.497089	8.54837	0.0734346	1.43891	0.487019	0.145205	0.70316	0.327803	0.848826	0.651911	0.779105	0.318648	0.773585	0.881196	0.942531	FALSE			0
1135	Usp50	0.73652	2.73883e-13	0.216142	0.127245	0.0837063	0.579103	-0.311298	0.121105	-0.266084	0.0496558	-0.0302557	0.877941	-0.101088	0.60671	0.331534	0.234402	1.24128	1.08731	0.766375	6.90978	0.140733	2.42296	0.297756	15.0643	0.00456965	1.62707	0.443288	1.41964	0.233462	2.36431	0.306617	0.446229	0.634802	0.0506831	0.746077	0.570424	0.642837	FALSE			0
1141	Itpripl1	0.608112	1.76744e-11	0.00879406	0.944863	-0.099937	0.460432	0.0936563	0.603193	-0.28863	0.0176335	0.170563	0.334549	0.220476	0.210792	-0.0452311	0.856511	1.00883	0.904894	0.749289	6.24988	0.181248	0.349588	0.83963	6.99958	0.13591	2.54934	0.279523	0.032839	0.856199	1.43829	0.48717	0.506012	0.938933	0.438972	0.61696	0.946073	0.773652	FALSE			0
1147	Dusp2	0.612727	3.23719e-10	0.202992	0.138505	0.402273	0.00583114	-0.222261	0.252322	-0.240237	0.0668015	-0.0873426	0.646553	-0.408576	0.0314019	0.0946668	0.725455	1.22506	1.49522	0.786441	2.99714	0.558304	1.78294	0.410053	54.2033	4.77129e-11	7.33927	0.0254858	0.123867	0.724878	0.212671	0.899123	0.813518	0.723669	7.85571e-09	0.169551	0.890438	0.962849	TRUE	Unique	Epo	1
1148	Fahd2a	0.718321	9.7392e-10	0.252371	0.126591	0.547607	0.00185051	-0.402493	0.0855228	0.30087	0.0568863	-0.259837	0.257824	-0.729105	0.00144592	0.389896	0.230244	1.28707	1.72911	1.35103	3.18258	0.527749	2.97046	0.22645	13.8732	0.00771079	12.3207	0.00211147	1.44514	0.22931	1.6066	0.447848	0.796578	0.56252	0.0741917	0.0284034	0.565912	0.748731	FALSE			0
1153	Bub1	2.02296	5.05599e-41	0.28003	0.186641	-0.261845	0.246162	0.270142	0.368603	0.203698	0.315212	0.128704	0.662366	0.269479	0.359047	-0.141735	0.734033	1.32317	0.76963	1.22593	19.2906	0.000689059	1.00943	0.603679	13.4357	0.00933178	1.03156	0.597036	0.115947	0.733472	0.193452	0.907805	0.0119726	0.837025	0.0849735	0.833413	0.894423	0.966144	FALSE			0
1155	Bcl2l11	1.38148	3.68066e-23	1.04258	1.03479e-07	0.461669	0.0269176	-0.186568	0.501619	-0.166581	0.374108	-0.591228	0.0299622	-0.40043	0.140258	0.169298	0.660535	2.83652	1.58672	0.846554	57.549	9.48924e-12	0.457636	0.795473	50.6388	2.65582e-10	2.89896	0.234693	0.193717	0.659841	7.12132	0.02842	1.80759e-09	0.920772	3.77041e-08	0.571544	0.863061	0.181675	TRUE	Shared	Organ, Epo	2
1157	Tmem87b	1.02307	7.86497e-20	0.0649891	0.680473	0.120463	0.473426	-0.321654	0.150298	-0.41255	0.00627147	0.0477173	0.827795	0.0346087	0.874238	0.215492	0.487605	1.06715	1.12802	0.66196	3.35532	0.500216	2.32096	0.313336	18.9822	0.000792312	1.31824	0.517306	0.483872	0.486674	1.48876	0.475029	0.78085	0.649271	0.0133485	0.791362	0.773311	0.765816	FALSE			0
1158	Zc3h8	1.17553	1.97945e-20	0.339259	0.0572443	0.280982	0.139131	-0.300317	0.23487	-0.266587	0.118249	-0.00725614	0.976659	-0.228376	0.355597	0.441676	0.208269	1.40391	1.32443	0.765989	14.9485	0.00480914	1.75505	0.415811	12.5486	0.0137057	1.59252	0.451013	1.58972	0.207367	3.07089	0.21536	0.052687	0.727218	0.111366	0.750836	0.539587	0.550089	FALSE			0
1162	Polr1b	1.75721	4.32821e-35	0.62105	0.00189102	0.4443	0.0368471	-0.4148	0.143064	-0.100458	0.599287	-0.236974	0.393745	-0.418269	0.131007	0.218953	0.577678	1.86088	1.5594	0.904423	15.6241	0.00356742	2.66989	0.263172	17.4986	0.00154596	2.80048	0.246538	0.311347	0.576855	0.734623	0.692594	0.0421718	0.600968	0.0223854	0.583756	0.823241	0.876524	FALSE			0
1164	Slc20a1	1.24568	1.61603e-21	0.118597	0.518845	0.629352	0.00130331	-0.349777	0.179333	-0.282151	0.108563	0.350564	0.170099	-0.372731	0.143381	0.18516	0.608658	1.12592	1.87639	0.75416	11.9364	0.0178306	2.24219	0.325923	15.7895	0.00331502	2.68494	0.2612	0.263272	0.607881	6.28115	0.0432578	0.133336	0.659259	0.0399092	0.59922	0.838951	0.234601	FALSE			0
1165	Ckap2l	2.05369	4.25489e-40	0.163272	0.453578	-0.139174	0.548512	0.319559	0.300558	0.54062	0.00947085	-0.277759	0.359015	0.00969418	0.97438	-0.0808595	0.850349	1.17736	0.870076	1.71707	6.09867	0.191899	1.72312	0.422502	15.345	0.00403664	0.0559944	0.972391	0.0357546	0.850023	2.24818	0.324948	0.520459	0.731872	0.0462174	0.989127	0.943145	0.658557	FALSE			0
1167	Stk35	0.965798	2.92268e-19	0.0869568	0.565621	-0.173834	0.280745	0.217808	0.309823	-0.438867	0.00243301	-0.010627	0.959715	0.154883	0.460191	0.34135	0.251627	1.09085	0.840437	0.644767	23.5287	9.9266e-05	8.37729	0.0151668	21.4323	0.000259914	6.07364	0.0479873	1.31957	0.250669	2.47549	0.290037	0.00244887	0.119497	0.0054279	0.249704	0.588105	0.627537	TRUE	Shared	Organ, Epo	2
1172	Vps16	2.06548	2.91706e-46	0.0364009	0.857944	0.243511	0.260769	0.186566	0.517343	-0.00396335	0.983743	-0.0250727	0.929324	-0.337826	0.230566	0.105652	0.791717	1.03707	1.27572	0.996044	3.63567	0.457551	1.53393	0.464419	4.6139	0.329255	2.11375	0.347539	0.070046	0.79127	0.0892706	0.956346	0.755505	0.759742	0.662078	0.677401	0.919152	0.983071	FALSE			0
1173	Ptpra	3.18866	3.18248e-110	-0.253725	0.206799	0.0413514	0.846777	0.121617	0.669339	-0.215778	0.261654	0.116115	0.677681	-0.331371	0.234071	0.451739	0.253232	0.775905	1.04222	0.805914	7.59624	0.10754	4.5666	0.101947	8.90475	0.063525	1.60622	0.447933	1.31068	0.252272	4.30592	0.11614	0.389701	0.378384	0.293096	0.748757	0.590099	0.405044	FALSE			0
1175	Ubox5	0.778737	2.53666e-13	-0.067646	0.651227	0.286472	0.0721812	0.0734338	0.729089	-0.225508	0.115114	0.0416627	0.841247	-0.181361	0.381729	0.147915	0.615341	0.934591	1.33172	0.798111	2.07858	0.721309	1.30009	0.522021	13.5916	0.00871913	0.794061	0.672314	0.253568	0.614574	0.871974	0.646626	0.889022	0.793681	0.0809243	0.86848	0.842394	0.856933	FALSE			0
1177	Ddrgk1	3.54389	1.08763e-157	0.110331	0.55357	0.407896	0.0396872	-0.346762	0.188826	0.0212904	0.904861	-0.0808933	0.754675	-0.293232	0.255807	0.212001	0.562829	1.11665	1.50365	1.02152	2.32972	0.675364	2.01566	0.365011	2.85981	0.581553	1.39446	0.497964	0.336278	0.561985	0.354907	0.8374	0.869292	0.690599	0.82546	0.779592	0.815553	0.937946	FALSE			0
1178	Itpa	2.26186	3.43965e-55	0.14281	0.482256	-0.225823	0.29669	0.280221	0.330511	-0.378291	0.0516444	0.624546	0.0270523	0.311023	0.26938	-0.271946	0.496391	1.15351	0.797859	0.685031	35.5527	3.57634e-07	0.951723	0.62135	7.46979	0.113049	1.2439	0.536895	0.464629	0.495469	6.45767	0.0396035	2.1529e-05	0.846356	0.399686	0.802033	0.77817	0.22238	TRUE	Unique	Organ	1
1180	Atrn	1.92231	4.61215e-42	0.230938	0.245576	0.0615385	0.771358	0.0135167	0.961745	-0.355044	0.0619781	-0.169678	0.539371	-0.133605	0.627796	0.307715	0.431586	1.25978	1.06347	0.701142	6.9428	0.138942	1.40873	0.494422	19.6439	0.000587064	0.630693	0.729536	0.621178	0.43061	0.627935	0.730543	0.44313	0.777658	0.010565	0.892909	0.737663	0.893291	FALSE			0
1183	Cenpb	2.58828	6.14789e-67	-0.018494	0.930004	-0.193886	0.387106	0.206195	0.489454	0.267789	0.183582	0.252377	0.38849	-0.269677	0.355262	-0.195835	0.636344	0.981676	0.823752	1.30707	3.57923	0.465934	0.48108	0.786203	7.85803	0.0969193	3.37295	0.185171	0.224529	0.635611	0.784158	0.675651	0.760504	0.916924	0.368569	0.511635	0.852028	0.869442	FALSE			0
1187	Pank2	3.23545	2.53423e-117	0.138797	0.482329	0.445862	0.0340399	-0.388113	0.1656	-0.429481	0.0230307	-0.0434529	0.874272	-0.164869	0.546974	0.380021	0.328168	1.14889	1.56184	0.650847	2.54301	0.63695	1.9307	0.38085	21.5969	0.000241056	0.974951	0.614175	0.960082	0.327166	1.52883	0.465606	0.852534	0.702359	0.0050792	0.842104	0.660256	0.760233	TRUE	Unique	Epo	1
1188	Rnf24	0.746427	8.53396e-17	0.0529814	0.674337	-0.386851	0.00395701	0.1459	0.41412	-0.419174	0.000509158	-0.0583534	0.739171	0.518313	0.00300846	-0.0584763	0.813624	1.05441	0.679192	0.65759	3.1139	0.538948	0.92894	0.628468	26.7383	2.24539e-05	15.6242	0.000404808	0.0558243	0.813222	0.556266	0.757196	0.803419	0.849266	0.000718018	0.00783208	0.928412	0.90484	TRUE	Shared	Epo, IL17_and_Epo	2
1189	Smox	0.752666	9.4323e-13	0.0714441	0.629854	0.149307	0.344194	0.126171	0.548063	-0.289011	0.041519	0.0414262	0.840671	0.15974	0.436755	-0.507513	0.0818166	1.07406	1.16103	0.749004	6.16011	0.187506	3.92695	0.14037	24.8813	5.31503e-05	3.43861	0.17919	3.03928	0.081272	5.15671	0.0758989	0.514635	0.445628	0.00148118	0.502996	0.336178	0.324171	TRUE	Unique	Epo	1
1191	Slc23a2	0.936906	1.27227e-18	-0.351114	0.0188878	-0.0207157	0.896494	0.39178	0.0644836	-0.461626	0.00125001	0.470607	0.0235863	0.248118	0.231161	-0.378845	0.19786	0.703903	0.979497	0.630258	7.13047	0.129152	3.43403	0.179601	13.1672	0.0104872	1.83263	0.39999	1.66466	0.196975	5.33474	0.0694347	0.427946	0.503516	0.0923125	0.715983	0.527052	0.308757	FALSE			0
1192	Tmem230	1.12612	1.5418e-17	0.37515	0.0434199	0.384245	0.0520405	-0.382697	0.145935	0.276739	0.11931	-0.513361	0.0467833	-0.537089	0.0369032	0.748421	0.0405467	1.45521	1.4685	1.31882	6.30419	0.177554	4.20945	0.121879	6.01257	0.198212	5.03379	0.0807099	4.20852	0.0402215	4.79431	0.0909763	0.500779	0.415145	0.528885	0.335206	0.22467	0.356992	FALSE			0
1193	Pcna	3.43901	2.79357e-131	0.130019	0.5121	0.22741	0.28153	0.102011	0.716604	-0.152573	0.421215	0.157738	0.567205	-0.250443	0.362105	0.0842144	0.829109	1.13885	1.25534	0.858496	10.2028	0.0371466	0.607753	0.737952	5.47905	0.241577	1.19565	0.550006	0.0467939	0.828739	1.09988	0.576985	0.213759	0.895999	0.578387	0.80919	0.934563	0.823241	FALSE			0
1196	Gpcpd1	1.59252	9.78963e-31	-0.186632	0.33671	0.167816	0.417198	0.32749	0.234156	-0.0785475	0.672491	-0.000759464	0.997756	-0.385455	0.152146	-0.0117287	0.975517	0.829749	1.18272	0.924458	2.92271	0.570842	2.8443	0.241195	12.4797	0.0141186	4.20759	0.121993	0.000945991	0.975463	0.00214971	0.998926	0.820228	0.577841	0.113679	0.415255	0.990421	0.99943	FALSE			0
1198	Trmt6	3.46773	1.08547e-141	0.196418	0.307283	0.184627	0.367437	0.0992624	0.715762	-0.155752	0.397315	0.25322	0.343701	-0.277005	0.298737	-0.209465	0.579961	1.21704	1.20277	0.855771	12.6042	0.0133807	0.310108	0.856369	10.4018	0.0341775	4.37223	0.112353	0.307625	0.579141	0.927109	0.629044	0.10959	0.94615	0.203637	0.398592	0.824341	0.849331	FALSE			0
1200	Crls1	2.13398	1.44371e-50	0.222094	0.268295	0.0628035	0.76876	0.285552	0.315141	-0.493296	0.0101487	0.216128	0.438341	0.071434	0.7972	-0.421671	0.285348	1.24869	1.06482	0.610611	15.1384	0.00442253	1.26129	0.532248	23.3203	0.000109269	1.63514	0.441504	1.14612	0.284363	1.14693	0.563569	0.0494376	0.799265	0.00265302	0.745006	0.621836	0.816243	TRUE	Unique	Epo	1
1201	Tmx4	2.61436	2.46682e-72	0.203267	0.319905	0.288965	0.184177	-0.51444	0.0756332	-0.352703	0.0711572	-0.266418	0.348306	-0.367217	0.194675	0.902426	0.0247873	1.2254	1.33504	0.702786	6.12548	0.189971	5.10709	0.0778054	24.7473	5.6551e-05	5.21436	0.0737421	5.05392	0.0245703	5.89415	0.0524931	0.518064	0.328644	0.00155294	0.319261	0.165485	0.262773	TRUE	Unique	Epo	1
1203	Plcb4	2.27482	1.44132e-53	-0.378661	0.0681239	0.278611	0.207464	0.0415767	0.887587	-0.404058	0.0418347	0.286072	0.321465	-0.235662	0.412577	-0.232477	0.569153	0.684778	1.32129	0.667606	8.18073	0.0851777	0.476153	0.788142	22.4169	0.000165537	3.29083	0.192933	0.325504	0.568318	1.02159	0.60002	0.34511	0.917635	0.00374941	0.52202	0.818897	0.835211	TRUE	Unique	Epo	1
1204	Mkks	2.07363	3.92379e-48	0.191991	0.337094	0.170892	0.422284	0.274629	0.332513	-0.478051	0.0124546	0.167325	0.547267	-0.061201	0.825214	-0.0147515	0.970093	1.21166	1.18636	0.619991	20.0666	0.000484509	1.85284	0.395969	19.8363	0.000537958	0.123255	0.940233	0.00141183	0.970027	0.665333	0.717009	0.0090394	0.71296	0.00986536	0.977519	0.988425	0.887411	TRUE	Shared	Organ, Epo	2
1207	Tasp1	2.19892	8.43785e-51	0.186368	0.366184	0.334223	0.128011	-0.26032	0.37303	-0.254773	0.196507	-0.0581298	0.839315	0.0669145	0.814859	0.73909	0.0685073	1.20487	1.39685	0.775092	10.6872	0.0303136	3.69972	0.157259	10.8994	0.0277182	7.90393	0.0192169	3.33004	0.0680253	5.68287	0.058342	0.189207	0.471966	0.178699	0.140056	0.304922	0.279245	FALSE			0
1208	Esf1	4.10905	4.45473e-253	0.334914	0.0488609	0.167125	0.355921	-0.00466621	0.984547	-0.591906	0.000272836	0.167065	0.479633	-0.0920072	0.696126	0.116063	0.728595	1.39782	1.1819	0.553272	30.8404	3.29973e-06	0.231875	0.890531	41.1551	2.49628e-08	0.163509	0.921498	0.120934	0.728024	1.93811	0.379441	0.000144855	0.959356	2.13198e-06	0.970911	0.892166	0.70135	TRUE	Shared	Organ, Epo	2
1211	Kif16b	2.12847	7.67946e-49	-0.0648449	0.750284	0.0830837	0.701734	0.0626382	0.82823	-0.538086	0.00575863	0.200951	0.477984	0.246602	0.382372	-0.159846	0.69004	0.937213	1.08663	0.583865	0.621957	0.960593	0.170043	0.918493	13.9788	0.00736314	0.85961	0.650636	0.159737	0.689399	0.526704	0.768471	0.985126	0.96979	0.0717997	0.859093	0.8752	0.909738	FALSE			0
1212	Snrpb2	2.97668	2.36567e-106	0.757506	7.35281e-05	0.308142	0.129864	-0.146721	0.587858	0.12031	0.510323	-0.438122	0.0990208	-0.440122	0.096419	0.292812	0.435977	2.13295	1.36089	1.12785	35.052	4.53244e-07	0.610192	0.737053	12.3055	0.0152186	3.07954	0.214431	0.609427	0.435004	3.03052	0.219751	2.64573e-05	0.895691	0.119779	0.548995	0.740788	0.555142	TRUE	Unique	Organ	1
1213	Dstn	3.61408	1.98577e-183	0.527998	0.00269001	0.687285	0.000243605	-0.786756	0.00159937	0.832865	7.44106e-07	-0.774241	0.0015458	-1.1666	1.70444e-06	1.12248	0.0011821	1.69553	1.98831	2.2999	13.5421	0.00890938	11.9291	0.00256815	28.1005	1.19014e-05	22.8913	1.06961e-05	10.534	0.00117197	12.0581	0.0024078	0.0822155	0.0329416	0.000421212	0.000386985	0.0180888	0.0313931	TRUE	Shared	Epo, IL17_and_Epo	2
1214	Rrbp1	4.36488	6.81611e-302	0.197383	0.232301	0.154443	0.380072	-0.177289	0.448948	-0.279196	0.0773169	0.150197	0.513186	-0.340068	0.13748	0.264718	0.415471	1.21821	1.16701	0.756391	13.6463	0.00851396	0.726662	0.695356	19.3145	0.000681624	2.32129	0.313285	0.665897	0.414486	3.69328	0.157766	0.0796192	0.877717	0.0118721	0.649201	0.726519	0.472771	FALSE			0
1216	Mgme1	1.57675	4.343e-30	-0.028815	0.882239	0.164606	0.426766	0.159626	0.562493	0.110402	0.552917	0.197211	0.465783	-0.297396	0.269851	-0.10709	0.779595	0.971596	1.17893	1.11673	2.67125	0.614255	0.37619	0.828536	4.00876	0.404821	3.44648	0.178487	0.0786586	0.779123	0.645448	0.724174	0.842146	0.934505	0.719414	0.502183	0.914151	0.89011	FALSE			0
1218	Polr3f	1.73593	3.89669e-37	-0.157589	0.411021	0.0467907	0.818675	0.518184	0.0564164	-0.29059	0.112978	0.299069	0.261691	-0.323712	0.222925	-0.242507	0.520172	0.854201	1.0479	0.747822	9.87984	0.0425011	4.76501	0.092319	21.7728	0.000222401	5.97577	0.050394	0.415331	0.519276	1.31001	0.519439	0.232406	0.359475	0.00475807	0.256807	0.792528	0.792556	TRUE	Unique	Epo	1
1220	Sec23b	1.92219	2.17606e-43	0.0546967	0.779845	0.321648	0.122643	-0.167777	0.545104	-0.480676	0.0102203	0.033852	0.900954	-0.224938	0.406745	0.505654	0.188995	1.05622	1.3794	0.618365	5.75077	0.21855	1.97468	0.372566	25.3665	4.24552e-05	1.75041	0.416777	1.73223	0.188126	3.95118	0.13868	0.55372	0.696876	0.00122252	0.728044	0.515341	0.442631	TRUE	Unique	Epo	1
1222	Dtd1	4.25151	4.18385e-304	0.0741241	0.643925	-0.0938804	0.582451	0.0311606	0.890925	-0.0947501	0.53675	0.0990221	0.656884	0.288404	0.194304	-0.278827	0.376794	1.07694	0.910392	0.9096	2.13222	0.711455	1.30477	0.520802	1.84844	0.763609	1.69317	0.428878	0.784417	0.375794	0.849575	0.653909	0.884983	0.793105	0.907749	0.736672	0.698877	0.860432	FALSE			0
1223	Slc24a3	2.55649	6.89126e-58	-0.782608	0.00047942	0.755212	0.00155183	-0.341259	0.282534	-0.0231346	0.914054	-0.0395733	0.898916	-0.655092	0.0348918	0.313298	0.477328	0.457212	2.12806	0.977131	66.1356	1.48313e-13	1.16798	0.557669	12.7047	0.0128123	5.65919	0.0590366	0.507123	0.476387	0.789206	0.673948	3.80871e-11	0.813267	0.106371	0.280956	0.766422	0.868861	TRUE	Unique	Organ	1
1224	Naa20	2.98914	3.47857e-99	0.20209	0.309401	0.222681	0.292833	0.0680105	0.809227	-0.693113	0.000267425	0.26175	0.343563	-0.23004	0.403675	0.261037	0.504505	1.22396	1.24942	0.500017	25.7336	3.5809e-05	1.53523	0.46412	43.3844	8.61137e-09	0.712813	0.700188	0.447359	0.503592	4.47932	0.106495	0.00105455	0.759477	8.38221e-07	0.879862	0.782839	0.387854	TRUE	Shared	Organ, Epo	2
1225	Crnkl1	2.84793	1.78572e-87	0.0856756	0.67142	-0.00272878	0.989876	-0.0494025	0.862943	-0.340225	0.0782002	0.274542	0.328118	-0.267914	0.338381	0.431412	0.27757	1.08945	0.997275	0.71161	18.1326	0.00116261	1.9583	0.37563	12.4906	0.0140529	1.25767	0.533212	1.18377	0.27659	7.2783	0.0262747	0.0179775	0.698745	0.113356	0.799833	0.61427	0.172935	FALSE			0
1226	Ralgapa2	2.68549	4.78125e-72	-0.104894	0.618015	0.152446	0.496095	0.0475442	0.873262	-0.537854	0.00750939	0.375072	0.19957	0.271475	0.351623	-0.0752479	0.855707	0.90042	1.16468	0.584	3.53285	0.472901	0.0349127	0.982695	9.37545	0.0523703	1.31913	0.517075	0.0332123	0.855392	2.7038	0.258748	0.764711	0.993523	0.262375	0.791269	0.945755	0.59702	FALSE			0
1227	Kiz	1.41956	3.31227e-25	-0.0891513	0.643149	0.312279	0.127471	-0.0206081	0.939751	0.105359	0.567013	0.0704587	0.792227	-0.428178	0.108286	0.115945	0.759385	0.914707	1.36654	1.11111	0.721223	0.948686	0.138121	0.93327	4.50167	0.342349	3.94217	0.139306	0.0942246	0.758874	0.555983	0.757303	0.980497	0.975311	0.673021	0.443748	0.905458	0.904862	FALSE			0
1229	Nxt1	2.78453	4.76408e-87	0.602841	0.00232563	0.678996	0.00127641	-0.510753	0.0686338	-0.323603	0.0874415	0.0323745	0.906346	-0.68771	0.0121707	0.771537	0.0475808	1.8273	1.9719	0.723537	42.2482	1.48179e-08	4.26095	0.118781	32.0492	1.86931e-06	6.3947	0.0408704	3.9378	0.0472124	8.54085	0.0139759	1.34818e-06	0.409768	8.95571e-05	0.226717	0.247175	0.11288	TRUE	Shared	Organ, Epo	2
1239	Apmap	1.14366	9.74236e-20	0.0310515	0.860633	0.256716	0.172812	0.101771	0.684665	-0.056692	0.737521	0.0731202	0.76614	-0.483638	0.0484288	0.431577	0.214824	1.03154	1.29268	0.944885	14.9355	0.00483692	5.06319	0.079532	9.46842	0.0504002	3.95258	0.138583	1.54475	0.213911	4.30439	0.116229	0.0528989	0.332412	0.256807	0.44248	0.548374	0.405106	FALSE			0
1240	Acss1	2.77154	6.17276e-80	0.318349	0.12194	0.348439	0.111855	-0.323992	0.266603	-0.292266	0.137647	-0.438133	0.125677	0.0283152	0.920911	0.788563	0.0514759	1.37486	1.41685	0.74657	5.78923	0.215451	3.98282	0.136503	16.4056	0.00252047	8.10399	0.0173876	3.80549	0.0510847	3.85377	0.145601	0.5501	0.439641	0.0324794	0.131197	0.258735	0.45351	FALSE			0
1241	Entpd6	1.26409	1.09227e-21	0.214992	0.247124	0.342679	0.0831781	-0.0731938	0.78095	-0.0658232	0.711027	0.0697621	0.787026	-0.215347	0.402777	-0.00674533	0.985273	1.23985	1.40872	0.936296	5.76171	0.217665	0.177539	0.915057	3.90871	0.418502	1.43873	0.487062	0.000342213	0.985241	0.132959	0.935682	0.553004	0.968634	0.729318	0.773612	0.994546	0.975941	FALSE			0
1242	Pygb	0.524894	2.40918e-07	0.0701905	0.623285	0.320415	0.0352113	-0.0375244	0.85297	0.0688233	0.61457	-0.145851	0.462771	-0.28933	0.143929	0.286561	0.30802	1.07271	1.3777	1.07125	2.18477	0.701819	1.67182	0.433479	3.25425	0.516213	2.14381	0.342356	1.04344	0.307023	1.04383	0.593382	0.880504	0.739721	0.790874	0.673021	0.643224	0.831699	FALSE			0
1244	Gins1	1.18889	7.79665e-19	0.370414	0.0495344	0.382232	0.0569929	-0.258418	0.333553	0.022499	0.900743	-0.0113567	0.965447	-0.264965	0.31062	0.16386	0.658756	1.44833	1.46555	1.02275	10.2257	0.0367925	1.07443	0.584373	1.91475	0.751436	1.1802	0.554273	0.19589	0.658059	0.340724	0.843359	0.212527	0.827069	0.902277	0.811399	0.862319	0.940194	FALSE			0
1245	Ninl	0.654623	7.1618e-08	0.46565	0.00642191	0.375933	0.0387824	-0.213107	0.378706	0.0960321	0.55676	-0.0258621	0.913284	-0.152396	0.519737	0.421427	0.209905	1.59305	1.45635	1.10079	32.0318	1.88468e-06	1.57943	0.453974	4.85945	0.302025	1.69243	0.429037	1.57834	0.208999	2.78801	0.24808	9.00946e-05	0.752952	0.638728	0.736696	0.541706	0.585205	TRUE	Unique	Organ	1
1246	Nsfl1c	2.75052	5.75741e-81	0.237854	0.241162	0.0548194	0.799721	0.279781	0.330546	-0.00322391	0.986748	-0.0303568	0.914299	-0.30931	0.271308	-0.170167	0.669923	1.26852	1.05635	0.996781	11.5915	0.0206625	1.10796	0.574658	9.25637	0.0550013	4.08605	0.129636	0.182486	0.669246	0.51764	0.771962	0.147101	0.822221	0.270152	0.428511	0.867415	0.911233	FALSE			0
1251	Csnk2a1	3.42187	7.74814e-139	0.245475	0.200633	-0.0466596	0.81929	0.222228	0.413556	-0.269192	0.142296	0.0950395	0.721503	-0.194668	0.46389	-0.039093	0.917487	1.27823	0.954412	0.763996	18.9155	0.000816573	1.16276	0.559127	13.6389	0.00854147	1.3033	0.521185	0.0107803	0.917306	0.171703	0.91773	0.0136719	0.813992	0.0797887	0.793236	0.969366	0.969496	FALSE			0
1252	Tbc1d20	1.58941	1.51011e-31	0.044555	0.815774	0.259313	0.202837	0.0735752	0.785987	-0.231416	0.205801	0.207652	0.434704	-0.161208	0.542925	-0.353969	0.346765	1.04556	1.29604	0.793409	2.33093	0.675143	1.23307	0.539812	14.3304	0.00631201	4.1048	0.128426	0.888955	0.345761	0.916097	0.632517	0.869219	0.803796	0.0643442	0.426575	0.67579	0.85084	FALSE			0
1253	Rbck1	2.88622	2.19685e-94	0.486197	0.0135344	0.248874	0.235169	-0.325728	0.24298	0.11905	0.527266	-0.0320104	0.90689	-0.327128	0.230478	0.302084	0.435441	1.62612	1.28258	1.12643	17.5987	0.00147805	1.3765	0.502455	1.81643	0.769475	1.45202	0.483836	0.610851	0.434468	0.988697	0.609968	0.0216127	0.782057	0.910093	0.771808	0.740378	0.839851	FALSE			0
1254	Sox12	1.04773	6.41131e-18	-0.271142	0.112397	0.193072	0.288386	-0.0279777	0.907964	-0.216493	0.185087	0.4141	0.081119	0.326695	0.167436	-0.141513	0.673632	0.762508	1.21297	0.805339	6.35828	0.173942	0.544449	0.761683	8.88815	0.0639569	2.51786	0.283957	0.178158	0.672961	4.37072	0.112437	0.49608	0.90672	0.294289	0.621445	0.868653	0.398592	FALSE			0
1255	Zcchc3	0.839906	9.03172e-14	0.101661	0.521055	0.0855483	0.612037	-0.128111	0.568186	-0.00414681	0.978166	0.145506	0.50876	-0.419802	0.0558093	0.529097	0.0895583	1.10701	1.08931	0.995862	21.0176	0.000314137	3.77863	0.151176	10.6086	0.0313333	3.91482	0.141224	2.89273	0.0889802	9.8107	0.00740685	0.00636249	0.46217	0.192972	0.447069	0.352983	0.0720975	TRUE	Unique	Organ	1
1256	H13	2.76623	2.69776e-82	0.156905	0.438201	0.397096	0.0653803	-0.190906	0.505613	0.11948	0.5371	-0.322123	0.252218	-0.571701	0.0414878	0.669646	0.0925999	1.16988	1.4875	1.12691	3.93656	0.414659	3.4593	0.177347	6.63758	0.156325	4.28988	0.117075	2.83886	0.0920092	2.84263	0.241396	0.726637	0.500506	0.470741	0.406677	0.358782	0.578142	FALSE			0
1258	Tpx2	2.78529	1.32536e-65	0.216373	0.344573	-0.217003	0.373321	0.370565	0.253284	0.510389	0.0197528	-0.250778	0.430647	0.18072	0.568849	-0.133847	0.766309	1.24157	0.804928	1.66594	8.29813	0.0812481	1.88656	0.389349	17.6795	0.00142539	0.347603	0.840464	0.0887193	0.765812	2.08572	0.352445	0.336175	0.708364	0.0209925	0.939226	0.908652	0.681312	FALSE			0
1259	Pdrg1	3.53935	1.64476e-150	-0.125499	0.509907	-0.23389	0.248729	0.649924	0.0160176	-0.43612	0.0166523	0.517767	0.050476	0.198493	0.451912	-0.603199	0.107388	0.882057	0.791449	0.64654	18.2121	0.0011217	5.84961	0.0536751	10.563	0.0319399	2.89189	0.235524	2.60184	0.10674	3.9425	0.139282	0.0174994	0.266221	0.195194	0.572623	0.388252	0.44372	FALSE			0
1260	Tm9sf4	3.06437	9.42025e-105	0.285163	0.150265	0.605646	0.00411053	-0.638931	0.0229154	-0.405795	0.0323246	-0.0877598	0.750099	-0.577887	0.0353727	0.938324	0.0161172	1.32998	1.83244	0.666447	13.0577	0.0109975	6.41678	0.0404216	35.4715	3.71641e-07	6.13914	0.0464411	5.80635	0.0159684	9.61959	0.00814955	0.0955632	0.225267	2.22285e-05	0.244515	0.123902	0.0772288	TRUE	Unique	Epo	1
1262	Plagl2	1.34981	1.93183e-24	0.466027	0.0122346	0.849705	1.78601e-05	-0.564973	0.0320714	-0.272285	0.125915	-0.458833	0.0759766	-0.794778	0.00204477	0.947264	0.00963722	1.59365	2.33896	0.761637	11.2868	0.0235233	6.87987	0.0320668	59.9114	3.0279e-12	9.87017	0.00718986	6.71793	0.00954482	6.72387	0.034668	0.16095	0.195717	6.27626e-10	0.0706156	0.0862783	0.20539	TRUE	Unique	Epo	1
1263	Pofut1	1.54357	2.21362e-32	-0.0270878	0.882442	0.0317709	0.870604	0.154281	0.552242	-0.187918	0.283468	-0.292202	0.251145	-0.294383	0.246111	0.279024	0.438762	0.973276	1.03228	0.828683	4.18964	0.380948	3.36945	0.185495	22.6021	0.000152038	1.3543	0.508062	0.602067	0.43779	1.32494	0.515577	0.702401	0.512097	0.00349628	0.785956	0.742544	0.79035	TRUE	Unique	Epo	1
1265	Asxl1	4.2169	2.69909e-268	0.144589	0.393432	0.400957	0.0262397	-0.499295	0.0375397	-0.357448	0.0273957	-0.163552	0.487383	-0.1609	0.493087	0.797583	0.0167117	1.15556	1.49325	0.699459	8.03113	0.0904447	6.00669	0.0496208	23.922	8.2804e-05	7.72854	0.0209782	5.74262	0.016558	7.7266	0.0209986	0.355858	0.254672	0.00211991	0.148813	0.127104	0.148915	TRUE	Unique	Epo	1
1266	Nol4l	0.962559	1.12896e-15	-0.138042	0.413806	0.273923	0.127756	0.0227937	0.924129	-0.170748	0.290576	0.141226	0.547525	-0.232328	0.32088	0.114739	0.72988	0.871062	1.31511	0.843034	1.88352	0.757171	0.366605	0.832516	7.64332	0.105553	1.23887	0.538249	0.119745	0.729312	1.55284	0.460051	0.90484	0.936058	0.385915	0.802988	0.892843	0.756963	FALSE			0
1267	Commd7	3.70336	4.50866e-188	0.266739	0.13403	-0.0491124	0.795552	0.338665	0.179386	0.176059	0.301119	-0.0109443	0.964722	-0.434731	0.077983	0.239007	0.494932	1.3057	0.952074	1.19251	39.2515	6.18089e-08	7.47462	0.0238181	4.06081	0.397838	3.73891	0.154208	0.467785	0.494008	0.852466	0.652964	4.75045e-06	0.162251	0.71443	0.467282	0.777401	0.860001	TRUE	Unique	Organ	1
1268	Dnmt3b	1.77788	4.60115e-39	-0.233053	0.222855	-0.0324956	0.873173	0.434065	0.109089	-0.27386	0.13423	0.169259	0.524192	-0.249723	0.345841	-0.193659	0.606628	0.792111	0.968027	0.760439	3.63203	0.458089	3.42823	0.180123	18.7913	0.000863706	3.65878	0.160512	0.266267	0.605847	0.415823	0.812279	0.75582	0.504259	0.0142956	0.477008	0.837953	0.928012	FALSE			0
1269	Mapre1	4.61308	0	0.0732321	0.626114	0.0696365	0.663486	-0.0408771	0.847798	-0.0616935	0.667832	-0.0138516	0.947142	-0.34943	0.0933866	0.219219	0.458475	1.07598	1.07212	0.940171	3.15088	0.532901	0.796062	0.671641	9.90148	0.0421203	3.2111	0.200779	0.551958	0.457519	0.97169	0.615177	0.799605	0.868212	0.231181	0.531482	0.755505	0.842684	FALSE			0
1271	Cbfa2t2	3.23116	7.48339e-110	-0.0531133	0.794599	0.0483996	0.823684	0.0211757	0.941604	-0.763849	9.05565e-05	0.387163	0.172171	0.244463	0.387137	-0.133295	0.739796	0.948273	1.04959	0.46587	4.25423	0.372692	0.168275	0.919305	26.8595	2.12222e-05	0.903915	0.636381	0.11079	0.739247	2.67279	0.262792	0.696967	0.970062	0.000685921	0.852333	0.896773	0.600609	TRUE	Unique	Epo	1
1274	Pxmp4	0.896325	1.65165e-12	0.148371	0.405791	0.27146	0.153152	-0.0770407	0.760637	0.360617	0.0346409	-0.226593	0.361049	-0.298322	0.227679	0.126035	0.71962	1.15994	1.31188	1.43421	1.08897	0.896018	0.133856	0.935263	5.20303	0.267092	1.94063	0.378964	0.129421	0.719033	1.00219	0.605868	0.961302	0.975818	0.605148	0.70103	0.888181	0.837953	FALSE			0
1276	Chmp4b	3.7611	3.90764e-184	0.190611	0.296905	-0.147468	0.4485	0.104307	0.687062	-0.406869	0.0199171	0.284464	0.262754	0.163043	0.519612	-0.463915	0.19688	1.20999	0.86289	0.665731	11.3674	0.022731	2.25024	0.324613	13.3928	0.00950784	1.81177	0.404184	1.67196	0.195997	1.75871	0.41505	0.157244	0.658245	0.0860502	0.718827	0.525853	0.72683	FALSE			0
1281	Itch	3.65425	6.2116e-148	-0.204884	0.301639	-0.0910161	0.666504	0.243368	0.386538	-0.770899	4.83552e-05	0.188787	0.493523	0.260236	0.343697	-0.183604	0.637978	0.814742	0.913003	0.462597	1.16822	0.883303	0.8019	0.669683	38.2979	9.72673e-08	0.977163	0.613496	0.22236	0.637247	0.471201	0.790096	0.956651	0.867599	7.05076e-06	0.841775	0.85278	0.918593	TRUE	Unique	Epo	1
1284	Pigu	1.68213	3.84916e-33	0.407349	0.0388596	0.411213	0.0501784	-0.250759	0.369489	-0.18274	0.332612	-0.184737	0.500344	-0.381413	0.162739	0.274235	0.479628	1.50283	1.50865	0.832985	7.95162	0.0933664	0.816402	0.664845	18.6922	0.00090327	2.10811	0.348522	0.501848	0.478689	0.562884	0.754695	0.361452	0.865574	0.0148183	0.678103	0.767844	0.903709	FALSE			0
1285	Ncoa6	2.46731	6.40184e-64	0.221013	0.282207	0.371745	0.0893614	-0.22029	0.449371	-0.294152	0.134548	-0.383423	0.17955	0.0293346	0.917953	0.0632067	0.875772	1.24734	1.45026	0.745163	4.43846	0.349907	0.889611	0.640949	23.215	0.000114699	0.115075	0.944087	0.0245473	0.8755	3.06493	0.216002	0.679347	0.854541	0.00275993	0.979121	0.953196	0.550564	TRUE	Unique	Epo	1
1286	Acss2	3.11316	4.60032e-103	0.0827781	0.683519	-0.0841766	0.697024	0.172966	0.547724	-0.277041	0.153726	0.288372	0.306925	0.219042	0.436245	-0.523178	0.190288	1.0863	0.919269	0.758023	5.35167	0.253078	1.96628	0.374134	4.36213	0.35921	1.7634	0.414079	1.72215	0.189416	1.74072	0.418801	0.590974	0.6976	0.686131	0.72626	0.517182	0.729555	FALSE			0
1291	Eif6	4.20497	2.90629e-308	0.232068	0.140706	0.42171	0.0119301	-0.10857	0.626681	0.137058	0.363001	0.0616473	0.778301	-0.916422	2.68584e-05	0.57115	0.0653264	1.26121	1.52457	1.1469	31.1584	2.8418e-06	4.8816	0.0870911	27.5861	1.51288e-05	20.069	4.38594e-05	3.40852	0.0648605	8.42361	0.0148196	0.000127733	0.348898	0.000515819	0.00125575	0.29653	0.117561	TRUE	Shared	Organ, Epo, IL17_and_Epo	3
1292	Uqcc1	2.30296	1.2067e-56	0.33948	0.0963577	0.30466	0.161074	-0.223682	0.439394	-0.246058	0.207646	-0.189254	0.504854	-0.353279	0.211724	0.411233	0.305892	1.40422	1.35616	0.781877	6.62454	0.157111	1.05532	0.589983	18.2814	0.00108718	1.60728	0.447696	1.05266	0.304896	1.05907	0.588878	0.471746	0.829927	0.0170707	0.748645	0.641159	0.829301	FALSE			0
1295	Ergic3	2.48515	1.50022e-65	0.450715	0.0274062	0.361343	0.0967595	-0.262322	0.364937	0.0688318	0.724702	-0.328828	0.246995	-0.501941	0.076259	0.434893	0.279321	1.56943	1.43526	1.07126	8.34015	0.0798834	1.20871	0.546426	8.9485	0.0623997	3.20938	0.200952	1.17518	0.278339	1.48518	0.47588	0.333226	0.8071	0.290361	0.53167	0.615859	0.766115	FALSE			0
1298	Nfs1	2.91643	5.40114e-93	0.363699	0.0696328	0.0117615	0.956056	0.0695421	0.806589	-0.256986	0.180139	0.076755	0.782967	-0.270197	0.330661	0.0908011	0.817898	1.43864	1.01183	0.773379	22.7201	0.000144015	0.405212	0.8166	12.9335	0.0116056	1.36244	0.505999	0.0532479	0.817505	0.438263	0.803216	0.00334241	0.929752	0.099029	0.784555	0.929978	0.923948	TRUE	Unique	Organ	1
1299	Romo1	4.85773	0	0.197517	0.173115	-0.0952612	0.5372	0.143386	0.485219	-0.655999	2.24091e-06	0.17252	0.391996	0.0503212	0.802214	0.0556287	0.845371	1.21837	0.909135	0.518923	30.7632	3.42143e-06	1.50474	0.471249	57.2811	1.08005e-11	0.337994	0.844511	0.0382037	0.845035	2.01818	0.36455	0.0001495	0.763642	2.03165e-09	0.940648	0.940885	0.690426	TRUE	Shared	Organ, Epo	2
1301	Phf20	2.96536	8.64975e-100	0.570738	0.00369948	0.578179	0.0057499	-0.467488	0.0933497	0.0576353	0.759245	-0.476288	0.0813913	-0.586917	0.0312136	0.764864	0.0479972	1.76957	1.78279	1.05933	13.2263	0.0102213	4.05722	0.131518	13.3764	0.00957567	5.07642	0.0790076	3.92312	0.0476263	4.162	0.124805	0.0906831	0.431624	0.0864741	0.331201	0.248564	0.420035	FALSE			0
1302	Scand1	5.51147	0	0.121202	0.139195	0.0333198	0.702601	0.0268143	0.817396	0.219107	0.00518906	-0.0295873	0.795091	-0.277856	0.0144153	0.135711	0.399957	1.12885	1.03388	1.24496	17.0952	0.00185229	2.17302	0.337393	13.9454	0.00747129	7.54645	0.0229779	0.711445	0.398964	0.936484	0.626102	0.025686	0.668774	0.0724528	0.15837	0.715355	0.848275	FALSE			0
1304	Aar2	1.16191	2.83456e-20	0.0423794	0.810864	0.308155	0.1022	-0.123564	0.62241	-0.141379	0.403887	-0.0450993	0.854631	-0.186472	0.447277	0.321554	0.356005	1.04329	1.36091	0.86816	1.57947	0.812477	0.917483	0.632079	5.30293	0.257603	0.879549	0.644182	0.8555	0.355001	1.29639	0.522989	0.928096	0.850645	0.595933	0.855683	0.683227	0.794134	FALSE			0
1305	Dlgap4	0.700973	2.85817e-12	0.0475089	0.736354	0.389337	0.00956046	-0.444664	0.0261496	-0.129229	0.338308	-0.00607859	0.975277	-0.515491	0.00837481	0.491627	0.0765553	1.04866	1.476	0.878773	8.50645	0.0746919	5.02076	0.0812376	23.9042	8.3487e-05	6.98353	0.030447	3.14769	0.0760347	6.12753	0.0467115	0.321292	0.336175	0.00213232	0.18974	0.3245	0.245527	TRUE	Unique	Epo	1
1307	Tgif2	1.2682	4.95706e-27	-0.165669	0.317154	-0.0106116	0.952015	0.166452	0.47813	-0.498679	0.00164302	0.22437	0.32974	0.0426012	0.85272	-0.272925	0.402203	0.847327	0.989445	0.607332	1.22989	0.873154	0.728115	0.694851	29.99	4.91747e-06	1.03043	0.597372	0.704692	0.401212	0.99839	0.607019	0.952367	0.877438	0.000202521	0.833686	0.716633	0.838546	TRUE	Unique	Epo	1
1309	Ndrg3	1.42028	1.08823e-25	-0.0144432	0.939589	0.352982	0.0819464	-0.214656	0.426666	-0.0790042	0.664709	0.00502809	0.984857	-0.188246	0.475917	0.330301	0.378318	0.985661	1.42331	0.924036	1.7834	0.775517	0.83307	0.659328	2.43848	0.655684	0.796422	0.67152	0.779421	0.377318	1.60429	0.448367	0.91259	0.86284	0.861281	0.868205	0.699784	0.748983	FALSE			0
1310	Dsn1	1.2436	6.57544e-22	0.0415839	0.819032	0.266386	0.16867	0.171846	0.504598	-0.0984188	0.571295	0.0845878	0.737768	-0.154234	0.540246	-0.242581	0.497493	1.04246	1.30524	0.906269	2.04555	0.727381	0.528829	0.767655	7.73841	0.101645	2.82942	0.242996	0.462255	0.496572	0.504164	0.777181	0.891899	0.909277	0.377955	0.579939	0.778878	0.913253	FALSE			0
1311	Soga1	0.673876	4.59541e-12	-0.0463792	0.734899	0.208876	0.152069	-0.0720136	0.710589	-0.273277	0.036974	0.194007	0.308195	-0.155031	0.413981	-0.0399272	0.882199	0.95468	1.23229	0.760882	2.18369	0.702016	0.498476	0.779394	18.6941	0.000902483	1.71295	0.424656	0.0220548	0.881941	1.69811	0.42782	0.880661	0.914283	0.0148168	0.733459	0.956085	0.735846	FALSE			0
1312	Samhd1	1.69256	1.24327e-32	0.471205	0.0184995	0.318701	0.134593	-0.366513	0.196002	-0.118214	0.536685	0.112998	0.684475	-0.391245	0.158092	0.370467	0.346518	1.60192	1.37534	0.888506	24.2072	7.25889e-05	1.67874	0.431983	6.87105	0.142861	2.00563	0.366845	0.889864	0.345514	3.19032	0.202876	0.00189912	0.738503	0.449518	0.692021	0.675611	0.533966	TRUE	Unique	Organ	1
1313	Rbl1	2.98887	1.19272e-94	-0.320308	0.115668	0.242595	0.263114	0.132305	0.646511	-0.0822348	0.672811	0.121993	0.666426	-0.27427	0.330934	0.272843	0.495743	0.725926	1.27455	0.921056	5.46428	0.242887	2.34536	0.309536	3.31612	0.506383	0.949194	0.622136	0.466027	0.49482	2.13461	0.343934	0.579816	0.645626	0.784892	0.846693	0.77783	0.674253	FALSE			0
1316	Manbal	1.74223	5.46761e-37	-0.0112779	0.953351	-0.319573	0.119513	0.289267	0.28963	-0.20464	0.267083	0.129419	0.629136	0.321598	0.228615	-0.120146	0.751403	0.988785	0.726459	0.81494	4.87135	0.300755	1.54068	0.462856	2.21547	0.696198	2.01709	0.364749	0.100797	0.750876	0.235448	0.888941	0.637651	0.758785	0.878099	0.69046	0.901936	0.958809	FALSE			0
1317	Blcap	0.644714	4.21316e-12	-0.0114904	0.930002	0.039869	0.774682	0.0352344	0.849229	-0.256066	0.0406861	-0.0770359	0.671797	0.0813635	0.653489	0.153632	0.55049	0.988575	1.04067	0.774091	1.16912	0.883157	1.16028	0.559821	12.9519	0.0115131	1.86368	0.393829	0.357979	0.549631	0.357986	0.836112	0.956599	0.814269	0.0984446	0.711233	0.809059	0.937383	FALSE			0
1318	Ctnnbl1	2.47289	9.98903e-70	0.462798	0.0188001	0.734033	0.000465599	-0.338816	0.224774	0.121513	0.518947	-0.321325	0.240575	-0.765407	0.00504085	0.858428	0.0267421	1.58851	2.08347	1.1292	18.5624	0.00095781	5.22555	0.0733307	12.3869	0.0146949	7.99672	0.0183457	4.9224	0.0265107	5.22933	0.0731925	0.015482	0.318385	0.116933	0.135945	0.17384	0.318079	FALSE			0
1319	Tti1	1.06934	2.11209e-17	0.212844	0.229543	0.291392	0.122369	-0.040705	0.871171	-0.0380285	0.822407	0.0483465	0.844341	-0.432766	0.0778686	0.207217	0.552094	1.23719	1.33829	0.962685	10.9953	0.0266172	0.502882	0.777679	8.68189	0.0695617	3.95322	0.138538	0.355106	0.551237	1.11716	0.57202	0.1743	0.913397	0.309066	0.442461	0.809942	0.820902	FALSE			0
1320	Rprd1b	2.68899	8.23965e-78	0.329868	0.103271	0.268143	0.213574	-0.0128353	0.964315	-0.12603	0.51518	-0.0248327	0.929691	-0.113487	0.685825	-0.205397	0.606088	1.39079	1.30753	0.881589	7.73742	0.101685	0.628453	0.730354	8.14919	0.0862634	1.44129	0.486439	0.267067	0.605306	0.677847	0.712537	0.377998	0.893169	0.347171	0.773177	0.837617	0.885295	FALSE			0
1321	Ralgapb	1.80561	1.4171e-36	0.254455	0.205494	0.449358	0.0357443	-0.333909	0.240989	-0.178472	0.353185	-0.241483	0.387377	-0.312477	0.261823	0.576025	0.145149	1.28976	1.56731	0.836547	3.50628	0.476924	2.16227	0.339211	11.7538	0.0192795	2.14897	0.341473	2.13063	0.144381	2.18519	0.335345	0.766712	0.670536	0.1403	0.672391	0.451531	0.667184	FALSE			0
1322	Actr5	1.12019	1.12504e-19	0.116938	0.500392	0.331459	0.072828	-0.150593	0.540235	-0.161385	0.33088	-0.0330076	0.891157	-0.31554	0.189407	0.0494386	0.884853	1.12405	1.393	0.850965	0.756143	0.944229	0.559934	0.755809	17.2374	0.00173805	2.93851	0.230097	0.0210654	0.884601	0.0234545	0.988341	0.979184	0.904274	0.024467	0.566699	0.95706	0.995601	FALSE			0
1327	Zhx3	0.807579	1.02736e-12	0.0959768	0.546905	0.475928	0.00502369	-0.404611	0.0730848	-0.27189	0.0743861	0.0884068	0.689749	-0.155029	0.48251	0.428643	0.171436	1.10073	1.60951	0.761938	7.38081	0.117081	3.23592	0.198302	11.9879	0.0174417	2.01322	0.365456	1.87763	0.170604	5.61018	0.0605015	0.406677	0.529015	0.13146	0.69106	0.491348	0.285186	FALSE			0
1328	Chd6	3.67148	4.22676e-161	0.00899548	0.962409	0.297932	0.142638	-0.207174	0.443638	-0.15835	0.385709	-0.528803	0.0462392	-0.3762	0.154866	0.464395	0.216151	1.00904	1.34707	0.853551	11.0791	0.0256893	1.56832	0.456503	31.7172	2.18539e-06	2.14131	0.342784	1.53585	0.215236	4.04493	0.132329	0.170303	0.754751	0.00010258	0.673406	0.550028	0.432997	TRUE	Unique	Epo	1
1329	Srsf6	4.75316	0	0.311898	0.0174147	0.151892	0.276789	-0.093386	0.615344	0.0739493	0.555566	0.0342782	0.850874	-0.395658	0.02948	0.131166	0.611233	1.36602	1.16403	1.07675	25.0295	4.96284e-05	0.298299	0.86144	8.54098	0.0736547	6.8415	0.0326879	0.259506	0.61046	0.859866	0.650553	0.001397	0.948047	0.319105	0.198126	0.840122	0.85908	TRUE	Unique	Organ	1
1331	Mybl2	1.09119	1.3167e-15	0.377359	0.049301	0.370492	0.0698611	-0.0889858	0.743526	0.229076	0.212109	0.179218	0.501766	-0.254815	0.338002	-0.188437	0.617753	1.45843	1.44845	1.25744	17.3923	0.00162146	1.23375	0.539628	6.07457	0.193648	3.66485	0.160025	0.250121	0.61699	0.454331	0.796789	0.0232255	0.80373	0.523108	0.476163	0.843684	0.921266	FALSE			0
1332	Oser1	2.01897	3.62724e-47	0.205983	0.295246	0.155007	0.459453	-0.104685	0.707348	-0.515958	0.00612219	-0.0473366	0.862616	-0.304278	0.264464	0.243645	0.529128	1.22873	1.16767	0.596929	4.52851	0.33918	0.410425	0.814474	43.3006	8.96347e-09	1.29916	0.522264	0.397772	0.528242	0.545737	0.761193	0.670536	0.928832	8.64664e-07	0.79386	0.796986	0.906413	TRUE	Unique	Epo	1
1337	Serinc3	5.52332	0	-0.177956	0.0753584	0.0904398	0.396004	0.100863	0.476882	-0.426305	8.43174e-06	0.110248	0.428031	0.232405	0.0937167	-0.162904	0.407963	0.836979	1.09466	0.652917	6.06611	0.194265	0.715371	0.699293	39.6258	5.17243e-08	3.06759	0.215716	0.687624	0.406974	0.77427	0.678999	0.523966	0.879487	4.06553e-06	0.550313	0.721144	0.87083	TRUE	Unique	Epo	1
1340	Ada	0.434944	2.36622e-05	0.0475176	0.742562	0.31195	0.0428478	0.0329653	0.872235	0.273518	0.0480685	0.266243	0.185502	-0.483176	0.0159304	0.020225	0.943345	1.04866	1.36609	1.31458	12.3906	0.0146714	0.0988836	0.951761	19.9614	0.000508239	11.0767	0.00393304	0.00507268	0.94322	3.78916	0.150382	0.116805	0.981545	0.00941212	0.0454165	0.978756	0.461048	TRUE	Unique	Epo	1
1342	Tomm34	1.89169	3.80034e-43	-0.291371	0.131396	-0.228158	0.267223	0.335955	0.219587	-0.366078	0.0475095	0.423734	0.114482	0.0349311	0.896145	-0.148647	0.695627	0.747239	0.795998	0.693449	5.79411	0.215061	2.01987	0.364243	7.04763	0.133392	0.195645	0.90681	0.153731	0.694995	3.55023	0.169464	0.549936	0.690289	0.434683	0.965881	0.877541	0.489717	FALSE			0
1343	Stk4	4.15196	3.00335e-263	-0.0858698	0.610153	0.018152	0.919373	0.0276353	0.907808	-0.281217	0.0808531	-0.055268	0.813371	0.09023	0.699009	0.125858	0.704046	0.917714	1.01832	0.754865	1.14242	0.887485	0.461376	0.793987	8.81593	0.0658688	0.997706	0.607227	0.144929	0.70343	0.147025	0.929125	0.958366	0.920254	0.298904	0.838587	0.881313	0.973869	FALSE			0
1345	Pigt	2.22083	5.40177e-53	-0.0175944	0.931197	0.674131	0.00189076	-0.0767917	0.79028	0.039556	0.839178	0.0695096	0.806156	-0.689442	0.0146169	0.35442	0.376654	0.982559	1.96233	1.04035	3.11236	0.539202	1.07174	0.585159	11.774	0.0191131	7.36546	0.0251542	0.784879	0.375653	2.30205	0.316312	0.803533	0.827241	0.139692	0.168148	0.698753	0.651419	FALSE			0
1349	Ube2c	2.69867	4.43463e-55	0.376364	0.12102	-0.213629	0.408485	0.218053	0.52609	0.45084	0.0521502	0.261052	0.43911	0.235582	0.483644	0.0223246	0.962712	1.45698	0.807648	1.56963	29.6992	5.63541e-06	0.932375	0.62739	37.0775	1.73629e-07	1.0739	0.584528	0.00219533	0.962629	1.30717	0.520177	0.000228339	0.848934	1.15716e-05	0.827102	0.985757	0.792879	TRUE	Shared	Organ, Epo	2
1353	Ctsa	1.52767	3.1329e-30	-0.181505	0.334318	0.178102	0.373608	0.145307	0.585422	-0.352304	0.0500799	0.645099	0.013565	-0.0132377	0.95947	-0.472913	0.201006	0.834014	1.19495	0.703066	8.07238	0.0889626	1.93556	0.379925	11.1336	0.0251031	3.44327	0.178774	1.64153	0.200115	6.54381	0.0379341	0.352983	0.701751	0.167926	0.502689	0.53077	0.216676	FALSE			0
1354	Pcif1	2.36273	2.60848e-60	0.276698	0.172434	0.280595	0.193777	-0.102251	0.721956	-0.535376	0.00577687	0.624444	0.0267456	0.269193	0.338049	-0.632071	0.113114	1.31877	1.32392	0.585449	24.4494	6.49029e-05	7.1845	0.0275363	11.491	0.0215666	2.56911	0.276774	2.51951	0.112446	4.9229	0.0853111	0.00173358	0.178076	0.151629	0.614501	0.398592	0.345389	TRUE	Unique	Organ	1
1355	Zfp335	0.308099	0.000714687	0.293806	0.0217285	0.318676	0.0193895	-0.0741156	0.682833	0.103086	0.39983	-0.326759	0.0663133	-0.324497	0.067333	0.443795	0.0780308	1.34152	1.37531	1.10859	15.7005	0.00344856	4.6593	0.0973299	7.41622	0.115461	3.80494	0.1492	3.11649	0.0775034	3.8161	0.148369	0.041083	0.36957	0.403756	0.459138	0.32782	0.45817	FALSE			0
1357	Ncoa5	2.53999	4.39247e-69	0.198512	0.328821	0.240279	0.266971	-0.124464	0.665674	-0.403919	0.0377674	-0.0197038	0.94441	-0.169935	0.546306	0.158517	0.691831	1.21959	1.2716	0.667698	3.10482	0.54044	0.202651	0.903639	21.3899	0.000265001	0.367172	0.83228	0.157797	0.691193	0.246533	0.884028	0.804057	0.964504	0.00551729	0.936004	0.875875	0.956824	TRUE	Unique	Epo	1
1358	Slc35c2	1.44707	3.78487e-27	0.0577919	0.759206	0.179257	0.371888	0.1779	0.505461	-0.0806611	0.65466	0.0601017	0.818612	-0.278439	0.286489	-0.267569	0.470665	1.05949	1.19633	0.922506	2.09631	0.718051	0.567314	0.753025	13.5106	0.00903238	5.45225	0.0654725	0.522637	0.469719	0.680291	0.711667	0.887923	0.902947	0.0830937	0.297902	0.762593	0.885018	FALSE			0
1360	Trp53rka	1.25764	4.08013e-22	0.145017	0.427793	0.140231	0.471421	0.222826	0.389832	-0.112128	0.521491	0.229981	0.365616	-0.261994	0.301155	-0.368526	0.305667	1.15606	1.15054	0.89393	10.86	0.0281832	1.08474	0.581368	13.4173	0.009407	7.18182	0.0275733	1.05364	0.304671	1.11925	0.571422	0.180645	0.825356	0.0853813	0.178269	0.641028	0.820546	FALSE			0
1362	Zmynd8	3.11841	3.45578e-102	-0.0435077	0.831344	-0.109743	0.613881	0.00447008	0.987679	-0.102747	0.598984	-0.0178947	0.949751	0.308616	0.275568	0.473956	0.238253	0.957425	0.896064	0.902356	4.67318	0.322503	2.95598	0.228095	12.8958	0.0117962	8.73121	0.012707	1.39651	0.237308	2.58542	0.274526	0.656355	0.564474	0.100337	0.105776	0.574234	0.611993	FALSE			0
1363	Ncoa3	1.19249	8.21899e-26	-0.45021	0.00479181	-0.0572496	0.736214	0.211879	0.348823	-0.375818	0.0138234	0.404996	0.067932	-0.0530201	0.810526	-0.103202	0.742399	0.637494	0.944358	0.686728	10.4411	0.0336175	1.1313	0.56799	13.9634	0.00741285	0.551046	0.759175	0.108503	0.741855	5.19267	0.0745461	0.201504	0.818734	0.0721465	0.905458	0.89785	0.321051	FALSE			0
1364	Prex1	1.44051	5.03801e-30	-0.0763972	0.667635	-0.198473	0.294783	-0.108546	0.666781	-0.576344	0.000706934	0.341337	0.167524	0.429316	0.0815924	0.127011	0.716694	0.926448	0.819982	0.561949	6.38018	0.172498	0.192009	0.90846	17.3554	0.00164856	8.06398	0.017739	0.132259	0.716101	5.49665	0.0640351	0.49432	0.96625	0.0235196	0.132902	0.886998	0.294372	FALSE			0
1365	Trp53rkb	1.07705	2.96589e-21	-0.0975071	0.542277	0.0147422	0.931046	0.202172	0.372554	-0.515948	0.00074831	0.713256	0.00134223	-0.0248698	0.910686	-0.432733	0.169224	0.907096	1.01485	0.596934	22.8684	0.000134527	1.91737	0.383396	26.9813	2.00525e-05	4.21984	0.121248	1.89716	0.168396	11.8831	0.00262798	0.00315529	0.704255	0.000654014	0.414137	0.48844	0.0335035	TRUE	Shared	Organ, Epo	2
1366	Arfgef2	2.16562	5.89123e-51	0.0245151	0.903781	0.0848643	0.694302	0.190879	0.506508	-0.513295	0.00813647	0.0367934	0.896151	0.0165224	0.95311	0.560163	0.160286	1.02482	1.08857	0.59852	18.4704	0.000998403	7.82364	0.020004	18.6489	0.000921094	4.16352	0.124711	1.97916	0.159479	4.50272	0.105256	0.0159972	0.143925	0.0150273	0.419868	0.475292	0.385222	FALSE			0
1367	Cse1l	3.20524	5.94184e-118	0.441305	0.0237592	0.32366	0.119376	-0.179536	0.516222	-0.557917	0.00280261	-0.00114292	0.996639	-0.0946505	0.726347	0.433125	0.259311	1.55473	1.38218	0.5724	25.8646	3.36981e-05	1.33322	0.513447	29.3794	6.54578e-06	1.6711	0.433637	1.2776	0.258345	2.53712	0.281236	0.00100298	0.789433	0.000258272	0.739883	0.59669	0.618671	TRUE	Shared	Organ, Epo	2
1370	Znfx1	0.850427	6.76229e-15	0.157023	0.306378	0.0132779	0.935257	0.0461142	0.832107	-0.253434	0.084341	-0.108013	0.612732	0.0780227	0.713761	0.125698	0.677252	1.17002	1.01337	0.776131	5.13292	0.273929	0.72055	0.697484	10.8742	0.0280146	1.04182	0.59398	0.173993	0.676588	0.264207	0.87625	0.611558	0.878682	0.179992	0.832222	0.869798	0.953633	FALSE			0
1371	Zfos1	4.94591	0	0.150786	0.241212	-0.107907	0.430882	0.00842455	0.963142	0.26128	0.0337357	-0.116246	0.515695	0.156706	0.37938	0.0137374	0.956716	1.16275	0.897711	1.29859	3.19041	0.526481	0.0181468	0.990968	22.6621	0.000147906	1.67919	0.431885	0.00295878	0.956621	0.753219	0.686184	0.796081	0.996517	0.00341272	0.738434	0.983175	0.873759	TRUE	Unique	Epo	1
1372	Slc9a8	1.66576	4.92197e-34	-0.146	0.448339	0.0329223	0.872432	0.140532	0.606518	-0.335056	0.0688831	0.0208658	0.937865	0.285091	0.285292	-0.00389701	0.991792	0.864158	1.03347	0.715298	1.03676	0.904172	0.537902	0.764181	6.0412	0.196093	2.24358	0.325696	0.000106294	0.991774	0.0101283	0.994949	0.964782	0.908024	0.525936	0.659116	0.996819	0.997975	FALSE			0
1373	Spata2	0.681507	1.11639e-11	0.0818398	0.561924	0.0976178	0.515869	0.126352	0.527417	-0.273746	0.0425277	0.178472	0.362867	0.0762562	0.696514	-0.47783	0.0851877	1.08528	1.10254	0.760526	6.61341	0.157784	3.74351	0.153853	19.7809	0.00055167	4.31891	0.115388	2.9737	0.0846283	3.16164	0.205806	0.472797	0.466626	0.0100653	0.403615	0.34392	0.537583	FALSE			0
1374	Rnf114	1.30902	6.27577e-25	-0.0537008	0.763527	-0.0565265	0.766143	0.292938	0.246763	-0.467858	0.00613529	0.299278	0.227732	0.353584	0.152811	-0.468894	0.181767	0.947716	0.945041	0.626343	4.0808	0.395182	1.87059	0.39247	11.5206	0.0212965	2.26652	0.321982	1.79011	0.180912	1.9284	0.381289	0.712191	0.710224	0.150419	0.655863	0.50551	0.702712	FALSE			0
1377	Cebpb	0.431196	2.48922e-07	0.0138574	0.906141	0.246428	0.0489235	-0.15911	0.339346	-0.045832	0.683475	-0.103383	0.526842	-0.271897	0.094979	0.25998	0.260818	1.01395	1.27945	0.955202	2.17047	0.704439	1.31374	0.518471	11.053	0.0259747	2.80334	0.246185	1.26955	0.25985	1.32196	0.516345	0.881917	0.792028	0.171606	0.583479	0.598018	0.79098	FALSE			0
1378	Ptpn1	3.42101	3.89624e-133	0.0566833	0.772305	-0.0105987	0.959473	0.133121	0.63151	-0.425168	0.0232531	0.0126822	0.962852	-0.163561	0.54677	-0.093101	0.809097	1.05832	0.989457	0.65366	1.49105	0.828225	0.253528	0.880942	30.8766	3.24402e-06	1.24845	0.535676	0.0586233	0.808685	0.0895285	0.956223	0.934375	0.955662	0.000142576	0.80131	0.9265	0.983043	TRUE	Unique	Epo	1
1380	Adnp	2.06072	1.21116e-53	-0.392502	0.0367218	0.00166403	0.993364	-0.0480115	0.856896	-0.457466	0.0109148	0.183603	0.48209	-0.512678	0.0489359	0.0978015	0.791336	0.675365	1.00167	0.632886	11.9274	0.017899	0.0705274	0.965351	49.0436	5.71775e-10	6.39412	0.0408823	0.0703086	0.790888	1.65801	0.436483	0.133662	0.986796	7.4821e-08	0.226735	0.919055	0.741739	TRUE	Unique	Epo	1
1381	Dpm1	1.21418	5.396e-21	0.448126	0.0135943	0.238173	0.21801	-0.350687	0.172895	-0.271178	0.118439	-0.0208726	0.934096	-0.0474446	0.850431	0.0374587	0.916488	1.56538	1.26893	0.762481	12.75	0.012564	3.46728	0.17664	11.0246	0.0262887	0.0372723	0.981536	0.011044	0.916304	0.0111924	0.994419	0.104858	0.499566	0.172966	0.992944	0.968927	0.997695	FALSE			0
1383	Zfp64	1.51429	1.6331e-26	0.444154	0.0262173	0.667503	0.00170309	-0.467904	0.0983802	0.083834	0.660886	0.0100971	0.970998	-0.422875	0.126634	-0.0249469	0.949393	1.55917	1.94936	1.08745	10.5567	0.0320251	6.01533	0.049407	6.65485	0.155292	4.9242	0.0852559	0.00404607	0.949282	0.00419064	0.997907	0.195582	0.253973	0.469016	0.345222	0.980747	0.999047	FALSE			0
1386	Pfdn4	2.35263	1.53361e-60	0.404637	0.0446631	-0.111408	0.603631	0.259262	0.36392	-0.465286	0.015784	-0.077693	0.781516	0.0546505	0.844834	0.139127	0.725646	1.49876	0.894574	0.627956	31.4163	2.51742e-06	2.93317	0.230712	20.2877	0.000438153	0.51456	0.773152	0.123687	0.72507	0.125419	0.939216	0.000115499	0.567311	0.00832313	0.911593	0.890557	0.977132	TRUE	Shared	Organ, Epo	2
1388	Aurka	1.57641	3.33659e-28	0.0190075	0.924762	-0.0517026	0.809356	0.221411	0.437529	0.25644	0.182823	-0.339619	0.224779	-0.220923	0.428248	0.30989	0.433831	1.01919	0.949611	1.29232	5.34067	0.254094	4.35833	0.113136	1.98191	0.739086	0.730824	0.693911	0.615146	0.432857	1.49081	0.474543	0.591821	0.399825	0.896722	0.877225	0.739258	0.765501	FALSE			0
1389	Cstf1	1.26214	2.5051e-21	0.455163	0.015018	0.372567	0.0615449	-0.141636	0.593282	0.181316	0.311117	-0.522303	0.044681	-0.608793	0.0188941	0.368229	0.317259	1.57643	1.45146	1.19879	9.63444	0.0470568	1.07672	0.583705	19.8083	0.000544838	6.37532	0.0412683	1.00435	0.316259	4.39438	0.111115	0.246601	0.82673	0.00995272	0.228186	0.651365	0.396407	TRUE	Unique	Epo	1
1390	Rtfdc1	4.81942	0	0.0860179	0.492199	0.0596751	0.654514	-0.113959	0.520762	0.0928476	0.43828	0.0741132	0.670311	-0.281811	0.104381	0.314837	0.201304	1.08983	1.06149	1.09729	11.222	0.0241792	1.80076	0.406415	7.3635	0.117881	2.68278	0.261482	1.63936	0.200413	5.17358	0.0752614	0.163783	0.720696	0.408037	0.599662	0.531011	0.322654	FALSE			0
1392	Rae1	3.89979	4.94031e-219	0.199349	0.250747	-0.00360635	0.984431	0.278257	0.257873	-0.456211	0.00599407	0.137798	0.567895	0.0566018	0.813929	-0.365909	0.283884	1.22061	0.9964	0.63368	15.106	0.00448626	1.42278	0.490961	30.0389	4.80589e-06	1.69043	0.429465	1.15311	0.2829	1.22249	0.542675	0.0499593	0.776107	0.000198796	0.736943	0.620507	0.804958	TRUE	Unique	Epo	1
1393	Rbm38	2.09395	3.97935e-51	-0.0572352	0.769982	0.439128	0.035123	0.349405	0.207753	-0.507301	0.00673535	-0.0264398	0.922589	-0.64287	0.0177733	-0.119179	0.756945	0.944372	1.55135	0.602118	3.106	0.540245	2.3386	0.310585	93.9358	1.91889e-19	13.3995	0.00123123	0.0962079	0.756429	0.296304	0.8623	0.803957	0.646579	9.4368e-17	0.0187419	0.904591	0.948464	TRUE	Unique	Epo	1
1395	Rab22a	2.91364	1.677e-94	0.108993	0.583203	0.547932	0.00957716	-0.108479	0.699919	-0.254088	0.181085	0.0673325	0.807335	-0.387175	0.159494	0.112321	0.773774	1.11515	1.72967	0.775623	2.03871	0.728639	0.149408	0.928018	18.8028	0.000859227	2.97144	0.226339	0.0829862	0.773291	0.483656	0.785191	0.892566	0.973463	0.0142371	0.562321	0.911642	0.916504	FALSE			0
1396	Vapb	2.9505	2.12154e-95	0.17141	0.391839	-0.149412	0.483305	0.0584291	0.836793	-0.151224	0.42962	0.237697	0.392968	-0.505749	0.0682388	0.205284	0.602164	1.18698	0.861215	0.859655	18.6535	0.000919186	0.978373	0.613125	12.7611	0.0125038	4.49435	0.105698	0.272924	0.601377	3.2682	0.195128	0.0150027	0.841573	0.104519	0.38616	0.836032	0.524751	FALSE			0
1397	Stx16	3.59633	7.06577e-180	0.286333	0.105353	0.361378	0.0549125	-0.0862192	0.730734	-0.00321695	0.984823	0.0407042	0.868457	-0.202513	0.408442	-0.106214	0.760089	1.33154	1.43531	0.996788	8.20465	0.0843628	0.757655	0.684664	3.92744	0.415914	2.25518	0.323813	0.0936565	0.759579	0.0987002	0.951848	0.343286	0.873067	0.72728	0.657598	0.905673	0.981545	FALSE			0
1398	Npepl1	2.98407	8.28757e-101	0.261083	0.18472	0.488854	0.0196772	-0.18861	0.498891	0.384231	0.0412652	-0.263127	0.336215	-0.962265	0.000418459	0.331572	0.391858	1.29834	1.63045	1.46848	2.45399	0.652893	0.743648	0.689476	20.278	0.000440093	17.7037	0.000143114	0.73626	0.390862	0.991293	0.609177	0.859991	0.875242	0.00835577	0.00332357	0.70929	0.839585	TRUE	Shared	Epo, IL17_and_Epo	2
1402	Nelfcd	1.77713	1.15077e-36	-0.0075115	0.96967	0.0967317	0.645617	0.099214	0.723016	0.0566122	0.764476	0.251447	0.359847	-0.324085	0.236429	0.187997	0.628579	0.992517	1.10156	1.05825	9.63871	0.0469737	1.26565	0.53109	5.13138	0.274081	1.65159	0.437887	0.235011	0.627833	3.40349	0.182365	0.246371	0.79856	0.611668	0.742572	0.849096	0.507591	FALSE			0
1403	Ctsz	2.63153	8.55427e-74	-0.154961	0.446603	0.0810404	0.708537	0.233166	0.418964	-0.041207	0.832417	0.33179	0.241058	-0.312044	0.268677	0.0765673	0.848399	0.856449	1.08441	0.959631	7.69196	0.103537	1.90323	0.386117	5.13598	0.273627	1.91677	0.383511	0.0367036	0.84807	3.46211	0.177097	0.381658	0.705799	0.611317	0.704255	0.942352	0.500191	FALSE			0
1406	Zfp831	2.0201	5.03034e-44	-0.00586487	0.977075	0.086205	0.691595	0.142317	0.622628	-0.659882	0.000723697	0.416554	0.142018	0.128953	0.648384	-0.260502	0.516455	0.994152	1.09003	0.516912	7.01381	0.13516	0.424062	0.80894	23.1294	0.000119309	0.42278	0.809458	0.422778	0.515554	2.46682	0.291297	0.437735	0.926582	0.00285171	0.92667	0.790348	0.628583	TRUE	Unique	Epo	1
1417	Etohi1	0.418335	7.02251e-06	0.169234	0.196098	0.242127	0.0823744	-0.0800065	0.666234	0.106667	0.394265	-0.237828	0.191222	-0.339084	0.0615667	0.272959	0.28919	1.1844	1.27396	1.11256	3.40869	0.491897	1.35802	0.507119	7.30076	0.120823	3.63787	0.162198	1.128	0.288203	1.7522	0.416403	0.776449	0.785266	0.41338	0.479596	0.625836	0.727754	FALSE			0
1419	Taf4a	1.19042	8.39022e-22	0.272009	0.118915	0.213134	0.251167	-0.0284363	0.908406	-0.561785	0.000759435	0.21912	0.36616	0.190898	0.429631	-0.374188	0.275532	1.3126	1.23755	0.57019	13.1574	0.0105316	2.88423	0.236427	29.2672	6.89869e-06	1.1948	0.550239	1.19385	0.274553	1.22943	0.540794	0.0926127	0.573503	0.000270072	0.809254	0.611993	0.804297	TRUE	Unique	Epo	1
1420	Lsm14b	1.24997	6.53014e-22	0.247483	0.175485	0.103391	0.595027	-0.150209	0.561694	0.0316965	0.856041	0.23907	0.346437	-0.377848	0.135478	-0.0166634	0.963016	1.2808	1.10892	1.0322	13.0307	0.0111269	0.788161	0.6743	6.27406	0.179595	4.63466	0.0985361	0.00215962	0.962934	1.65793	0.4365	0.0963207	0.868877	0.503516	0.371848	0.985917	0.741742	FALSE			0
1423	Mtg2	1.51173	5.52796e-28	0.157973	0.415032	0.113883	0.581052	0.330952	0.228159	0.067752	0.714749	0.144261	0.592321	-0.307657	0.251943	-0.307165	0.420467	1.17113	1.12062	1.0701	12.6418	0.0131656	1.46625	0.480406	7.48203	0.112504	6.48934	0.0389815	0.651759	0.419484	0.654044	0.721068	0.108463	0.769237	0.398679	0.220284	0.729956	0.888918	FALSE			0
1425	Adrm1	2.65203	7.96257e-76	0.531414	0.00863488	0.0230621	0.914759	0.0422405	0.882877	-0.342245	0.0770043	0.197008	0.48367	0.00110149	0.996865	-0.438068	0.27113	1.70134	1.02333	0.710174	31.5428	2.37209e-06	2.08432	0.352693	15.3382	0.00404887	2.40007	0.301183	1.21596	0.270155	1.2279	0.54121	0.000109904	0.681362	0.0462922	0.638005	0.607867	0.804391	TRUE	Unique	Organ	1
1429	Mrgbp	1.62414	1.39445e-30	0.481154	0.0154317	0.402309	0.0571691	-0.333345	0.236306	0.134371	0.479437	-0.208311	0.450615	-0.749486	0.00647016	0.565259	0.148058	1.61794	1.49527	1.14382	15.383	0.00396927	2.14248	0.342583	12.0002	0.01735	7.87309	0.0195155	2.10017	0.147283	2.24367	0.325682	0.0456241	0.673203	0.131018	0.14147	0.456481	0.659116	FALSE			0
1431	Dido1	3.81234	4.43995e-178	-0.264313	0.160603	-0.0570784	0.775981	0.286836	0.282564	-0.786339	1.27618e-05	0.803578	0.00214965	0.205488	0.431138	-0.455661	0.218876	0.767733	0.94452	0.455509	14.9347	0.0048385	1.59226	0.45107	30.0362	4.81208e-06	1.53012	0.465306	1.51777	0.217957	11.1921	0.0037125	0.0528991	0.750867	0.000198942	0.760142	0.553185	0.0434634	TRUE	Unique	Epo	1
1432	Gid8	3.45285	4.88306e-147	0.190901	0.309899	0.321682	0.108051	-0.21823	0.412652	-0.293908	0.102149	0.0548696	0.833692	-0.301437	0.247189	-0.0510218	0.890275	1.21034	1.37945	0.745345	2.91273	0.572534	1.7795	0.410758	24.7904	5.54347e-05	3.15253	0.206746	0.0191159	0.890035	0.0444981	0.977997	0.821264	0.724121	0.00152946	0.538743	0.959178	0.991634	TRUE	Unique	Epo	1
1434	Ythdf1	2.9	6.01415e-91	0.225551	0.263252	0.390562	0.0688546	-0.24168	0.397548	-0.343133	0.0751692	0.0920315	0.742612	-0.549799	0.0490513	0.533274	0.178773	1.25301	1.47781	0.709544	13.7432	0.00816134	1.84613	0.3973	26.026	3.12655e-05	3.89001	0.142987	1.81488	0.177924	5.08701	0.0785903	0.077321	0.71399	0.000943287	0.4498	0.50135	0.330264	TRUE	Unique	Epo	1
1435	Arfgap1	1.37938	4.93575e-26	0.00247578	0.989252	0.301835	0.122963	-0.14594	0.575187	-0.277197	0.114806	0.212774	0.404902	-0.179786	0.480173	0.259111	0.473575	1.00248	1.35234	0.757905	5.52545	0.237502	0.519901	0.77109	8.78409	0.0667287	0.596523	0.742107	0.515818	0.472631	4.10916	0.128147	0.574466	0.910947	0.301337	0.897916	0.764581	0.426078	FALSE			0
1437	Ppdpf	3.37255	2.92177e-134	0.323063	0.0929467	-0.00895714	0.965106	-0.00972549	0.971526	-0.259456	0.158331	0.07839	0.769312	0.118918	0.65536	-0.439257	0.245572	1.38135	0.991083	0.771471	10.2152	0.0369539	2.93915	0.230023	10.6971	0.030188	1.62865	0.442939	1.35377	0.24462	1.91076	0.384666	0.213099	0.566665	0.188702	0.745987	0.581729	0.705043	FALSE			0
1441	Arfrp1	1.80293	2.76886e-36	0.351761	0.0809016	0.48722	0.0231712	0.0739363	0.795693	0.14249	0.459759	0.292451	0.296488	-0.579328	0.0380116	-0.0473773	0.904877	1.42157	1.62778	1.15314	30.2284	4.39744e-06	0.0767042	0.962374	10.7863	0.0290734	9.28048	0.0096554	0.014344	0.904668	1.86028	0.394498	0.000184641	0.985692	0.184465	0.0869127	0.965035	0.711742	TRUE	Unique	Organ	1
1442	Zgpat	1.12413	6.70257e-19	0.289327	0.104059	0.304276	0.108382	-0.185617	0.461746	-0.121572	0.475158	-0.0477158	0.847071	-0.213873	0.38583	-0.145868	0.676987	1.33553	1.35564	0.885527	5.24539	0.263033	2.413	0.299243	14.4089	0.00609802	2.85689	0.239681	0.174295	0.676322	0.650317	0.722413	0.600895	0.636395	0.0628109	0.576362	0.869711	0.889414	FALSE			0
1443	Zbtb46	1.65436	1.09934e-30	0.51486	0.0108045	0.255219	0.235351	-0.295907	0.301182	-0.317452	0.100343	-0.204277	0.466881	0.19503	0.485891	0.229082	0.564271	1.6734	1.29074	0.728001	11.779	0.0190723	1.13235	0.567692	9.89054	0.0423125	2.75624	0.252052	0.333801	0.56343	0.539424	0.7636	0.139516	0.81848	0.231695	0.589784	0.816243	0.907749	FALSE			0
1445	Dnajc5	3.14911	7.29167e-112	0.276017	0.161193	-0.0147415	0.943973	0.0241187	0.931146	-0.268438	0.154261	-0.515849	0.0595978	-0.122431	0.653776	0.633697	0.102025	1.31787	0.985367	0.764573	10.7113	0.0300073	6.01081	0.0495187	23.535	9.89784e-05	3.66709	0.159846	2.68342	0.101398	3.74583	0.153675	0.187934	0.254382	0.00244338	0.475856	0.377528	0.466334	TRUE	Unique	Epo	1
1446	Uckl1	0.663491	2.5831e-10	-0.0134447	0.927403	0.141265	0.368595	0.0495361	0.812719	0.115432	0.413425	-0.0847059	0.679628	-0.287774	0.159278	0.199099	0.492797	0.986645	1.15173	1.12236	1.66694	0.796715	1.5869	0.452282	2.24262	0.691234	2.17451	0.337141	0.47243	0.491871	0.482725	0.785557	0.921266	0.7515	0.875903	0.668675	0.776449	0.916682	FALSE			0
1447	Zfp512b	1.18199	3.0488e-24	0.0274062	0.866962	-0.0981847	0.572995	0.0669774	0.772635	-0.324864	0.0378831	-0.200547	0.377844	-0.121517	0.591911	0.333954	0.299444	1.02779	0.906481	0.722625	3.65643	0.454494	3.31988	0.190151	25.71	3.62028e-05	1.15666	0.560835	1.08111	0.29845	1.12544	0.569659	0.753334	0.518369	0.00106448	0.814697	0.635584	0.819498	TRUE	Unique	Epo	1
1448	Prpf6	2.99258	9.28306e-97	0.226945	0.260221	0.0621041	0.772307	-0.139186	0.626033	-0.303271	0.115714	0.185852	0.507134	-0.199436	0.475183	0.0320254	0.935632	1.25476	1.06407	0.738399	8.44388	0.0766067	0.390912	0.82246	11.1518	0.0249099	0.867192	0.648174	0.00655118	0.93549	1.04716	0.592395	0.325785	0.932104	0.167035	0.857731	0.975904	0.831088	FALSE			0
1450	Rgs19	1.54014	4.4162e-30	-0.0469834	0.804722	0.32767	0.105356	0.0231201	0.931574	-0.162506	0.371274	0.20248	0.443354	-0.550144	0.0366717	0.184056	0.622477	0.954103	1.38773	0.850011	4.72543	0.316647	0.648328	0.723131	17.9838	0.00124314	6.28539	0.0431663	0.243457	0.621721	2.73258	0.255051	0.651789	0.889629	0.0188751	0.234332	0.846561	0.592913	FALSE			0
1452	Polr3k	3.27331	1.74947e-128	0.192998	0.311893	-0.0103617	0.959333	0.396409	0.142676	-0.376578	0.039112	0.656823	0.0132894	-0.0601392	0.820094	-0.295296	0.431564	1.21288	0.989692	0.686206	57.7791	8.49058e-12	2.30828	0.315329	11.7657	0.0191811	1.83737	0.399043	0.621236	0.430588	7.99953	0.01832	1.63391e-09	0.650848	0.139985	0.7154	0.73766	0.135847	TRUE	Unique	Organ	1
1455	Ccdc22	1.1893	2.71637e-19	0.233324	0.210218	0.140791	0.477659	0.185016	0.483181	0.171512	0.335565	-0.0296254	0.90888	-0.347043	0.178615	-0.136951	0.708523	1.26279	1.15118	1.1871	9.84363	0.0431458	0.529702	0.76732	6.0165	0.19792	5.2885	0.0710586	0.140368	0.707915	0.427842	0.807412	0.234332	0.90924	0.528491	0.312616	0.883486	0.92589	FALSE			0
1458	Gpkow	1.29847	5.93805e-22	0.441394	0.0198902	0.439634	0.0293999	-0.386968	0.149683	0.0963203	0.595255	-0.37995	0.149327	-0.636352	0.0154052	0.660365	0.0766004	1.55487	1.55214	1.10111	8.98747	0.0614134	3.20361	0.201532	12.5799	0.0135219	5.89416	0.0524928	3.14672	0.0760796	3.21956	0.199932	0.287586	0.532308	0.110398	0.262773	0.324552	0.530579	FALSE			0
1461	Tfe3	1.71875	2.73464e-35	0.16109	0.408606	0.335723	0.105786	-0.282194	0.306955	-0.270046	0.147523	-0.262171	0.333286	-0.199284	0.460636	0.557408	0.146089	1.17479	1.39895	0.763344	2.22047	0.695283	2.12205	0.346102	16.0463	0.00295761	2.28346	0.319266	2.12072	0.145319	2.12781	0.345106	0.877676	0.676033	0.0365129	0.653674	0.452856	0.67505	FALSE			0
1462	Gripap1	2.3681	5.24647e-59	0.185995	0.36556	0.340745	0.119511	0.141315	0.62755	0.064527	0.74276	-0.191	0.503842	-0.302561	0.288101	0.387548	0.337881	1.20442	1.40599	1.06665	10.3335	0.0351692	3.80242	0.149388	1.86495	0.760581	1.22108	0.543057	0.92228	0.336877	0.922431	0.630517	0.20706	0.459392	0.906043	0.805242	0.668414	0.850077	FALSE			0
1463	Otud5	2.10549	4.63342e-48	-0.0094155	0.963049	0.275304	0.2033	0.101712	0.723938	-0.201083	0.300929	0.147677	0.601155	-0.245216	0.383867	0.109777	0.783648	0.990629	1.31693	0.817845	3.90002	0.419706	0.709178	0.701462	6.87887	0.14243	0.990082	0.609546	0.0757194	0.783184	1.10585	0.575265	0.729983	0.880459	0.448881	0.839642	0.915667	0.822465	FALSE			0
1466	Pqbp1	2.1608	1.069e-49	0.24593	0.230234	0.169102	0.438468	0.000624334	0.998285	0.00426519	0.982644	-0.126942	0.655946	-0.366778	0.196571	0.36282	0.368261	1.27881	1.18424	1.00427	9.20861	0.0560916	1.69469	0.428551	3.8866	0.421571	1.67446	0.432908	0.812917	0.367259	0.885463	0.64228	0.273156	0.736364	0.731255	0.739258	0.692574	0.854877	FALSE			0
1467	Timm17b	3.73395	7.94125e-203	0.343314	0.046903	0.0836549	0.649279	-0.0293808	0.904466	0.23047	0.163092	-0.211813	0.377768	-0.298629	0.212207	0.175449	0.605698	1.40961	1.08725	1.25919	10.6378	0.0309508	0.399952	0.81875	2.51335	0.642247	1.82409	0.401703	0.267644	0.604916	0.804173	0.668923	0.191509	0.930422	0.854877	0.716879	0.837501	0.867276	FALSE			0
1471	Suv39h1	2.63355	9.5689e-73	0.2396	0.243094	-0.283814	0.194082	0.476297	0.101496	-0.137125	0.484886	0.147817	0.604406	0.0745865	0.793126	-0.406518	0.314065	1.27074	0.752907	0.871861	22.5485	0.000155833	2.75397	0.252338	3.21975	0.521747	1.41534	0.492791	1.0177	0.313066	1.09257	0.579096	0.00356936	0.590184	0.793543	0.776866	0.649028	0.824293	TRUE	Unique	Organ	1
1472	Was	3.39946	6.20134e-137	0.14739	0.442449	-0.300854	0.140905	0.220567	0.417259	-0.399088	0.0296771	0.309079	0.246571	0.117695	0.658022	-0.530206	0.160175	1.15881	0.740186	0.670932	10.9532	0.0270953	2.06395	0.356303	14.4409	0.00601303	2.57488	0.275976	1.98021	0.159369	2.03564	0.361382	0.176346	0.684139	0.0621985	0.613577	0.47519	0.687921	FALSE			0
1476	Ebp	2.3499	3.80782e-60	0.281504	0.163396	0.204917	0.340667	-0.242738	0.396341	0.141966	0.46241	0.12398	0.658779	-0.461838	0.0988863	0.40564	0.307306	1.32512	1.22742	1.15254	14.8212	0.00508684	1.07309	0.584764	5.91226	0.205797	2.7732	0.249924	1.04652	0.30631	3.75575	0.152914	0.0548037	0.827102	0.537583	0.587179	0.64259	0.465191	FALSE			0
1477	Ftsj1	1.5982	3.67302e-30	0.327006	0.0967888	0.291458	0.164503	0.0597723	0.830373	-0.153036	0.41648	-0.068549	0.80225	-0.047106	0.862928	-0.104948	0.786457	1.38681	1.33838	0.858099	9.71223	0.0455645	0.0744779	0.963446	6.80931	0.146315	0.33699	0.844935	0.0737169	0.786	0.465283	0.792438	0.241795	0.986132	0.454943	0.940841	0.916858	0.919587	FALSE			0
1478	Slc38a5	2.12565	1.55393e-47	0.598048	0.00375439	0.272404	0.215062	-0.104423	0.720997	0.560068	0.00454517	-0.611079	0.0331421	-0.402849	0.158857	0.447997	0.269787	1.81857	1.31312	1.75079	16.836	0.00208	1.6224	0.444324	8.70807	0.0688253	2.01738	0.364696	1.2228	0.268812	4.87564	0.0873513	0.028108	0.746716	0.307227	0.69046	0.606672	0.349304	FALSE			0
1479	Xk	2.15563	1.43588e-51	0.0957396	0.633193	0.529377	0.0132004	-0.360023	0.205315	-0.413488	0.0311641	-0.52574	0.0593828	-0.410034	0.140175	1.00518	0.0108657	1.10047	1.69787	0.66134	8.13289	0.0868299	7.17491	0.0276686	45.7339	2.79769e-09	6.70596	0.0349799	6.50417	0.0107622	6.51885	0.0384106	0.348184	0.178533	3.10482e-07	0.206269	0.0940837	0.218172	TRUE	Unique	Epo	1
1481	Dynlt3	2.84877	3.96688e-91	0.298905	0.130849	0.196334	0.351344	0.000431515	0.998772	0.159502	0.399295	0.0178163	0.948347	-0.561848	0.0404111	0.234626	0.546634	1.34838	1.21693	1.17293	15.6661	0.00350159	0.761093	0.683488	6.24696	0.181449	5.61918	0.0602298	0.36495	0.54577	0.847812	0.654485	0.0416093	0.872706	0.506276	0.284344	0.806651	0.860718	FALSE			0
1483	Rpgr	0.70871	1.07966e-12	-0.105658	0.450275	-0.175479	0.238959	0.309456	0.118636	-0.167977	0.209518	0.130956	0.500839	0.301289	0.12025	-0.417611	0.129311	0.899733	0.839055	0.845374	3.09715	0.5417	2.76599	0.250826	3.84615	0.427227	2.7784	0.249275	2.30945	0.128589	2.62771	0.268782	0.804616	0.588235	0.735542	0.586507	0.426908	0.606672	FALSE			0
1485	Mid1ip1	1.16143	4.9393e-20	0.49048	0.00590686	0.0514676	0.786159	-0.190432	0.450651	-0.290034	0.0887585	-0.0845267	0.732874	0.0491876	0.842068	0.309116	0.377816	1.6331	1.05282	0.748238	25.2198	4.54402e-05	0.810663	0.666756	9.08545	0.0589989	2.12154	0.346189	0.781064	0.376816	0.940335	0.624898	0.00129412	0.866551	0.280877	0.676072	0.699377	0.847748	TRUE	Unique	Organ	1
1486	Bcor	2.34732	2.47918e-56	0.345468	0.0978458	0.525211	0.0180982	-0.669062	0.0236599	-0.194509	0.329823	-0.669997	0.0209085	-0.359996	0.213142	0.866716	0.034763	1.41265	1.69082	0.823238	8.13537	0.0867434	5.6171	0.0602922	27.9008	1.30638e-05	4.58734	0.100896	4.47097	0.0344755	5.80922	0.0547703	0.348063	0.284514	0.000455706	0.376665	0.20469	0.269611	TRUE	Unique	Epo	1
1489	Med14	2.82704	2.55821e-84	0.125261	0.539779	0.187549	0.388571	-0.00260731	0.992813	-0.585012	0.00275354	-0.21542	0.448091	0.033512	0.905758	0.346601	0.388454	1.13344	1.20629	0.557099	2.61192	0.624713	1.5286	0.46566	35.6492	3.4167e-07	1.7962	0.407343	0.746909	0.387457	0.791558	0.673155	0.847629	0.760233	2.07158e-05	0.721544	0.706766	0.868682	TRUE	Unique	Epo	1
1490	Usp9x	4.75424	0	0.186028	0.210321	-0.081693	0.6054	0.16997	0.419226	-0.646496	5.32382e-06	0.230446	0.264262	0.17416	0.397322	-0.0699938	0.81065	1.20446	0.921555	0.523878	28.612	9.37206e-06	0.89958	0.637762	42.9072	1.08171e-08	0.972722	0.61486	0.0576548	0.810242	1.85591	0.395361	0.000349273	0.853056	1.01866e-06	0.842512	0.927041	0.712241	TRUE	Shared	Organ, Epo	2
1493	Maoa	0.833224	9.09388e-14	-0.189274	0.228512	-0.15256	0.361986	0.45924	0.0392034	-0.122577	0.414864	0.584484	0.00746815	0.295651	0.174606	-0.521212	0.0918657	0.82756	0.858507	0.884638	15.9924	0.0030294	4.34945	0.113639	12.7953	0.0123207	2.90942	0.233468	2.85169	0.091278	7.25788	0.0265444	0.0372088	0.400757	0.103511	0.570424	0.357616	0.174009	FALSE			0
1494	Fundc1	1.52034	2.60001e-31	0.0533012	0.771642	0.0356886	0.855185	0.0387197	0.881716	-0.365622	0.0373907	0.0140437	0.956129	-0.118599	0.641163	-0.00545312	0.987958	1.05475	1.03633	0.693765	0.803629	0.937961	0.0399328	0.980232	22.0054	0.000199924	0.453114	0.797274	0.000228818	0.987931	0.00417377	0.997915	0.976604	0.992502	0.00436405	0.92148	0.995464	0.999047	TRUE	Unique	Epo	1
1495	Kdm6a	3.57698	2.09738e-152	0.109531	0.566842	-0.165826	0.41546	0.186864	0.49047	-0.331352	0.0700745	0.0380869	0.886078	0.371829	0.160567	-0.100736	0.788896	1.11575	0.847194	0.717953	4.97152	0.290232	0.586882	0.745693	5.66758	0.225387	3.00989	0.222029	0.0720025	0.788443	0.0762312	0.962602	0.627833	0.899619	0.561321	0.557745	0.917858	0.985757	FALSE			0
1499	Jade3	1.6417	4.55112e-32	0.817213	3.00475e-05	0.429205	0.0395481	-0.29923	0.280855	-0.344677	0.065734	-0.107437	0.693072	-0.294675	0.27747	0.0755346	0.844555	2.26418	1.53604	0.708449	44.7193	4.54781e-09	1.87087	0.392416	31.6898	2.21364e-06	1.82868	0.400782	0.038613	0.844217	0.170215	0.918414	4.8469e-07	0.710198	0.000103518	0.716396	0.940565	0.96979	TRUE	Shared	Organ, Epo	2
1501	Rbm10	2.88955	2.26541e-95	0.497831	0.0111168	0.300416	0.150158	-0.336459	0.225873	0.335192	0.0738793	-0.563414	0.0387131	-0.624417	0.0215388	1.04122	0.00694684	1.64515	1.35042	1.39821	18.6496	0.000920812	8.4214	0.014836	7.70054	0.103184	7.61729	0.0221782	7.30417	0.00687949	7.35524	0.0252831	0.015026	0.117629	0.380929	0.154629	0.0684157	0.16877	FALSE			0
1505	Araf	1.60776	4.04536e-31	0.095469	0.624154	0.320541	0.122335	-0.0781848	0.77703	-0.316945	0.0889986	0.0298968	0.912104	0.110243	0.683019	0.218237	0.56912	1.10017	1.37787	0.728371	2.69668	0.609796	0.35916	0.835621	6.2107	0.183956	1.63049	0.442532	0.325561	0.568285	0.852609	0.652918	0.83973	0.937252	0.509835	0.745699	0.818893	0.859991	FALSE			0
1507	Uxt	2.38101	1.25686e-61	0.287172	0.155336	-0.273764	0.203301	0.186131	0.515705	0.0559247	0.77234	0.0104019	0.970463	-0.374806	0.180744	0.221795	0.576941	1.33265	0.760512	1.05752	22.8449	0.000135988	2.61969	0.269862	2.87428	0.579079	2.09342	0.351092	0.312555	0.576117	0.685413	0.709847	0.00318361	0.607699	0.824284	0.680451	0.822967	0.884713	TRUE	Unique	Organ	1
1508	Zfp182	1.37879	4.27161e-26	-0.0380623	0.835652	0.151471	0.438117	-0.230724	0.374799	-0.159784	0.362531	-0.147851	0.562086	-0.390477	0.12453	0.910259	0.0116695	0.962653	1.16354	0.852328	11.0715	0.0257723	8.17136	0.0168117	13.984	0.00734617	6.49195	0.0389306	6.3773	0.0115589	9.26413	0.00973462	0.170732	0.128189	0.0716887	0.220113	0.0987203	0.0874686	FALSE			0
1509	Wdr44	1.31603	1.77153e-23	0.0742009	0.688852	0.286611	0.146338	-0.21131	0.420954	-0.317824	0.0729446	0.0891271	0.729336	-0.0314122	0.90263	0.276884	0.447541	1.07702	1.33191	0.727731	3.1885	0.52679	0.717904	0.698408	8.27299	0.0820747	0.918517	0.631752	0.579329	0.446575	2.14096	0.342844	0.796201	0.879126	0.337812	0.850493	0.747947	0.673471	FALSE			0
1511	Pgrmc1	2.72475	1.37556e-80	0.333508	0.0979198	0.639966	0.00285754	-0.628335	0.0277647	-0.0857487	0.656392	0.351559	0.209447	-0.429643	0.123858	0.277853	0.483367	1.39586	1.89642	0.917825	20.2023	0.000455498	6.48392	0.0390873	8.77766	0.0669035	2.66856	0.263348	0.493361	0.482432	6.62664	0.0363952	0.00858758	0.22065	0.301854	0.601139	0.770856	0.211482	TRUE	Unique	Organ	1
1512	Akap17b	0.352419	0.000339522	0.486064	0.000439983	0.359428	0.0146449	-0.537385	0.00609676	0.186681	0.158127	-0.557608	0.00372179	-0.235108	0.219814	0.595222	0.0286739	1.6259	1.43251	1.20524	12.8	0.0122957	7.63301	0.0220046	9.20973	0.0560659	4.99787	0.0821724	4.80189	0.0284286	8.47056	0.0144757	0.103393	0.153764	0.273117	0.337974	0.181707	0.115761	FALSE			0
1518	Sept6	2.39021	1.74614e-58	0.16232	0.436117	-0.331922	0.134754	0.26769	0.364727	-0.433167	0.0297925	0.243942	0.399801	0.167972	0.560819	-0.122395	0.765323	1.17624	0.717544	0.648452	16.432	0.00249107	1.08693	0.580733	7.66888	0.104489	0.364372	0.833446	0.0894922	0.764824	0.888095	0.641435	0.0322054	0.824981	0.383631	0.936461	0.90825	0.854612	FALSE			0
1520	Upf3b	4.12331	3.16647e-241	-0.237624	0.173997	-0.0992349	0.593892	0.42737	0.0844232	-0.3926	0.0188559	0.270143	0.266197	0.32769	0.17604	-0.337088	0.326932	0.788499	0.90553	0.675299	3.59763	0.463189	3.13196	0.208883	6.7617	0.14903	1.83939	0.398641	0.965001	0.32593	1.31725	0.517562	0.75899	0.541572	0.458952	0.715153	0.659259	0.791503	FALSE			0
1521	Nkap	2.89873	1.14572e-90	0.201689	0.317676	0.299366	0.16363	-0.0960774	0.736916	-0.209691	0.277395	-0.0298602	0.915242	-0.472022	0.0914486	0.414657	0.296352	1.22347	1.349	0.810835	8.41159	0.0776129	1.45637	0.482785	16.2335	0.00272138	2.90056	0.234505	1.09503	0.29536	1.89416	0.387871	0.328093	0.771127	0.0344027	0.571498	0.632583	0.707088	FALSE			0
1522	Ndufa1	4.35649	0	0.528542	0.000915978	0.170892	0.314086	-0.273977	0.225208	-0.253008	0.0970806	-0.688602	0.0018887	-0.303785	0.169076	0.601063	0.0553154	1.69646	1.18636	0.776462	15.7823	0.0033257	3.74349	0.153855	65.7732	1.76828e-13	3.68633	0.158316	3.68504	0.0549026	9.827	0.00734675	0.0400185	0.466626	4.50826e-11	0.473434	0.270003	0.0716887	TRUE	Unique	Epo	1
1524	Zbtb33	1.05169	3.14215e-17	0.0816809	0.641015	0.305925	0.100968	-0.0166436	0.946539	0.0347651	0.835624	-0.189272	0.436978	-0.356746	0.141617	0.61272	0.0754048	1.08511	1.35788	1.03538	9.13575	0.0577945	6.23848	0.0441908	4.54328	0.337446	3.26659	0.195285	3.17246	0.0748895	3.63182	0.16269	0.277739	0.237388	0.668801	0.524944	0.321793	0.48027	FALSE			0
1525	Lamp2	2.40437	5.52189e-62	0.694666	0.00064021	0.494431	0.0224819	-1.03406	0.000335029	-0.263533	0.175698	-0.506366	0.0734041	-0.48882	0.08295	1.3915	0.000508511	2.00304	1.63956	0.768332	23.0237	0.000125253	14.5265	0.000700809	29.8517	5.24676e-06	13.108	0.00142444	12.0973	0.000504961	12.9807	0.00151802	0.00296832	0.0121388	0.000214323	0.0209826	0.00935601	0.0220631	TRUE	Shared	Organ, Epo, Organ_IL17_Epo	3
1526	Cul4b	2.15582	4.97214e-50	0.593613	0.00358377	0.459304	0.0342956	-0.313681	0.277375	0.205412	0.291987	-0.199062	0.482261	-0.537516	0.0569789	0.234752	0.558204	1.81052	1.58297	1.22803	16.9502	0.00197648	1.26557	0.53111	6.03753	0.196363	4.76955	0.0921096	0.344306	0.557354	0.51175	0.774239	0.0269854	0.79856	0.52621	0.358968	0.813128	0.912061	FALSE			0
1527	Mcts1	3.24379	4.27629e-134	0.721148	9.75195e-05	0.131488	0.504595	-0.304887	0.24496	0.245499	0.165461	-0.594027	0.0209343	-0.404465	0.11472	0.748062	0.0399073	2.05679	1.14052	1.27826	30.7939	3.3725e-06	4.44511	0.108332	6.16132	0.187421	4.26922	0.118291	4.23553	0.0395861	5.7059	0.0576738	0.000147705	0.391115	0.514635	0.408751	0.222299	0.277483	TRUE	Unique	Organ	1
1531	Xiap	2.98554	1.71165e-95	0.130149	0.520318	0.153698	0.475848	0.15904	0.5793	-0.379811	0.0498272	0.194113	0.490339	0.0974667	0.72825	-0.471812	0.236164	1.139	1.16614	0.68399	5.20897	0.26652	1.59525	0.450398	14.8172	0.00509571	1.88111	0.39041	1.409	0.235222	1.45247	0.483726	0.604521	0.750262	0.0548443	0.709009	0.572179	0.771766	FALSE			0
1533	Dcaf12l1	0.45071	9.21132e-07	0.246005	0.0567512	0.348323	0.0112909	-0.34652	0.0582252	-0.109782	0.37404	-0.320696	0.0739723	-0.223631	0.211306	0.459428	0.0705015	1.27891	1.41669	0.89603	4.69897	0.319602	4.01104	0.13459	20.7594	0.00035341	3.28393	0.193599	3.28279	0.0700098	3.80106	0.149489	0.653904	0.436665	0.00701442	0.523071	0.309805	0.459519	TRUE	Unique	Epo	1
1534	Ocrl	2.96199	2.09702e-90	-0.208142	0.3136	-0.160408	0.465778	0.356048	0.223776	-0.434081	0.0280034	-0.150072	0.601187	-0.0610094	0.83119	0.451315	0.266702	0.812092	0.851796	0.64786	9.85089	0.0430158	9.70069	0.00782568	19.3327	0.000676032	1.88366	0.389914	1.23866	0.26573	1.37635	0.502491	0.233954	0.0749335	0.0118102	0.708707	0.60373	0.782081	FALSE			0
1535	Sash3	1.96419	4.21526e-46	-0.0672454	0.728526	-0.428229	0.0379058	0.487846	0.075554	-0.783045	2.38202e-05	0.22153	0.410737	0.561853	0.0363496	-0.673854	0.0770603	0.934966	0.651662	0.457012	5.52246	0.237763	3.66542	0.159979	40.0977	4.13165e-08	4.56636	0.101959	3.13694	0.0765374	3.50139	0.173653	0.574734	0.476103	3.31426e-06	0.378384	0.325656	0.495827	TRUE	Unique	Epo	1
1540	Elf4	2.07654	4.43805e-48	-0.0920814	0.645888	-0.35212	0.0989025	0.349115	0.218899	-0.466398	0.0149634	0.328169	0.238767	0.112099	0.686426	-0.045719	0.907679	0.912031	0.703196	0.627258	11.1381	0.0250549	2.7523	0.252549	9.65311	0.0466945	0.220195	0.895747	0.0135077	0.907476	2.42196	0.297904	0.167663	0.590395	0.245506	0.961213	0.96608	0.634956	FALSE			0
1541	Aifm1	3.83829	2.41811e-195	0.335464	0.063824	0.0263064	0.891425	-0.0429505	0.866998	-0.335993	0.0522768	0.0422787	0.866548	-0.278188	0.267317	0.351961	0.322925	1.39859	1.02666	0.714628	26.1037	3.01572e-05	1.59945	0.449452	19.3772	0.000662536	1.32098	0.516599	0.981114	0.321924	2.48565	0.288568	0.000917185	0.749531	0.0116203	0.791047	0.655833	0.626159	TRUE	Unique	Organ	1
1542	Zfp280c	2.52475	1.07191e-64	-0.287112	0.169531	-0.281114	0.206514	0.831134	0.00500817	-0.446992	0.0253489	0.633453	0.0292274	0.356762	0.217967	-1.03241	0.0120404	0.750428	0.754942	0.639549	12.0873	0.0167136	8.39208	0.015055	11.8537	0.0184729	6.89354	0.0318484	6.32176	0.0119265	6.65156	0.0359445	0.127803	0.118878	0.13647	0.194879	0.101182	0.209901	FALSE			0
1545	Enox2	3.00329	5.26894e-87	0.0140408	0.947583	-0.14652	0.519373	0.288694	0.340096	-0.273125	0.181207	-0.210916	0.477421	0.170084	0.565457	0.237658	0.571635	1.01414	0.863708	0.760998	5.48408	0.241133	4.18498	0.12338	7.2224	0.124592	2.20761	0.331607	0.32134	0.570803	0.515032	0.772969	0.577815	0.417727	0.41971	0.664424	0.820216	0.911541	FALSE			0
1547	Rap2c	1.71799	5.62344e-34	0.257995	0.194324	0.32664	0.122762	-0.153944	0.584679	0.127486	0.502511	-0.0718466	0.794846	-0.708043	0.0101483	0.50772	0.194165	1.29433	1.3863	1.13597	10.8441	0.0283735	2.00725	0.366549	9.59885	0.0477552	7.14686	0.0280594	1.69239	0.193287	2.55819	0.278289	0.181462	0.691898	0.248975	0.180143	0.52242	0.615818	FALSE			0
1548	Mbnl3	2.66674	1.62157e-73	0.0917624	0.657129	0.120526	0.583994	0.10639	0.71645	-0.491072	0.0130059	0.415107	0.148577	0.192919	0.500621	-0.0170717	0.966516	1.0961	1.12809	0.61197	16.4971	0.00241981	0.233167	0.889956	8.63852	0.0707979	0.828086	0.660973	0.00176992	0.966443	4.01305	0.134455	0.0315006	0.959153	0.311833	0.863541	0.987122	0.436381	FALSE			0
1550	Gpc4	0.460407	2.29954e-10	-0.355958	0.000489966	0.251996	0.0204547	-0.0503767	0.727688	-0.128464	0.188365	0.103304	0.4667	-0.293562	0.037985	0.119883	0.550621	0.700502	1.28659	0.879446	37.6714	1.30981e-07	0.371664	0.830413	22.811	0.000138122	5.80558	0.05487	0.357744	0.549762	3.00606	0.222455	9.03335e-06	0.935307	0.00322255	0.269882	0.809128	0.558133	TRUE	Shared	Organ, Epo	2
1553	Fam122b	0.537547	1.53286e-07	0.178337	0.215548	0.357591	0.019688	-0.313663	0.124226	0.106736	0.438358	-0.165761	0.407598	-0.337057	0.0911585	0.409653	0.148152	1.19523	1.42988	1.11264	3.04028	0.551108	2.61143	0.270979	3.33235	0.503822	2.99483	0.223707	2.09921	0.147376	2.17434	0.337169	0.809942	0.608715	0.783063	0.559254	0.456622	0.668712	FALSE			0
1554	Mospd1	1.3151	2.60164e-24	0.0210574	0.907764	0.331491	0.0867195	-0.20011	0.437132	-0.327251	0.0597629	0.196415	0.436884	-0.0732395	0.77118	0.107856	0.762914	1.02128	1.39304	0.720903	3.03361	0.552217	0.745271	0.688916	9.20234	0.0562362	0.103637	0.949501	0.0913962	0.76241	2.05861	0.357255	0.810351	0.874945	0.273579	0.980916	0.907173	0.684728	FALSE			0
1557	Xlr	0.101147	0.166738	-0.0581492	0.571805	0.109113	0.319057	0.138981	0.340233	0.337102	0.000610436	0.159975	0.26313	-0.345206	0.0154157	-0.158157	0.434393	0.943509	1.11529	1.40088	2.68836	0.611254	0.93208	0.627482	34.5384	5.77825e-07	18.1404	0.000115042	0.613645	0.433419	1.25748	0.533265	0.840459	0.848992	3.23251e-05	0.00276641	0.739679	0.799833	TRUE	Shared	Epo, IL17_and_Epo	2
1559	Ddx26b	1.59573	3.78915e-29	-0.0773274	0.69932	0.557867	0.00887087	-0.486427	0.0863982	-0.0768021	0.688361	-0.174138	0.531485	-0.290642	0.294761	0.725087	0.0656209	0.925587	1.74694	0.926073	9.7314	0.0452037	3.71583	0.155997	5.9738	0.201114	3.52436	0.17167	3.40109	0.0651534	4.3133	0.115712	0.240679	0.470034	0.531842	0.493143	0.297238	0.404146	FALSE			0
1563	Htatsf1	3.53601	1.15289e-161	0.412314	0.0246397	0.195898	0.316023	-0.183225	0.480989	0.283595	0.106119	-0.356889	0.161745	-0.287271	0.258521	0.414657	0.250679	1.51031	1.2164	1.3279	9.33816	0.053181	1.35624	0.50757	2.87185	0.579496	1.52987	0.465364	1.32486	0.249721	2.01674	0.364814	0.264859	0.78555	0.824381	0.760166	0.586905	0.69046	FALSE			0
1565	Rbmx	2.42465	3.79314e-62	-0.218045	0.287295	0.000864248	0.99684	0.296475	0.307211	-0.379236	0.0529953	0.71503	0.0120622	-0.0668354	0.8139	-0.432815	0.282971	0.804089	1.00086	0.684384	10.9332	0.0273253	1.28553	0.525835	11.7978	0.01892	3.11504	0.210658	1.15749	0.281987	7.29798	0.0260174	0.177325	0.795717	0.138657	0.544011	0.619419	0.171812	FALSE			0
1566	Atp11c	3.05555	1.90625e-99	0.527057	0.00940785	0.0227522	0.91615	-0.155824	0.587922	-0.420178	0.0304244	-0.502658	0.0747925	0.00989061	0.971943	0.214215	0.591601	1.69394	1.02301	0.65693	10.2744	0.0360505	0.339506	0.843873	41.486	2.13177e-08	0.629074	0.730127	0.2891	0.590798	4.23054	0.120601	0.210275	0.940425	1.86513e-06	0.893138	0.830198	0.412945	TRUE	Unique	Epo	1
1567	Fmr1	3.94229	3.68163e-228	0.546606	0.00147193	0.394627	0.0310595	-0.358656	0.140841	-0.070004	0.670233	-0.209489	0.380581	-0.331265	0.164232	0.496007	0.1424	1.72738	1.48383	0.93239	23.5699	9.7399e-05	2.52097	0.283516	8.6988	0.069085	2.4149	0.298959	2.16005	0.14164	2.21113	0.331023	0.00241469	0.621209	0.307875	0.636062	0.447662	0.663977	TRUE	Unique	Organ	1
1573	Mtmr1	1.56218	6.57975e-31	0.133328	0.482859	0.173112	0.392175	-0.149646	0.578318	-0.311018	0.087003	0.22683	0.390426	-0.169793	0.518959	0.146261	0.695578	1.14263	1.189	0.732701	8.16226	0.0858121	0.310471	0.856214	9.85481	0.0429456	0.425649	0.808298	0.153783	0.694946	2.73723	0.254459	0.346435	0.946073	0.233818	0.926351	0.877496	0.592176	FALSE			0
1576	Vma21	2.27076	3.65717e-56	0.745378	0.000227497	0.326696	0.129155	-0.164617	0.565581	0.0874997	0.650951	-0.0270011	0.923467	-0.313944	0.262468	-0.100223	0.801073	2.10724	1.38638	1.09144	40.4523	3.48953e-08	1.2564	0.53355	4.83498	0.304653	3.41883	0.180971	0.0637623	0.800645	0.214451	0.898323	2.85084e-06	0.799945	0.641028	0.505569	0.923023	0.962514	TRUE	Unique	Organ	1
1579	Xlr4b	0.535002	1.21762e-09	-0.0522358	0.672977	-0.0291804	0.824752	0.308336	0.078701	-0.325737	0.00592706	0.381827	0.026452	0.147147	0.390843	-0.466012	0.0556149	0.949105	0.971241	0.721995	14.1174	0.00692969	3.97624	0.136952	14.684	0.00540348	4.15357	0.125332	3.67602	0.0552005	5.18042	0.0750043	0.0687893	0.440071	0.0573933	0.420591	0.270607	0.322047	FALSE			0
1586	Idh3g	3.79761	1.56453e-210	0.292189	0.0901668	0.347916	0.0580945	-0.0895747	0.713901	0.321179	0.0514812	-0.377481	0.115277	-0.569656	0.0171105	0.342536	0.312596	1.33936	1.41611	1.37875	5.53648	0.236542	1.29526	0.523284	8.87703	0.0642476	6.59168	0.0370369	1.02389	0.311598	2.51086	0.284954	0.573596	0.794188	0.295006	0.213447	0.647614	0.622645	FALSE			0
1588	Arhgap4	1.27827	6.46223e-25	0.0278541	0.873071	-0.212246	0.252907	0.110105	0.655819	-0.340591	0.0411091	-0.120988	0.617619	0.392489	0.104225	-0.0911543	0.790421	1.02825	0.808765	0.71135	1.1523	0.885888	0.20588	0.902181	12.0676	0.0168556	4.18495	0.123381	0.0709412	0.789971	1.0174	0.601277	0.957593	0.964121	0.128432	0.417727	0.91857	0.835985	FALSE			0
1589	Naa10	4.24348	0	0.248885	0.0967067	0.00687613	0.965622	0.135781	0.52247	0.263179	0.0662985	-0.226518	0.276782	-0.0770873	0.710409	0.0383838	0.896395	1.28259	1.0069	1.30106	11.1876	0.0245344	1.13914	0.56577	4.98129	0.289223	0.172832	0.917213	0.0170313	0.896168	2.00405	0.367135	0.165357	0.817267	0.626762	0.969318	0.961368	0.692392	FALSE			0
1592	Irak1	2.54217	2.71459e-68	0.0654513	0.749131	-0.10184	0.640276	0.291245	0.315249	-0.184147	0.346869	-0.360504	0.205101	0.273915	0.3341	0.0289957	0.942591	1.06764	0.903174	0.831814	5.37772	0.250689	2.33186	0.311632	9.54923	0.0487455	2.06397	0.356299	0.00520889	0.942465	2.97008	0.226493	0.588105	0.647667	0.252028	0.684139	0.978502	0.562562	FALSE			0
1593	Mecp2	2.19101	6.96569e-51	0.263875	0.198733	0.204421	0.349761	-0.126844	0.662838	-0.504195	0.0102458	-0.0344877	0.903819	0.276912	0.330374	0.00866459	0.982886	1.30197	1.22681	0.603991	3.76068	0.439362	0.369571	0.831282	16.2048	0.00275634	1.94689	0.377779	0.000462186	0.982848	0.0228645	0.988633	0.743591	0.935702	0.0347047	0.700198	0.993535	0.99569	FALSE			0
1594	Flna	2.89089	8.17568e-89	0.110986	0.585361	-0.11644	0.590874	0.261862	0.363635	-0.458163	0.0185369	-0.21308	0.451129	0.211974	0.452033	0.2209	0.580965	1.11738	0.890083	0.632444	7.68327	0.103894	3.86212	0.144994	19.1588	0.000731448	2.89767	0.234844	0.305998	0.580147	0.570999	0.751639	0.382507	0.452418	0.0125596	0.571783	0.824618	0.902362	FALSE			0
1597	Dnase1l1	0.560692	1.01227e-07	0.289135	0.0508372	0.329916	0.0363704	-0.420566	0.0449931	0.206684	0.144421	-0.349406	0.0895532	-0.400692	0.0507946	0.361868	0.21409	1.33527	1.39085	1.22959	5.48337	0.241195	4.11676	0.127661	6.38063	0.172469	3.86319	0.144917	1.54971	0.213178	2.89648	0.234983	0.577841	0.425063	0.494307	0.452296	0.54724	0.571936	FALSE			0
1598	Taz	1.65364	1.94719e-34	0.0582091	0.759308	-0.0163177	0.935708	0.211951	0.431075	-0.502069	0.00572717	0.251014	0.341852	0.267385	0.309746	-0.413236	0.268873	1.05994	0.983815	0.605277	5.30514	0.257396	1.22764	0.541278	15.5496	0.00368709	1.33936	0.511872	1.22747	0.267899	1.28491	0.526	0.595751	0.804392	0.0432333	0.788413	0.605764	0.795816	FALSE			0
1599	Atp6ap1	1.53497	2.50492e-30	0.189156	0.315829	0.27986	0.163378	-0.440311	0.099381	-0.291939	0.105534	-0.044879	0.864058	-0.073268	0.779162	0.353719	0.340348	1.20823	1.32294	0.746814	3.50699	0.476816	2.83895	0.241841	9.60018	0.047729	1.21767	0.543984	0.912906	0.339345	1.41908	0.491871	0.766634	0.578633	0.248918	0.805856	0.670584	0.776449	FALSE			0
1600	Gdi1	0.436738	1.89258e-06	-0.00839863	0.948041	0.290214	0.0344412	-0.186536	0.307029	0.0294468	0.811194	0.11065	0.536802	-0.308974	0.0835864	0.32326	0.20231	0.991637	1.33671	1.02988	6.66324	0.154791	1.65425	0.437304	7.45497	0.113712	3.01081	0.221927	1.63207	0.201417	6.24757	0.0439904	0.468299	0.742121	0.400918	0.557638	0.532226	0.236816	FALSE			0
1601	Fam50a	2.53227	1.48281e-68	0.37437	0.0657837	0.601961	0.00546118	-0.494528	0.0862945	-0.115028	0.554481	0.0730281	0.796251	-0.660708	0.0191017	0.562113	0.160232	1.45407	1.82569	0.891342	15.8053	0.00329188	3.01218	0.221776	15.3682	0.00399539	5.62865	0.0599452	1.97967	0.159425	5.11	0.0776924	0.0397004	0.557462	0.045834	0.283662	0.475203	0.328342	FALSE			0
1603	Ubl4a	3.12247	1.23713e-114	0.430759	0.0255604	0.0804077	0.695471	-0.0266709	0.922275	0.273004	0.138997	0.0633134	0.813355	-0.340084	0.203279	0.0682475	0.85729	1.53842	1.08373	1.31391	24.6048	6.04041e-05	0.0346105	0.982844	5.4321	0.245763	2.64643	0.266278	0.0324795	0.856979	0.297001	0.862	0.00164079	0.993535	0.583047	0.604241	0.946327	0.948309	TRUE	Unique	Organ	1
1606	Ikbkg	1.20831	1.19395e-23	-0.0861734	0.611132	-0.0866454	0.631121	0.293073	0.222306	-0.384982	0.0175504	0.364774	0.121525	0.0502248	0.830641	-0.355487	0.286323	0.917435	0.917002	0.680463	6.40258	0.171033	1.56847	0.456469	13.4991	0.00907782	1.71599	0.424011	1.14149	0.285337	2.40811	0.299975	0.492062	0.754751	0.0833996	0.732917	0.623007	0.637089	FALSE			0
1615	Brcc3	2.23622	1.2948e-54	0.467891	0.0205572	0.126235	0.557306	-0.000179422	0.9995	-0.274084	0.156057	0.0599992	0.830813	-0.264052	0.345519	0.0183115	0.963251	1.59662	1.13455	0.760268	25.7913	3.48638e-05	0.00434492	0.99783	15.7305	0.00340292	1.65506	0.437127	0.00213226	0.96317	0.123727	0.940011	0.00103115	0.999047	0.0406745	0.742103	0.986024	0.977421	TRUE	Unique	Organ	1
1616	Vbp1	2.93102	3.36415e-98	0.274919	0.160602	0.482989	0.0206118	-0.254098	0.360082	-0.319574	0.0881566	0.410427	0.131838	-0.355592	0.190278	0.285814	0.458408	1.31642	1.62091	0.726459	29.3926	6.50555e-06	0.855238	0.65206	14.9496	0.00480693	1.78748	0.409123	0.552123	0.457452	8.80341	0.0122564	0.000257089	0.859806	0.0526857	0.72296	0.755488	0.10319	TRUE	Unique	Organ	1
1619	Prkx	0.639203	4.12841e-13	-0.100432	0.41775	-0.0996447	0.450202	0.201196	0.251932	-0.319949	0.00695449	0.183684	0.286333	0.181921	0.289437	-0.324652	0.183016	0.904446	0.905159	0.726186	1.91714	0.750995	1.85254	0.396028	15.1424	0.00441473	1.80933	0.404677	1.77992	0.182159	1.81141	0.404256	0.901979	0.712965	0.0493724	0.719242	0.507393	0.71885	FALSE			0
1620	Prrg1	0.978587	2.36191e-14	0.110072	0.541639	0.434135	0.0237702	0.0107873	0.966328	-0.059099	0.731886	-0.0317632	0.899174	-0.351938	0.159009	0.555081	0.117687	1.11636	1.54363	0.942613	14.7416	0.00526833	5.30375	0.0705188	5.96754	0.201586	2.64392	0.266612	2.45699	0.117003	4.37505	0.112194	0.0562751	0.311114	0.532357	0.604655	0.406521	0.398569	FALSE			0
1622	Tab3	1.25311	3.93703e-23	0.0138756	0.937819	0.300331	0.112781	-0.130589	0.604349	-0.0663332	0.696599	-0.214319	0.386025	-0.402363	0.102544	0.192701	0.581828	1.01397	1.35031	0.935819	2.45516	0.652683	0.335408	0.845604	17.6462	0.00144686	3.38975	0.183622	0.304603	0.581011	0.762241	0.683095	0.859906	0.941154	0.0212546	0.509468	0.825098	0.87266	FALSE			0
1623	Gk	1.39788	3.87299e-27	-0.179358	0.324833	-0.31584	0.103452	0.397248	0.123801	-0.243149	0.162857	0.326109	0.197793	0.388506	0.123753	-0.1447	0.686377	0.835807	0.729176	0.784155	8.2681	0.0822367	3.41239	0.181555	6.25078	0.181186	3.29916	0.192131	0.163748	0.685729	2.17861	0.33645	0.338164	0.506461	0.505881	0.520758	0.873536	0.667972	FALSE			0
1625	Pola1	4.56963	0	0.122142	0.471001	-0.035521	0.843917	0.165399	0.49088	-0.26555	0.101305	0.427157	0.0697373	0.471678	0.0445294	-0.305007	0.36018	1.12991	0.965102	0.766784	20.9083	0.000330198	0.842629	0.656184	9.09249	0.0588288	4.54683	0.10296	0.84077	0.359177	3.56957	0.167833	0.00663242	0.861497	0.28054	0.380501	0.686084	0.487728	TRUE	Unique	Organ	1
1626	Pcyt1b	0.417126	1.94623e-06	-0.133073	0.28023	-0.075205	0.566559	0.0458027	0.793091	-0.0760653	0.518717	0.422217	0.0137117	0.417473	0.0144909	-0.238691	0.324852	0.875401	0.927553	0.926756	8.24246	0.0830896	1.38979	0.499128	35.072	4.48989e-07	7.07385	0.0291026	0.973334	0.32385	7.23677	0.026826	0.340018	0.780058	2.62701e-05	0.184541	0.657638	0.175169	TRUE	Unique	Epo	1
1629	Zfx	3.25954	6.10055e-119	0.0638531	0.746645	0.113598	0.589338	0.224734	0.42228	-0.338993	0.0729358	0.180218	0.511841	-0.104347	0.703181	0.0331508	0.932055	1.06594	1.1203	0.712487	10.8054	0.0288408	1.5643	0.457421	10.3238	0.035313	0.21264	0.899137	0.00730137	0.931905	1.03595	0.595726	0.183407	0.755454	0.207534	0.962849	0.974828	0.83297	FALSE			0
1631	Klhl15	1.24035	2.23544e-23	-0.0338463	0.846691	-0.0789886	0.671735	0.10206	0.680741	-0.397935	0.0174712	0.0983247	0.686162	0.308814	0.202963	0.0360397	0.916654	0.96672	0.92405	0.671706	1.78015	0.776112	0.505604	0.776622	8.87452	0.0643136	3.62308	0.163403	0.0109999	0.916471	0.469272	0.790859	0.912787	0.913038	0.295167	0.481353	0.96896	0.919053	FALSE			0
1632	Apoo	1.13588	7.27911e-23	-0.0638896	0.693726	-0.115201	0.504842	0.116896	0.611096	-0.341908	0.0275663	0.133543	0.553734	0.0838011	0.709302	0.0306042	0.923608	0.938109	0.891187	0.710414	2.39373	0.66376	0.705381	0.702795	9.3714	0.0524578	0.395651	0.820513	0.00923541	0.92344	0.882589	0.643203	0.865014	0.880989	0.262684	0.931133	0.971619	0.855369	FALSE			0
1635	Amer1	1.41	2.1417e-26	0.230318	0.216805	0.178591	0.368418	-0.21552	0.414703	-0.0784587	0.660019	-0.163606	0.527935	-0.397313	0.124127	0.302282	0.40995	1.259	1.19553	0.92454	2.40609	0.661526	0.784793	0.675436	11.8427	0.0185599	2.50692	0.285515	0.681817	0.408962	0.686621	0.709418	0.863937	0.869314	0.136899	0.623134	0.72286	0.88434	FALSE			0
1637	Zc3h12b	0.175768	0.0369081	0.238041	0.044428	0.254394	0.0436463	-0.28483	0.0896181	0.224753	0.0472296	-0.288078	0.0801176	-0.183926	0.262333	0.506851	0.0295873	1.26876	1.28968	1.25201	6.67107	0.154326	4.78323	0.0914816	9.50451	0.0496546	5.08427	0.0786983	4.74782	0.0293355	4.8384	0.0889929	0.467442	0.358046	0.254785	0.330533	0.185424	0.352983	FALSE			0
1638	Las1l	3.23562	5.7034e-129	0.508271	0.00694635	0.33261	0.0971072	-0.168319	0.528108	0.225331	0.210858	-0.232274	0.374827	-0.455167	0.0810417	0.501117	0.176099	1.66241	1.3946	1.25274	24.0124	7.94198e-05	2.08344	0.352847	3.10644	0.540173	3.08539	0.213805	1.8374	0.175256	1.84679	0.397169	0.00204861	0.681502	0.803935	0.548231	0.498141	0.713891	TRUE	Unique	Organ	1
1644	Eda	2.53414	1.38482e-57	0.135704	0.542394	0.216294	0.361809	0.241823	0.443587	-0.514663	0.0157094	-0.565795	0.0676589	-0.0468168	0.879437	0.364955	0.404951	1.14534	1.24147	0.597702	7.91454	0.0947594	4.58548	0.100989	47.423	1.24487e-09	1.07328	0.584709	0.696506	0.40396	3.77109	0.151747	0.364072	0.376812	1.50109e-07	0.827102	0.718681	0.463193	TRUE	Unique	Epo	1
1646	Igbp1	3.5149	1.26403e-160	0.274141	0.134117	0.175855	0.366778	-0.10093	0.69709	0.0802077	0.646768	-0.0906005	0.721708	-0.444957	0.0792814	0.668271	0.0634093	1.3154	1.19226	1.08351	22.2742	0.000176738	5.32823	0.0696611	5.63348	0.228243	3.85604	0.145436	3.45782	0.0629532	5.2846	0.0711974	0.0039543	0.309193	0.564645	0.45309	0.291674	0.312942	TRUE	Unique	Organ	1
1647	Pdzd11	1.87174	7.54231e-39	-0.0571825	0.776967	0.140027	0.514735	0.305466	0.285536	0.113367	0.557086	0.705832	0.0118867	-0.295572	0.290621	-0.424558	0.285021	0.944422	1.1503	1.12004	20.0346	0.000491596	1.33282	0.51355	17.5939	0.00148121	7.65996	0.0217101	1.14768	0.284036	7.3471	0.0253862	0.00914668	0.789527	0.0216493	0.152311	0.621505	0.169188	TRUE	Unique	Organ	1
1648	Kif4	1.98128	2.67207e-38	0.34703	0.106957	-0.131077	0.567426	0.240888	0.429694	0.429923	0.0367971	-0.124473	0.677434	-0.130745	0.661147	0.106252	0.801898	1.41486	0.877151	1.53714	18.6618	0.000915747	2.02768	0.362824	10.1027	0.0387327	0.199639	0.905001	0.0632234	0.801472	0.177497	0.915076	0.0149693	0.68905	0.219323	0.965133	0.92338	0.968634	FALSE			0
1649	Dlg3	0.446557	8.28178e-13	-0.257729	0.00330754	-0.289242	0.00195962	0.388986	0.00175357	-0.314204	0.000180841	0.30395	0.0126895	0.339086	0.00528052	-0.469974	0.00646925	0.772805	0.748831	0.73037	11.3319	0.0230766	10.2649	0.005902	16.8841	0.00203574	8.93943	0.0114506	7.43227	0.00640646	8.07743	0.0176201	0.158861	0.0613038	0.0276141	0.0980991	0.0650369	0.132407	FALSE			0
1650	Snx12	2.04129	2.89823e-47	0.0261768	0.89522	0.117544	0.578604	-0.0470348	0.867361	-0.742171	9.45925e-05	0.511014	0.064365	0.154935	0.57371	0.000100535	0.999795	1.02652	1.12473	0.476079	14.4119	0.00609012	0.0580889	0.971373	25.349	4.2801e-05	0.631162	0.729365	6.64013e-08	0.999794	6.85086	0.0325352	0.0627638	0.988812	0.00123107	0.892843	0.999871	0.197551	TRUE	Unique	Epo	1
1652	Il2rg	0.612563	4.35471e-08	0.473224	0.00262369	0.134439	0.422114	-0.0466964	0.834035	0.0653306	0.664089	-0.200519	0.359059	-0.250588	0.250204	0.103264	0.738579	1.60516	1.14389	1.06751	24.2317	7.1772e-05	0.113854	0.944663	5.76979	0.217013	1.77899	0.410864	0.111868	0.738027	1.04277	0.593699	0.00188231	0.979409	0.551999	0.724121	0.895999	0.831937	TRUE	Unique	Organ	1
1653	Med12	2.27366	1.19925e-56	0.185719	0.356842	-0.131041	0.541474	-0.0578291	0.839539	-0.391653	0.0421987	-0.179635	0.521425	0.331779	0.23484	-0.353048	0.373271	1.20408	0.877182	0.675939	5.60138	0.230961	2.28084	0.319684	21.3443	0.000270573	1.42272	0.490976	0.796074	0.37227	4.0284	0.133427	0.567582	0.65395	0.00560693	0.776107	0.696774	0.434735	TRUE	Unique	Epo	1
1654	Zmym3	1.14974	1.85242e-22	-0.0391261	0.813452	-0.0609869	0.729756	0.0482887	0.83715	-0.397195	0.0122587	0.14818	0.520267	0.340057	0.138819	-0.347061	0.287322	0.961629	0.940836	0.672203	1.93779	0.7472	1.79274	0.408048	11.179	0.0246246	2.20027	0.332826	1.13677	0.286335	1.16054	0.559748	0.900316	0.72216	0.165683	0.665359	0.624041	0.81422	FALSE			0
1657	Ogt	4.15284	7.97662e-238	-0.16816	0.342926	0.255279	0.176319	-0.361591	0.150078	-0.623621	0.000235736	0.0287229	0.907224	0.108123	0.659859	0.427091	0.220793	0.845219	1.29082	0.536	10.6239	0.0311318	2.15293	0.340798	32.9651	1.21431e-06	4.88069	0.0871307	1.50521	0.219871	3.4357	0.179451	0.192053	0.671818	6.16104e-05	0.348912	0.555254	0.503351	TRUE	Unique	Epo	1
1659	Pin4	3.45376	1.85187e-147	0.277234	0.139836	0.301083	0.132095	-0.146922	0.580811	-0.490538	0.00630871	0.397801	0.127493	-0.206741	0.42684	-0.0523172	0.887375	1.31947	1.35132	0.612297	23.3762	0.000106494	0.913225	0.633426	25.1193	4.76058e-05	1.61373	0.446254	0.0201466	0.887128	4.08296	0.129836	0.00259403	0.85131	0.00134359	0.747712	0.958201	0.428958	TRUE	Shared	Organ, Epo	2
1660	Ercc6l	1.59235	5.1573e-30	0.426788	0.0300318	0.0182699	0.930489	0.0617117	0.824772	-0.381062	0.0428252	0.461028	0.091774	0.279059	0.305893	-0.170564	0.659381	1.53233	1.01844	0.683136	49.0902	5.59132e-10	0.214381	0.898355	5.53221	0.236913	1.20924	0.546283	0.195124	0.658686	3.98132	0.136605	7.36792e-08	0.962523	0.573848	0.807011	0.862569	0.439763	TRUE	Unique	Organ	1
1662	Hdac8	3.24023	4.65586e-103	-0.238633	0.258852	-0.00770075	0.972701	0.00460228	0.987738	-0.355439	0.0786871	-0.0801891	0.784884	0.244977	0.402836	0.392463	0.3452	0.787704	0.992329	0.700865	5.09562	0.277626	1.90288	0.386184	8.53468	0.073843	5.38004	0.0678797	0.894741	0.344196	1.20597	0.547177	0.6153	0.705813	0.319504	0.304488	0.674366	0.807624	FALSE			0
1664	Tsix	1.69312	1.56904e-31	-0.0147353	0.942353	0.0157257	0.942221	0.148203	0.607747	-0.301084	0.122388	-0.0640827	0.821012	0.316794	0.261851	-0.0533479	0.89413	0.985373	1.01585	0.740016	0.600662	0.96299	0.381459	0.826356	5.83246	0.212014	2.12411	0.345745	0.0177886	0.893898	0.22353	0.894254	0.985961	0.93374	0.545847	0.67579	0.960716	0.960768	FALSE			0
1665	Xist	6.90686	0	-0.257003	1.56182e-05	0.165065	0.00916805	-0.0176794	0.833885	-0.410413	5.49608e-13	-0.0518972	0.5303	0.0850039	0.302457	0.0835689	0.475214	0.773366	1.17947	0.663376	85.0336	1.49225e-17	0.705547	0.702736	160.696	1.03646e-33	5.19537	0.0744456	0.512006	0.474272	0.54236	0.762479	6.4161e-15	0.880988	1.36818e-30	0.320834	0.76539	0.907213	TRUE	Shared	Organ, Epo	2
1667	Ftx	1.9141	1.99963e-39	-0.0615546	0.763802	0.280155	0.198983	0.350729	0.226912	-0.385331	0.049216	0.312827	0.271926	-0.0140772	0.960443	-0.274286	0.496099	0.940302	1.32333	0.680226	6.45044	0.16794	1.54102	0.462778	11.1156	0.0252956	1.02278	0.599663	0.465259	0.495177	1.23027	0.540569	0.487945	0.758766	0.168838	0.834961	0.778002	0.804111	FALSE			0
1668	Slc16a2	0.98648	2.32566e-16	0.197857	0.241876	-0.295544	0.100631	-0.0520142	0.828106	0.165129	0.307162	0.00688523	0.976626	0.000628639	0.997859	0.363091	0.274962	1.21879	0.744126	1.17955	13.6976	0.00832529	1.87233	0.392129	13.7893	0.00799871	2.38219	0.303888	1.1967	0.273983	2.48134	0.289191	0.0784398	0.709937	0.0761638	0.640292	0.611612	0.626762	FALSE			0
1671	Uprt	0.59173	4.2224e-09	0.229458	0.10515	0.174625	0.246798	-0.192981	0.336155	0.0599943	0.657797	-0.383374	0.0514542	-0.344588	0.0790463	0.588855	0.034532	1.25792	1.1908	1.06183	7.11488	0.129941	5.13685	0.0766562	9.69263	0.0459362	4.62459	0.0990337	4.48238	0.034246	4.89493	0.0865128	0.429103	0.325885	0.242928	0.372655	0.203923	0.347654	FALSE			0
1672	Zdhhc15	0.539212	4.95916e-09	0.100686	0.43732	-0.145031	0.293361	0.0779554	0.671258	-0.16486	0.183618	0.0343467	0.848825	0.270394	0.132208	-0.106188	0.677114	1.10593	0.864995	0.848012	4.39585	0.355076	0.2065	0.901901	3.50847	0.476591	3.10019	0.212228	0.174151	0.676449	0.19568	0.906794	0.683227	0.964026	0.766521	0.54603	0.869711	0.965881	FALSE			0
1673	Pbdc1	4.0759	5.52096e-248	0.22914	0.178692	0.0768533	0.67185	0.247539	0.305224	-0.316629	0.052033	0.4934	0.0372321	0.012373	0.958203	-0.177703	0.596013	1.25752	1.07988	0.728601	51.6056	1.66789e-10	1.14611	0.5638	8.02773	0.0905675	0.487583	0.783651	0.282271	0.595217	6.12785	0.046704	2.47041e-08	0.816351	0.356043	0.915878	0.832668	0.245519	TRUE	Unique	Organ	1
1677	Atp7a	0.527114	6.32963e-08	0.165372	0.227432	0.398583	0.00629141	-0.296753	0.126367	0.110207	0.400355	-0.463523	0.0149392	-0.640583	0.000739908	0.861582	0.00139078	1.17983	1.48971	1.11651	11.5364	0.0211531	11.4765	0.00322038	23.1086	0.000120456	12.7318	0.00171917	10.2343	0.00137855	10.2955	0.00581246	0.149701	0.0390132	0.00287274	0.0243012	0.0204266	0.0606752	TRUE	Unique	Epo	1
1678	Pgk1	1.46616	3.70902e-30	0.293306	0.104481	-0.359367	0.0617354	0.00283655	0.991159	-0.334738	0.0527205	0.00389335	0.98763	0.277394	0.267794	-0.0508304	0.886274	1.34085	0.698118	0.715526	10.2672	0.0361591	0.0381849	0.981089	7.52415	0.110649	2.04228	0.360185	0.0205452	0.886025	0.0352263	0.982541	0.210658	0.992793	0.395577	0.686859	0.957614	0.993439	FALSE			0
1683	Brwd3	1.34511	1.13973e-22	0.147593	0.444449	0.32523	0.113516	0.103714	0.70451	-0.0294049	0.873442	-0.0177483	0.947255	-0.195315	0.465173	0.100505	0.79124	1.15904	1.38435	0.971023	5.98983	0.199909	0.748108	0.68794	2.02062	0.731966	0.659934	0.718948	0.0703745	0.790792	0.0996818	0.951381	0.530579	0.874481	0.893805	0.888181	0.919029	0.981527	FALSE			0
1684	Hmgn5	4.8386	0	0.402291	0.00186113	-0.461767	0.000795544	0.289534	0.114	-0.0137848	0.911241	0.000824213	0.996341	0.484689	0.00681755	-0.405062	0.111257	1.49525	0.630169	0.98631	53.2932	7.39897e-11	2.93716	0.230252	13.5163	0.00901015	7.53249	0.0231388	2.5457	0.110595	5.05973	0.0796697	1.17204e-08	0.56687	0.0829748	0.159173	0.395518	0.332644	TRUE	Unique	Organ	1
1685	Sh3bgrl	4.74877	0	0.211932	0.115503	0.099433	0.487974	-0.158202	0.406999	0.196991	0.126121	-0.511676	0.00626127	-0.290693	0.119211	0.313481	0.236639	1.23606	1.10454	1.21773	9.20605	0.0561506	1.40727	0.494784	13.2377	0.0101711	2.45148	0.29354	1.40615	0.235697	8.60907	0.0135072	0.273298	0.77783	0.0903945	0.630584	0.572748	0.110304	FALSE			0
1686	Apool	2.37543	2.78701e-59	-0.189022	0.358142	-0.310584	0.156179	0.526239	0.0709985	-0.0930949	0.636088	-0.0121893	0.965996	0.348062	0.22201	-0.407853	0.313516	0.827768	0.733019	0.911107	4.72672	0.316504	3.44955	0.178213	2.71032	0.60741	1.54078	0.462833	1.02001	0.312517	2.16173	0.339302	0.65167	0.501731	0.838641	0.758779	0.648489	0.670584	FALSE			0
1687	Chm	1.23683	8.62037e-24	0.178568	0.301781	-0.0135601	0.941292	-0.0595861	0.807863	-0.515272	0.00183704	0.107375	0.655088	0.217216	0.364634	0.0682769	0.840931	1.1955	0.986531	0.597338	7.60774	0.107051	0.0607608	0.970076	18.6542	0.000918917	2.22791	0.328259	0.0404593	0.840585	0.735051	0.692446	0.388803	0.988428	0.0150015	0.661134	0.939235	0.876481	FALSE			0
1693	Cstf2	2.62777	6.53138e-74	0.0357142	0.860447	-0.0423173	0.844892	0.192301	0.504088	-0.388827	0.0453747	0.0418129	0.882285	-0.159431	0.571114	0.060639	0.879397	1.03636	0.958566	0.677851	4.29607	0.367417	1.28396	0.52625	19.2653	0.000697006	0.443985	0.800921	0.0231249	0.879133	0.153844	0.925962	0.692698	0.795992	0.0120952	0.923162	0.9548	0.972617	FALSE			0
1695	Trmt2b	1.44473	3.15613e-27	0.0985646	0.599976	0.0710198	0.722669	0.132133	0.619771	-0.253599	0.158313	-0.00296999	0.990929	-0.0757708	0.771077	0.204917	0.579421	1.10359	1.0736	0.776003	7.76222	0.100687	1.98074	0.37144	7.38825	0.116739	0.328188	0.848662	0.308502	0.578601	0.598445	0.741395	0.376248	0.69604	0.406086	0.942523	0.824009	0.89769	FALSE			0
1697	Timm8a1	0.89626	2.07363e-19	-0.114554	0.412791	-0.130016	0.38266	0.163787	0.408566	-0.463024	0.000538035	0.28855	0.137776	0.153842	0.427307	-0.126486	0.645748	0.891764	0.878081	0.629377	4.92214	0.29538	0.7242	0.696213	19.5372	0.000616176	0.652498	0.721625	0.212225	0.645029	2.90586	0.233884	0.632603	0.878099	0.0109813	0.889179	0.856261	0.570775	FALSE			0
1698	Btk	3.40958	1.50933e-139	0.0742429	0.696937	0.173465	0.392767	-0.145126	0.591074	0.157261	0.388408	-0.358394	0.176208	-0.324512	0.219226	0.226772	0.545381	1.07707	1.18942	1.1703	3.89853	0.419913	0.388835	0.823314	5.25449	0.262168	1.65074	0.438073	0.367235	0.544515	2.0833	0.352872	0.730127	0.932427	0.600209	0.742757	0.806162	0.681518	FALSE			0
1700	Gla	0.643585	6.31364e-15	-0.247056	0.0332608	-0.29054	0.0187053	0.380148	0.0207837	-0.355035	0.0013806	0.573922	0.000373818	0.317079	0.0486123	-0.579381	0.0111529	0.781097	0.74786	0.701149	15.6505	0.00352585	6.94482	0.0310421	13.9928	0.00731802	6.52536	0.0382856	6.45776	0.0110469	12.6715	0.00177177	0.0417982	0.191776	0.0714918	0.217725	0.0957936	0.0248214	FALSE			0
1701	Hnrnph2	3.18245	4.88641e-117	0.318673	0.101444	0.407501	0.0491765	-0.433494	0.115849	-0.328024	0.0779487	0.160619	0.552576	-0.281357	0.296632	0.413414	0.280095	1.3753	1.50306	0.720346	15.5293	0.00372038	2.48753	0.288297	13.64	0.00853721	1.33086	0.514052	1.17141	0.279112	4.85948	0.0880597	0.0435353	0.62595	0.0797672	0.789692	0.616686	0.350838	FALSE			0
1704	Armcx3	0.958227	3.80578e-15	0.237239	0.166279	0.420903	0.0210801	-0.366814	0.130909	-0.000992222	0.99517	-0.106524	0.654764	-0.433758	0.0677563	0.322733	0.338451	1.26774	1.52334	0.999008	3.39396	0.494185	2.32596	0.312554	8.5503	0.0733772	3.56394	0.168306	0.920105	0.337447	1.02543	0.598867	0.777581	0.648489	0.318532	0.488423	0.668801	0.834535	FALSE			0
1708	Gprasp1	1.48214	4.17081e-29	0.144426	0.4377	0.423751	0.0324706	-0.419418	0.111699	-0.453521	0.0108347	-0.111799	0.665599	-0.348127	0.176979	0.565749	0.122259	1.15538	1.52768	0.635387	3.80912	0.432455	2.87239	0.237831	37.5455	1.39048e-07	2.53341	0.281759	2.3971	0.12156	3.26879	0.195071	0.738926	0.574734	9.50261e-06	0.619213	0.414753	0.524702	TRUE	Unique	Epo	1
1709	Bhlhb9	1.71462	1.49579e-33	0.0219953	0.912301	0.198403	0.350799	0.307372	0.277382	0.0884817	0.643203	0.436553	0.115812	-0.413209	0.135363	-0.497302	0.205585	1.02224	1.21945	1.09251	10.3281	0.035249	1.67212	0.433414	13.6416	0.00853113	12.8993	0.00158106	1.60861	0.204687	2.53019	0.282212	0.207385	0.739679	0.0797203	0.022777	0.53618	0.619746	FALSE			0
1710	Bex4	1.59532	1.1511e-24	0.636305	0.00363184	0.134507	0.563654	-0.181399	0.558429	0.383753	0.0666603	0.248123	0.414547	0.351148	0.246696	0.110392	0.797567	1.88949	1.14397	1.46778	44.7871	4.40251e-09	0.400715	0.818438	49.1168	5.52015e-10	3.6364	0.162318	0.0660799	0.797132	2.05938	0.357117	4.71878e-07	0.930339	7.2997e-08	0.479761	0.921422	0.684653	TRUE	Shared	Organ, Epo	2
1711	Tceal8	1.21983	2.11023e-19	0.339514	0.0745728	0.441962	0.0292605	-0.433723	0.107923	0.186416	0.30602	0.000814979	0.997543	-0.424673	0.107468	0.382897	0.306684	1.40426	1.55576	1.20492	9.35183	0.0528824	2.63232	0.268163	4.1953	0.38022	2.62541	0.269091	1.04922	0.305688	2.10366	0.349298	0.264002	0.606038	0.702024	0.606941	0.641902	0.678732	FALSE			0
1713	Wbp5	3.53622	3.22715e-163	0.544166	0.0028846	0.203869	0.294426	-0.209973	0.417102	0.15576	0.372526	-0.319092	0.208741	-0.34124	0.177466	0.354222	0.324141	1.72317	1.22614	1.16855	18.2178	0.00111884	0.997602	0.607258	3.34617	0.50165	1.82844	0.400829	0.976199	0.323139	1.60558	0.448076	0.0174657	0.8386	0.781703	0.716396	0.65701	0.748904	FALSE			0
1714	Ngfrap1	4.12595	7.09264e-278	0.36934	0.0233432	0.090706	0.600928	-0.0765989	0.739943	0.239159	0.124709	-0.116467	0.606928	-0.498233	0.0272527	0.315892	0.32416	1.44678	1.09495	1.27018	20.7257	0.000358893	1.2745	0.528745	5.59262	0.231707	5.53341	0.0628689	0.97612	0.323158	1.04266	0.593729	0.00709889	0.797143	0.568543	0.291516	0.657011	0.831964	TRUE	Unique	Organ	1
1722	Tbc1d8b	1.05584	3.01698e-18	0.36049	0.034406	0.307674	0.0899673	-0.430722	0.0744712	-0.253205	0.120327	-0.395592	0.094931	-0.286049	0.225743	0.869208	0.00952447	1.43403	1.36026	0.776309	10.7271	0.0298083	6.75349	0.0341585	26.702	2.28363e-05	7.489	0.0236474	6.73893	0.0094331	6.79136	0.0335178	0.187171	0.203627	0.000727464	0.16149	0.0855254	0.20105	TRUE	Unique	Epo	1
1726	Tsc22d3	0.775005	2.94568e-11	0.0183232	0.910974	0.96081	3.66241e-08	-0.432434	0.0625594	-0.117495	0.453489	0.0266413	0.906896	-0.942469	3.31492e-05	0.435815	0.176426	1.01849	2.61381	0.889145	6.54061	0.162249	3.48042	0.175484	56.1174	1.89473e-11	22.0924	1.5948e-05	1.83462	0.175582	4.13657	0.126403	0.47969	0.498414	3.38635e-09	0.000537508	0.498504	0.422763	TRUE	Shared	Epo, IL17_and_Epo	2
1728	Atg4a	0.827029	9.24692e-14	0.118333	0.448288	0.146073	0.379345	-0.135738	0.539306	-0.104199	0.48511	0.0743642	0.731736	-0.292545	0.17607	0.175201	0.56821	1.12562	1.15728	0.901046	4.61676	0.328926	0.412935	0.813453	7.92559	0.0943423	2.12853	0.344982	0.327096	0.567374	1.44302	0.486017	0.661763	0.928466	0.363248	0.674964	0.818398	0.772952	FALSE			0
1729	Nxt2	0.0869643	0.0765177	0.096596	0.161721	0.262842	0.000348883	-0.275346	0.00487718	0.0089479	0.892199	-0.0676747	0.480639	-0.232995	0.0148523	0.159038	0.241556	1.10142	1.30062	1.00899	10.5389	0.0322659	9.46579	0.00880097	15.1748	0.00435209	6.53949	0.0380162	1.37703	0.240608	1.40696	0.49486	0.19647	0.081503	0.0488753	0.216945	0.577332	0.77783	FALSE			0
1730	Acsl4	2.29581	5.90219e-55	-0.152655	0.460278	0.101085	0.646084	-0.169529	0.562778	-0.376481	0.056918	0.31694	0.270077	0.138079	0.629787	0.421005	0.300599	0.858426	1.10637	0.686272	7.99808	0.0916484	1.13403	0.567217	11.3028	0.0233635	3.99542	0.135646	1.07595	0.299605	7.80857	0.0201553	0.358249	0.818297	0.16025	0.43852	0.636831	0.144654	FALSE			0
1731	Tmem164	3.77949	7.64385e-170	0.2181	0.254223	0.207808	0.307597	-0.10058	0.710577	-0.34117	0.0622205	-0.135048	0.611527	0.0632804	0.811298	0.259954	0.489699	1.24371	1.23098	0.710938	3.61567	0.46051	0.512607	0.773907	12.367	0.0148212	1.52715	0.465997	0.479233	0.48877	0.480019	0.78662	0.757265	0.911931	0.117562	0.760504	0.774665	0.91707	FALSE			0
1735	Zcchc16	0.40106	1.43426e-06	0.450367	0.000118233	-0.26847	0.0311367	0.459028	0.00561912	-0.382451	0.000630706	-0.28785	0.0767013	0.304435	0.0603597	-0.459574	0.0458318	1.56889	0.764548	0.682188	77.5885	5.64538e-16	7.68619	0.0214272	95.6369	8.34249e-20	4.44337	0.108426	4.00098	0.0454738	24.1434	5.71917e-06	2.10285e-13	0.150959	4.24131e-17	0.391185	0.241467	0.000231359	TRUE	Shared	Organ, Epo, Organ_and_Epo	3
1737	Apex2	1.453	2.53816e-26	0.320855	0.0954834	0.289627	0.157547	-0.3747	0.169426	-0.159509	0.386193	-0.258404	0.334079	-0.137746	0.605466	0.163306	0.666227	1.37831	1.33593	0.852562	3.62628	0.458939	2.54527	0.280093	12.2274	0.015738	0.277072	0.870632	0.18686	0.665543	1.06338	0.58761	0.756268	0.61771	0.122743	0.951266	0.865958	0.828618	FALSE			0
1739	Gnl3l	2.34081	1.83385e-58	0.313101	0.125132	0.336834	0.121264	-0.297133	0.304359	0.0772864	0.692262	-0.342827	0.227037	-0.652968	0.0209845	0.616884	0.124558	1.36766	1.40051	1.08035	4.56448	0.33497	2.38098	0.304072	12.0834	0.016742	5.3598	0.06857	2.36793	0.123852	2.39812	0.301477	0.666951	0.640531	0.127942	0.306542	0.418435	0.638183	FALSE			0
1743	Fam120c	2.34965	9.14326e-57	-0.0968686	0.641541	0.0564543	0.798866	0.000678113	0.998165	-0.676096	0.000680759	0.660259	0.0224413	0.381033	0.18629	-0.517696	0.205971	0.907675	1.05808	0.508599	8.36455	0.0791009	3.32678	0.189496	14.1308	0.0068892	1.97553	0.372408	1.60588	0.205072	5.46934	0.0649154	0.331437	0.517239	0.0684852	0.696774	0.536611	0.296621	FALSE			0
1744	Phf8	1.54283	7.52221e-30	-0.10486	0.58328	0.268275	0.187444	0.0992607	0.713993	-0.410558	0.024722	0.286558	0.280795	0.176953	0.504038	-0.279759	0.456879	0.90045	1.30771	0.66328	1.2764	0.865366	0.615749	0.735007	8.47004	0.0758006	0.597286	0.741824	0.555891	0.45592	1.16866	0.55748	0.949427	0.894953	0.324014	0.89785	0.754435	0.813247	FALSE			0
1746	Hsd17b10	3.92314	8.20101e-237	0.35872	0.0325987	0.191824	0.283161	-0.187823	0.429721	0.111708	0.486572	-0.368603	0.114168	-0.336045	0.148508	0.41987	0.203565	1.4315	1.21146	1.11819	7.49969	0.111723	1.6562	0.436879	5.71908	0.221133	2.2238	0.328934	1.62303	0.20267	2.55314	0.278993	0.397564	0.74209	0.556799	0.661763	0.533756	0.616532	FALSE			0
1750	Kdm5c	3.11638	4.97116e-108	0.083024	0.67568	0.362022	0.0866555	-0.0605445	0.82952	-0.0377328	0.842422	-0.12436	0.652113	-0.497406	0.0704544	0.606672	0.120187	1.08657	1.43623	0.96297	7.20774	0.125309	4.12645	0.127044	8.02435	0.0906902	3.43974	0.179089	2.42394	0.119494	3.26281	0.195655	0.420559	0.423954	0.35625	0.502957	0.411014	0.525304	FALSE			0
1755	Rragb	0.986248	1.14634e-15	0.152634	0.377946	0.381088	0.0386906	-0.474611	0.0530057	0.102595	0.535506	-0.308534	0.199784	-0.521831	0.0295909	0.816594	0.0164941	1.1649	1.46388	1.10804	6.3392	0.175208	5.85554	0.0535163	7.91021	0.0949233	6.23625	0.0442399	5.76567	0.0163423	6.10517	0.0472368	0.498066	0.265773	0.364405	0.237581	0.125872	0.247215	FALSE			0
1757	Ubqln2	1.02711	1.84544e-18	-0.0435479	0.791508	0.0778453	0.657179	0.161694	0.488481	-0.111251	0.480135	0.0335439	0.883535	-0.258582	0.257264	0.0216688	0.94669	0.957387	1.08096	0.894714	1.78181	0.775808	1.14983	0.562752	9.65926	0.0465758	2.35279	0.308389	0.00449057	0.946572	0.0797757	0.960897	0.912628	0.815829	0.245019	0.644541	0.979882	0.985246	FALSE			0
1759	Sat1	1.42372	1.66493e-25	0.249851	0.192641	0.258292	0.205904	0.0466043	0.863827	-0.250081	0.172763	0.136719	0.608042	0.0202488	0.939258	-0.347057	0.357623	1.28383	1.29472	0.778738	8.66167	0.0701353	1.35278	0.508448	9.29549	0.0541235	1.5008	0.472177	0.849762	0.35662	0.887457	0.64164	0.310108	0.786246	0.26756	0.764242	0.684374	0.854659	FALSE			0
1760	Acot9	1.25915	2.0144e-22	0.0965212	0.595359	0.153611	0.42731	0.190035	0.460544	-0.00842147	0.96136	0.0770029	0.760512	-0.295464	0.240666	-0.301936	0.398391	1.10133	1.16604	0.991614	3.86353	0.42479	0.75128	0.68685	12.013	0.0172546	6.93427	0.0312064	0.716188	0.397397	0.887023	0.641779	0.733487	0.873988	0.130495	0.192338	0.714078	0.854712	FALSE			0
1761	Prdx4	3.16501	5.96306e-118	0.176397	0.360066	0.0331938	0.871501	0.0178513	0.947881	0.296882	0.107286	0.181563	0.497948	-0.363208	0.173798	0.0673564	0.858998	1.19291	1.03375	1.34566	11.245	0.0239439	0.109703	0.946626	9.74785	0.0448963	3.06902	0.215561	0.0316987	0.858691	1.32541	0.515455	0.162756	0.979882	0.239686	0.55011	0.94698	0.790311	FALSE			0
1762	Sms	4.51161	0	0.358224	0.0237559	-0.161639	0.337967	0.144736	0.519097	-0.640875	2.34441e-05	0.256034	0.24499	0.208589	0.342007	-0.312266	0.316394	1.43079	0.850748	0.526831	39.5298	5.41442e-08	1.02028	0.600411	41.0028	2.68429e-08	1.12708	0.56919	1.00795	0.315395	1.42236	0.491065	4.2393e-06	0.835492	2.26682e-06	0.819322	0.650848	0.776154	TRUE	Shared	Organ, Epo	2
1763	Mbtps2	1.26921	2.36437e-22	0.10178	0.579131	-0.0559012	0.774796	0.199752	0.44234	-0.297617	0.0899403	0.459572	0.0715872	0.375034	0.140205	-0.72047	0.0459561	1.10714	0.945633	0.742586	13.0896	0.0108461	4.92897	0.0850525	4.90488	0.297197	4.00597	0.134932	3.99641	0.0455974	4.30321	0.116298	0.094622	0.344792	0.634298	0.437333	0.241867	0.405213	FALSE			0
1765	Eif1ax	4.6993	0	0.463864	0.00078147	0.285742	0.0519592	-0.292279	0.135218	0.170865	0.195757	-0.0890423	0.642715	-0.420587	0.0279296	0.330045	0.224373	1.59021	1.33075	1.18633	30.201	4.45425e-06	2.28033	0.319767	5.29303	0.25853	5.06812	0.0793361	1.4821	0.223447	1.79412	0.407767	0.000186402	0.654077	0.596912	0.331915	0.55901	0.721937	TRUE	Unique	Organ	1
1769	Pdha1	4.02767	9.03869e-245	0.301571	0.0751855	-0.00850066	0.962429	-0.0448806	0.85175	0.0832839	0.607416	-0.0870306	0.711816	-0.413255	0.0784466	0.472423	0.156511	1.35198	0.991535	1.08685	22.55	0.000155726	3.46378	0.17695	4.16414	0.384247	3.17048	0.204899	2.01537	0.155713	2.81485	0.244773	0.00356799	0.500028	0.704833	0.536493	0.469668	0.581964	TRUE	Unique	Organ	1
1770	Phka2	2.10145	1.16141e-46	0.213522	0.299927	0.261412	0.2333	-0.10094	0.729459	0.138165	0.483121	-0.326887	0.25359	-0.372318	0.192058	0.666826	0.0998496	1.23803	1.29876	1.14816	6.90161	0.14118	4.18575	0.123332	2.89583	0.575407	2.76	0.251578	2.71787	0.0992301	2.71876	0.256819	0.446994	0.417649	0.822523	0.589208	0.373051	0.595175	FALSE			0
1772	Scml2	0.560909	4.19391e-10	-0.0290739	0.817868	-0.215264	0.1093	0.230843	0.196902	-0.173126	0.151651	0.0443991	0.800269	0.385644	0.0274844	-0.139026	0.57564	0.971345	0.806329	0.841032	3.38945	0.494885	1.95676	0.375921	6.84878	0.144099	6.83395	0.0328115	0.314693	0.574815	0.355429	0.837181	0.777844	0.699009	0.451216	0.198571	0.822295	0.937876	FALSE			0
1774	Reps2	2.6765	2.98419e-70	-0.168698	0.427006	0.43488	0.0544649	-0.269747	0.370046	-0.0186011	0.927038	-0.258067	0.382023	-0.16591	0.572886	0.443083	0.288913	0.844764	1.54478	0.981571	10.7385	0.0296657	1.16594	0.558238	2.43658	0.656026	1.1961	0.549883	1.1293	0.287926	1.16054	0.559748	0.186649	0.813482	0.86144	0.809164	0.625612	0.81422	FALSE			0
1776	Txlng	2.71812	4.51191e-78	0.277126	0.174981	0.430422	0.0478678	-0.0880329	0.761062	-0.32761	0.0936476	-0.131596	0.643104	-0.193099	0.495172	0.369749	0.357615	1.31933	1.53791	0.720644	7.95262	0.0933293	1.11789	0.571811	16.2876	0.00265661	0.852118	0.653078	0.84979	0.356612	0.919627	0.631402	0.361382	0.820848	0.0337825	0.860047	0.684374	0.85031	FALSE			0
1777	Syap1	1.58765	3.75355e-33	0.107821	0.56232	0.171442	0.386902	-0.107136	0.684512	-0.276172	0.120748	-0.120423	0.641539	-0.476393	0.064658	0.445116	0.22403	1.11385	1.18702	0.758683	3.63968	0.456959	1.94383	0.378359	28.7116	8.94591e-06	3.44006	0.179061	1.48429	0.223104	1.79472	0.407645	0.755106	0.700496	0.000335719	0.502915	0.558753	0.721771	TRUE	Unique	Epo	1
1778	Ctps2	1.66412	7.15002e-35	-0.0129551	0.945618	0.118022	0.559488	0.0722542	0.788326	-0.303545	0.0947297	0.0230957	0.930289	-0.164976	0.530726	-0.297262	0.426271	0.987128	1.12527	0.738197	1.48627	0.829071	0.829156	0.660619	27.296	1.73189e-05	3.44199	0.178888	0.635646	0.425292	1.08737	0.580604	0.93463	0.863358	0.000576287	0.502843	0.733833	0.82492	TRUE	Unique	Epo	1
1780	Zrsr2	3.18027	2.71485e-114	0.281436	0.152681	0.156735	0.454451	0.0889499	0.749726	-0.232437	0.216863	-0.405315	0.138415	-0.420521	0.123014	0.191397	0.621029	1.32503	1.16969	0.7926	6.68248	0.153649	1.19636	0.549811	43.2773	9.06346e-09	3.08458	0.213891	0.245487	0.620271	2.81547	0.244697	0.466322	0.809128	8.7096e-07	0.54834	0.845812	0.581859	TRUE	Unique	Epo	1
1786	Gemin8	1.57204	8.51679e-31	-0.207159	0.279536	0.264776	0.194266	0.188077	0.488387	-0.197134	0.281979	0.188536	0.478938	-0.111038	0.675711	-0.227223	0.546558	0.812891	1.30314	0.821081	1.29231	0.862678	0.504648	0.776993	7.26599	0.122482	1.78062	0.410529	0.365088	0.545694	0.524557	0.769297	0.948464	0.913104	0.416025	0.724019	0.806637	0.910093	FALSE			0
1790	Tceanc	0.423797	1.66497e-05	0.285867	0.0388611	0.274858	0.0621374	-0.38622	0.0488835	0.335631	0.0112232	-0.40305	0.0361505	-0.349804	0.0681113	0.239607	0.378801	1.33092	1.31634	1.39882	9.48118	0.0501354	4.49624	0.105597	8.45668	0.0762112	3.66552	0.159971	0.777844	0.377801	5.12511	0.0771076	0.256205	0.386029	0.324856	0.476099	0.700205	0.327028	FALSE			0
1791	Tmsb4x	4.1522	1.16045e-184	-0.167171	0.406623	-0.209913	0.327752	0.411637	0.149265	-0.706487	0.000245665	0.768134	0.00608468	-0.523936	0.0605042	-0.165803	0.675667	0.846055	0.810655	0.493374	30.5709	3.74469e-06	2.88982	0.235768	60.3365	2.46496e-12	9.55171	0.00843086	0.175809	0.675	12.1514	0.00229805	0.000161191	0.572845	5.20986e-10	0.0790582	0.869107	0.0303142	TRUE	Shared	Organ, Epo	2
1792	Prps2	2.18557	4.6129e-52	0.54975	0.00660404	-0.149429	0.488066	0.0597329	0.835007	-0.340619	0.0784866	-0.20077	0.47546	0.250798	0.371156	0.127863	0.748113	1.73282	0.8612	0.71133	27.0392	1.95193e-05	0.506827	0.776147	11.0328	0.0261976	2.60412	0.271971	0.103576	0.74758	0.578669	0.748762	0.000639117	0.912787	0.172532	0.60968	0.90039	0.900942	TRUE	Unique	Organ	1
1793	Msl3	3.72057	1.98843e-174	0.269662	0.146653	0.0845415	0.669111	-0.0754394	0.77444	-0.0625582	0.724801	-0.542722	0.0355926	-0.541173	0.0355288	0.763573	0.0366914	1.30952	1.08822	0.939358	10.8899	0.0278294	7.46602	0.0239207	25.5496	3.89989e-05	5.16976	0.0754051	4.37869	0.036391	5.1611	0.0757323	0.179232	0.162678	0.00113692	0.322975	0.211482	0.323814	TRUE	Unique	Epo	1
1794	Arhgap6	3.12838	3.4984e-102	0.879849	1.76129e-05	-0.345159	0.113705	0.43137	0.137412	-0.666066	0.000678782	0.101672	0.721164	0.489357	0.0848299	-0.393134	0.329506	2.41054	0.708108	0.513726	107.523	2.45525e-22	2.23386	0.327284	25.2706	4.43837e-05	3.09387	0.2129	0.954789	0.328503	1.17588	0.555471	1.56559e-19	0.660368	0.00126883	0.546906	0.66141	0.812279	TRUE	Shared	Organ, Epo	2
1796	Hccs	1.42367	2.70497e-27	-0.112923	0.541518	0.133675	0.49729	0.351367	0.180021	-0.372182	0.0353945	0.383426	0.135872	-0.0220492	0.931438	-0.226644	0.533365	0.893219	1.14302	0.689229	9.24222	0.0553223	2.04947	0.358891	10.7322	0.0297446	0.938276	0.625541	0.389648	0.532484	2.60445	0.271925	0.270915	0.685946	0.186958	0.848081	0.799382	0.60968	FALSE			0
1798	Pex2	1.77336	1.64589e-36	0.190392	0.335232	0.283699	0.17748	0.0827402	0.767575	-0.197349	0.296339	-0.0384968	0.888523	-0.0447685	0.870099	-0.141595	0.715638	1.20972	1.32803	0.820904	3.71	0.446673	0.135587	0.934454	8.89781	0.0637052	0.485017	0.784657	0.133292	0.715043	0.450304	0.798395	0.748033	0.975639	0.293532	0.916314	0.886471	0.921961	FALSE			0
1801	Mrps28	4.82238	0	0.177608	0.204218	-0.0975546	0.512497	-0.0770329	0.697546	-0.463587	0.000530576	-0.243446	0.210579	0.264054	0.173099	0.458945	0.0953764	1.19436	0.907053	0.629024	7.8684	0.0965197	4.16676	0.124509	38.9065	7.28334e-08	15.5546	0.000419134	2.79135	0.0947745	2.8022	0.246326	0.367886	0.419619	5.50774e-06	0.00805335	0.364085	0.583626	TRUE	Shared	Epo, IL17_and_Epo	2
1804	Zfp704	2.95576	8.91046e-85	-0.117395	0.581533	0.324327	0.152706	-0.230309	0.445406	-0.424617	0.0371375	-0.0149781	0.959653	-0.0567406	0.847541	-0.125344	0.76484	0.889234	1.3831	0.654021	9.02333	0.060519	2.08731	0.352165	22.702	0.00014522	0.413441	0.813247	0.0898722	0.76434	0.227498	0.892482	0.285226	0.681144	0.0033652	0.928419	0.908084	0.960176	TRUE	Unique	Epo	1
1806	Fabp5	3.66318	5.74573e-171	0.556843	0.00258296	0.209427	0.287138	-0.475101	0.0695938	0.434131	0.0140362	0.35654	0.165109	0.049549	0.846548	0.273879	0.451203	1.74515	1.23297	1.54362	50.9604	2.27521e-10	3.94238	0.139291	68.8036	4.05984e-14	1.61468	0.446043	0.570046	0.45024	7.95055	0.0187742	3.2785e-08	0.44372	1.16593e-11	0.747534	0.750132	0.137938	TRUE	Shared	Organ, Epo	2
1807	Impa1	2.38923	6.5106e-61	0.328506	0.107363	0.204038	0.347597	-0.274379	0.342552	-0.160623	0.410433	-0.00229573	0.993541	-0.394523	0.162828	0.667121	0.0964812	1.38889	1.22635	0.851613	18.7409	0.00088361	2.90109	0.234443	8.99857	0.0611351	2.87354	0.237694	2.77286	0.0958748	5.49543	0.0640742	0.0145642	0.57149	0.286818	0.574734	0.366461	0.294456	FALSE			0
1808	Zfand1	1.63996	2.16876e-31	0.0817436	0.679475	-0.251044	0.233361	0.364079	0.194023	0.208441	0.270658	0.207766	0.449945	0.12619	0.645272	-0.58442	0.133203	1.08518	0.777988	1.23176	7.6562	0.105015	2.3617	0.307018	8.47622	0.0756113	2.97332	0.226127	2.26333	0.132469	2.45029	0.293716	0.384678	0.643224	0.323508	0.56209	0.433089	0.630835	FALSE			0
1809	Snx16	0.716665	2.05233e-11	0.205005	0.172698	0.202473	0.205932	-0.0669509	0.753304	-0.273585	0.0570931	0.196064	0.348144	-0.149012	0.474403	0.100653	0.733616	1.22753	1.22443	0.760647	19.3037	0.000684971	0.12631	0.938798	12.5065	0.0139565	0.567158	0.753084	0.116325	0.733055	2.90064	0.234495	0.0119166	0.977042	0.112753	0.902973	0.89426	0.571498	FALSE			0
1811	E2f5	0.725225	1.51681e-11	0.369643	0.0144608	0.307885	0.0557322	-0.318023	0.137555	-0.183474	0.204385	-0.288128	0.170245	-0.361491	0.0843249	0.593331	0.0459924	1.44722	1.36055	0.832374	12.4127	0.0145321	3.99981	0.135348	26.7339	2.24993e-05	4.19957	0.122483	3.99507	0.0456335	3.99805	0.135468	0.116037	0.438038	0.000719165	0.416025	0.241956	0.438144	TRUE	Unique	Epo	1
1814	Car1	7.25589	0	0.500252	0.000206158	0.23191	0.106119	-0.270588	0.156548	-0.257181	0.0460556	-0.066629	0.722126	-0.106285	0.569291	0.17022	0.520912	1.64914	1.26101	0.773228	34.158	6.91592e-07	2.3137	0.314476	20.8443	0.000339988	0.441121	0.802069	0.41386	0.520017	0.433106	0.80529	3.79836e-05	0.650106	0.0067928	0.923674	0.792787	0.92492	TRUE	Shared	Organ, Epo	2
1816	Car2	5.76429	0	0.236462	0.0569438	-0.0189213	0.886236	-4.4278e-06	0.99998	0.445966	0.000174088	-0.214885	0.213278	-0.0480385	0.780145	0.233227	0.339841	1.26676	0.981257	1.562	11.7907	0.0189773	1.90046	0.386651	39.4902	5.51734e-08	1.2227	0.542619	0.914827	0.338837	1.56651	0.456917	0.138969	0.70612	4.29308e-06	0.804958	0.670201	0.755069	TRUE	Unique	Epo	1
1817	Ythdf3	3.05032	2.55056e-102	0.18186	0.362449	0.164269	0.439768	-0.014281	0.959746	-0.740661	0.000105357	-0.0322959	0.907375	0.0882923	0.749646	0.118128	0.763642	1.19945	1.17853	0.476799	3.87425	0.423292	0.148408	0.928482	48.5751	7.16082e-10	0.652482	0.721631	0.0908186	0.763139	0.10935	0.946793	0.732326	0.973702	9.21029e-08	0.889179	0.907524	0.979911	TRUE	Unique	Epo	1
1818	Armc1	2.96781	2.37403e-102	0.422238	0.0297362	0.226446	0.273606	0.0336212	0.902783	0.167373	0.367682	-0.227527	0.399442	-0.583169	0.0302634	0.559299	0.143319	1.52537	1.25413	1.18219	28.8382	8.43205e-06	5.03241	0.0807655	5.681	0.224272	4.71666	0.0945781	2.15014	0.142556	2.22361	0.328964	0.000319785	0.335266	0.559961	0.363765	0.449065	0.66179	TRUE	Unique	Organ	1
1819	Mtfr1	1.7697	9.62964e-35	0.679884	0.000780765	0.318642	0.139207	-0.343274	0.231262	0.0525771	0.785907	0.155408	0.580639	-0.218919	0.434964	0.0597403	0.880721	1.97365	1.37526	1.05398	40.0329	4.26118e-08	2.49635	0.287029	1.85376	0.762633	0.930616	0.627942	0.022616	0.88046	0.892131	0.640142	3.41452e-06	0.624657	0.907252	0.849096	0.955505	0.854331	TRUE	Unique	Organ	1
1820	Pde7a	1.85647	6.3733e-39	0.180309	0.367344	0.151848	0.475848	0.27213	0.336961	-0.456903	0.0169265	0.319155	0.251005	-0.0559713	0.839948	-0.122363	0.755822	1.19759	1.16398	0.633242	23.854	8.54398e-05	1.22799	0.541184	15.3917	0.00395406	0.450319	0.798389	0.0971279	0.755304	1.82433	0.401655	0.00217555	0.804383	0.0455261	0.921961	0.904027	0.716869	TRUE	Unique	Organ	1
1823	Hps3	1.21214	8.03549e-24	0.0128844	0.939357	-0.0687252	0.703115	0.364356	0.128925	-0.398673	0.0138468	0.0497913	0.83249	0.0844496	0.718933	-0.272642	0.413166	1.01297	0.933583	0.67121	5.98643	0.200164	2.47207	0.290534	24.3785	6.70644e-05	0.765881	0.681853	0.672506	0.412179	0.942133	0.624336	0.530782	0.627963	0.00178057	0.871995	0.724956	0.847394	TRUE	Unique	Epo	1
1824	Hltf	2.0757	2.26807e-46	0.786449	0.000116767	0.183859	0.397584	-0.473277	0.101768	0.189656	0.331334	-0.781347	0.00589106	-0.285575	0.312633	1.12749	0.00498833	2.19559	1.20185	1.20883	28.3009	1.08386e-05	8.21092	0.0164824	11.0485	0.0260247	9.75943	0.0075992	7.9013	0.00493992	9.08458	0.010649	0.000391139	0.126666	0.17183	0.0733831	0.0537441	0.0933438	TRUE	Unique	Organ	1
1825	Gyg	2.13574	1.39808e-50	-0.0419582	0.834453	-0.487004	0.022713	0.592608	0.0372318	-0.0927533	0.629069	0.654659	0.0189813	0.338189	0.22408	-0.780381	0.0481666	0.95891	0.614464	0.911418	22.2783	0.000176405	4.82434	0.0896207	9.81818	0.0436043	3.97874	0.136782	3.91719	0.0477948	5.72179	0.0572176	0.0039492	0.353944	0.235768	0.43991	0.249028	0.276135	TRUE	Unique	Organ	1
1829	Ect2	2.11527	6.48095e-45	-0.303285	0.15157	-0.221317	0.325707	0.565517	0.0591452	0.348564	0.0848634	-0.189586	0.519	-0.0956621	0.744087	0.091908	0.82517	0.738389	0.801463	1.41703	10.0754	0.0391771	8.76708	0.0124811	5.54078	0.236168	0.107197	0.947813	0.0490118	0.824792	0.528196	0.767898	0.220958	0.104447	0.57319	0.980222	0.932922	0.909356	FALSE			0
1830	Nceh1	1.36945	4.12578e-24	0.116511	0.539949	0.438879	0.0301398	-0.176106	0.513246	-0.0939486	0.605363	-0.15799	0.549911	-0.459098	0.0813384	0.838987	0.0248692	1.12357	1.55097	0.91033	12.0244	0.0171708	6.97369	0.0305972	10.9157	0.0275279	5.10092	0.0780457	5.04819	0.0246516	6.99688	0.0302446	0.130053	0.190308	0.178052	0.32917	0.165766	0.188917	FALSE			0
1831	Tnfsf10	0.167373	0.0256459	0.155587	0.140109	0.386171	0.000583398	-0.267527	0.0733897	0.208128	0.0390681	-0.284664	0.0521406	-0.482261	0.00096502	0.346225	0.0951363	1.16834	1.47134	1.23137	5.16287	0.270991	3.51665	0.172333	15.8558	0.00321883	11.7606	0.002794	2.7954	0.0945354	3.96022	0.138054	0.608715	0.494146	0.0390132	0.0350674	0.363638	0.441762	FALSE			0
1834	Tnik	3.80276	5.41333e-141	-0.547798	0.00959801	0.0480165	0.83116	0.14822	0.620898	-0.665982	0.000994358	0.0842902	0.77434	-0.0696109	0.812243	0.183687	0.658875	0.578222	1.04919	0.513769	15.8189	0.00327199	1.57314	0.455405	35.3589	3.91987e-07	0.206481	0.90191	0.195743	0.658179	0.914356	0.633067	0.0394795	0.754127	2.32972e-05	0.964026	0.862416	0.851109	TRUE	Unique	Epo	1
1836	Mecom	0.712545	5.50712e-12	-0.163548	0.260557	-0.118564	0.443665	0.146192	0.477854	-0.302281	0.0296962	0.13529	0.503146	0.359695	0.0741264	-0.0243696	0.932089	0.849126	0.888195	0.73913	1.77279	0.777457	0.884541	0.642576	7.6342	0.105935	5.93411	0.0514545	0.00729401	0.931939	0.751895	0.686638	0.913296	0.855036	0.386635	0.259718	0.974849	0.873907	FALSE			0
1837	Mynn	1.41212	1.43461e-28	-0.160606	0.36976	0.00327958	0.986276	0.156094	0.538407	-0.270065	0.114823	-0.0921716	0.711149	0.0109317	0.964856	0.128725	0.714794	0.851628	1.00328	0.76333	2.98806	0.559826	1.74386	0.418144	10.2655	0.0361853	0.315208	0.854188	0.134121	0.714197	0.15933	0.923426	0.814269	0.729022	0.210738	0.945241	0.885996	0.971619	FALSE			0
1838	Sec62	4.49939	0	0.187514	0.231169	0.0259837	0.87617	-0.0882805	0.690751	-0.783523	1.68684e-07	-0.0331314	0.879032	0.0439437	0.839515	0.256432	0.405215	1.20625	1.02632	0.456794	7.4521	0.11384	0.78058	0.676861	86.2433	8.26355e-18	1.93484	0.380062	0.695725	0.404224	1.07671	0.583707	0.400969	0.869835	3.61497e-15	0.701836	0.718827	0.82673	TRUE	Unique	Epo	1
1839	Phc3	2.07807	2.82976e-49	-0.0562865	0.776211	0.00121558	0.9954	-0.0384962	0.890866	-0.821127	1.45307e-05	0.309775	0.260388	0.639643	0.0197316	-0.526219	0.176731	0.945268	1.00122	0.439935	4.73684	0.31538	4.40024	0.11079	30.3979	4.06139e-06	5.61979	0.0602112	1.83204	0.175887	1.8906	0.388562	0.650848	0.395791	0.000171777	0.284292	0.498635	0.707736	TRUE	Unique	Epo	1
1843	Pik3ca	2.7494	5.66673e-79	0.408591	0.0467323	0.100517	0.645884	-0.193634	0.505957	-0.617447	0.00167739	-0.3533	0.216048	0.370202	0.193447	0.0223854	0.955832	1.5047	1.10574	0.53932	5.4773	0.241732	0.818882	0.664021	41.4545	2.16409e-08	3.5756	0.167328	0.00308104	0.955734	2.87949	0.236988	0.578525	0.8651	1.88901e-06	0.48706	0.982852	0.573937	TRUE	Unique	Epo	1
1844	Zfp639	2.33852	1.41521e-57	0.363902	0.0767059	0.279066	0.202345	-0.213821	0.462924	-0.33694	0.0866027	-0.0321657	0.910378	-0.144238	0.612595	0.0475866	0.906333	1.43893	1.32189	0.713951	7.16986	0.12718	0.893617	0.639667	17.0534	0.00188728	0.371347	0.830545	0.0139061	0.906128	0.0156424	0.992209	0.424319	0.854058	0.026061	0.935379	0.965514	0.996913	FALSE			0
1845	Mfn1	1.84081	7.30101e-39	0.00919907	0.963035	0.00888742	0.966457	0.286644	0.308111	-0.0632316	0.739083	0.207549	0.451901	-0.288841	0.293603	0.131846	0.735624	1.00924	1.00893	0.938726	14.503	0.00585122	3.43754	0.179286	3.77818	0.436857	1.42953	0.489306	0.114511	0.735066	2.08257	0.353	0.0609699	0.503116	0.74209	0.774961	0.894961	0.681613	FALSE			0
1849	Mrpl47	1.94425	1.52817e-42	0.194998	0.32949	0.24582	0.248283	0.20681	0.465453	-0.411842	0.0312948	0.412119	0.138166	-0.147165	0.595317	-0.450529	0.252102	1.21531	1.27867	0.662429	18.3845	0.00103783	1.33576	0.512795	21.9444	0.000205593	4.87795	0.0872503	1.31694	0.251143	2.22574	0.328615	0.016478	0.78906	0.00446192	0.349137	0.588727	0.661529	TRUE	Unique	Epo	1
1851	Ttc14	4.07026	1.35342e-256	0.29472	0.078044	0.317908	0.0742314	-0.185661	0.433371	-0.336435	0.0354526	-0.308854	0.184011	-0.163844	0.479552	0.517562	0.115712	1.34275	1.37425	0.714312	7.43307	0.114697	2.73833	0.254319	31.0864	2.93968e-06	2.80353	0.246162	2.48366	0.115035	2.578	0.275546	0.4022	0.592105	0.000131504	0.583444	0.402959	0.613127	TRUE	Unique	Epo	1
1853	Dnajc19	4.53298	0	0.482948	0.00078219	0.0945991	0.536613	-0.125139	0.539041	-0.0233554	0.865137	-0.0396237	0.842838	-0.292683	0.14178	0.325254	0.250168	1.62085	1.09922	0.976915	48.7186	6.68372e-10	1.42324	0.490849	5.08832	0.278354	2.19318	0.334008	1.32772	0.24921	2.08387	0.352771	8.63139e-08	0.776001	0.615862	0.666325	0.586382	0.681407	TRUE	Unique	Organ	1
1854	Atp11b	4.46418	0	0.215141	0.1765	0.00857723	0.959637	-0.106354	0.637244	-0.450377	0.00309356	-0.136835	0.53628	0.161486	0.464045	0.180607	0.564094	1.24004	1.00861	0.637388	3.54971	0.47036	0.340678	0.843379	27.8575	1.33302e-05	2.91502	0.232816	0.334103	0.563253	0.423313	0.809243	0.763072	0.940194	0.000463067	0.569739	0.816193	0.926664	TRUE	Unique	Epo	1
1859	D3Ertd254e	0.55311	1.80697e-08	0.214468	0.120539	0.317346	0.0309647	-0.40755	0.0373319	0.161174	0.222523	-0.368646	0.0548803	-0.570557	0.00287433	0.532709	0.0499696	1.2392	1.37348	1.17489	5.7489	0.218701	4.79076	0.0911379	15.825	0.00326319	8.94147	0.0114389	3.85536	0.0495872	4.42767	0.109281	0.553938	0.357347	0.0393986	0.0980629	0.254578	0.392955	FALSE			0
1861	Exosc9	2.25685	7.00393e-55	0.0296382	0.884133	0.220434	0.308697	0.153362	0.59459	-0.0216964	0.911189	0.286251	0.311262	-0.284909	0.311984	0.108203	0.786815	1.03008	1.24662	0.978537	12.0929	0.0166733	1.17621	0.555377	4.15075	0.385988	1.41503	0.492866	0.0734639	0.786359	2.97718	0.225691	0.12756	0.812179	0.705799	0.776891	0.916952	0.561538	FALSE			0
1862	Ccna2	2.30622	2.37225e-50	0.320853	0.1398	-0.282648	0.221854	0.260273	0.397935	0.295396	0.155236	0.422538	0.161847	0.369782	0.219387	-0.298694	0.484724	1.3783	0.753785	1.34366	32.9927	1.19859e-06	0.734426	0.692662	36.007	2.88411e-07	1.56948	0.456239	0.490307	0.48379	2.13263	0.344275	6.10597e-05	0.876545	1.78756e-05	0.754628	0.771808	0.674396	TRUE	Shared	Organ, Epo	2
1867	Nudt6	1.52282	3.6157e-29	0.0215018	0.910362	0.293825	0.148489	-0.201651	0.456177	-0.177905	0.330099	0.0774407	0.770512	-0.302613	0.252811	0.141073	0.707307	1.02173	1.34155	0.837022	1.23191	0.872818	0.611869	0.736435	9.55343	0.0486609	1.68116	0.431461	0.141599	0.706696	0.763785	0.682568	0.952258	0.895468	0.251778	0.738214	0.883101	0.87245	FALSE			0
1868	Spata5	4.12771	2.5384e-224	0.251794	0.165379	0.225852	0.242563	-0.142525	0.579468	-0.592271	0.000645941	-0.0466821	0.853212	-0.211583	0.400185	0.379004	0.288506	1.28633	1.25339	0.55307	10.0334	0.0398696	1.22348	0.542407	50.0955	3.44882e-10	1.1487	0.563071	1.1312	0.287519	1.7709	0.412529	0.223474	0.804893	4.79666e-08	0.816087	0.625199	0.725265	TRUE	Unique	Epo	1
1869	Ankrd50	0.275632	7.25282e-05	0.145143	0.137267	0.102291	0.325307	-0.227501	0.1002	0.0376302	0.687081	-0.270214	0.0465559	-0.259929	0.0547682	0.502144	0.00896448	1.1562	1.10771	1.03835	7.21168	0.125116	6.96539	0.0307245	10.9163	0.0275212	6.85987	0.032389	6.84716	0.00887825	6.88844	0.0319297	0.420339	0.190712	0.178024	0.196981	0.0820167	0.19515	FALSE			0
1873	Mfsd8	0.513845	8.19537e-09	-0.170299	0.17422	0.169248	0.204708	0.0550395	0.756616	-0.0470435	0.694735	0.403895	0.0204296	-0.280132	0.106718	-0.242255	0.325836	0.843413	1.18441	0.954046	6.57638	0.160041	1.2994	0.522203	16.7693	0.0021429	11.5242	0.00314458	0.969382	0.324834	6.2499	0.0439392	0.476192	0.793845	0.0287054	0.0383108	0.658409	0.236655	FALSE			0
1875	Larp1b	3.12018	5.70358e-107	0.4076	0.0412348	0.419243	0.0486347	-0.11991	0.67172	-0.021824	0.909028	-0.182932	0.50987	-0.590798	0.032739	0.637167	0.104813	1.50321	1.52081	0.978412	22.3848	0.000167997	3.79513	0.149934	11.1008	0.0254546	4.60146	0.100186	2.64044	0.104175	3.11542	0.210618	0.00379427	0.460256	0.169438	0.375089	0.383073	0.544011	TRUE	Unique	Organ	1
1877	Jade1	2.81068	2.10002e-84	0.262119	0.196634	0.267226	0.216347	0.0664414	0.817326	-0.205658	0.28951	-0.137389	0.62634	-0.278504	0.322105	0.268127	0.501969	1.29968	1.30634	0.814112	10.1912	0.0373278	1.51788	0.468163	12.8489	0.0120384	0.98579	0.610855	0.452706	0.501052	0.453019	0.797312	0.214434	0.761717	0.101833	0.840274	0.781232	0.921485	FALSE			0
1878	Sclt1	2.5047	4.17344e-63	0.0962343	0.646795	-0.15054	0.500819	-0.171908	0.563479	-0.542731	0.00689519	0.221532	0.447939	0.502023	0.0844932	-0.0562771	0.891653	1.10102	0.860243	0.581159	3.00104	0.557652	0.971598	0.615206	10.0301	0.039924	5.3017	0.0705913	0.0186357	0.891416	0.899092	0.637918	0.813267	0.842707	0.223645	0.311373	0.959688	0.853131	FALSE			0
1880	Noct	1.23091	5.4171e-22	0.321888	0.0729804	0.429412	0.0246782	-0.0678652	0.789634	-0.436851	0.010956	0.0351894	0.887861	-0.228951	0.357364	0.267714	0.448442	1.37973	1.53635	0.646068	19.7704	0.000554298	0.739659	0.690852	29.3497	6.63723e-06	0.874679	0.645752	0.577033	0.447478	1.4948	0.473595	0.0101059	0.875821	0.000260922	0.85668	0.748479	0.765053	TRUE	Unique	Epo	1
1882	Ndufc1	4.60184	0	0.506144	0.000686543	-0.0553658	0.727259	-0.136425	0.518408	0.185122	0.194214	-0.390515	0.0595134	-0.567027	0.00605291	0.669373	0.0224747	1.65888	0.946139	1.20336	38.381	9.35013e-08	7.29597	0.0260436	10.6078	0.0313444	7.79375	0.0203053	5.22416	0.0222752	5.37189	0.0681567	6.83041e-06	0.171855	0.192999	0.145341	0.15509	0.305332	TRUE	Unique	Organ	1
1883	Naa15	4.77649	0	0.106161	0.449355	0.257781	0.0844935	-0.0733689	0.712144	-0.421661	0.00168088	0.178626	0.359818	0.0361341	0.852575	0.13927	0.613929	1.112	1.29405	0.655957	11.7717	0.0191325	0.255665	0.880001	20.5499	0.000388832	0.8391	0.657342	0.255599	0.61316	3.49855	0.1739	0.139765	0.955302	0.00757753	0.862051	0.84159	0.496047	TRUE	Unique	Epo	1
1885	Setd7	1.83558	6.8499e-40	-0.110385	0.571818	0.123449	0.552626	-0.0594914	0.829732	-0.451354	0.0156483	0.192508	0.478114	-0.141965	0.599735	0.7786	0.0426487	0.895489	1.13139	0.636765	19.3479	0.000671397	7.34793	0.0253756	20.745	0.000355747	5.74351	0.0565996	4.12275	0.0423103	13.2793	0.00130747	0.0117374	0.169133	0.00704779	0.274686	0.231695	0.019656	TRUE	Unique	Epo	1
1886	Maml3	3.72679	6.18919e-148	-0.1775	0.38024	0.200551	0.351799	-0.320498	0.263501	-0.478635	0.0133682	-0.362783	0.196988	0.627317	0.0252135	0.404768	0.309095	0.837361	1.22208	0.619628	19.8785	0.000527743	1.34889	0.50944	24.5577	6.1734e-05	18.3448	0.000103867	1.03881	0.308098	1.69346	0.428816	0.00972096	0.786625	0.00167028	0.00254073	0.644308	0.736619	TRUE	Shared	Organ, Epo, IL17_and_Epo	3
1887	Foxo1	0.581392	3.83608e-09	0.225373	0.10433	0.251537	0.088658	-0.346972	0.0776036	-0.0113546	0.931819	-0.175171	0.363773	-0.436762	0.0231028	0.454899	0.0956191	1.25279	1.286	0.98871	4.95183	0.292276	3.45116	0.17807	13.7483	0.00814335	5.18496	0.0748342	2.78727	0.0950162	2.93251	0.230788	0.629409	0.501629	0.077182	0.321684	0.364558	0.56739	FALSE			0
1890	Proser1	1.63987	8.8387e-34	-0.0035637	0.985061	0.273284	0.177472	-0.100631	0.709029	-0.196349	0.280746	-0.23064	0.383306	-0.472395	0.0732307	0.441945	0.237846	0.996443	1.31427	0.821726	2.27139	0.685983	1.87347	0.391906	24.5311	6.24988e-05	3.23356	0.198537	1.39893	0.236902	1.40179	0.49614	0.873679	0.709823	0.00168491	0.529265	0.573848	0.778558	TRUE	Unique	Epo	1
1891	Ufm1	2.92948	3.26028e-95	0.218576	0.271925	0.201197	0.342222	-0.0793192	0.778424	-0.29802	0.117312	0.42018	0.128666	-0.310225	0.260426	0.0526966	0.892896	1.2443	1.22287	0.742287	22.8853	0.000133483	0.0891759	0.956391	12.6317	0.0132229	2.13378	0.344077	0.0182082	0.892661	5.23929	0.0728286	0.00313865	0.983071	0.108768	0.674343	0.960192	0.317139	TRUE	Unique	Organ	1
1892	Supt20	3.46379	1.09527e-141	0.253779	0.186644	0.0237494	0.9076	-0.122685	0.65231	-0.178587	0.331245	-0.665056	0.0127861	-0.329589	0.215793	1.10441	0.00348567	1.28889	1.02403	0.836451	16.5892	0.00232237	14.2229	0.000815693	26.9018	2.08088e-05	9.88421	0.00713955	8.5516	0.00345219	8.91306	0.0116025	0.0305333	0.0136602	0.00067517	0.0702775	0.0411197	0.0990202	TRUE	Unique	Epo	1
1894	Alg5	2.13867	1.34113e-48	0.317797	0.121541	0.395211	0.0705449	-0.346146	0.233961	0.248807	0.205012	-0.209889	0.46193	-0.669357	0.0185897	0.662946	0.10062	1.3741	1.4847	1.28249	7.33328	0.11929	2.70571	0.258501	5.86219	0.209679	5.55619	0.0621569	2.70559	0.0999971	3.06637	0.215847	0.410637	0.596912	0.542721	0.289661	0.374649	0.550456	FALSE			0
1895	Rfxap	2.37903	7.93539e-61	0.328646	0.105971	0.32983	0.127578	0.0247162	0.931624	0.276402	0.155174	-0.104284	0.712105	-0.60336	0.032196	0.334162	0.403415	1.38909	1.39073	1.31838	15.7673	0.00334779	1.68728	0.430143	5.55923	0.234572	5.50299	0.0638322	0.701072	0.402424	0.799307	0.670552	0.0402072	0.737394	0.571526	0.293883	0.717398	0.867972	FALSE			0
1896	Spg20	1.39021	1.7579e-25	-0.1261	0.500917	0.218116	0.274229	0.181883	0.49326	0.056413	0.752907	0.169141	0.516035	-0.317864	0.22078	-0.218142	0.55395	0.881527	1.24373	1.05803	0.601535	0.962893	0.491614	0.782073	6.42155	0.169801	5.71226	0.0574908	0.351802	0.553095	0.459069	0.794903	0.985894	0.915157	0.490134	0.276878	0.810748	0.920593	FALSE			0
1897	Commd2	2.40395	1.07393e-61	0.283368	0.164673	0.300296	0.166673	0.00461009	0.987271	-0.097852	0.615897	0.0980596	0.729398	-0.341935	0.226232	-0.16854	0.674407	1.32759	1.35026	0.906783	8.90281	0.0635752	0.348721	0.839994	11.6045	0.0205479	4.69187	0.0957577	0.177262	0.673737	0.182094	0.912975	0.29322	0.939043	0.146479	0.366262	0.868768	0.967731	FALSE			0
1898	Rnf13	1.22634	1.63974e-23	0.155789	0.366596	-0.239331	0.192687	0.0284863	0.907246	-0.289219	0.0796925	-0.122995	0.608087	0.348781	0.144606	-0.229314	0.499325	1.16858	0.787154	0.748848	3.01604	0.555145	0.744073	0.689329	11.8986	0.0181214	2.38297	0.303769	0.45833	0.498406	2.42328	0.297708	0.811919	0.875189	0.134787	0.640203	0.779787	0.634772	FALSE			0
1899	Tsc22d2	2.12272	3.0924e-48	0.358017	0.0800184	0.366778	0.0921152	-0.121656	0.674617	-0.533657	0.00636802	-0.19197	0.499491	-0.0425162	0.880734	0.42357	0.292433	1.43049	1.44308	0.586456	10.7414	0.0296287	1.3519	0.508673	30.6341	3.6353e-06	1.80967	0.404609	1.11294	0.291444	1.12237	0.570531	0.186494	0.786359	0.000157473	0.719206	0.628773	0.820028	TRUE	Unique	Epo	1
1900	Serp1	2.95869	1.52901e-97	0.291157	0.14238	0.324605	0.124528	-0.084684	0.763317	-0.0494488	0.794486	0.165611	0.548308	-0.827766	0.00261184	0.575679	0.140368	1.33797	1.38348	0.951754	33.2643	1.05454e-06	3.38861	0.183727	20.3207	0.000431609	9.90441	0.0070678	2.18221	0.139614	7.57652	0.022635	5.43469e-05	0.509702	0.00823834	0.0698086	0.444316	0.156739	TRUE	Shared	Organ, Epo	2
1901	Eif2a	3.7183	9.3237e-191	0.30349	0.0872286	0.245867	0.19318	-0.162434	0.518279	0.168391	0.321145	-0.0175852	0.943167	-0.573933	0.019586	0.488765	0.161497	1.35458	1.27873	1.1834	19.116	0.000745763	2.24157	0.326024	7.05464	0.133029	5.58255	0.061343	1.96775	0.160687	3.65541	0.160782	0.0127589	0.659322	0.434119	0.287381	0.477228	0.477287	FALSE			0
1902	Selt	2.71799	1.03321e-80	0.419237	0.0368636	0.456222	0.0329032	-0.306402	0.281651	-0.0747211	0.69731	0.00625131	0.982136	-0.327445	0.239357	0.351682	0.373442	1.5208	1.5781	0.928002	15.3926	0.00395253	1.19125	0.551219	4.3205	0.364365	1.39746	0.497218	0.795504	0.372441	1.64576	0.439166	0.0455261	0.809942	0.690304	0.779161	0.696774	0.743451	FALSE			0
1903	Siah2	0.815177	1.56778e-14	0.177641	0.233805	0.198206	0.212159	-0.104388	0.621466	-0.386365	0.00678003	0.0979999	0.636547	-0.0939999	0.649324	0.0845143	0.773394	1.1944	1.21921	0.679523	8.495	0.0750388	0.25444	0.88054	25.5212	3.95168e-05	0.209736	0.900443	0.0832731	0.77291	0.999595	0.606654	0.322118	0.955543	0.00115109	0.963429	0.911541	0.838363	TRUE	Unique	Epo	1
1904	Med12l	0.656207	4.10187e-13	-0.266842	0.035953	0.130556	0.335148	0.0225623	0.900395	-0.260767	0.0321108	0.113759	0.52004	-0.153039	0.385293	-0.144563	0.563523	0.765794	1.13946	0.77046	14.643	0.0055019	0.511637	0.774282	29.4155	6.436e-06	3.57182	0.167644	0.335084	0.562681	0.445975	0.800125	0.0582004	0.912075	0.000254742	0.487492	0.815805	0.922828	TRUE	Unique	Epo	1
1908	P2ry1	0.922647	6.83825e-17	-0.163022	0.294041	0.12343	0.455579	0.107088	0.626643	-0.330457	0.0261587	0.242513	0.261451	0.015245	0.943542	-0.0293743	0.923434	0.849573	1.13137	0.718595	2.62084	0.623137	0.372592	0.830028	9.83572	0.0432877	0.00929716	0.995362	0.00927766	0.923266	2.24073	0.326161	0.846891	0.935049	0.234676	0.998106	0.971571	0.659377	FALSE			0
1909	Rap2b	1.79605	2.82505e-36	0.204187	0.309176	0.184992	0.386865	0.206082	0.468837	0.153903	0.422894	-0.0102361	0.970743	-0.515916	0.0636709	0.017027	0.965616	1.22653	1.20321	1.16638	10.8324	0.0285132	1.19257	0.550853	7.75297	0.101058	6.62186	0.0364822	0.00186646	0.96554	0.00194399	0.999028	0.182062	0.809718	0.376936	0.211684	0.986873	0.99948	FALSE			0
1916	Tiparp	0.394751	3.05223e-06	-0.028573	0.810117	-0.0670286	0.596546	0.221676	0.188309	-0.0197389	0.862223	0.109039	0.509478	0.252322	0.125679	-0.552744	0.0181396	0.971831	0.935168	0.980455	7.95748	0.0931483	5.90899	0.0521049	7.78692	0.0997028	5.63368	0.0597945	5.59865	0.0179743	7.63673	0.0219636	0.360941	0.261718	0.373956	0.283141	0.134005	0.153546	FALSE			0
1917	Lekr1	0.660135	2.98231e-13	-0.0590506	0.642553	-0.0516642	0.702922	-0.028691	0.873549	-0.298989	0.0140096	0.0933572	0.597576	0.118114	0.502843	0.15529	0.534967	0.942659	0.949648	0.741568	2.49416	0.645682	0.559359	0.756026	10.9351	0.027303	2.82704	0.243285	0.386608	0.534088	2.25813	0.323335	0.856648	0.904375	0.177238	0.580318	0.800302	0.657123	FALSE			0
1918	Ccnl1	3.40147	1.55664e-132	-0.11757	0.547012	0.329036	0.113434	0.0643087	0.816161	-0.421728	0.0239071	0.460895	0.0894218	-0.385545	0.154058	-0.154932	0.686639	0.889078	1.38963	0.655912	5.57181	0.233489	0.1705	0.918283	29.1189	7.39458e-06	5.97833	0.0503295	0.163459	0.685992	4.16585	0.124565	0.570424	0.969748	0.000286651	0.256649	0.873679	0.419697	TRUE	Unique	Epo	1
1920	Rsrc1	4.3386	0	0.333946	0.0384485	0.165313	0.335846	-0.284855	0.212702	-0.261704	0.089869	-0.274159	0.221481	-0.0207539	0.926024	0.529404	0.0952887	1.39647	1.17976	0.769739	8.36786	0.0789953	2.79698	0.246969	16.7991	0.00211456	5.12145	0.0772486	2.79283	0.0946871	2.79669	0.247006	0.331201	0.584002	0.028432	0.32732	0.363943	0.584021	FALSE			0
1921	Gfm1	2.22129	8.90721e-53	0.352108	0.0847399	0.165169	0.447589	0.045933	0.873901	-0.0909955	0.641379	-0.0778932	0.783821	-0.38076	0.178509	0.553097	0.168683	1.42206	1.17959	0.913022	28.2271	1.12185e-05	4.6579	0.097398	6.21356	0.183757	2.1833	0.335662	1.90199	0.167856	2.87862	0.237091	0.000401385	0.369664	0.509728	0.667411	0.487776	0.573984	TRUE	Unique	Organ	1
1923	Mfsd1	1.1717	7.11254e-19	0.308987	0.0960666	0.180015	0.362503	-0.00650503	0.980273	0.29976	0.0914038	-0.372633	0.148771	-0.400143	0.119838	0.585246	0.109082	1.36205	1.19724	1.34953	13.8127	0.0079173	5.2335	0.0730398	3.69597	0.448712	2.93967	0.229963	2.57699	0.108428	2.77159	0.250125	0.0756088	0.317691	0.749145	0.566577	0.391185	0.587368	FALSE			0
1926	Trim59	1.51968	3.50481e-27	0.055138	0.780509	-0.159621	0.448673	0.50853	0.0697115	0.286538	0.130018	-0.0109534	0.968233	-0.250132	0.361589	0.276693	0.477197	1.05669	0.852467	1.33181	26.991	1.99627e-05	11.7595	0.0027955	6.74927	0.149747	0.845128	0.655364	0.507423	0.476257	0.936186	0.626195	0.000651651	0.0350789	0.459874	0.861057	0.766376	0.848371	TRUE	Unique	Organ	1
1927	Kpna4	4.10703	4.31574e-227	0.171596	0.339056	0.0221421	0.907763	-0.00298383	0.990639	-0.545697	0.00147919	-0.00724544	0.976832	0.0160007	0.9487	0.125625	0.722004	1.1872	1.02239	0.579438	5.45356	0.243842	0.251922	0.881649	33.5658	9.14724e-07	0.324788	0.850106	0.127136	0.721421	0.226294	0.893019	0.580816	0.956001	4.81305e-05	0.943181	0.889079	0.960301	TRUE	Unique	Epo	1
1928	Ppm1l	1.89101	5.88983e-38	0.500311	0.0153702	0.345565	0.11592	-0.162197	0.579235	-0.352645	0.0740978	-0.62126	0.0303861	-0.26066	0.362144	0.552248	0.173882	1.64923	1.41279	0.702827	10.7462	0.0295697	2.23284	0.32745	45.1941	3.62317e-09	1.86067	0.394422	1.85637	0.173044	4.75971	0.0925639	0.186332	0.660543	3.9113e-07	0.711638	0.494959	0.36003	TRUE	Unique	Epo	1
1929	Nmd3	2.70713	3.47575e-79	0.40387	0.0455893	0.341242	0.112642	-0.0502196	0.860732	-0.314994	0.103054	0.0569597	0.839259	-0.323835	0.247305	-0.198515	0.617419	1.49761	1.40669	0.729793	13.8135	0.00791481	0.848327	0.654317	30.0904	4.69141e-06	4.78136	0.0915675	0.250597	0.616655	0.295785	0.862524	0.0755945	0.860684	0.000194595	0.358142	0.843571	0.948464	TRUE	Unique	Epo	1
1930	Pdcd10	3.91332	4.74203e-213	0.242015	0.170611	0.123151	0.512563	-0.180207	0.471477	-0.124085	0.462623	0.0370911	0.879913	-0.316735	0.195576	0.40972	0.238321	1.27381	1.13106	0.883305	13.6021	0.00867939	1.43094	0.488961	6.99474	0.136166	1.82434	0.401651	1.3961	0.237377	3.33686	0.188543	0.0806667	0.774757	0.439363	0.716869	0.574275	0.5159	FALSE			0
1932	Golim4	2.6612	8.03265e-74	0.135425	0.510634	-0.0614511	0.779206	0.275818	0.344359	-0.194936	0.32215	0.145882	0.610185	0.322481	0.258231	-0.174942	0.665755	1.14502	0.940399	0.822887	10.118	0.0384861	1.0273	0.598308	1.66988	0.796181	1.54775	0.461223	0.187422	0.665071	0.271362	0.873121	0.21842	0.834217	0.921025	0.757672	0.865613	0.952367	FALSE			0
1933	Rapgef2	1.81658	6.74556e-38	0.132791	0.503458	0.177173	0.401816	-0.151409	0.590308	-0.543776	0.00417647	0.0236835	0.931589	0.028184	0.91837	0.20758	0.594971	1.14201	1.19384	0.580552	2.36608	0.668765	0.334312	0.846068	23.8186	8.68499e-05	0.73713	0.691726	0.283874	0.594174	0.710967	0.700834	0.867196	0.941349	0.00220325	0.876222	0.832289	0.88028	TRUE	Unique	Epo	1
1935	Fnip2	2.68294	8.1538e-74	0.298416	0.150492	0.476343	0.0311242	-0.292409	0.320077	-0.348388	0.0792609	-0.111855	0.69823	-0.3341	0.245327	-0.140994	0.729856	1.34772	1.61018	0.705825	4.46964	0.346162	3.34165	0.188091	40.1743	3.98369e-08	4.04976	0.13201	0.119767	0.729288	0.919985	0.631288	0.676072	0.515341	3.20926e-06	0.432462	0.892843	0.850276	TRUE	Unique	Epo	1
1936	Ppid	5.15106	0	0.226734	0.0648586	0.155319	0.234913	-0.0785073	0.651874	-0.103749	0.377097	0.096387	0.572324	-0.510798	0.00268348	0.307711	0.202783	1.2545	1.16803	0.901452	33.8587	7.96616e-07	2.08185	0.353127	28.7464	8.80148e-06	10.4293	0.00543623	1.62865	0.20189	5.92231	0.0517591	4.29061e-05	0.681665	0.000331798	0.0576354	0.532752	0.260712	TRUE	Shared	Organ, Epo	2
1937	Etfdh	1.79142	1.42224e-37	0.2174	0.268832	-0.391343	0.0615643	0.390681	0.160794	-0.325222	0.0837227	0.208337	0.44586	0.603351	0.0267715	-0.875294	0.0236319	1.24284	0.676148	0.722367	15.843	0.00323728	5.24462	0.0726348	9.53945	0.0489429	5.9029	0.0522637	5.13681	0.0234236	6.53658	0.0380714	0.0391675	0.316502	0.252707	0.26213	0.160559	0.217078	FALSE			0
1947	Fbxw7	2.7489	3.7556e-79	0.122533	0.550375	-0.0578805	0.791056	0.303589	0.29637	-0.558401	0.00443507	-0.0974463	0.732597	0.214096	0.451398	-0.0349004	0.931097	1.13036	0.943763	0.572123	6.87414	0.142691	2.01903	0.364396	26.6484	2.34121e-05	0.962227	0.618095	0.00750912	0.930946	0.332873	0.846677	0.449282	0.690332	0.000742662	0.844394	0.974637	0.941581	TRUE	Unique	Epo	1
1951	Lrba	2.38542	2.66222e-57	0.315542	0.133356	0.392932	0.0791815	-0.234082	0.431953	-0.246699	0.219841	-0.35013	0.230837	-0.0203566	0.944283	0.205506	0.619242	1.371	1.48132	0.781376	2.53749	0.637935	0.630151	0.729734	15.1484	0.00440304	0.404365	0.816946	0.248008	0.618481	1.68656	0.430296	0.853137	0.893019	0.0492843	0.92992	0.844519	0.737579	FALSE			0
1955	Etv3	0.678948	2.37356e-11	0.261617	0.0671045	0.202045	0.184162	-0.344596	0.088742	-0.0824123	0.546483	-0.230396	0.246036	-0.29954	0.130277	0.378898	0.177667	1.29903	1.2239	0.920892	3.9776	0.409045	2.93855	0.230092	15.0504	0.00459777	2.45652	0.292801	1.82414	0.176821	1.91048	0.38472	0.722925	0.566699	0.0509079	0.630017	0.499836	0.705086	FALSE			0
1957	Prcc	1.70951	1.33778e-34	0.280829	0.151737	0.221789	0.287686	-0.309969	0.264162	-0.0464778	0.804107	-0.330505	0.224888	-0.479836	0.0771204	0.945112	0.0141984	1.32423	1.24831	0.954586	11.76	0.0192283	6.90756	0.0316259	11.1146	0.0253058	6.03312	0.0489694	6.02986	0.0140658	6.56841	0.0374704	0.140093	0.194056	0.168845	0.252803	0.113422	0.214958	FALSE			0
1959	Mrpl24	3.54858	2.23155e-179	0.490268	0.0050128	0.498567	0.00735896	-0.55947	0.0238193	0.243505	0.14505	-0.337007	0.16522	-0.631035	0.00913888	0.793228	0.0210018	1.63275	1.64636	1.27571	14.1389	0.0068646	6.08563	0.0477005	7.48403	0.112416	7.2549	0.0265839	5.34232	0.0208138	5.46044	0.0652049	0.0683128	0.24883	0.398592	0.174193	0.1478	0.297362	FALSE			0
1961	Isg20l2	2.66833	4.873e-78	0.134397	0.502909	-0.0892553	0.676059	0.00395469	0.9889	-0.66341	0.000545374	0.281964	0.311955	-0.0423034	0.879039	0.0795028	0.84035	1.14385	0.914612	0.515092	12.2273	0.0157386	0.0935284	0.954312	30.8501	3.28472e-06	0.0409709	0.979723	0.0407592	0.840003	2.70752	0.258268	0.122743	0.982302	0.00014428	0.992298	0.939043	0.596685	TRUE	Unique	Epo	1
1962	Gpatch4	4.24473	0	0.227596	0.147199	0.26858	0.108168	-0.136708	0.538907	0.0382837	0.798785	-0.0782102	0.720089	-0.403093	0.0639116	0.424948	0.168908	1.25558	1.30811	1.03903	11.7694	0.0191512	2.19538	0.333641	5.5298	0.237123	3.45471	0.177754	1.89998	0.168081	2.65456	0.265198	0.139808	0.666016	0.574024	0.501038	0.488149	0.603286	FALSE			0
1964	Iqgap3	0.567949	2.70065e-08	-0.0658068	0.646825	0.304753	0.0462848	0.0717319	0.724483	0.0719491	0.600452	0.00221433	0.991151	-0.16779	0.399149	-0.0962121	0.733469	0.936312	1.35629	1.0746	0.829618	0.934434	0.140449	0.932184	2.86252	0.581089	2.45246	0.293397	0.116458	0.732908	0.222108	0.894891	0.975639	0.974916	0.825194	0.630492	0.894209	0.960955	FALSE			0
1965	Mef2d	2.23773	4.3488e-54	0.535933	0.00834476	0.506574	0.0191987	-0.433162	0.132418	-0.530554	0.00632941	-0.132456	0.639064	-0.0556567	0.843276	-0.0172495	0.965577	1.70904	1.6596	0.588279	11.5142	0.0213546	4.91779	0.0855294	40.0026	4.32305e-08	0.105573	0.948583	0.00187073	0.965501	0.502269	0.777918	0.15066	0.345975	3.45674e-06	0.980496	0.986853	0.913548	TRUE	Unique	Epo	1
1969	Cct3	5.68663	0	0.155892	0.0704623	0.119137	0.194163	-0.120894	0.322153	0.276144	0.000807552	-0.117285	0.32754	-0.276717	0.0204807	0.262846	0.121048	1.1687	1.12652	1.31804	8.38791	0.0783587	2.44616	0.294322	17.5904	0.00148358	5.39949	0.0672225	2.41273	0.120352	2.43987	0.295249	0.329745	0.631352	0.0216797	0.302622	0.412427	0.63249	FALSE			0
1974	Slc25a44	1.08062	8.91174e-20	0.146871	0.378961	-0.0665292	0.708185	0.194686	0.410466	-0.43406	0.00655657	0.275063	0.23586	0.415197	0.0726447	-0.505198	0.123962	1.1582	0.935636	0.647873	12.2734	0.0154298	2.54468	0.280175	10.6956	0.0302069	3.38301	0.184242	2.37544	0.123257	2.39484	0.301972	0.120911	0.617788	0.188744	0.510254	0.417536	0.638703	FALSE			0
1976	Mex3a	0.861287	2.68919e-16	0.0672597	0.64933	0.390349	0.0131985	-0.314924	0.132963	-0.36796	0.00930162	-0.252687	0.2191	-0.240814	0.240019	0.320667	0.270485	1.06957	1.4775	0.692145	6.27732	0.179373	2.26694	0.321915	54.6624	3.82368e-11	1.53602	0.463936	1.21924	0.26951	1.62566	0.4436	0.503285	0.655832	6.35111e-09	0.759477	0.607351	0.746209	TRUE	Unique	Epo	1
1977	Lamtor2	4.71076	0	0.198352	0.123163	-0.139633	0.308083	0.0539017	0.767487	0.256348	0.0372418	-0.0533777	0.765354	0.00743476	0.966734	-0.263572	0.297725	1.21939	0.869677	1.2922	7.84256	0.0975186	1.51941	0.467804	11.1657	0.0247639	2.04169	0.36029	1.08882	0.296733	3.23185	0.198706	0.369855	0.76157	0.166293	0.686924	0.633787	0.529417	FALSE			0
1978	Ubqln4	1.44607	4.18524e-25	0.524639	0.00756932	0.52338	0.0123406	-0.160388	0.564467	0.0461615	0.805925	-0.228192	0.403331	-0.448125	0.0996823	0.466033	0.227843	1.68985	1.68772	1.04724	23.0422	0.000124193	1.63838	0.440789	5.83506	0.21181	2.72483	0.256042	1.46012	0.226912	1.46065	0.481751	0.00294785	0.7448	0.545588	0.594279	0.562885	0.770381	TRUE	Unique	Organ	1
1980	Arhgef2	3.21507	1.20235e-110	-0.0475007	0.81432	-0.135591	0.528939	0.312131	0.276084	-0.546257	0.00474548	-0.245552	0.382431	-0.0880699	0.753317	0.147103	0.711595	0.95361	0.8732	0.579113	4.7467	0.314289	3.96771	0.137538	46.5051	1.93327e-09	0.143072	0.930963	0.137288	0.710992	0.888833	0.641198	0.650029	0.441068	2.23106e-07	0.974641	0.884937	0.854612	TRUE	Unique	Epo	1
1982	Rit1	0.71807	3.79587e-12	0.0902141	0.534905	0.0663685	0.668106	-0.146943	0.475639	0.0959386	0.490222	-0.301175	0.136131	-0.350086	0.0822193	0.482783	0.091401	1.09441	1.06862	1.10069	3.60057	0.462752	3.38601	0.183966	5.75889	0.217893	3.4596	0.17732	2.85986	0.0908153	3.03723	0.219015	0.758762	0.509839	0.553185	0.500467	0.356505	0.554323	FALSE			0
1986	Dap3	3.96696	1.5517e-265	0.382172	0.0170623	0.278552	0.102496	-0.14934	0.51064	0.374019	0.0146563	-0.337951	0.129141	-0.388439	0.0801528	0.450001	0.153365	1.46546	1.32122	1.45356	12.8602	0.0119797	2.33249	0.311534	6.43019	0.169242	3.14864	0.207148	2.04631	0.152576	2.56467	0.277388	0.101473	0.647588	0.489428	0.53921	0.464562	0.615057	FALSE			0
1987	Ash1l	4.62178	0	-0.17721	0.257026	0.109175	0.511937	-0.0748774	0.735364	-0.35136	0.0187912	0.306477	0.158471	-0.0111147	0.95908	-0.162562	0.597127	0.837604	1.11536	0.703731	5.12791	0.274423	1.35815	0.507087	13.0556	0.0110075	0.638068	0.726851	0.280564	0.596332	2.43508	0.295957	0.611935	0.785266	0.0956214	0.891673	0.833188	0.63312	FALSE			0
1989	Fdps	1.42359	1.37233e-29	0.0582275	0.74245	-0.319719	0.0901475	0.357107	0.154927	-0.501841	0.00306518	0.26152	0.288331	0.38866	0.113411	-0.529261	0.128931	1.05996	0.726353	0.605415	9.81616	0.0436409	2.53931	0.280928	15.9367	0.00310529	2.83917	0.241814	2.31404	0.128211	2.31428	0.314384	0.235846	0.618357	0.0379304	0.578633	0.426215	0.6501	FALSE			0
1992	Clk2	2.32885	3.84875e-58	0.0578407	0.776448	0.340703	0.116217	-0.122983	0.670038	-0.519595	0.00765475	0.461512	0.103114	-0.0365676	0.896913	-0.0797279	0.842295	1.05955	1.40594	0.594761	9.77016	0.0444826	0.716326	0.698959	15.3981	0.00394294	0.184722	0.911776	0.039759	0.841953	4.48363	0.106266	0.238321	0.879453	0.045468	0.967243	0.939659	0.387334	FALSE			0
1993	Scamp3	2.9114	2.43967e-92	-0.085555	0.67012	0.0532391	0.803393	0.285513	0.315722	-0.206643	0.282047	0.225419	0.419405	-0.392625	0.158274	-0.0237226	0.952122	0.918003	1.05468	0.81331	6.00153	0.199034	1.92635	0.381679	14.2319	0.00659049	4.20783	0.121978	0.00362092	0.952017	1.17721	0.5551	0.529737	0.703085	0.0664107	0.415255	0.981545	0.811901	FALSE			0
1997	Krtcap2	4.59869	0	0.181782	0.187286	0.289547	0.0485368	-0.109385	0.575478	-0.157746	0.231544	0.097017	0.612648	-0.224271	0.240336	0.00474647	0.986036	1.19935	1.33582	0.854067	8.13388	0.0867954	0.625619	0.731389	13.7022	0.00830869	2.68875	0.260702	0.000307679	0.986005	0.539831	0.763444	0.34811	0.893619	0.0783226	0.59872	0.994852	0.907671	FALSE			0
1998	Dpm3	4.05546	5.13801e-235	0.230317	0.186101	0.117024	0.528074	-0.0546035	0.824914	-0.322236	0.0530994	-0.110715	0.647489	-0.356796	0.139328	-0.122603	0.720508	1.259	1.12415	0.724527	3.39308	0.494321	0.607214	0.738151	53.7767	5.8608e-11	6.08574	0.0476977	0.128567	0.719922	1.13953	0.56566	0.777629	0.896065	9.51345e-09	0.24883	0.888509	0.817241	TRUE	Unique	Epo	1
1999	Slc50a1	1.62253	9.53754e-32	0.0377531	0.846152	0.349783	0.0913425	-0.143824	0.601897	0.0249708	0.893261	-0.0990392	0.714226	-0.530375	0.0491488	0.0552302	0.885272	1.03847	1.41876	1.02529	1.08133	0.897223	0.38512	0.824845	15.4171	0.00390997	6.94532	0.0310343	0.0209114	0.885021	0.160953	0.922677	0.962034	0.932939	0.0452473	0.191765	0.957246	0.971335	FALSE			0
2002	Flad1	1.34197	3.53259e-26	-0.125957	0.479844	0.250654	0.18666	-0.0662075	0.793238	-0.213862	0.209743	0.224268	0.365445	-0.364078	0.140492	0.230329	0.511331	0.881653	1.28487	0.80746	4.32217	0.364157	0.526042	0.768726	12.5594	0.0136418	2.47039	0.290779	0.433197	0.510424	4.18829	0.123176	0.690289	0.909783	0.111052	0.628221	0.787141	0.417407	FALSE			0
2003	Cks1b	4.13877	4.8784e-211	0.409458	0.0291458	-0.130345	0.514261	0.139052	0.60108	-0.157356	0.380741	0.224939	0.388595	0.55304	0.0334578	-0.361804	0.327156	1.506	0.877792	0.8544	30.5379	3.80317e-06	1.0339	0.596337	7.37359	0.117414	5.06974	0.0792719	0.964109	0.326154	1.02192	0.599919	0.000163334	0.833188	0.4071	0.331757	0.659377	0.835178	TRUE	Unique	Organ	1
2004	Shc1	1.26609	1.80937e-22	0.313734	0.085667	0.213019	0.273079	-0.125604	0.627238	-0.340624	0.051059	0.28605	0.25959	0.0681119	0.787699	-0.359282	0.317066	1.36853	1.23741	0.711326	16.016	0.00299781	4.03792	0.132794	9.97406	0.040867	1.38272	0.500893	1.00516	0.316066	1.35947	0.506752	0.0369025	0.433634	0.226717	0.781145	0.651154	0.78514	FALSE			0
2008	Adar	1.48076	8.22751e-29	-0.147806	0.429119	0.141686	0.476548	0.557363	0.0353513	-0.12502	0.484392	-0.0880225	0.73479	-0.414445	0.109568	0.137239	0.709	0.862599	1.15222	0.882479	13.5809	0.00876024	11.8557	0.00266417	17.4191	0.00160213	3.70057	0.157192	0.139888	0.708393	0.151189	0.927192	0.0812257	0.0338387	0.0230161	0.471882	0.883675	0.973031	FALSE			0
2010	Ube2q1	3.14621	1.67199e-114	0.179866	0.355094	0.0861414	0.677448	0.0890947	0.746482	-0.110962	0.550862	0.153667	0.569778	-0.350287	0.193673	-0.21003	0.583067	1.19706	1.08996	0.894973	7.2092	0.125237	0.31345	0.854939	13.5997	0.00868852	5.96131	0.0507595	0.302609	0.582252	0.367967	0.831949	0.420457	0.945519	0.0807231	0.257869	0.825957	0.935938	FALSE			0
2013	Ubap2l	5.21621	0	0.129051	0.276257	0.0337987	0.788849	0.0255569	0.879052	-0.27343	0.0158709	0.0828709	0.614977	-0.10914	0.506341	0.0659723	0.777233	1.13775	1.03438	0.760766	13.3591	0.00964833	0.344825	0.841632	22.8483	0.000135773	0.51181	0.774216	0.0803997	0.776756	1.0711	0.585346	0.0869127	0.939494	0.00317957	0.912048	0.913042	0.827367	TRUE	Unique	Epo	1
2016	Nup210l	1.09239	3.79659e-18	0.171026	0.333513	-0.269637	0.152165	-0.03823	0.878743	0.203314	0.229371	0.10601	0.666295	0.0827518	0.735584	-0.0160031	0.963312	1.18652	0.763657	1.22546	5.84988	0.210643	0.0740951	0.96363	11.9161	0.0179863	0.187907	0.910325	0.00212515	0.963231	0.321013	0.851712	0.544011	0.986217	0.134051	0.966828	0.986033	0.944022	FALSE			0
2019	Jtb	3.19519	4.01637e-126	0.528864	0.00491971	0.544255	0.00656643	-0.49712	0.062096	-0.0981297	0.585366	0.166705	0.523651	-0.442048	0.0897954	0.368155	0.319672	1.697	1.72332	0.906531	32.2278	1.71859e-06	3.74565	0.153689	8.65627	0.0702893	2.96784	0.226747	0.994391	0.318672	4.59527	0.100496	8.31053e-05	0.466342	0.310485	0.562748	0.653299	0.375677	TRUE	Unique	Organ	1
2023	Gatad2b	3.69921	7.80336e-166	-0.108113	0.568337	-0.0992598	0.62277	0.338508	0.207431	-0.718557	7.35826e-05	0.363329	0.167804	0.582462	0.0265356	-0.441642	0.236154	0.897526	0.905507	0.487455	4.44451	0.349178	1.75518	0.415783	21.0267	0.000312837	5.2194	0.0735565	1.40906	0.235213	1.99828	0.368197	0.678646	0.727218	0.00634299	0.318897	0.572179	0.693368	TRUE	Unique	Epo	1
2027	Ilf2	4.06258	5.69437e-253	0.140227	0.404279	-0.00393908	0.982446	0.241497	0.310736	-0.309441	0.054329	0.493406	0.0347592	0.15377	0.509219	-0.614841	0.0630499	1.15053	0.996069	0.733857	23.5734	9.72429e-05	3.68751	0.158222	8.66142	0.0701425	4.30541	0.11617	3.46724	0.0625956	4.74084	0.0934417	0.00241162	0.473327	0.310108	0.405048	0.290927	0.361549	TRUE	Unique	Organ	1
2029	Chtop	3.01406	7.61036e-109	0.512879	0.00730907	0.434655	0.0327575	-0.284329	0.293945	-0.132546	0.468577	-0.0979532	0.712455	-0.0601053	0.820517	0.244462	0.515739	1.67009	1.54443	0.875863	17.7935	0.00135422	1.12943	0.568523	3.03731	0.551602	0.530442	0.767036	0.424223	0.514837	0.440709	0.802234	0.0201639	0.818995	0.810107	0.909149	0.789975	0.92372	FALSE			0
2030	S100a1	1.92909	5.06929e-41	-0.320195	0.113321	0.232875	0.279438	0.304429	0.288014	0.129144	0.504308	0.0256052	0.927417	-0.512685	0.0672765	-0.164268	0.679653	0.726007	1.26222	1.13785	5.4329	0.245691	1.39244	0.498465	11.7636	0.0191982	9.11211	0.0105034	0.171262	0.678993	0.252033	0.881601	0.583047	0.77981	0.139992	0.0924013	0.87083	0.956001	FALSE			0
2032	S100a8	2.90136	2.20182e-90	0.0230801	0.909189	-0.0640946	0.766093	-0.0837806	0.770126	-0.63076	0.00111758	-0.413367	0.141657	-0.762522	0.0065339	0.482598	0.225379	1.02335	0.937916	0.532187	4.10862	0.391506	2.17954	0.336294	125.974	2.82564e-26	8.39572	0.0150277	1.47568	0.224452	2.22872	0.328126	0.709611	0.667858	2.36233e-23	0.118749	0.560072	0.661074	TRUE	Unique	Epo	1
2033	S100a9	3.35053	1.08208e-124	0.152276	0.442649	-0.055503	0.792698	0.124385	0.658069	-0.439008	0.0206619	-0.555567	0.0438976	-0.888201	0.00122975	0.134418	0.73048	1.16448	0.946009	0.644676	7.54319	0.10982	1.1146	0.572752	152.07	7.33185e-32	17.8417	0.000133574	0.119192	0.729913	6.40388	0.0406833	0.393879	0.821264	9.04378e-29	0.0031398	0.893065	0.226181	TRUE	Shared	Epo, IL17_and_Epo	2
2034	Flg	1.66259	1.20135e-44	-0.165596	0.320675	-0.883996	6.39628e-07	0.269656	0.253755	-0.919635	8.1131e-09	-0.0648671	0.779589	1.11052	1.53615e-06	0.372415	0.256263	0.847388	0.413129	0.398665	9.98856	0.0406209	9.28065	0.00965456	77.0814	7.22815e-16	62.8379	2.26426e-14	1.29407	0.2553	1.84081	0.398359	0.226001	0.0869127	2.61475e-13	6.81478e-12	0.593253	0.714915	TRUE	Shared	Epo, IL17_and_Epo	2
2035	S100a11	3.39828	5.69224e-122	0.22341	0.272139	-0.0659728	0.760701	-0.0763545	0.791104	-0.924757	2.00898e-06	-0.257977	0.361631	0.0177947	0.949665	-0.0838561	0.834038	1.25033	0.936156	0.396628	2.75087	0.600343	0.404893	0.81673	112.908	1.74405e-23	0.0583072	0.971267	0.0440942	0.833678	2.29775	0.316993	0.835444	0.929855	1.22643e-20	0.988792	0.936512	0.652038	TRUE	Unique	Epo	1
2036	S100a10	5.81024	0	-0.0113964	0.908199	-0.29381	0.00523814	0.0979911	0.484088	-0.0992486	0.293749	-0.0676601	0.622361	0.00999188	0.941833	-0.128831	0.507577	0.988668	0.745418	0.905518	2.80092	0.591674	0.544235	0.761765	13.6869	0.00836456	0.749832	0.687347	0.440946	0.506666	2.29086	0.318087	0.830728	0.906778	0.0786423	0.874265	0.785137	0.652859	FALSE			0
2039	Mrpl9	3.38665	6.18946e-143	0.411371	0.027868	-0.114991	0.56371	-0.107638	0.684668	0.345391	0.053547	-0.349181	0.1793	-0.383539	0.138931	0.584782	0.112035	1.50889	0.891374	1.41254	16.5057	0.00241046	3.67099	0.159534	4.97804	0.289559	2.79337	0.247416	2.53467	0.11137	2.63168	0.26825	0.0314224	0.4754	0.627206	0.584584	0.396941	0.606065	FALSE			0
2040	Snx27	2.95253	1.54277e-94	0.379255	0.0594929	0.292313	0.172513	-0.182442	0.522299	-0.50905	0.00817735	-0.0203789	0.941925	0.235259	0.398836	0.092607	0.815051	1.4612	1.33952	0.601066	9.85016	0.0430288	0.518556	0.771608	16.7109	0.00219962	2.08078	0.353317	0.0549571	0.814652	0.0720933	0.964595	0.233966	0.911136	0.0292776	0.681722	0.928901	0.986531	FALSE			0
2042	Pogz	1.93376	1.76996e-42	-0.192782	0.33278	-0.136928	0.518226	0.319849	0.256762	-0.330295	0.082751	-0.245976	0.373985	0.326945	0.235829	0.272043	0.487214	0.824662	0.872033	0.718712	7.20881	0.125256	6.05078	0.0485389	11.278	0.0236114	6.06544	0.0481843	0.484741	0.486283	0.802584	0.669455	0.420457	0.251443	0.161359	0.250296	0.77311	0.867504	FALSE			0
2043	Psmb4	5.09766	0	0.165762	0.135181	-0.10317	0.382498	0.132579	0.399056	-0.0633883	0.550295	0.221706	0.150567	0.384958	0.0122777	-0.28903	0.185444	1.18029	0.901973	0.938579	27.0678	1.9261e-05	1.78577	0.409472	16.3433	0.00259146	6.67075	0.0356012	1.76034	0.184582	2.26504	0.32222	0.000632864	0.723327	0.0331671	0.20856	0.510739	0.65607	TRUE	Unique	Organ	1
2044	Selenbp1	2.36976	2.22696e-58	0.175116	0.397208	0.275519	0.210929	-0.0939891	0.748443	-0.0596965	0.762843	0.422609	0.141598	-0.113976	0.690859	-0.478142	0.239971	1.19138	1.31721	0.94205	9.86107	0.042834	4.22474	0.120951	5.15008	0.272242	4.37412	0.112246	1.38634	0.239025	2.20608	0.331861	0.233435	0.413649	0.609871	0.398574	0.575665	0.664515	FALSE			0
2046	Pi4kb	1.57728	1.74356e-31	-0.0067877	0.971498	0.269026	0.183525	-0.0590446	0.82638	-0.171943	0.344004	-0.201542	0.445337	-0.298438	0.25689	0.369766	0.32247	0.993235	1.30869	0.842027	1.72959	0.785335	1.49049	0.474619	13.5156	0.00901299	1.36321	0.505805	0.982962	0.321469	0.991205	0.609204	0.916568	0.765567	0.0829762	0.78448	0.655428	0.839585	FALSE			0
2050	Pip5k1a	2.76121	2.2632e-79	0.205403	0.318257	-0.13437	0.53975	0.177846	0.541948	-0.503493	0.0105326	-0.0856944	0.764518	0.349552	0.220268	-0.0450207	0.911459	1.22802	0.874266	0.604416	6.43592	0.168873	0.598132	0.74151	17.2004	0.00176713	2.63501	0.267802	0.0124196	0.911265	0.299189	0.861057	0.488989	0.897756	0.024779	0.605679	0.967112	0.947949	FALSE			0
[truncated: 4,604 more rows]

## Sheet: CEP-1
Unnamed: 0	Gene	Intercept_coef	Intercept_pval	Organ_SP_coef	Organ_SP_pval	IL17_coef	IL17_pval	Organ_SP:IL17_coef	Organ_SP:IL17_pval	EPO_coef	EPO_pval	Organ_SP:EPO_coef	Organ_SP:EPO_pval	IL17:EPO_coef	IL17:EPO_pval	Organ_SP:IL17:EPO_coef	Organ_SP:IL17:EPO_pval	Organ_SP_fold_change	IL17_fold_change	EPO_fold_change	Organ_lrt_stat	Organ_lrt_pval	Organ_and_IL17_lrt_stat	Organ_and_IL17_lrt_pval	Epo_lrt_stat	Epo_lrt_pval	IL17_and_Epo_lrt_stat	IL17_and_Epo_lrt_pval	Organ_IL17_Epo_lrt_stat	Organ_IL17_Epo_lrt_pval	Organ_and_Epo_lrt_stat	Organ_and_Epo_lrt_pval	Organ_lrt_pval_corrected	Organ_and_IL17_lrt_pval_corrected	Epo_lrt_pval_corrected	IL17_and_Epo_lrt_pval_corrected	Organ_IL17_Epo_lrt_pval_corrected	Organ_and_Epo_lrt_pval_corrected	Significant_In_Any_Model	Significance_Type	Significant_In_Models	Number_of_Models_Significant
[truncated: 5,236 more rows]

[truncated: 1 more sheets: CEP-2]
