# Supplementary material for: IL-17 stimulates erythropoiesis in vivo by amplifying the response of erythroid progenitors to erythropoietin
Source: PLoS Biol. 2025 Dec 11;23(12):e3003462. doi: 10.1371/journal.pbio.3003462 (PMC12697970; doi:10.1371/journal.pbio.3003462)
Supplement: S9 Table — Primer sequences. Primers for used for MULTI-seq, for RT-qPCR of Epo response genes and for testing conditional deletion of IL-17RA. (XLSX) [file pbio.3003462.s017.xlsx]

## Sheet: Table of Content
		Table S9- Table of Content
		Worksheet name	Description
		Primers for MULTI-seq	List of primers used for barcoding and library prep of MULTI-seq libraries
		qPCR Primers for Epo Response	List of primers for qPCR of Epo response in sorted CFU-Es
		Primers for IL-17RA deletion	sequence of primers for testing conditional IL-17RA deletion (shown in Fig 3A and S5A)

## Sheet: Primers for Hashtags
Primer Function	Primer Name	Sequence (5' - 3')
Library Prep Index Barcode	TruSeq RPIX Index 1	CAAGCAGAAGACGGCATACGAGATACATCGGTGACTGGAGTTCCTTGGCACCCGAGAATTCCA
Library Prep Index Barcode	TruSeq RPIX Index 2	CAAGCAGAAGACGGCATACGAGATGCCTAAGTGACTGGAGTTCCTTGGCACCCGAGAATTCCA
Library Prep Index Barcode	TruSeq RPIX Index 3	CAAGCAGAAGACGGCATACGAGATTGGTCAGTGACTGGAGTTCCTTGGCACCCGAGAATTCCA
Library Prep Index Barcode	TruSeq RPIX Index 4	CAAGCAGAAGACGGCATACGAGATCACTGTGTGACTGGAGTTCCTTGGCACCCGAGAATTCCA
Library Prep Index Barcode	TruSeq RPIX Index 5	CAAGCAGAAGACGGCATACGAGATATTGGCGTGACTGGAGTTCCTTGGCACCCGAGAATTCCA
MULTI-seq Barcode Oligo	BC1	CCTTGGCACCCGAGAATTCCAGGAGAAGA(A)x30
MULTI-seq Barcode Oligo	BC2	CCTTGGCACCCGAGAATTCCACCACAATG(A)x30
MULTI-seq Barcode Oligo	BC3	CCTTGGCACCCGAGAATTCCATGAGACCT(A)x30
MULTI-seq Barcode Oligo	BC4	CCTTGGCACCCGAGAATTCCAGCACACGC(A)x30
MULTI-seq Barcode Oligo	BC5	CCTTGGCACCCGAGAATTCCAAGAGAGAG(A)x30
MULTI-seq Barcode Oligo	BC6	CCTTGGCACCCGAGAATTCCATCACAGCA(A)x30
MULTI-seq Barcode Oligo	BC7	CCTTGGCACCCGAGAATTCCAGAAAAGGG(A)x30
MULTI-seq Barcode Oligo	BC8	CCTTGGCACCCGAGAATTCCACGAGATTC(A)x30
MULTI-seq Barcode Oligo	BC9	CCTTGGCACCCGAGAATTCCAGTAGCACT(A)x30
MULTI-seq Barcode Oligo	BC10	CCTTGGCACCCGAGAATTCCACGACCAGC(A)x30
MULTI-seq Barcode Oligo	BC11	CCTTGGCACCCGAGAATTCCATTAGCCAG(A)x30
MULTI-seq Barcode Oligo	BC12	CCTTGGCACCCGAGAATTCCAGGACCCCA(A)x30
MULTI-seq Barcode Oligo	BC13	CCTTGGCACCCGAGAATTCCACCAACCGG(A)x30
MULTI-seq Barcode Oligo	BC14	CCTTGGCACCCGAGAATTCCATGACCGAT(A)x30
MULTI-seq Barcode Oligo	BC15	CCTTGGCACCCGAGAATTCCAGCAACGCC(A)x30
MULTI-seq Barcode Oligo	BC16	CCTTGGCACCCGAGAATTCCACAATCGGT(A)x30
MULTI-seq Primer	MULTI-seq Primer	CTTGGCACCCGAGAATTCC
Universal I5 Primer	Universal I5 Primer	AATGATACGGCGACCACCGAGATCTACACTCTTTCCCTACACGACGCTCTTCCGATCT

## Sheet: qPCR Primers for Epo Response
Number	Primer Purpose	Primer Name	Gene	Forward Primer (5'-3')	Reverse Primer (5'-3')
1	Reverse Transcription	PolyT Primer		CTCACTATAGGGTGTCGGGTGCAGNNNNNNTTTTTTTTTTTTTTTTTTT
2	Reverse Transcription	Template Switching Oligo (TSO)		AAGCAGTGGTATCAACGCAGAGTACATrGrGrG
3	cDNA Amplification	cDNA Amp Pair		CTCACTATAGGGTGTCGGGTGCAG	AAGCAGTGGTATCAACGCAGAGTACAT
4	Gene Expression	Tuba1b	Tuba1b	GCCTTCTAACCCGTTGCTATC	TTCCAGGTCTACGAACACTGC
5	Gene Expression	Sdha	Sdha	AGAAAGGCCAAATGCAGCTC	GTGAGAACAAGAAGGCATCAGC
6	Gene Expression	Cpd	Cpd	CCATTGCCCAGAAATCACGG	CACCTGACACAGTTACCACGA
7	Gene Expression	Arhgdig	Arhgdig	CAGATGAGGTGCTGGACGAA	CCCCGACGATAGGTGTGATG
8	Gene Expression	Cda	Cda	AGAAAACGCCTGCTACCCAC	TCCTGACTACGAATGTGCCA
9	Gene Expression	Epor	Epor	CCCCTCTGTCTCCTACTTGC	TCCGCTGTTGGCAGTGAAC
10	Gene Expression	Jak2	Jak2	AAGACAGGAGAACGGGGAAC	AGCACTCAGGGGCTTATCT
11	Gene Expression	Ptpn18	Ptpn18	ATACGGACTTGGTGAGGAGC	TGGAGCAGGGAAAGGATGAC
12	Gene Expression	Lyn	Lyn	GCTATTACATCTCTCCTCGCATCA	AGCCACCTTTGTGCTGTTGT
13	Gene Expression	Stat5b	Stat5b	GGGAAGATGGGTTTTTGCTGA	GTTCTCCGTGTCCTGTGTGA

## Sheet: Primers for IL-17RA deletion
Number	Primer Purpose	Primer Name	Gene	Forward Primer (5'-3')	Reverse Primer (5'-3')
1	qRTPCR	Exon7	IL17Ra	CACAGCATCTGCGAGTGGAC	AAGCAGCTGTGGTTCTCTGAGT
2	qRTPCR	Exon2	IL17Ra	CAGCTGGGCCATCTTCGTTA	ACCCCTGGCAACATCCAAAA
3	qRTPCR	Exon3	IL17Ra	CCAAAAACCTGACCCCGTCT	CCGTGCTGGGTAGAGGAAAC
4	qRTPCR	Exon5	IL17Ra	GCGGTTTTCCTTCAGCCACTTT	CGGCAGGTGGTGAACAGTCA
