# Supplementary material for: IL-17 stimulates erythropoiesis in vivo by amplifying the response of erythroid progenitors to erythropoietin
Source: PLoS Biol. 2025 Dec 11;23(12):e3003462. doi: 10.1371/journal.pbio.3003462 (PMC12697970; doi:10.1371/journal.pbio.3003462)
Supplement: S10 Table — Data for Figs 1C, 3a, 3b, 4C–4E, 5A–5E, 6A, 6B, 6D, 6E, and 7E–7H. (XLSX) [file pbio.3003462.s018.xlsx]

## Sheet: fig1c
cell_annotations	Epor	Il17ra	Il17rb	Il17rc	Il17rd	Il17re
MPP	0.001811	0.572447	1	0.992401	0	1
EBMP	0.207181	1	0.28167	0	0	0.090317
EEP	0.534354	0.67023	0.115761	0.421677	0	0.018449
CEP	0.87755	0.267247	0.107868	1	1	0.001389
ProE	0.773329	0.05971	0	0	0	0
BasoE	1	0.031863	0	0	0	0
PolyE	0.467613	0	0	0	0	0
OrthoE	0.171818	0.031887	0	0	0	0
Retic	0	0.025794	0	0	0	0

## Sheet: fig3a
Sort date	Tissue	Cell type	Genotype	Mouse ID	DDCT Ex2-Ex7	DDCT Ex2-Ex7 mean VC	DDCT Ex2-Ex7 corrected	deletion efficiency	DDCT Ex3-Ex5	DDCT Ex3-Ex5 corrected	deletion efficiency.1	deletion efficiencyx10
07_31_2024	BM	Kit+	Il17ra-f/f-Vav-iCre	F	8.8		9.37	0.998489			0	9.98489
07_31_2025	BM	Kit+	Vav-iCre	E	-0.57	-0.57		0			0	0
07_05_2026	BM	Kit+	Vav-iCre	W	-0.323	-0.0215		0			0	0
07_05_2027	BM	Kit+	Vav-iCre	X	0.28			0			0	0
07_05_2026	BM	Kit+	Il17ra-f/f-Vav-iCre	Y	9.65		9.6715	0.998774			0	9.98774
07_05_2027	BM	Kit+	Il17ra-f/f-Vav-iCre	Z	10.645		10.6665	0.999385			0	9.99385
07_05_2026	BM	ProE	Vav-iCre	W	-0.5	-0.249		0			0	0
07_05_2027	BM	ProE	Vav-iCre	X	0.002			0			0	0
07_05_2026	BM	ProE	Il17ra-f/f-Vav-iCre	Y	11.863		12.112	0.999774			0	9.99774
07_05_2027	BM	ProE	Il17ra-f/f-Vav-iCre	Z	11.3515		11.6005	0.999678			0	9.99678

## Sheet: fig3b
	genotype	spleen_to_body_weight_ratio	HCT_cp
0	Vav-iCre	0.00305484	43
1	Vav-iCre	0.00463824	38.5
8	Vav-iCre	0.00362381	44.5
9	Vav-iCre	0.00274286	49.5
16	Il17ra_ff_Vav-iCre	0.00219355	40.5
23	Il17ra_ff_Vav-iCre	0.00226	49
24	Il17ra_ff_Vav-iCre	0.00320476	51.5
0	Vav-iCre	0.00282581	44.5
1	Vav-iCre	0.00299	45
2	Vav-iCre	0.00515	46
3	Vav-iCre	0.00399565	44.5
4	Il17ra_ff_Vav-iCre	0.00445417	42
5	Il17ra_ff_Vav-iCre	0.00340476	47
6	Il17ra_ff_Vav-iCre	0.00466522	42
7	Il17ra_ff_Vav-iCre	0.00252903	45

## Sheet: fig4c
	EPO_PBS	IL17_PBS	EPO_IL17_PBS	EPO_IL17_EPO
AAACCCAAGACAACAT-1	-3.39998	-0.608083	-4.06133	-0.661345
AAACCCAAGCAGTCTT-1	1.45259	-0.579031	1.94742	0.494825
AAACCCAAGCTGTTAC-1	-2.65974	0.40886	-2.55488	0.104859
AAACCCACAAGAATAC-1	-3.1123	0.284218	-3.28984	-0.177539
AAACCCACACTTGGCG-1	-0.103768	0.382283	0.372046	0.475814
AAACCCACAGAGGGTT-1	-2.17487	0.741836	-2.71796	-0.543086
AAACCCACAGGGAATC-1	-0.988741	0.283292	0.156622	1.14536
AAACCCACATCGATAC-1	-1.81653	-0.386715	-1.11254	0.703994
AAACCCAGTGTCGATT-1	-2.57296	-0.194025	-2.70422	-0.131261
AAACCCAGTTCGGTTA-1	0.0366888	1.17348	-0.708767	-0.745456
AAACCCATCGCTTGCT-1	-5.51171	0.137353	-3.18005	2.33167
AAACCCATCTGTAAGC-1	-1.0554	-0.529998	-1.72622	-0.670829
AAACGAAAGACCTTTG-1	-2.63666	-0.357002	-2.49367	0.14299
AAACGAAAGACGCTCC-1	-3.9492	0.153908	-3.68616	0.263034
AAACGAAGTCCCTCAT-1	-0.914178	0.560812	-1.61406	-0.699886
AAACGAATCTATCGTT-1	-2.97557	-0.836226	-2.71253	0.263034
AAACGCTAGCAACAAT-1	-0.417918	0.701911	0.149878	0.567796
AAACGCTAGCTGAGTG-1	1.91044	0.270793	3.13466	1.22423
AAACGCTAGGAGTATT-1	-2.89135	0.622519	-2.83028	0.0610702
AAACGCTCAAGTTCGT-1	-4.32397	0.137353	-3.70423	0.619747
AAACGCTCACAGCCTG-1	-0.806857	-1.74534	-1.08845	-0.28159
AAACGCTCATAAGCAA-1	-1.35292	0.671105	-1.72345	-0.370535
AAACGCTGTCCGACGT-1	0.0586929	1.31797	-0.449645	-0.508338
AAACGCTTCACCGGGT-1	-0.604786	0.403776	0.44137	1.04616
AAACGCTTCACCTGGG-1	-0.712744	-0.0335297	0.0597545	0.772498
AAACGCTTCTTCACAT-1	1.88401	0.365129	1.83837	-0.0456398
AAAGAACAGACATCCT-1	0.029943	-0.260197	-1.04187	-1.07182
AAAGAACAGCCTATTG-1	0.127531	0.462196	0.588618	0.461087
AAAGAACCACCCAATA-1	2.23434	0.469381	3.06054	0.826203
AAAGAACCAGGTGACA-1	-1.34677	0.378894	-2.64972	-1.30295
AAAGAACGTAACACGG-1	-1.48465	0.108956	-2.45554	-0.970887
AAAGAACGTACATACC-1	-2.32694	-0.939686	-4.11935	-1.79241
AAAGAACGTCCACGCA-1	-3.26121	0.733718	-2.5623	0.698912
AAAGAACGTGGTGATG-1	0.152817	1.23949	-1.57045	-1.72327
AAAGGATAGACACACG-1	0.625154	0.571399	0.974242	0.349088
AAAGGATAGAGGCGGA-1	-2.9998	-0.192985	-2.8966	0.103192
AAAGGATAGGGTAATT-1	0.0299452	-0.220331	-0.144435	-0.17438
AAAGGATCACTGAATC-1	-1.25533	-0.342008	-2.47645	-1.22112
AAAGGATTCCTCTAAT-1	-1.0996	-0.186234	-0.641575	0.458026
AAAGGATTCGGTATGT-1	-1.88012	0.501287	-3.08693	-1.20681
AAAGGATTCTCGCGTT-1	-2.34329	-0.178177	-2.84728	-0.503989
AAAGGATTCTGTGCTC-1	1.97725	0.299493	1.94023	-0.0370266
AAAGGGCAGCGGGTAT-1	-1.1326	-0.0867751	-0.715637	0.416958
AAAGGGCAGTTACGAA-1	-1.65176	0.266099	-2.95543	-1.30367
AAAGGGCCAAATGCTC-1	-3.65271	0.519642	-1.94486	1.70785
AAAGGGCGTATACAGA-1	-0.693967	-0.263599	-1.64736	-0.953394
AAAGGGCGTGATATAG-1	0.777956	-0.118856	-0.656225	-1.43418
AAAGGGCTCTTTCTAG-1	-1.8353	-0.873093	-1.63782	0.197475
AAAGGTAAGATCCGAG-1	-0.137757	-0.081514	-1.18154	-1.04378
AAAGGTAAGCCGCTTG-1	-0.265334	0.142207	0.79731	1.06264
AAAGGTACAGTTTGGT-1	-0.534222	-0.00589383	-1.24677	-0.712544
AAAGGTAGTTACGGAG-1	0.220033	0.643609	1.07051	0.850475
AAAGGTATCTACTATC-1	-0.616263	-0.754546	-0.177673	0.43859
AAAGTCCAGTGCCAGA-1	0.365132	0.511975	1.12043	0.755297
AAAGTCCCAAGCACCC-1	-1.24261	0.434378	-2.60661	-1.364
AAAGTCCCAGTAACGG-1	0.423332	0.452543	0.746752	0.323419
AAAGTCCGTAAGATCA-1	-2.57768	0.527131	-2.31465	0.263034
AAAGTCCGTTCTAACG-1	1.04048	-0.461789	0.492987	-0.547496
AAAGTGAAGCGTTCAT-1	-1.32693	0.5852	-3.62575	-2.29881
AAAGTGAAGGGCTAAC-1	-0.282262	0.0740589	-0.426018	-0.143756
AAAGTGACAAAGACTA-1	-3.56121	-0.11575	-3.82575	-0.264538
AAAGTGACAGCTTTCC-1	0.62447	-0.145955	1.1335	0.509026
AAAGTGATCTCTGCCA-1	-0.689052	-0.0763579	0.209733	0.898785
AAATGGAAGCCACAAG-1	-0.0769096	-0.487335	0.0923997	0.169309
AAATGGAAGGCTGGAT-1	0.213833	1.46951	-0.410783	-0.624616
AAATGGACACCGTGCA-1	0.866057	0.903461	1.58408	0.718025
AAATGGACACTTTAGG-1	-0.482388	-0.522469	-0.292132	0.190256
AAATGGACAGTAGTGG-1	-2.47844	-0.1935	-3.26527	-0.786831
AAATGGATCGAACTCA-1	0.0415041	-1.17268	-0.824788	-0.866292
AAATGGATCGGAACTT-1	-1.1274	-0.85676	-1.762	-0.634593
AACAAAGAGCATGTTC-1	-0.52392	-0.10202	-0.341776	0.182144
AACAAAGCAAGCCATT-1	-2.88287	0.112712	-4.51659	-1.63372
AACAAAGCAGGCTATT-1	0.868619	0.601629	0.993675	0.125057
AACAAAGCATAATCGC-1	-1.43389	-0.589091	-2.75278	-1.3189
AACAAAGGTGTTGATC-1	-3.60921	0.24478	-3.98576	-0.37655
AACAACCAGTGCCAGA-1	-2.63231	0.216218	-2.84927	-0.216959
AACAACCAGTGGTTGG-1	-2.46494	0.307073	-3.53443	-1.0695
AACAACCAGTGTACAA-1	-1.92112	0.421423	-2.89407	-0.972951
AACAACCCAAGGTACG-1	-0.159599	-0.258424	-0.819515	-0.659916
AACAACCCATACAGCT-1	-1.38418	-0.674571	-2.35795	-0.973761
AACAACCCATGCCGAC-1	0.404547	0.653503	1.19467	0.790119
AACAACCGTCTAACTG-1	1.02068	-0.0170282	0.55744	-0.463238
AACAACCGTGTATCCA-1	0.440939	0.872892	-1.70171	-2.14265
AACAACCTCACCTCAC-1	-0.476112	0.593851	0.130509	0.606621
AACAACCTCGGAAACG-1	0.171784	-1.03957	-1.20958	-1.38137
AACAAGAAGGATACAT-1	-0.750621	-0.652993	-0.69336	0.0572615
AACAAGACAAAGGAGA-1	-1.72723	-0.0752246	-1.4642	0.263034
AACAAGACATCCCGTT-1	0.987413	-0.145955	0.590019	-0.397394
AACAAGAGTACCGTCG-1	0.829469	-0.309071	0.55744	-0.272029
AACAAGAGTGGTCCCA-1	-2.46621	-0.870503	-3.55457	-1.08836
AACAAGAGTGTCTAAC-1	0.294406	0.231821	0.61785	0.323444
AACAAGATCATTCGGA-1	0.719417	0.150812	0.653049	-0.0663681
AACAAGATCGAGATGG-1	1.56861	-0.0233939	1.14475	-0.423862
AACAAGATCTCCGTGT-1	-1.21749	0.589404	-2.5167	-1.29921
AACAAGATCTCTCTTC-1	1.18212	0.990281	2.0513	0.869185
AACACACAGCAATAGT-1	0.147799	0.0370918	0.379634	0.231836
AACACACAGGGTGGGA-1	1.67375	0.177377	1.17458	-0.49917
AACACACCAGTAACAA-1	0.444856	-0.68977	-0.809879	-1.25474
AACACACGTGTGACCC-1	-2.45628	0.454729	-2.06372	0.392569
AACACACTCTATCGTT-1	-2.9998	-0.130612	-3.80889	-0.809096
AACACACTCTCTAGGA-1	-0.413685	0.270862	-0.109686	0.303999
AACAGGGAGCATTTCG-1	-0.869705	-1.68677	-1.26797	-0.398261
AACAGGGAGGACGGAG-1	0.416967	1.65423	-0.632072	-1.04904
AACAGGGAGGCACAAC-1	0.881722	0.579293	0.483067	-0.398655
AACAGGGAGTCTGCGC-1	-0.175435	0.511496	0.61785	0.793286
AACAGGGCAAATCAGA-1	1.78425	1.26432	2.46937	0.685119
AACAGGGCACCTCAGG-1	1.46821	0.883132	1.56093	0.0927216
AACAGGGCACTCACTC-1	-0.60743	-0.469674	-1.7038	-1.09637
AACAGGGCACTCCGGA-1	1.86536	1.08834	1.18137	-0.683996
AACAGGGCATTGTCGA-1	-1.38748	0.295454	-2.51422	-1.12674
AACAGGGGTGCCGTTG-1	0.434788	-0.0280412	-1.34448	-1.77927
AACAGGGGTTTAGTCG-1	-4.7206	0.218206	-2.72591	1.99469
AACAGGGTCGCTAGCG-1	-2.08446	-0.720992	-4.38193	-2.29747
AACCAACAGGCTCACC-1	0.702769	0.210684	0.746752	0.0439825
AACCAACAGGTAAGGA-1	-2.13245	-0.602643	-2.55507	-0.42262
AACCAACAGGTATTGA-1	-0.439648	-0.0352474	-0.296276	0.143372
AACCAACCAAAGAGTT-1	-0.974309	0.434167	-2.38549	-1.41118
AACCAACCATAGTCGT-1	-1.18543	-0.750054	-2.23137	-1.04594
AACCAACGTACGACAG-1	0.0868642	1.14773	-1.63751	-1.72437
AACCAACGTTGAGGAC-1	-0.573935	-0.00780334	0.140024	0.713959
AACCACAAGATTAGTG-1	-0.198288	0.168596	-2.36297	-2.16468
AACCACAAGCAACTCT-1	-2.53699	0.363123	-2.57483	-0.0378326
AACCACAAGCCTAGGA-1	-3.22477	-0.576774	-4.41281	-1.18803
AACCACACAACACAGG-1	-2.71279	-0.379154	-4.28626	-1.57347
AACCACACAGCGAACA-1	-4.48277	-0.087372	-5.43124	-0.94847
AACCACACATGACTCA-1	-3.07657	0.079785	-5.2696	-2.19303
AACCACAGTCCGAAAG-1	2.76711	0.769776	2.40563	-0.361483
AACCACAGTGAGTAAT-1	-4.3423	0.0936492	-3.43606	0.906242
AACCATGAGGATATAC-1	1.21889	-0.115433	-0.684831	-1.90373
AACCATGAGTGGAATT-1	-2.17626	-0.625818	-3.21693	-1.04067
AACCATGCACTACGGC-1	-3.93094	0.197476	-4.02373	-0.0927946
AACCATGGTAGACGTG-1	2.18695	0.82087	2.3902	0.203249
AACCATGGTCCAGAAG-1	-2.67642	-0.0835919	-3.47072	-0.794299
AACCATGGTTACCCTC-1	-3.73147	-0.449281	-4.00143	-0.269959
AACCCAACACAGAGAC-1	-0.868706	-0.0642632	-0.605672	0.263034
AACCCAACAGACAAGC-1	-3.44976	-0.329401	-3.63418	-0.184425
AACCCAAGTACACTCA-1	-0.439648	0.0273161	-0.426768	0.0128798
AACCCAATCAAATAGG-1	-2.93404	0.0211842	-4.57394	-1.6399
AACCTGAAGATACATG-1	-0.00890472	0.297925	-0.00391808	0.00498664
AACCTGAAGGAGAGTA-1	-3.44976	-0.345795	-3.39317	0.056583
AACCTGACAAGACCGA-1	1.07496	0.0170693	0.591552	-0.483407
AACCTGACATAAGCGG-1	-2.52979	-0.909928	-2.5781	-0.0483147
AACCTGAGTGAGAACC-1	-1.41886	-1.4055	-1.96975	-0.55089
AACCTGATCAACTGAC-1	-3.38975	0.187594	-3.64946	-0.259706
AACCTGATCAAGTCTG-1	-0.750621	-0.323766	-1.50243	-0.751809
AACCTGATCTGCGGAC-1	0.382286	0.337183	0.218536	-0.16375
AACCTTTAGAGATTCA-1	1.26223	-0.460828	0.845016	-0.417209
AACCTTTAGAGTGAAG-1	-1.74868	0.489523	-2.12982	-0.381147
AACCTTTAGCCTCAAT-1	-0.198288	-0.081514	-1.04187	-0.843584
AACCTTTAGGACATCG-1	0.672182	-0.379858	0.811346	0.139164
AACCTTTCAGGAAGTC-1	-1.21339	0.735989	-2.87995	-1.66656
AACCTTTCATCCGAGC-1	1.46818	0.480975	2.45327	0.98509
AACCTTTGTGTCCACG-1	-1.34864	0.0713574	-0.40749	0.941147
AACCTTTTCGCCATAA-1	-2.47448	-0.66753	-3.26124	-0.78676
AACGAAAAGGCTTCCG-1	-0.21449	-0.714168	-0.470394	-0.255904
AACGAAAAGGGCATGT-1	-0.65247	0.00880246	-1.52773	-0.875257
AACGAAACAGCATGCC-1	-0.671717	-0.231277	-0.580354	0.0913629
AACGAAACATAGATCC-1	-0.271941	-0.191269	-0.472307	-0.200367
AACGAAACATGATGCT-1	-4.41385	-0.0553224	-3.06	1.35385
AACGAAATCCACGTGG-1	-2.1886	0.097513	-2.53069	-0.342086
AACGAAATCTTGTGCC-1	-4.41385	0.0160845	-4.62974	-0.215887
AACGAAATCTTTGCTA-1	-1.85176	0.333104	-2.3766	-0.524831
AACGGGAAGATTAGTG-1	1.98727	-0.378495	1.8728	-0.114465
AACGGGAAGTCTCTGA-1	-0.654092	-0.0499188	-1.75341	-1.09932
AACGGGAAGTGCTAGG-1	0.612667	-0.696733	-0.0698516	-0.682518
AACGGGACATGACACT-1	-3.20347	0.0285056	-2.20919	0.994275
AACGGGAGTAGCGTCC-1	-2.00904	-0.260716	-3.04345	-1.0344
AACGGGATCACCTGGG-1	2.37003	0.893192	2.1227	-0.247333
AACGGGATCGTCCATC-1	-0.283789	-0.275908	-1.06296	-0.779168
AACGGGATCTGCTCTG-1	-2.04165	-0.60808	-2.41975	-0.378098
AACGTCACATGTACGT-1	-0.734029	-0.373048	-0.163367	0.570662
AACGTCAGTTCCCACT-1	-4.81803	0.107381	-3.43606	1.38197
AACGTCATCCAAGCCG-1	0.0930473	0.290833	-0.29626	-0.389307
AACGTCATCCTCTAGC-1	-0.53602	-0.193498	0.155554	0.691574
AACGTCATCTGTCCGT-1	-2.10502	-0.328524	-2.57676	-0.47174
AACTTCTAGGTTAAAC-1	-1.74868	0.568479	-3.32363	-1.57495
AACTTCTCAAGCAGGT-1	1.60236	-0.145955	1.49151	-0.110847
AACTTCTCACTCTCGT-1	-1.45933	-0.12539	-0.184297	1.27503
AACTTCTCAGGTGAGT-1	0.271207	-0.216701	-1.18853	-1.45974
AACTTCTGTCCCTCAT-1	-3.23863	-0.268148	-3.89163	-0.652998
AACTTCTGTTCCTTGC-1	-1.07438	-0.505522	-1.11518	-0.0408003
AACTTCTTCCCTGGTT-1	-0.751629	-0.488901	-0.746714	0.004915
AACTTCTTCGCGTTTC-1	-0.116016	-0.448784	-0.807353	-0.691337
AACTTCTTCGGAACTT-1	-3.84979	-0.160826	-4.71955	-0.869769
AAGAACAAGGGCTGAT-1	0.100751	0.488819	1.30445	1.2037
AAGAACAAGGTCGTAG-1	-3.04739	-0.270779	-3.12458	-0.077195
AAGAACAAGTAGTGCG-1	-1.30497	-0.579086	-2.57676	-1.27179
AAGAACAAGTCTAGAA-1	0.0969704	0.0961479	-0.0577561	-0.154727
AAGAACACAATCACGT-1	-3.80101	-0.11575	-3.53798	0.263034
AAGAACACAGTAGAGC-1	1.52076	1.05435	2.08552	0.564763
AAGAACACATCCGCGA-1	-0.693967	-0.391695	-1.20268	-0.508715
AAGAACACATGACTAC-1	-4.12986	0.441391	-3.51449	0.615369
AAGAACAGTCAAACGG-1	-2.52979	-0.741135	-4.06133	-1.53154
AAGAACAGTCGCTGCA-1	0.967736	-0.440335	0.149878	-0.817858
AAGAACAGTGGACAGT-1	-0.294133	-0.232551	-0.97958	-0.685447
AAGAACATCGCAAGAG-1	-1.5232	-0.726797	-1.70201	-0.178801
AAGAACATCGCTGTTC-1	-0.843388	-0.275908	-0.329946	0.513442
AAGACAAAGTCTAACC-1	-0.454583	-0.380407	-0.191549	0.263034
AAGACAACAAGGTCTT-1	-4.32397	0.0821575	-2.79639	1.52759
AAGACAACATAAGCGG-1	0.084713	0.263881	0.102306	0.017593
AAGACAATCATAAGGA-1	-3.03747	-0.518426	-4.00143	-0.963957
AAGACAATCCAAGCCG-1	-3.15964	-0.161462	-3.07639	0.0832503
AAGACTCAGATAGTGT-1	-0.541248	-0.469674	-1.88896	-1.34771
AAGACTCAGGTTGGAC-1	-3.45453	0.389687	-2.14419	1.31034
AAGACTCCATCTCCCA-1	-0.632524	0.432244	0.287496	0.920019
AAGATAGAGGTTCCGC-1	-3.05942	0.0247664	-2.9755	0.0839207
AAGATAGCAAGCTGTT-1	0.351263	-0.0343973	0.49825	0.146987
AAGATAGCATCCCGTT-1	-3.55288	0.230076	-2.23922	1.31366
AAGATAGGTTAGGCCC-1	0.432555	-0.117246	0.49825	0.065695
AAGATAGTCACCATAG-1	-2.64559	-0.601115	-2.89019	-0.244602
AAGATAGTCCATCAGA-1	-3.15964	-0.115432	-3.80889	-0.649255
AAGATAGTCCATGATG-1	-0.759549	-1.10785	-2.24717	-1.48762
AAGATAGTCGATGGAG-1	-1.08469	-0.182664	-1.88896	-0.804271
AAGATAGTCGCAATGT-1	-2.15199	0.177404	-2.65217	-0.500181
AAGATAGTCTTGAGCA-1	-3.21846	0.44139	-2.95543	0.263034
AAGCATCAGCACGTCC-1	-3.07434	0.33364	-3.01455	0.0597877
AAGCATCAGGTGCCTC-1	-1.1385	-0.273726	-2.04598	-0.907481
AAGCATCCAAAGGCTG-1	-0.663388	-0.838397	-1.74331	-1.07992
AAGCATCTCACGGTCG-1	-1.40743	0.185211	-1.87564	-0.468207
AAGCATCTCTAGCAAC-1	-1.48846	-1.06989	-1.97895	-0.490494
AAGCCATAGTTTCGGT-1	-0.663349	0.699652	-1.74315	-1.0798
AAGCCATCATGGAATA-1	-3.69534	0.517582	-2.71225	0.983093
AAGCCATCATGTGACT-1	-2.82999	0.121144	-2.72591	0.104074
AAGCCATGTCTAGGCC-1	-0.569375	0.490448	-0.725707	-0.156332
AAGCCATGTTGTTGTG-1	-1.22979	0.483094	0.00666128	1.23645
AAGCCATTCAGGACGA-1	0.0479714	-1.15311	0.311005	0.263034
AAGCCATTCATGAAAG-1	1.7635	-0.0891036	2.31078	0.547276
AAGCCATTCCAATCTT-1	-3.62513	-0.236616	-3.89163	-0.266496
AAGCGAGCACAGTGAG-1	-2.74097	-0.224356	-3.29818	-0.557204
AAGCGAGCAGTGTGCC-1	-2.46231	-0.177823	-3.04345	-0.581134
AAGCGAGGTCGAATTC-1	0.0065415	0.768099	-0.850126	-0.856668
AAGCGAGGTTGCCATA-1	0.934327	1.1256	1.93612	1.00179
AAGCGAGTCATACAGC-1	-0.518318	-0.275908	-0.674512	-0.156193
AAGCGAGTCCGTGTGG-1	-1.71361	-1.1946	-2.05006	-0.336445
AAGCGAGTCGTGGTAT-1	-0.943511	-0.864241	-0.599394	0.344117
AAGCGAGTCTCATAGG-1	-0.467229	0.718257	0.149878	0.617107
AAGCGTTCAGCTCATA-1	-2.03511	0.542637	-2.27193	-0.236828
AAGCGTTCATGAAGGC-1	-2.41199	-0.905789	-2.33579	0.0761977
AAGCGTTTCACTGCTC-1	-1.19481	0.140728	-0.161739	1.03307
AAGCGTTTCCACGTGG-1	0.817385	0.05934	0.318007	-0.499379
AAGCGTTTCCACTGAA-1	-1.26374	-1.37795	-2.02201	-0.758267
AAGCGTTTCTGTGCAA-1	1.24266	-0.0411251	0.695586	-0.547071
AAGGAATAGATTGATG-1	-2.39157	-0.361845	-2.23137	0.160198
AAGGAATAGCTGAAAT-1	-0.329155	-0.0567196	-0.381946	-0.052791
AAGGAATAGGGCAAGG-1	0.0708264	-0.339617	0.421812	0.350986
AAGGAATCACACACGC-1	0.130053	-0.310308	0.33386	0.203808
AAGGAATCAGCGTACC-1	-0.0242077	-0.654851	-0.904291	-0.880083
AAGGAATCATAACCCA-1	-0.0485314	-0.0715981	0.114321	0.162853
AAGGAATGTCGCATTA-1	-0.173974	0.207057	-0.400315	-0.226341
AAGGAATGTCGCTCGA-1	-1.94825	0.181066	-2.63319	-0.684933
AAGGAATGTGTCGCTG-1	-0.306494	0.239854	-0.474613	-0.168119
AAGGAATTCCATCTGC-1	-2.01746	-0.958708	-4.09056	-2.0731
AAGGAATTCGCACGGT-1	-2.46882	-0.491842	-2.53994	-0.0711258
AAGGAATTCTTGTTAC-1	1.94548	-0.27786	2.49842	0.552942
AAGGTAAAGCGTGAAC-1	-0.170634	0.00909677	-0.598088	-0.427454
AAGGTAAAGTATGATG-1	1.11102	0.695388	1.27066	0.159645
AAGGTAAGTAGAGCTG-1	-0.200329	1.10776	-0.621372	-0.421043
AAGGTAAGTTAGGAGC-1	1.19812	0.678113	1.67669	0.478565
AAGGTAAGTTCCTTGC-1	-3.14939	0.180891	-2.7078	0.441592
AAGTACCAGCCAACCC-1	1.82733	-0.526559	2.23682	0.409487
AAGTACCCAATCCTAG-1	-2.68278	-0.401656	-2.9756	-0.292817
AAGTACCCACACACTA-1	-1.49232	0.27087	-2.93524	-1.44292
AAGTACCGTTGCATTG-1	-3.89721	-0.281307	-3.92369	-0.0264727
AAGTACCTCACGGGCT-1	1.90054	0.20703	1.34625	-0.55429
AAGTACCTCCATATGG-1	-0.106412	0.301738	-0.787861	-0.681449
AAGTCGTAGTAGCCAG-1	-0.160728	0.305254	0.281776	0.442504
AAGTCGTCAATTGAGA-1	-1.13261	-0.298753	-1.32405	-0.191442
AAGTCGTCAGTCGAGA-1	-3.4255	0.112712	-3.40068	0.0248179
AAGTCGTCATCGTGGC-1	1.01706	1.01839	0.718645	-0.298414
AAGTCGTGTACGATTC-1	2.38712	0.488755	2.32783	-0.0592978
AAGTCGTGTGATCATC-1	0.265695	-0.20396	0.640297	0.374602
AAGTCGTGTTGACTAC-1	0.538779	-0.764442	0.966845	0.428066
AAGTCGTTCTGGTGCG-1	1.58146	0.157933	1.65427	0.0728055
AAGTGAAAGTTGGGAC-1	2.69589	-0.0716109	2.33673	-0.359154
AAGTGAACAATTCACG-1	-3.84538	-0.659974	-4.98436	-1.13898
AAGTGAATCATCGGGC-1	-3.76771	-0.084905	-3.06	0.707712
AAGTGAATCATGGCCG-1	-1.11789	0.0585177	-0.283107	0.834781
AAGTGAATCGTGGGAA-1	-2.64311	-0.0667181	-2.81353	-0.170425
AAGTTCGCACCAGTTA-1	-0.193864	1.01142	-1.62258	-1.42872
AAGTTCGCACGCAAAG-1	-1.71044	-0.267597	-2.01343	-0.302991
AAGTTCGCATGTTACG-1	-3.51161	-0.0994347	-2.70422	0.807386
AAGTTCGGTTCGTTCC-1	-2.50238	-0.675187	-4.03162	-1.52924
AAGTTCGTCATTGTGG-1	-2.89498	-0.833456	-3.826	-0.931021
AAGTTCGTCCTACAAG-1	-0.739466	0.909254	-2.26635	-1.52689
AATAGAGAGCCTGTGC-1	-0.0349888	-0.593949	-0.0539854	-0.0189966
AATAGAGCAGCTTCGG-1	-0.165116	-0.443978	-0.883547	-0.718431
AATAGAGGTCGCCACA-1	-2.72508	-0.209009	-3.07639	-0.351305
AATCACGAGACAAGCC-1	-2.3269	-0.671771	-2.35347	-0.0265699
AATCACGAGCCGGATA-1	-1.81137	0.344383	-1.83505	-0.0236826
AATCACGCAGGTCCCA-1	0.920315	0.37464	1.18335	0.263034
AATCACGCATCATCTT-1	-2.70217	-0.694693	-3.29014	-0.587966
AATCGACAGGCACGAT-1	-0.736061	0.00676158	-0.10202	0.634041
AATCGACCAATAACCC-1	-0.571214	1.03771	-0.983236	-0.412022
AATCGACCAGTCGGAA-1	1.67308	0.349104	1.91532	0.242236
AATCGACCATTCCTCG-1	1.18803	-0.0769131	0.659802	-0.528233
AATCGACCATTGTGCA-1	-3.20347	0.0870557	-2.76154	0.441925
AATCGACGTGTAGCAG-1	-1.50741	0.294033	-0.0787564	1.42865
AATCGACGTTGTGGCC-1	-0.131237	-0.301484	0.258125	0.389362
AATCGACTCTCGCGTT-1	-3.81743	-0.145955	-3.55439	0.263034
AATCGTGAGATAGGGA-1	2.26785	-0.584503	2.2481	-0.0197476
AATCGTGAGCACAAAT-1	-2.22435	0.00157967	-2.29355	-0.0691934
AATCGTGCAACCCGCA-1	-2.38763	-0.416242	-3.90773	-1.5201
AATCGTGCACGCTGCA-1	-0.621125	-0.203578	-2.16367	-1.54255
AATCGTGCACGGGCTT-1	-2.51614	-0.650341	-5.65761	-3.14147
AATCGTGCAGGGACTA-1	-2.2635	0.606393	-2.80844	-0.54494
AATCGTGGTCCTGTTC-1	-1.81653	-0.180479	-1.88318	-0.0666516
AATCGTGGTCGCGTTG-1	-0.824902	0.459137	0.226996	1.0519
AATCGTGGTGATAGAT-1	-0.599211	-0.499401	-0.66143	-0.0622195
AATCGTGTCAAGTCGT-1	-1.144	-0.486655	-1.72622	-0.582224
AATCGTGTCCAGTACA-1	-1.54089	0.246199	-2.10448	-0.563588
AATCGTGTCTCGGTAA-1	0.322557	0.0152578	0.343315	0.0207581
AATGAAGGTCGTATTG-1	0.951857	-0.379858	0.428456	-0.523401
AATGAAGTCTGCTTAT-1	-3.96726	0.123751	-3.70423	0.263034
AATGACCCACGGTGTC-1	-3.9492	0.126575	-3.16246	0.786733
AATGACCGTAACTTCG-1	-1.22667	-0.568714	-2.29359	-1.06692
AATGACCGTAGACGTG-1	1.96757	0.296456	1.36779	-0.59978
AATGACCGTCAGGAGT-1	-0.769191	-0.497503	-1.11803	-0.348838
AATGCCAAGATAGCAT-1	1.23968	0.895135	-0.79446	-2.03414
AATGCCAAGTCAACAA-1	0.806693	0.743611	1.49367	0.686976
AATGCCAAGTTGCGCC-1	0.788286	0.945221	1.44329	0.655007
AATGCCACAACCGACC-1	0.8492	-0.0829174	0.589303	-0.259898
AATGCCACAGCAGGAT-1	1.4939	0.0707479	1.65135	0.15745
AATGCCACAGTATTCG-1	0.817385	-0.501563	0.842499	0.0251132
AATGCCACATACAGGG-1	-3.47997	-0.357852	-4.31867	-0.838705
AATGCCAGTTCGGCTG-1	-3.04209	0.0117532	-2.47645	0.565642
AATGCCATCAACTTTC-1	0.294406	0.420239	0.492987	0.198581
AATGCCATCCAAGCAT-1	-0.438981	0.3557	-0.449702	-0.0107207
AATGGAAAGACCAGAC-1	2.09077	0.242707	1.6155	-0.47527
AATGGAAAGCTGAGCA-1	1.06514	0.401698	0.993675	-0.071465
AATGGAACAAGACCGA-1	-0.184827	-0.0795461	-0.697485	-0.512658
AATGGAACACGAAGAC-1	0.353584	-0.145955	0.831682	0.478098
AATGGAACATTAAAGG-1	-2.89135	0.610309	-2.62831	0.263034
AATGGAAGTAAGCTCT-1	0.791226	-0.397274	1.03072	0.239493
AATGGAAGTACGGTTT-1	0.0570736	0.357028	-0.221341	-0.278414
AATGGAAGTTGTAAAG-1	0.0543358	-0.27437	0.0292168	-0.025119
AATGGAATCAGGCGAA-1	1.36624	0.149068	1.73643	0.370187
AATGGAATCCGTCAAA-1	-0.474151	-0.430439	-0.836567	-0.362416
AATGGCTAGAAGTCAT-1	-3.81743	-0.13093	-3.84245	-0.0250228
AATGGCTAGACTCGAG-1	-1.14516	0.0774596	-3.23154	-2.08638
AATGGCTAGATACCAA-1	-0.361756	-0.578118	0.0647456	0.426502
AATGGCTAGGCCACCT-1	-3.22314	-0.237571	-3.87539	-0.652247
AATGGCTTCCCATAGA-1	1.27649	0.291979	1.3057	0.0292097
AATTCCTAGATTGCGG-1	0.686877	-0.211873	0.899968	0.213091
AATTCCTAGTCATGAA-1	-0.909524	-1.67595	-1.83724	-0.927713
AATTCCTTCAGGAAGC-1	-1.39658	-0.849051	-2.41975	-1.02317
AATTTCCAGCGCCTAC-1	0.439468	1.1802	0.165301	-0.274167
AATTTCCAGGGAGGCA-1	-1.74138	-1.11211	-1.94175	-0.200367
AATTTCCAGGGCATGT-1	-2.84781	0.146402	-3.64946	-0.801644
AATTTCCCATGTGCTA-1	-1.57765	-1.37796	-2.60525	-1.02761
AATTTCCGTCTCAAGT-1	-0.638017	0.232244	0.148494	0.786511
AATTTCCTCCTTTGAT-1	-0.666492	0.110458	-0.231992	0.434501
AATTTCCTCTTGGGCG-1	0.893444	0.607885	0.197897	-0.695546
ACAAAGAAGAACCGCA-1	-2.97083	0.180891	-2.88636	0.0844757
ACAAAGAAGCGTGTCC-1	-1.50073	-0.902944	-1.52691	-0.0261815
ACAAAGACATAATGCC-1	-2.50654	0.0247664	-4.06094	-1.5544
ACAAAGAGTAATCAAG-1	-4.36045	0.0211842	-2.83049	1.52995
ACAAAGAGTGTATACC-1	-1.42642	-0.37781	-2.13303	-0.706604
ACAAAGAGTTATCCAG-1	-2.80707	-0.0989317	-3.02673	-0.219661
ACAAAGATCCATTCAT-1	-0.139798	-0.276688	0.342175	0.481972
ACAAAGATCGGAACTT-1	-3.27982	-0.780252	-3.36027	-0.0804503
ACAAAGATCTAATTCC-1	-0.563798	-0.168434	-0.184292	0.379506
ACAACCAAGAAGTGTT-1	-0.691168	-0.145955	-0.344887	0.346281
ACAACCAAGAGGATCC-1	0.45865	1.34394	2.25824	1.79959
ACAACCACAGCAGTCC-1	-1.80522	-0.59875	-2.38915	-0.583938
ACAACCAGTGCAGGAT-1	-0.283326	-0.691746	0.0116489	0.294974
ACAACCATCATTTGCT-1	-4.94712	-0.0867741	-3.84245	1.10467
ACAACCATCGGCATTA-1	1.1763	0.785817	1.43933	0.263034
ACAAGCTAGATGTTAG-1	-0.55931	-0.0785163	-0.10202	0.45729
ACAAGCTCACTTTAGG-1	-1.02653	0.259139	-0.272986	0.753543
ACAAGCTCAGACACAG-1	0.375714	-0.32376	0.529286	0.153572
ACAAGCTCATCTTCGC-1	-3.03168	-0.322455	-2.37363	0.658054
ACAAGCTGTCCGGTCA-1	-2.59861	0.519642	-2.67084	-0.0722308
ACAAGCTTCACTTATC-1	-2.21983	0.673682	-2.76384	-0.544012
ACAAGCTTCTGAGGCC-1	-0.131237	-0.221625	0.164431	0.295668
ACACAGTAGAGCACTG-1	-0.393437	0.450451	0.0746367	0.468074
ACACAGTAGCCTTTGA-1	-0.618735	0.270864	-0.355702	0.263034
ACACAGTAGCTAATGA-1	-2.61651	-0.46258	-3.64971	-1.0332
ACACAGTAGGGACCAT-1	0.881722	0.725133	0.187655	-0.694068
ACACAGTCAAACTAGA-1	-2.22736	-0.678065	-2.23563	-0.00826811
ACACAGTCAAGCGGAT-1	-1.62054	-0.53759	-2.11261	-0.492074
ACACAGTCACTGCGTG-1	-0.164626	0.220923	-0.633837	-0.46921
ACACAGTTCATACGAC-1	-0.65247	-0.597876	-0.137268	0.515202
ACACAGTTCCGAGAAG-1	-1.2368	0.593862	-1.63767	-0.400874
ACACAGTTCTAGAACC-1	3.20704	0.795818	3.28188	0.0748387
ACACCAACAGTCTACA-1	-0.960519	0.0644626	-0.161739	0.798779
ACACCAACATCGATGT-1	-3.56121	-0.145955	-3.29818	0.263034
ACACCAAGTACGGTTT-1	0.181358	0.488819	1.2606	1.07924
ACACCAATCGTTCTGC-1	-0.393437	0.843888	-1.49209	-1.09866
ACACCAATCTTTGGAG-1	-2.47844	-0.293565	-2.3261	0.152344
ACACGCGAGATGGTCG-1	0.510404	0.0921628	-1.17888	-1.68928
ACACGCGCACCGAATT-1	-3.67416	0.549588	-2.69168	0.982482
ACACGCGGTTCGAAGG-1	0.529937	-0.295591	0.438998	-0.0909384
ACACGCGTCATTATCC-1	-3.98514	0.107381	-4.07927	-0.0941227
ACACGCGTCCTTCACG-1	-2.66886	0.166896	-3.09018	-0.421318
ACACGCGTCTAGGCAT-1	-0.675883	-0.388265	-1.42694	-0.751056
ACACTGAAGAGGCTGT-1	0.439468	1.05303	0.518775	0.0793071
ACACTGAAGTCACTAC-1	0.401826	1.38059	-1.28662	-1.68845
ACACTGACAAATGAGT-1	-0.556031	-1.81347	-0.625622	-0.0695909
ACACTGAGTGTCGCTG-1	-2.29344	-0.0658423	-2.9755	-0.68206
ACACTGAGTTACGTAC-1	-0.85169	0.350881	-1.60454	-0.752854
ACACTGATCCCTGGTT-1	-2.00635	-0.0184393	-4.04243	-2.03608
ACACTGATCGCGCCAA-1	-0.992622	0.621163	-2.46974	-1.47712
ACACTGATCGCTTAAG-1	-0.499279	0.380877	-0.281025	0.218254
ACAGAAAAGTGAATAC-1	-2.55662	-0.0684135	-4.11538	-1.55876
ACAGAAACAATAGTAG-1	0.198765	0.30134	0.61785	0.419086
ACAGAAAGTCTAGATC-1	1.47889	0.0774383	1.80434	0.325448
ACAGAAATCACTTCTA-1	0.990987	0.70043	1.22747	0.236481
ACAGAAATCTTGATTC-1	-0.832643	-0.328754	-1.00387	-0.171228
ACAGCCGAGGTTCCGC-1	1.22179	-0.344933	1.10716	-0.114637
ACAGCCGCATCCGATA-1	-0.950942	-0.206803	-0.735779	0.215163
ACAGCCGGTAAGGCCA-1	-1.1246	0.0115046	0.325908	1.45051
ACAGCCGGTCTCTCCA-1	-1.6412	-0.128591	-1.94355	-0.302349
ACAGCCGGTTGTGGCC-1	-1.17177	0.580015	-1.63767	-0.4659
ACAGCCGTCATGGCCG-1	-0.5896	-0.427594	-0.107917	0.481683
ACAGCCGTCGTGGTAT-1	2.03109	-0.431268	1.6607	-0.370388
ACAGCCGTCTAAACGC-1	-2.65219	-0.354661	-2.78435	-0.132167
ACAGGGAAGAGAACCC-1	-3.1571	0.49968	-2.35622	0.800884
ACAGGGAAGTGGCGAT-1	-0.71271	0.748082	0.397917	1.11063
ACAGGGACAAGTCATC-1	-0.573935	0.0980057	-0.0310912	0.542843
ACAGGGAGTCTCGGAC-1	0.196614	0.919134	-0.728307	-0.924921
ACAGGGATCCACGTGG-1	-0.534222	-0.324679	-0.428758	0.105464
ACATCCCAGAGTTCGG-1	0.416967	1.64193	-0.53796	-0.954926
ACATCCCCAACGGCCT-1	0.903493	0.229118	0.266358	-0.637135
ACATCCCCATCTAGAC-1	-1.7272	-0.0486291	-0.40981	1.31739
ACATCCCCATGGCCAC-1	0.698235	-0.958659	0.140027	-0.558208
ACATCCCGTGACTGTT-1	-0.461454	-0.30109	-0.559369	-0.097915
ACATCCCTCAACCGAT-1	-0.230654	-0.0219889	0.33386	0.564514
ACATCGAAGGAACGCT-1	-0.198807	-0.247756	0.258125	0.456932
ACATCGAAGTCTCGTA-1	-0.92309	0.111044	-0.711275	0.211815
ACATCGACAAGGCGTA-1	-2.26028	-0.809785	-3.51205	-1.25176
ACATCGACATCTGTTT-1	-0.1139	0.215156	0.254129	0.368029
ACATCGATCAGTCCGG-1	0.204685	-0.145955	0.747346	0.542661
ACATGCAAGCGTGCTC-1	2.02175	-0.00781438	1.04487	-0.97688
ACATGCAAGCTAGATA-1	0.711217	-0.207664	0.495731	-0.215486
ACATGCAAGGAAAGAC-1	1.96205	0.897084	2.91657	0.954525
ACATGCACACAGTCCG-1	-0.88444	0.897223	-1.30918	-0.424735
ACATGCAGTCAACACT-1	1.56156	-0.469651	0.404651	-1.15691
ACATGCAGTCTTGCTC-1	-3.64574	0.143322	-3.14469	0.501053
ACATGCAGTGCCTGCA-1	-2.79772	0.44139	-2.3766	0.421122
ACATGCAGTGTCATGT-1	0.954893	-0.245997	0.589303	-0.36559
ACATGCAGTGTCCGTG-1	1.19812	0.904963	1.46115	0.263034
ACATGCATCAGACTGT-1	0.0366888	0.47464	1.01574	0.979048
ACATTTCAGCACTAGG-1	-1.02653	0.671105	-2.44572	-1.41919
ACATTTCAGGGATCAC-1	0.405963	-0.0614884	0.467719	0.0617556
ACATTTCCACAAGGTG-1	-1.5808	-1.08538	-2.29365	-0.712854
ACATTTCCAGTATACC-1	-0.635368	0.831062	-1.66469	-1.02932
ACATTTCTCATCCCGT-1	0.763477	0.723953	1.40383	0.640348
ACATTTCTCCGCGAGT-1	-0.139798	0.0413216	-0.0951369	0.0446607
ACATTTCTCGGCACTG-1	0.646427	0.0247553	1.32588	0.679455
ACCAAACAGCACTTTG-1	0.321505	0.521065	-1.49209	-1.8136
ACCAAACAGGTGCATG-1	3.03718	0.270793	1.78374	-1.25344
ACCAAACCAAAGGGCT-1	0.235216	-0.117246	0.695589	0.460373
ACCAAACCAAGGACAC-1	-0.167697	0.050869	0.298249	0.465946
ACCAAACCACAAGCCC-1	-3.73693	0.491305	-3.4739	0.263034
ACCAAACCATCCGGCA-1	-1.85082	-0.231783	-2.01343	-0.162609
ACCAAACGTCGCGTTG-1	-0.0375654	1.01322	-0.151572	-0.114006
ACCAAACTCATACAGC-1	-3.47467	0.396848	-2.59452	0.880152
ACCAAACTCCCTGTTG-1	-2.93415	-0.5997	-4.03162	-1.09747
ACCAACAAGACATACA-1	-1.96103	0.368831	-3.17111	-1.21008
ACCAACAAGAGATGCC-1	-2.57086	-0.609796	-3.71046	-1.1396
ACCAACAAGGTCTGGA-1	1.14553	0.185633	1.38542	0.239887
ACCAACAAGTTGGACG-1	-5.69428	-0.101796	-3.85899	1.83529
ACCAACACAGCGTGAA-1	-0.71276	-0.125957	-1.10423	-0.391473
ACCAACACAGCTCCTT-1	0.602418	0.71781	0.955061	0.352643
ACCAACACATTCTCTA-1	-0.64498	-0.01409	-0.138835	0.506145
ACCAACAGTGCTGTCG-1	0.0244616	0.683812	-1.49209	-1.51655
ACCAACATCGCCAGTG-1	-0.916545	-0.125094	-0.428758	0.487787
ACCACAACACATTACG-1	-0.60481	-0.388261	0.147449	0.752259
ACCACAATCACTTATC-1	-0.5412	0.715205	0.36378	0.904981
ACCACAATCTTAGCAG-1	-2.59177	0.0285056	-2.76154	-0.16977
ACCATTTAGTCGAAAT-1	-0.0242077	-0.874099	-0.556167	-0.531959
ACCATTTAGTCTGGTT-1	0.184913	-0.255447	0.329457	0.144544
ACCATTTCATCCGGTG-1	-3.35321	0.23555	-3.32761	0.0256037
ACCATTTGTCAGTCCG-1	0.0745975	-0.263917	-0.752588	-0.827185
ACCATTTTCAACTGGT-1	-3.02457	0.143322	-4.02373	-0.99916
ACCATTTTCCCGTGTT-1	0.396768	0.649225	0.785881	0.389114
ACCCAAAAGATGTAGT-1	-0.350032	0.588382	-0.318398	0.031634
ACCCAAAAGGACTGGT-1	-1.63237	-1.13934	-2.02201	-0.389643
ACCCAAATCGTGTGGC-1	0.982217	-0.611618	-0.0310805	-1.0133
ACCCTCAAGAAGCCAC-1	-0.383623	0.0175363	-1.2036	-0.819978
ACCCTCAAGCACTGGA-1	-3.68671	-0.357852	-3.95518	-0.268469
ACCCTTGAGAATAGTC-1	-4.21822	-0.278554	-5.54659	-1.32837
ACCCTTGAGGCATGCA-1	-2.70457	0.132406	-3.64946	-0.944886
ACCCTTGGTAGCTGTT-1	-4.27962	-0.462912	-3.72532	0.5543
ACCCTTGGTCGGAAAC-1	-2.44607	-0.762738	-2.18304	0.263034
ACCCTTGGTTCATCTT-1	-4.08878	-0.11575	-3.29818	0.790606
ACCGTTCAGACGGATC-1	-3.29917	-0.357852	-4.80575	-1.50658
ACCGTTCAGCTGCGAA-1	-3.88155	-0.266873	-3.61851	0.263034
ACCGTTCCAGCCCAGT-1	-1.1896	0.401283	-0.379774	0.809822
ACCGTTCGTATTCCTT-1	0.14425	-0.269974	-0.379774	-0.524024
ACCGTTCGTTTCTATC-1	-2.54011	-0.129934	-2.67101	-0.1309
ACCGTTCTCCGAACGC-1	0.63406	-0.483422	0.219973	-0.414087
ACCGTTCTCGTGTGGC-1	-3.32822	0.622519	-2.45118	0.877041
ACCTACCAGACGCATG-1	-0.108418	-0.734491	-0.0310967	0.0773216
ACCTACCAGTCATGCT-1	-0.98414	0.72926	-0.175156	0.808984
ACCTACCCAAGCAGGT-1	-3.59348	-0.191508	-3.57065	0.0228302
ACCTACCCATCATTGG-1	-2.88765	-0.288716	-2.76865	0.119005
ACCTACCGTACCGGCT-1	-2.8181	-0.398861	-3.17141	-0.353303
ACCTACCGTGTCCAAT-1	-1.30495	-0.234945	-2.1741	-0.869145
ACCTACCTCACTGAAC-1	0.870463	-0.287544	0.990986	0.120524
ACCTACCTCGCTACAA-1	-1.63987	-0.719754	-2.29362	-0.65375
ACCTGAAAGACCACGA-1	-1.71044	-0.249579	-2.11601	-0.405572
ACCTGAACAGGACATG-1	1.12758	-0.55264	0.55744	-0.570139
ACCTGAACATGAGTAA-1	-0.884497	-0.999691	-0.396756	0.48774
ACCTGAAGTTGCGGAA-1	-2.31384	-0.949082	-3.56851	-1.25467
ACCTGAATCCGTATGA-1	2.93234	1.03839	2.60986	-0.322472
ACCTGAATCTGGAAGG-1	-1.35462	-0.449654	-2.39682	-1.04219
ACCTGTCCACACGGTC-1	-1.68246	-0.682994	-2.17535	-0.492884
ACCTGTCGTTATCTTC-1	-1.37003	-0.348661	0.174678	1.54471
ACCTGTCTCACTTGGA-1	-1.77662	-0.656777	-1.21256	0.564058
ACCTGTCTCAGGAAGC-1	-1.9008	0.0227765	-2.00973	-0.108935
ACCTGTCTCATCTATC-1	-0.60743	-0.403183	-1.99128	-1.38385
ACCTGTCTCTTCCGTG-1	-2.75666	-0.0198267	-2.79639	-0.0397337
ACCTGTCTCTTTCCAA-1	0.920315	0.578101	0.964423	0.0441074
ACGATCAAGCATTTGC-1	0.0889647	0.0813532	0.254129	0.165164
ACGATCAAGCTAATGA-1	-0.271941	0.022284	-1.01952	-0.747574
ACGATCAAGCTGGCTC-1	-0.139798	0.207057	-0.449702	-0.309904
ACGATCACAATGCTCA-1	-1.28528	-0.247402	-0.489657	0.795619
ACGATCAGTCAAATCC-1	-3.09331	0.610309	-2.45118	0.642129
ACGATCAGTCCACATA-1	-0.948801	-0.759785	-1.38202	-0.43322
ACGATCAGTGAGGCAT-1	-0.261445	1.25698	-1.1099	-0.848453
ACGATCATCACGGAGA-1	0.67153	0.647564	1.13165	0.460122
ACGATCATCGAAGCAG-1	-2.86263	-0.459147	-3.66509	-0.802467
ACGATCATCGCTACAA-1	-1.16979	-0.758143	-2.01665	-0.846862
ACGATGTCAAGTGCAG-1	-0.327547	-0.437049	-0.133762	0.193785
ACGATGTCACTTTAGG-1	0.178336	0.263881	-0.0171742	-0.19551
ACGATGTCATTCTCCG-1	-0.642808	0.510868	-1.48844	-0.845633
ACGATGTTCCGCACTT-1	-1.71307	-0.836837	-2.73096	-1.01788
ACGATGTTCTAGGCCG-1	-4.46578	-0.0723507	-4.68408	-0.218306
ACGCACGCACACACGC-1	2.06974	0.41262	3.17611	1.10637
ACGCACGGTGTCCTAA-1	-0.609912	-1.56114	-0.250866	0.359046
ACGCACGTCCACACCT-1	-0.791567	-0.286084	-1.18351	-0.391938
ACGGAAGCAATTCGTG-1	-2.22736	-0.577838	-2.84568	-0.618322
ACGGAAGTCACTTGTT-1	-1.48178	-0.437055	-1.76021	-0.278433
ACGGAAGTCATAGCAC-1	-0.604786	0.977617	-1.71031	-1.10553
ACGGAAGTCTCTCGCA-1	2.5827	1.0803	2.9959	0.413196
ACGGGTCAGTGGTTAA-1	1.50351	-0.459601	1.19738	-0.306121
ACGGGTCAGTTACTCG-1	-1.70962	-0.217576	-1.44658	0.263034
ACGGGTCCAGATACTC-1	-1.37637	0.106725	0.101083	1.47745
ACGGGTCGTACAAGTA-1	-2.11094	-0.0944796	-1.594	0.51694
ACGGGTCGTTTCGATG-1	0.323114	-0.266867	0.747346	0.424231
ACGGTCGAGGTCCCTG-1	-2.55662	-0.0989317	-3.47072	-0.914094
ACGGTCGAGGTGAGAA-1	0.233983	0.285557	0.333863	0.0998807
ACGGTCGAGTGGTTCT-1	-0.594262	0.142613	0.0292168	0.623479
ACGGTCGAGTTCTCTT-1	0.173494	-0.235676	0.845601	0.672108
ACGGTCGCACAAGGTG-1	1.62052	0.804939	1.45375	-0.166775
ACGGTCGCAGAGTCAG-1	0.0254709	-0.0805449	-1.39776	-1.42323
ACGGTCGTCAACTTTC-1	-1.33518	-0.907641	-2.09452	-0.759341
ACGGTCGTCATCACTT-1	-2.79372	0.239632	-3.5929	-0.799184
ACGGTCGTCCACGTCT-1	-0.0986028	-0.301484	0.227565	0.326168
ACGGTCGTCTGACCCT-1	0.266252	0.108948	0.140031	-0.126222
ACGGTTAAGTAGATCA-1	-1.80522	-0.661468	-2.07926	-0.274044
ACGGTTACAGGAAGTC-1	-2.77726	0.486928	-2.51422	0.263034
ACGGTTACATAGCACT-1	-3.52831	-0.099927	-3.06	0.468308
ACGGTTACATTCCTAT-1	-3.10872	-0.396127	-3.18672	-0.078003
ACGTAACCACCGGCTA-1	2.07689	0.924763	2.23594	0.159048
ACGTAACGTGCGCTCA-1	-1.62711	0.434577	-2.64972	-1.02261
ACGTAACGTTGCCAAT-1	1.31787	-0.410399	1.41302	0.0951504
ACGTAACTCGAGCCAC-1	-0.0930703	-0.33962	-0.319202	-0.226132
ACGTACAAGAGCGACT-1	2.15928	-0.378495	1.61352	-0.545759
ACGTACAAGTCTAACC-1	-4.18672	-0.281307	-3.63418	0.552541
ACGTACAAGTTTCGGT-1	-2.02663	-0.741944	-1.69151	0.33513
ACGTACAGTCAGGTGA-1	2.93563	0.296388	3.148	0.212369
ACGTAGTCAACACGTT-1	-2.05647	-0.233865	-1.41318	0.643285
ACGTAGTCACGCGTCA-1	-3.23863	-0.268148	-3.89163	-0.652998
ACGTAGTCATGTCGTA-1	-1.68044	0.723243	-1.72345	-0.0430107
ACGTAGTGTACACGCC-1	0.758257	-1.23801	0.55744	-0.200817
ACGTAGTGTGTTGATC-1	-0.164626	0.0809591	-0.286435	-0.121808
ACGTAGTTCACCATGA-1	0.924935	-0.0815164	0.621878	-0.303057
ACGTCCTAGAGCTTTC-1	-2.08902	-0.4231	-1.82598	0.263034
ACGTCCTCAGTAACCT-1	-0.690506	-0.10202	-0.184292	0.506214
ACGTCCTTCCGAGTGC-1	-1.68797	0.347093	-2.91478	-1.22681
ACGTTCCAGAGTGGCT-1	-0.403894	0.264264	0.166193	0.570087
ACGTTCCAGCTAGATA-1	-1.95449	-0.0299266	-2.42378	-0.46929
ACGTTCCAGTATGAGT-1	-2.20478	-0.653758	-3.69547	-1.49068
ACGTTCCGTACAACGG-1	-0.142495	0.689032	-0.284654	-0.142159
ACGTTCCTCCAATCCC-1	1.25341	-0.102679	1.70672	0.453304
ACTACGACATGGCTGC-1	-2.97083	0.180891	-2.88636	0.0844757
ACTACGATCAGTCCGG-1	1.82948	0.0542544	1.89422	0.0647403
ACTACGATCATTTGTC-1	-2.35955	-0.194025	-3.04345	-0.683897
ACTACGATCCTACTGC-1	-3.03545	0.357542	-2.43617	0.59928
ACTACGATCTGGACCG-1	-1.60853	-1.28124	-1.96975	-0.361225
ACTATCTAGTATGGAT-1	-1.30492	0.329977	-2.67084	-1.36591
ACTATCTCAAGAGAGA-1	-3.96726	0.0680223	-2.79639	1.17087
ACTATCTCAGAGTGAC-1	-1.41473	-0.892719	-1.8243	-0.409575
ACTATCTTCTGTGCGG-1	-2.84781	0.118273	-3.12672	-0.278904
ACTATGGAGATCCTAC-1	2.15359	-0.762626	1.92735	-0.22624
ACTATGGAGCTGGCTC-1	1.77271	1.52169	2.69657	0.92386
ACTATTCAGTGCGTCC-1	-0.387954	-0.168788	-0.238323	0.14963
ACTATTCCATGAGAAT-1	-1.37003	0.502986	-3.32363	-1.9536
ACTATTCGTAAGATTG-1	0.270038	-0.353503	-0.310901	-0.580938
ACTATTCGTCTGTGTA-1	-2.65069	0.184453	-2.86792	-0.217228
ACTATTCGTGACACAG-1	-0.598	0.191575	-0.334966	0.263034
ACTATTCTCCCAGCGA-1	-4.12203	-0.191508	-3.12458	0.997444
ACTATTCTCTAGACAC-1	0.469238	1.15779	-0.0880668	-0.557305
ACTATTCTCTTGAGCA-1	-3.31584	0.323531	-3.92727	-0.611435
ACTATTCTCTTTGATC-1	-1.15078	-0.4652	-0.988672	0.162105
ACTCCCAAGGGATCTG-1	-1.24261	0.448363	-2.80844	-1.56582
ACTCCCAAGGTGCTAG-1	0.371395	-0.978639	0.683564	0.312168
ACTCCCAAGTCTAGAA-1	-3.50964	-0.469679	-3.45365	0.0559895
ACTCCCACAGTAACCT-1	-0.563798	0.136723	-0.892211	-0.328413
ACTCCCAGTACTAAGA-1	-1.62873	-0.831222	-2.44976	-0.82103
ACTCCCAGTCAGCTTA-1	0.325584	-0.0250933	0.966358	0.640774
ACTCCCATCACGGACC-1	-2.53699	0.363123	-2.57483	-0.0378326
ACTCTCGAGGTAAAGG-1	-1.40331	0.127648	-2.43617	-1.03287
ACTCTCGCATACCACA-1	0.465116	0.488819	1.07051	0.605392
ACTCTCGGTATGGAAT-1	1.31734	0.169533	0.872928	-0.444413
ACTCTCGGTTAGGGAC-1	-2.85591	-0.209009	-2.8966	-0.0406933
ACTCTCGTCAAAGGTA-1	-1.39509	0.518501	-2.22801	-0.832917
ACTCTCGTCCTACGGG-1	0.501804	-0.639826	0.638748	0.136943
ACTCTCGTCGATCCAA-1	0.180164	-0.213409	-1.70636	-1.88653
ACTGATGAGGCCCACT-1	0.665242	-0.339614	0.673463	0.00822134
ACTGATGAGGTCCGAA-1	-1.76754	0.37467	-3.15046	-1.38292
ACTGATGTCCATGAGT-1	-3.13853	-0.441763	-3.42368	-0.285156
ACTGCAAAGCCGGATA-1	-3.78445	-0.085541	-3.52141	0.263034
ACTGCAAAGTTGGAGC-1	0.0237632	0.712016	0.0442321	0.0204689
ACTGCAACAGTGCGCT-1	-3.54484	-0.100409	-3.52141	0.02343
ACTGCAACATTCAGCA-1	0.703811	0.19502	-0.255251	-0.959062
ACTGCAAGTACGTACT-1	-0.0418728	-0.420458	0.399076	0.440949
ACTGCAAGTAGGAAAG-1	-2.65985	-0.0523974	-3.45348	-0.793625
ACTGCAATCCGCTGTT-1	0.558628	-0.272134	-1.28013	-1.83876
ACTGCAATCCTTATGT-1	0.271207	-0.540503	-0.473027	-0.744234
ACTGCAATCGCCCAGA-1	-1.48846	-0.916523	-2.58489	-1.09643
ACTGTCCAGAAGTATC-1	-1.80276	0.0722763	-2.22067	-0.41791
ACTGTCCAGTTGGCGA-1	0.385988	0.214688	0.678301	0.292313
ACTGTCCCAGCAGAAC-1	-0.337527	-0.480383	-0.287745	0.0497811
ACTGTCCCAGCTTCCT-1	-1.64767	0.358647	-2.19325	-0.545579
ACTGTCCTCCTGGGAC-1	0.850602	-0.659163	0.785242	-0.0653596
ACTGTCCTCGACGCGT-1	-0.181119	-0.32748	-0.786023	-0.604903
ACTGTGAAGGAAAGTG-1	-1.21339	0.589186	-1.3283	-0.114913
ACTGTGACAAGTGGTG-1	-0.579401	-0.0132257	-2.21383	-1.63442
ACTGTGACAGTGACCC-1	0.669479	0.841054	-0.914443	-1.58392
ACTGTGAGTATACCCA-1	-3.97349	-0.48344	-3.26124	0.712249
ACTGTGAGTCCGGTCA-1	2.46119	1.03621	2.14697	-0.314218
ACTGTGATCTTTGGAG-1	-0.586038	-0.284174	-1.83234	-1.2463
ACTTAGGAGGGTTGCA-1	-2.39813	-0.66167	-4.01659	-1.61846
ACTTAGGCAAATTGCC-1	2.48737	1.00981	2.39243	-0.0949392
ACTTAGGCACGCTATA-1	2.26477	0.0475529	2.43692	0.172154
ACTTAGGCATAGCACT-1	-1.74253	-0.499924	-3.33044	-1.58791
ACTTAGGGTACGGCAA-1	1.99226	0.196557	0.937568	-1.05469
ACTTATCAGGTGAGCT-1	-0.950942	-0.292144	-0.553147	0.397795
ACTTATCCACAAGTGG-1	-3.26918	-0.362378	-3.39317	-0.123989
ACTTATCCACAGAGCA-1	-2.04165	-0.649004	-2.20578	-0.164132
ACTTATCCAGGAATAT-1	1.1146	-0.145955	0.6893	-0.425299
ACTTATCCAGGACATG-1	1.10479	0.802296	-0.686619	-1.79141
ACTTATCCATAACTCG-1	-0.384091	-0.677501	-0.775257	-0.391166
ACTTATCGTATGCTTG-1	-0.220136	-0.541861	-0.228383	-0.00824679
ACTTATCTCATGAGAA-1	0.16823	0.421127	0.328817	0.160587
ACTTATCTCGTGGAAG-1	-1.35976	-1.46536	-2.25311	-0.893348
ACTTCCGAGCGATGGT-1	1.01965	-0.259003	1.16868	0.149027
ACTTCCGCAATCGTCA-1	-1.44036	-0.965855	-2.46455	-1.02419
ACTTCGCCAAACCACT-1	-3.65621	-0.379154	-2.84568	0.810522
ACTTCGCCAGCGGATA-1	-3.28976	-0.0385275	-3.23171	0.0580522
ACTTCGCTCACCGGTG-1	2.03109	0.664393	0.838781	-1.19231
ACTTCGCTCCATCAGA-1	0.0570736	0.236298	0.0358939	-0.0211797
ACTTCGCTCGCTCTCA-1	-2.44607	-0.699988	-2.49371	-0.0476416
ACTTCGCTCTCTTGCG-1	-1.17177	0.607577	-1.86552	-0.693748
ACTTTCACAAACTCTG-1	0.343553	-0.838371	0.342175	-0.00137825
ACTTTCACAAGGTCAG-1	-1.37821	-0.334577	-1.23256	0.145653
ACTTTCACACGACGAA-1	-2.9341	-0.419248	-2.53994	0.394159
ACTTTCAGTGAGACCA-1	0.638789	0.607885	0.592374	-0.0464152
ACTTTCATCACGAACT-1	-2.82352	-0.161801	-2.70422	0.119292
ACTTTGTAGAGTGAAG-1	-2.41429	0.585574	-2.83028	-0.415986
ACTTTGTGTCAACGCC-1	-3.98032	0.63802	-2.85182	1.12849
ACTTTGTGTGATAGTA-1	-0.970805	-0.268576	-0.707771	0.263034
ACTTTGTGTGTTACAC-1	-0.133334	0.961456	-0.613642	-0.480308
ACTTTGTTCCGATCTC-1	-0.624441	-0.123477	-0.0890168	0.535425
AGAAATGAGCGTACAG-1	0.176444	-0.215568	-1.13642	-1.31286
AGAAATGCAGAATTCC-1	-0.0503905	0.284716	0.212643	0.263034
AGAAATGCATGCAGCC-1	-0.337507	0.899516	-1.22525	-0.887746
AGAAATGGTACCATAC-1	3.57337	-0.0299666	2.95512	-0.618243
AGAAATGGTATGGAGC-1	-2.42272	0.764262	-2.15969	0.263034
AGAAATGGTGGTCCCA-1	-3.27982	-0.70271	-4.47316	-1.19334
AGAAATGTCAACGCTA-1	1.35696	-0.459601	1.39059	0.0336352
AGAAATGTCCAGTACA-1	-0.158851	0.926454	0.755379	0.91423
AGAAATGTCGCTATTT-1	-0.383027	-0.00557233	0.0984075	0.481435
AGAACAAAGCACGGAT-1	-0.259931	-0.424305	0.101083	0.361014
AGAACAAAGCCAGAGT-1	-1.65182	-0.469677	-3.09261	-1.44079
AGAACAAAGGAGAATG-1	-0.579401	-0.666442	-0.316367	0.263034
AGAACAACAAGGTCTT-1	0.294406	0.325504	-0.341752	-0.636158
AGAACAACATTATGCG-1	-1.20091	-0.696757	-2.75278	-1.55187
AGAACAAGTGATACAA-1	0.827108	-0.200676	-0.887666	-1.71477
AGAACAAGTGCATACT-1	-2.50225	0.230076	-3.28984	-0.787592
AGAACAATCCATAGAC-1	1.10477	0.879974	1.23248	0.127712
AGAACCTAGAACTTCC-1	-3.14939	0.208479	-3.09018	0.0592125
AGAACCTAGCTGACTT-1	-0.463849	0.2952	-0.425218	0.0386312
AGAACCTAGTGATGGC-1	-4.21001	0.331392	-3.94698	0.263034
AGAACCTAGTGGATTA-1	-2.77228	-0.28717	-3.33044	-0.558163
AGAACCTAGTTAACGA-1	-1.61087	-0.252109	-1.79343	-0.182568
AGAACCTCACGTAGAG-1	-1.72726	-0.266156	-2.2435	-0.516247
AGAACCTGTTGCCTAA-1	-0.712771	-1.34783	-0.154314	0.558456
AGAACCTTCATCGGGC-1	-2.19759	0.247169	-2.16367	0.0339173
AGAACCTTCATTCACT-1	-1.96103	0.299544	-2.25417	-0.293142
AGAACCTTCCCGTAAA-1	-1.41473	-0.867853	-1.90439	-0.489656
AGAACCTTCGAACGCC-1	0.0451425	-0.395218	0.396137	0.350995
AGAACCTTCGTGACTA-1	0.100747	0.400595	0.431264	0.330517
AGAACCTTCTATCGGA-1	-1.51983	0.203498	-0.364009	1.15582
AGAACCTTCTGAACGT-1	-0.270873	-0.0553247	-0.315179	-0.0443059
AGAACCTTCTTACTGT-1	-1.63696	0.136494	-2.8113	-1.17434
AGAAGCGAGCATTTCG-1	1.51248	1.32314	1.61763	0.105147
AGAAGCGCACTCCACT-1	-1.78995	-0.646411	-1.97379	-0.183843
AGAAGCGCAGTCGTTA-1	-0.966025	0.420256	-3.67211	-2.70609
AGAAGCGGTCCTTAAG-1	-0.945522	0.612713	-1.59008	-0.644559
AGAAGCGGTCTACGTA-1	0.368763	-0.0959603	-0.47549	-0.844253
AGAAGCGTCGACGCTG-1	2.40402	0.9953	1.99473	-0.409289
AGAAGCGTCTCCCAAC-1	-1.00545	0.000160122	-0.244297	0.761153
AGAAGTAAGTGGTGGT-1	0.881728	-0.145955	0.742714	-0.139014
AGAAGTACACAAATCC-1	-3.03168	-0.223517	-3.31439	-0.282707
AGAAGTACAGAGCTAG-1	-1.25533	-0.461357	-1.82785	-0.572527
AGAAGTACATGAAGCG-1	-1.4795	-0.984926	-1.62284	-0.143344
AGAAGTAGTAGGATAT-1	-1.09902	-0.529998	-1.64639	-0.547369
AGACAAAAGAAGCGAA-1	0.350169	-0.174666	0.528729	0.178559
AGACAAAAGACGGTCA-1	1.40669	-0.0580789	1.66972	0.263034
AGACAAACAACCAACT-1	0.257699	0.557201	1.14476	0.887057
AGACAAACACGAAGAC-1	-0.0796479	0.719726	0.621878	0.701526
AGACAAACAGGATTCT-1	-1.81311	-1.07295	-2.12111	-0.307996
AGACAAACATTACGGT-1	2.20634	0.118227	2.65016	0.443821
AGACAAAGTAGACTGG-1	2.67187	-0.327437	2.86772	0.195857
AGACAAAGTTGCCATA-1	-3.46493	-0.410426	-3.02121	0.443719
AGACAAATCCCGTAAA-1	-0.387954	0.395428	-2.69451	-2.30656
AGACACTAGGGTAGCT-1	0.456913	-0.145955	-1.01724	-1.47415
AGACACTGTTAAGTCC-1	-2.2466	-0.734513	-4.03162	-1.78503
AGACACTTCGCAACAT-1	-2.90593	-0.572551	-3.46844	-0.562508
AGACAGGAGAGCACTG-1	-2.54133	-0.28717	-3.85899	-1.31767
AGACAGGAGCCTCGTG-1	-2.45628	0.519642	-2.87309	-0.416801
AGACAGGAGCTCAGAG-1	-0.858681	-0.928688	-0.801596	0.0570849
AGACAGGAGCTGTCCG-1	-0.604786	0.711368	-0.241332	0.363453
AGACAGGAGTTCCGTA-1	-0.919259	0.450451	0.413741	1.333
AGACAGGCAAGTGACG-1	1.73373	0.5938	1.68898	-0.0447584
AGACAGGCAATCGCAT-1	-1.37003	0.420256	-2.12982	-0.759792
AGACAGGTCCCTGTTG-1	-1.79463	0.598177	-2.38549	-0.590867
AGACCATAGGTTGTTC-1	-4.36045	0.104798	-4.57394	-0.213492
AGACCATCATGACTAC-1	-3.37171	-0.239542	-2.76865	0.603061
AGACCATGTGTCCGGT-1	-1.6548	-0.588045	-3.60271	-1.9479
AGACCATGTTGCAACT-1	-0.944056	0.0691563	-2.39671	-1.45265
AGACCATTCCTTATGT-1	-0.712766	-0.78312	-0.339056	0.37371
AGACCATTCGACGAGA-1	-1.21339	0.671105	-1.97078	-0.757392
AGACCATTCGTTCTGC-1	0.084713	0.108948	0.347747	0.263034
AGACCATTCTCTGGTC-1	0.31962	-0.93964	0.531778	0.212158
AGACCATTCTGAGGCC-1	-0.833281	-0.0567196	0.0691566	0.902438
AGACCCGAGCAGCCCT-1	0.0560913	-0.578118	-0.449717	-0.505809
AGACCCGCACAAAGTA-1	-3.06294	-0.253422	-3.87539	-0.812444
AGACCCGCACGCTGAC-1	-1.36301	-1.22568	-1.91323	-0.550217
AGACCCGCAGTTACCA-1	-3.62513	-0.284176	-3.15595	0.469189
AGACCCGGTTGGACCC-1	-0.559321	-0.0299277	-1.83505	-1.27573
AGACCCGGTTTGGAAA-1	2.55217	0.576615	2.7607	0.208531
AGACCCGTCACCATGA-1	0.4243	-0.865134	-0.49598	-0.920281
AGACCCGTCTAGGAAA-1	-3.12692	-0.0692343	-3.48778	-0.360859
AGACTCAAGTTACTCG-1	-0.627564	-0.666104	-1.594	-0.966437
AGACTCACATTGCCTC-1	-2.43838	-0.33749	-3.33044	-0.892064
AGAGAATAGGCATCGA-1	-4.12986	0.416434	-2.99508	1.13478
AGAGAATCACAAATCC-1	-0.198807	0.513164	-2.03862	-1.83982
AGAGAATCATGGTGGA-1	-1.56291	-0.734507	-1.48015	0.0827629
AGAGAATGTACACGCC-1	-1.1776	-0.108779	-1.40796	-0.230354
AGAGAATGTCAGGTGA-1	-2.88169	-0.780252	-4.10501	-1.22332
AGAGAGCAGGTAACTA-1	-1.45349	-0.145955	-2.15625	-0.70276
AGAGAGCAGTCCCAGC-1	-1.50559	-0.423987	-1.43039	0.0752031
AGAGAGCCACAATCTG-1	-0.422872	0.101805	-0.0434601	0.379412
AGAGAGCCAGAACTTC-1	1.02841	-0.089098	-0.850126	-1.87854
AGAGAGCCAGTCAGCC-1	-1.51476	-0.663604	-1.30932	0.205445
AGAGAGCCATTCTCCG-1	-0.233817	-0.145955	0.164431	0.398248
AGAGAGCGTGGCTGCT-1	0.321008	-0.347313	0.386625	0.0656177
AGAGAGCGTTAGGCCC-1	-2.43838	-0.407435	-2.64025	-0.201873
AGAGAGCTCCGACGGT-1	-1.07291	0.195392	-0.361407	0.711506
AGAGCAGAGAAACACT-1	-1.46399	-1.28124	-2.22546	-0.76147
AGAGCAGAGGACACTG-1	-1.28604	-0.326226	-0.674524	0.61152
AGAGCAGAGTAGTCAA-1	0.152817	0.580317	0.804711	0.651894
AGAGCAGCACAGCTGC-1	1.83332	-0.049288	1.60996	-0.223357
AGAGCAGGTCACCGAC-1	-3.73147	-0.48344	-3.46844	0.263034
AGAGCAGGTGACTAAA-1	-4.00285	0.0354606	-3.21467	0.788179
AGAGCAGGTTCATCTT-1	0.62447	0.640197	0.173422	-0.451048
AGAGCAGTCACTGTTT-1	-0.327547	-0.284172	-0.364009	-0.0364614
AGAGCAGTCGATCCAA-1	-1.87074	-0.443722	-3.57065	-1.6999
AGAGCAGTCGGCGATC-1	0.736851	-0.145955	-1.26782	-2.00468
AGAGCAGTCTCGCCTA-1	0.267305	0.122729	-0.202347	-0.469652
AGAGCCCAGTATTGCC-1	-1.15601	-0.495833	-1.33044	-0.174425
AGAGCCCAGTCGAATA-1	0.0889647	0.337595	-0.221341	-0.310305
AGAGCCCAGTTCACTG-1	-2.81196	0.124079	-2.40582	0.406134
AGAGCCCCAAGAATGT-1	-2.63231	0.243803	-3.28984	-0.657532
AGAGCCCCACAAGCAG-1	0.517812	0.0247587	0.495731	-0.0220813
AGAGCCCGTTACACTG-1	-1.14084	0.794983	-2.03862	-0.897783
AGAGCCCTCACTCGAA-1	-0.803875	-0.0400991	-0.322991	0.480884
AGAGCCCTCCACGTAA-1	-0.207351	-0.647712	0.0869247	0.294276
AGAGCCCTCTTAGCAG-1	0.435925	0.352056	1.34108	0.90515
AGATAGAAGCTGAGCA-1	1.28062	-0.29109	0.522502	-0.758117
AGATAGAAGCTGGAGT-1	-0.760528	0.186713	-0.315179	0.445348
AGATAGAAGGAAGTAG-1	-1.60853	-1.1946	-2.22546	-0.616935
AGATAGACAATCACGT-1	1.32181	1.01711	1.17655	-0.145263
AGATAGACACATATGC-1	-3.17575	-0.192482	-3.09261	0.083138
AGATAGACACCCTTAC-1	-1.57235	-0.6182	-1.3693	0.20305
AGATAGACATCCTGTC-1	-0.32234	0.495999	0.0635683	0.385908
AGATAGACATGTAACC-1	-3.59348	-0.254573	-2.78435	0.809124
AGATAGATCCTACGGG-1	2.17917	0.256269	1.6722	-0.506967
AGATAGATCTGCTTAT-1	-3.60921	0.218206	-3.34618	0.263034
AGATAGATCTTCACAT-1	0.512201	0.647564	1.25758	0.745377
AGATCCAAGAAAGTCT-1	-0.0456503	-0.258424	-1.0639	-1.01825
AGATCCACAATCCTAG-1	-0.34179	-0.242662	0.0597545	0.401545
AGATCCACAGCGGTTC-1	0.658548	0.464158	0.624876	-0.033672
AGATCCACATGCCGCA-1	-0.65979	-1.40827	-0.23301	0.42678
AGATCCAGTCACCCTT-1	1.07494	-0.145955	1.64132	0.566372
AGATCCAGTGCAAGAC-1	-1.2105	-0.48998	-2.52741	-1.31691
AGATCCAGTGTCCGGT-1	-2.38414	-0.628785	-4.00143	-1.61728
AGATCCAGTTGCCGCA-1	0.770328	-0.817571	0.157847	-0.612481
AGATCCATCACTGTTT-1	-1.23841	-0.325235	-2.32874	-1.09033
AGATCGTCACGGTGAA-1	-0.34179	-0.169531	-0.0428622	0.298928
AGATCGTCATAGCTGT-1	-0.335066	0.188085	0.356081	0.691147
AGATCGTCATTCACCC-1	-0.131834	-0.0198309	0.360004	0.491838
AGATCGTTCAAACCTG-1	-3.12692	-0.0396532	-4.13318	-1.00626
AGATCGTTCGCGTTTC-1	-0.337527	-0.145955	-0.958215	-0.620689
AGATGAAAGACGTCCC-1	-3.77753	0.416434	-3.23154	0.545989
AGATGAAAGAGCGACT-1	0.0657831	0.827141	-0.64436	-0.710143
AGATGAAAGTACCGGA-1	1.64258	-0.0385418	2.25412	0.611544
AGATGAACAAGCTGTT-1	-3.25812	0.365185	-2.79198	0.466137
AGATGAACAGAACTCT-1	-1.12554	-0.0842566	-0.347823	0.77772
AGATGAACAGACGATG-1	-0.579401	-0.430439	-0.687908	-0.108507
AGATGAATCATTTGCT-1	-3.09343	0.275389	-2.65217	0.441261
AGATGAATCTAGACCA-1	0.387958	0.364295	0.620477	0.232519
AGATGCTAGTACTGTC-1	-2.11756	-0.491842	-3.15595	-1.03839
AGATGCTAGTTTGTCG-1	-3.37158	0.135417	-2.42378	0.9478
AGATGCTCAAACGGCA-1	-1.48465	-0.0213768	-1.58209	-0.0974416
AGATGCTCAGGTATGG-1	-0.138711	0.00909677	-0.651144	-0.512433
AGATGCTCATGGGCAA-1	-0.837405	0.134013	-0.0192279	0.818177
AGATGCTGTAGATTAG-1	-0.272915	-0.145955	-1.0856	-0.812689
AGATGCTTCAAAGACA-1	-2.20658	0.0497658	-2.40582	-0.199243
AGCATCAAGACATGCG-1	-0.0637373	-0.593949	-0.0197846	0.0439527
AGCATCAAGATTGAGT-1	-0.0590405	-0.804933	-1.02224	-0.963202
AGCATCAAGCCTGTGC-1	-3.62513	-0.268148	-3.3621	0.263034
AGCATCAAGCGGGTTA-1	-1.52256	-0.400449	-1.66345	-0.14089
AGCATCAGTCGCTGCA-1	-2.17051	-0.754843	-4.03162	-1.86112
AGCATCATCCCGAATA-1	-0.493947	-0.450187	-0.909629	-0.415681
AGCCAATAGGAAAGTG-1	0.504823	-0.902918	-0.644409	-1.14923
AGCCAATAGGATAATC-1	1.33119	-0.0481959	-0.118139	-1.44933
AGCCAATAGGTTGAGC-1	-2.50654	-0.196248	-1.76021	0.746327
AGCCAATCAGGTTACT-1	0.558621	-0.316766	1.09013	0.531513
AGCCAATGTGGTACAG-1	0.617747	0.820958	0.404651	-0.213096
AGCCAATTCGAAGTGG-1	-1.85311	0.857606	-2.62202	-0.768909
AGCCACGAGACCAGAC-1	-1.68797	0.246199	-1.87564	-0.187666
AGCCACGAGCAGATAT-1	-2.03511	0.502986	-1.88175	0.153354
AGCCACGAGGCTAGCA-1	-1.30496	-0.614351	-1.25953	0.0454307
AGCCACGCAAATGCTC-1	0.538779	0.668652	-1.62258	-2.16136
AGCCACGCACTGTCGG-1	-0.0986028	-0.247756	0.164431	0.263034
AGCCACGTCAGCCTTC-1	-0.324081	0.79732	-0.204195	0.119887
AGCCAGCAGCAAGTCG-1	-3.38596	-0.631594	-3.3044	0.0815519
AGCCAGCAGGGAGGCA-1	-0.518318	-0.634243	-0.11664	0.401678
AGCCAGCAGTCACTCA-1	-2.85477	-0.715004	-4.076	-1.22123
AGCCAGCCAGCTATAC-1	-3.56121	-0.161298	-3.09261	0.468601
AGCCAGCGTGTGGACA-1	0.790277	0.0475777	-0.154884	-0.945161
AGCGATTAGGAATGTT-1	0.0889647	0.317897	-0.175156	-0.26412
AGCGATTAGGGAGGTG-1	-1.35068	0.60274	-2.34011	-0.989435
AGCGATTCACGTTGGC-1	-3.33463	0.253104	-3.0716	0.263034
AGCGATTCACTGTGTA-1	-3.73375	0.0335862	-4.11538	-0.381635
AGCGATTGTAGCCCTG-1	1.57149	-0.339592	2.63597	1.06448
AGCGATTGTATCAGCT-1	-2.65985	-0.082914	-3.00983	-0.34998
AGCGATTGTCCGGACT-1	-1.14837	0.186713	-0.0428622	1.10551
AGCGATTGTTGTATGC-1	-2.1782	0.266099	-2.02514	0.153061
AGCGATTTCGAGCCTG-1	1.9952	0.828303	1.5317	-0.463505
AGCGATTTCTCGTGAA-1	-0.278395	1.08944	-0.728307	-0.449912
AGCGCCACAACCTAAC-1	-2.21441	-0.0667181	-3.72211	-1.5077
AGCGCCACAAGACAAT-1	0.666375	0.112357	1.13294	0.466567
AGCGCCACACTAGGCC-1	-0.995942	-0.211379	-0.107917	0.888025
AGCGCCACACTGCACG-1	-1.38414	0.19257	-2.75261	-1.36847
AGCGCCAGTAGCCAGA-1	-1.09902	-0.383671	-2.32874	-1.22972
AGCGCCATCTCAACGA-1	-1.51176	0.19257	-2.41656	-0.904808
AGCGCCATCTCCTGAC-1	-0.837405	0.626693	-1.94665	-1.10924
AGCGCTGAGCAAGGAA-1	-3.58158	-0.626355	-3.52634	0.0552427
AGCGCTGCAATCGTCA-1	-0.787529	-1.43372	-0.0402193	0.747309
AGCGCTGCACCTCAGG-1	0.524917	0.72715	2.16358	1.63866
AGCGCTGCAGTAACAA-1	-1.5075	-0.579086	-2.11261	-0.605107
AGCGTATCAAATCGTC-1	-2.36769	-0.815302	-4.076	-1.70832
AGCGTATCAATGGCAG-1	-0.0185159	-0.969576	-0.0202916	-0.00177572
AGCGTATCACCAGCTG-1	-0.618735	0.324168	-0.49911	0.119626
AGCGTATCACCTCAGG-1	-1.35539	0.881911	-2.8046	-1.44921
AGCGTATCAGTAACAA-1	-3.12692	-0.0396532	-4.13318	-1.00626
AGCGTATTCGATTTCT-1	-2.09299	0.097513	-2.68947	-0.59648
AGCGTATTCTACTGCC-1	-1.08152	-1.38268	-2.07838	-0.996862
AGCGTCGTCAGGTAAA-1	-2.52795	-0.549356	-3.21693	-0.688986
AGCGTCGTCGCCTATC-1	-0.0444981	0.872577	-0.64436	-0.599862
AGCTACAAGATACCAA-1	-0.0106545	-0.332489	0.282936	0.293591
AGCTACACAAATCCCA-1	-1.55594	-0.453457	-1.77692	-0.220984
AGCTACACAGGTCCGT-1	0.263881	0.593847	-0.1742	-0.438081
AGCTCAAAGGTAGACC-1	-1.24969	-0.10925	-1.50243	-0.25274
AGCTCAAAGTTGTCAC-1	-2.1618	-0.734511	-2.25034	-0.0885461
AGCTCAACAGACCATT-1	-1.4934	0.474277	0.0181775	1.51157
AGCTCAAGTCTCGGGT-1	-0.113155	0.470614	0.368004	0.481159
AGCTTCCAGGTGGGTT-1	-0.963348	0.531608	-0.281025	0.682323
AGCTTCCAGTCATTGC-1	-3.27286	0.0211842	-3.73981	-0.466947
AGCTTCCTCCGGGACT-1	0.725918	0.19502	-0.30818	-1.0341
AGCTTCCTCCGTAGGC-1	0.73684	0.296479	0.750969	0.0141297
AGCTTCCTCTGGGTCG-1	-3.06294	-0.269449	-3.58675	-0.523809
AGGAAATAGAATTCAG-1	2.75946	0.118227	1.88349	-0.875967
AGGAAATCAACCCTAA-1	2.10671	-0.56331	2.26268	0.155967
AGGAAATCAAGTACCT-1	0.216008	0.0443993	-0.47549	-0.691498
AGGAAATCATGAATCC-1	0.233983	0.147527	0.527545	0.293562
AGGAAATGTACAATAG-1	-1.64858	-0.407238	-2.29359	-0.645006
AGGAAATGTCAGGTGA-1	0.623902	0.133591	0.359364	-0.264538
AGGAAATTCAGTGGGA-1	0.33643	-1.38507	-0.326566	-0.662997
AGGAATAAGCTCATAC-1	-1.18645	-0.352164	-1.594	-0.407549
AGGAATACAGAACTAA-1	-0.043061	0.236298	0.149134	0.192195
AGGAATAGTGCCTGAC-1	-4.24879	0.218206	-2.90458	1.34421
AGGAATATCGACGCGT-1	-2.19764	-0.0658423	-3.18005	-0.982405
AGGAATATCTCTGACC-1	-1.06063	-1.02642	-2.53994	-1.47931
AGGACGAAGCGACCCT-1	-5.29232	0.465924	-3.51449	1.77783
AGGACGAAGGGCTGAT-1	0.00331684	0.161508	-0.0577561	-0.0610729
AGGACGAAGTGTAGTA-1	-0.987034	-0.0267462	-0.724	0.263034
AGGACGATCGGAACTT-1	1.94067	0.705131	1.72479	-0.215887
AGGACTTAGACCTTTG-1	-2.69921	0.370763	-2.97538	-0.276172
AGGACTTAGTATTAGG-1	-3.17575	-0.145955	-3.82575	-0.650001
AGGACTTAGTGGTCAG-1	-3.60921	0.163544	-2.56695	1.04226
AGGACTTCACCGGAAA-1	-0.658472	-0.497503	-1.30557	-0.647102
AGGACTTCATTGCCTC-1	-2.68682	0.121144	-2.90458	-0.217766
AGGACTTGTCAGATTC-1	-0.914178	0.630727	-2.26946	-1.35528
AGGACTTGTCTGTCCT-1	-1.32796	0.625173	-2.15969	-0.831727
AGGACTTTCACTCACC-1	-1.98926	-0.0481903	-2.94043	-0.951173
AGGACTTTCGACCAAT-1	-0.826412	-0.298753	-1.88896	-1.06254
AGGACTTTCTGACGCG-1	-0.601509	0.479177	-2.13623	-1.53472
AGGACTTTCTGCTAGA-1	2.46965	0.731622	2.56256	0.0929195
AGGAGGTCACACCTGG-1	-2.12541	-0.844295	-4.06133	-1.93592
AGGAGGTCAGTGTACT-1	1.26132	-0.612585	1.07051	-0.190811
AGGAGGTGTGTCCGTG-1	-0.543458	-0.695216	-0.316367	0.22709
AGGAGGTTCAAATGAG-1	-0.488302	0.288852	-0.550266	-0.0619632
AGGAGGTTCCTCGCAT-1	0.997515	1.76602	1.64858	0.651061
AGGAGGTTCTCTTGCG-1	0.908792	-0.145955	-1.09816	-2.00695
AGGATAAGTAGAGTTA-1	-1.42228	-1.07145	-2.49371	-1.07143
AGGATAAGTCGCGTCA-1	-1.81646	0.563763	-2.4077	-0.591239
AGGATAAGTGGGTCAA-1	0.0657831	0.575646	0.140034	0.0742513
AGGATAATCAACCTTT-1	1.26309	0.270851	-0.255232	-1.51832
AGGATAATCATGTCAG-1	2.35273	0.488755	2.3697	0.0169704
AGGATAATCTACCAGA-1	-1.18123	-1.50762	-1.49341	-0.312178
AGGATAATCTGTCAGA-1	-0.268398	0.00157547	0.33386	0.602258
AGGATCTAGCTCAGAG-1	0.0884962	-0.592135	-0.786023	-0.874519
AGGATCTCAAATTAGG-1	-2.75678	-0.787382	-3.79782	-1.04103
AGGATCTCACGACTAT-1	-2.77527	0.270872	-3.57363	-0.798367
AGGATCTCATGGAATA-1	0.0469225	0.692535	-0.879077	-0.926
AGGATCTGTCATAACC-1	0.356102	-0.145955	1.03587	0.679769
AGGATCTGTGGCTAGA-1	-2.91275	0.565049	-2.47248	0.440274
AGGATCTGTTATCCAG-1	-1.52424	-1.23647	-2.43914	-0.914905
AGGATCTGTTGCCAAT-1	-2.5849	-0.604692	-4.38193	-1.79702
AGGATCTGTTTCTTAC-1	1.06596	1.37047	1.56093	0.494965
AGGATCTTCAAATGAG-1	-0.24941	-0.0795461	-0.593217	-0.343808
AGGATCTTCTTAATCC-1	-0.424773	-0.0795461	-0.361407	0.0633659
AGGCATTAGTGCACAG-1	-4.05491	-0.0700379	-3.06	0.994906
AGGCATTCAGTAACCT-1	1.96216	0.441341	0.738836	-1.22332
AGGCATTCATGGAAGC-1	-0.235977	0.872274	-0.60658	-0.370602
AGGCATTGTCCGACGT-1	-1.48178	-0.37781	-2.03041	-0.54863
AGGCATTTCTGTGCAA-1	-4.7206	0.283744	-3.98576	0.734843
AGGCCACAGCAAGTCG-1	1.62928	-0.0606643	1.24362	-0.385663
AGGCCACCACTAGGTT-1	-1.36134	-1.26754	-2.30783	-0.946487
AGGCCACCATCGAACT-1	-0.188397	0.714269	-1.09816	-0.909761
AGGCTGCAGTGAGGTC-1	-0.361765	-0.507879	-1.56307	-1.2013
AGGCTGCGTCATCCCT-1	1.19581	-0.358578	0.419228	-0.776578
AGGGAGTAGGTGGGTT-1	-2.52979	-0.72136	-4.42807	-1.89828
AGGGAGTAGTGATAAC-1	-0.868706	-0.0842566	-0.559369	0.309337
AGGGAGTCAATCTAGC-1	-0.365054	-0.216701	-0.0661212	0.298933
AGGGAGTCAGTAGAGC-1	-0.447336	-0.494071	-1.0419	-0.594563
AGGGAGTGTTTGGAGG-1	-1.21512	-0.0919217	-1.87032	-0.655201
AGGGAGTTCATGAAAG-1	0.0851892	-0.894944	-0.228383	-0.313572
AGGGAGTTCTAGGCAT-1	-1.71044	-0.179676	-2.61984	-0.909401
AGGGCCTCAGAGGTAC-1	0.8561	0.441359	1.03943	0.183329
AGGGCCTGTTAATCGC-1	-1.30488	0.79605	-2.2205	-0.915612
AGGGCCTTCTAAGCCA-1	-2.47223	-0.017021	-2.45909	0.0131332
AGGGCTCAGAATCCCT-1	-0.512355	0.153457	-0.334966	0.177389
AGGGCTCAGGGACAGG-1	0.952336	0.206066	0.880781	-0.0715549
AGGGCTCAGTCCCGGT-1	-1.74868	0.489523	-2.12982	-0.381147
AGGGCTCCACAACCGC-1	-1.16279	-0.932945	-2.40453	-1.24174
AGGGCTCCACGGTGTC-1	-2.30595	0.474972	-2.04292	0.263034
AGGGCTCCATTAAAGG-1	0.226954	0.526526	0.683561	0.456607
AGGGCTCCATTCATCT-1	-0.954105	0.162593	0.227565	1.18167
AGGGCTCGTGTATTGC-1	-1.41473	-0.819371	-2.07926	-0.66453
AGGGCTCTCCGTCACT-1	-0.97192	-1.45341	-0.320194	0.651726
AGGGTCCCAAGCGAAC-1	-3.35754	-0.497072	-4.38193	-1.02439
AGGGTCCCAATAGTGA-1	-1.62806	-0.250829	-1.99625	-0.368196
AGGGTCCCACCAGACC-1	-2.57296	-0.0994347	-4.13318	-1.56022
AGGGTCCCAGGGAGAG-1	-2.07056	-0.707345	-4.00143	-1.93087
AGGGTCCGTAGTCTTG-1	0.0244616	-0.201729	0.637255	0.612794
AGGGTCCTCAAGCGTT-1	-2.47844	-0.16163	-3.79187	-1.31343
AGGGTCCTCCATATGG-1	1.19816	-0.783743	0.589303	-0.608855
AGGGTGAGTCATAACC-1	0.0402759	-0.310308	0.421812	0.381536
AGGGTGATCGGTGAAG-1	-0.86117	-1.40968	-1.08997	-0.228797
AGGGTTTAGGGCAACT-1	-3.21071	-0.5997	-3.49763	-0.286918
AGGGTTTAGGTTAGTA-1	0.804656	-0.0829174	0.650992	-0.153663
AGGGTTTAGTACAACA-1	-3.69534	0.529899	-2.91478	0.780561
AGGGTTTCATCGATCA-1	-2.23099	-0.129934	-3.21467	-0.983677
AGGGTTTGTGCCGTAC-1	-0.3786	-0.193498	0.0263534	0.404954
AGGGTTTGTGTCATTG-1	0.54063	-0.476399	0.226996	-0.313634
AGGGTTTGTTCGAACT-1	-1.14837	0.644312	-1.84182	-0.693449
AGGGTTTTCGAGTGAG-1	-2.27968	-0.293565	-2.57676	-0.297078
AGGGTTTTCGATAACC-1	-0.0166262	0.192563	-0.424362	-0.407736
AGGTAGGAGCGCATCC-1	-2.01366	-0.777907	-2.25034	-0.236683
AGGTAGGAGGTAAGAG-1	-1.43089	-0.491182	-1.16786	0.263034
AGGTAGGCAAATGCGG-1	-3.28424	-0.427602	-3.02121	0.263034
AGGTAGGCAACTCCAA-1	-0.575424	-1.62201	-1.05812	-0.482693
AGGTAGGCAAGTGGCA-1	-0.106412	0.0191991	-0.0951369	0.0112751
AGGTAGGGTCATCACA-1	0.360815	-0.47535	-0.996816	-1.35763
AGGTAGGGTCGTTTCC-1	-0.763873	0.754246	-2.01322	-1.24935
AGGTAGGTCCGCTTAC-1	1.03419	-0.410399	1.67671	0.642519
AGGTAGGTCGGACCAC-1	-2.88554	-1.15316	-3.68918	-0.803644
AGGTCATAGACTCAAA-1	-0.769876	1.04022	-2.00745	-1.23757
AGGTCATAGGGACTGT-1	1.26037	-0.791461	1.27479	0.0144283
AGGTCATCACGACAGA-1	0.141617	1.34401	-0.775129	-0.916746
AGGTCATGTCGTACTA-1	2.49049	0.238991	1.5609	-0.929592
AGGTCATTCAAATGAG-1	-2.41429	0.610309	-3.34593	-0.931644
AGGTCTAAGACTGAGC-1	1.07494	0.152336	1.47585	0.40091
AGGTCTAAGGTTCCAT-1	0.149271	0.95735	0.250919	0.101648
AGGTCTACAAGTGGCA-1	-0.981606	-1.86627	-1.21097	-0.229362
AGGTCTACAGCGTAGA-1	-1.30495	-0.0591238	-2.51223	-1.20729
AGGTCTACAGGCACTC-1	-0.712773	-0.396332	-2.25754	-1.54477
AGGTCTACAGGGATAC-1	2.21194	-0.145955	3.20361	0.99167
AGGTCTACATGTGTCA-1	-0.122999	0.224881	0.831682	0.954681
AGGTCTAGTCACTCGG-1	-2.69281	-0.130281	-3.24858	-0.555769
AGGTGTTAGCAGTACG-1	-1.54005	0.038613	-2.84927	-1.30922
AGGTGTTCAACGGCTC-1	-0.307894	0.257134	0.351999	0.659893
AGGTGTTCACCATAAC-1	-2.82999	0.0921693	-2.42378	0.406205
AGGTGTTGTATGGTTC-1	1.63046	0.167349	1.74777	0.117309
AGGTGTTGTTACACAC-1	-1.38967	-0.356019	-2.65413	-1.26446
AGGTGTTTCACCTGGG-1	-1.85426	-0.896642	-4.04654	-2.19227
AGGTGTTTCGGCTGGT-1	-2.63963	0.454371	-2.71225	-0.0726226
AGGTGTTTCTGAGCAT-1	-2.01014	0.750419	-1.99453	0.0156037
AGGTTACAGCATGATA-1	-2.60907	0.0413267	-3.40068	-0.791606
AGGTTACCAAACGTGG-1	0.544894	-0.118856	-0.0869977	-0.631892
AGGTTACCAAATGAGT-1	0.422764	-0.347313	0.260366	-0.162398
AGGTTACCACCATTCC-1	-1.28354	0.0342036	-0.366461	0.917077
AGGTTACCATGGGTCC-1	-1.37305	0.0198761	-0.0645133	1.30854
AGGTTACGTTATGTCG-1	-0.203279	-0.429265	0.155554	0.358834
AGGTTACTCACCTCAC-1	-1.17383	-0.902944	-2.06385	-0.890014
AGGTTACTCCCTTCCC-1	-3.22477	-0.788864	-2.34958	0.875189
AGGTTACTCTTTGCGC-1	0.842059	0.713836	0.872928	0.030869
AGGTTGTAGACAGTCG-1	0.872605	-0.145955	-0.935337	-1.80794
AGGTTGTAGAGAGCCT-1	2.31521	0.462141	1.76572	-0.549494
AGGTTGTAGATTAGAC-1	-2.70217	-0.63695	-4.03162	-1.32945
AGGTTGTAGGTCGTGA-1	-2.3269	-0.713293	-2.15409	0.172808
AGGTTGTCACCACATA-1	-0.518285	0.508702	0.586728	1.10501
AGGTTGTGTGCGCTCA-1	-0.987586	-1.10966	-2.41975	-1.43216
AGGTTGTTCAAGCCAT-1	-0.863135	0.644037	0.275808	1.13894
AGTAACCAGATCCAAA-1	-1.353	-0.579086	-2.44599	-1.09299
AGTAACCAGCTTCGTA-1	0.980582	0.767131	1.32328	0.342702
AGTAACCAGTCTAGCT-1	-0.20898	-0.145955	0.252379	0.461359
AGTAACCCAGAGCCCT-1	-2.63985	-0.815302	-3.33257	-0.692723
AGTAACCCATCACGGC-1	0.107008	-0.236613	-1.33619	-1.4432
AGTAACCGTAGGAAAG-1	-2.51316	0.664458	-2.78629	-0.273131
AGTAACCTCTAGTGTG-1	-0.712736	0.3557	-0.175947	0.536789
AGTACCAAGGGAGGCA-1	-2.91521	0.288859	-3.03379	-0.118583
AGTACCAAGTGTCATC-1	-3.25398	-0.433835	-2.43482	0.819156
AGTACCACAGGCGATA-1	-1.8452	-0.969238	-2.09276	-0.247552
AGTACCACATGACTTG-1	-0.14553	-0.238053	-0.566389	-0.420859
AGTACCAGTGTCCTAA-1	-0.967913	-0.277029	-1.90737	-0.939459
AGTACCATCGGTCATA-1	1.38558	0.177377	1.56095	0.175365
AGTACTGAGACTAGAT-1	0.503946	0.318331	0.55744	0.0534935
AGTACTGAGCAACCAG-1	-3.62757	0.132406	-2.58478	1.04279
AGTACTGAGCACTCAT-1	-2.68682	0.10673	-2.72591	-0.0390973
AGTACTGCATAGGTTC-1	-0.607921	0.181718	-1.44234	-0.834423
AGTACTGGTACAGAGC-1	1.33984	-0.279902	1.58207	0.242226
AGTACTGTCCACGGGT-1	-0.319402	0.537902	-1.41422	-1.09482
AGTACTGTCCGCACTT-1	0.035215	0.203493	-0.184278	-0.219493
AGTAGCTAGTGCCGAA-1	1.53291	0.227612	0.995373	-0.537538
AGTAGCTAGTTTGTCG-1	-2.68278	-0.419248	-2.81531	-0.132531
AGTAGCTCAACCACAT-1	-4.51632	-0.175546	-4.25329	0.263034
AGTAGCTCACTACGGC-1	-2.75675	-0.563387	-3.05092	-0.294175
AGTAGCTCAGCTCATA-1	-2.18069	-0.0649469	-2.77906	-0.598368
AGTAGCTGTATCGTAC-1	0.505587	-0.20396	0.37592	-0.129667
AGTAGCTTCGTACACA-1	0.258605	0.476241	1.10902	0.850411
AGTAGTCAGACTTAAG-1	0.720013	-0.043593	1.20243	0.482414
AGTAGTCAGCAAATGT-1	-0.904609	0.173429	-2.69168	-1.78707
AGTAGTCTCACCCATC-1	-0.137757	-0.520025	-0.244297	-0.10654
AGTAGTCTCGATACTG-1	-0.0292952	0.613008	0.620477	0.649772
AGTAGTCTCGCAAGAG-1	0.593409	0.69848	-1.59217	-2.18557
AGTAGTCTCTGCCTGT-1	-3.63698	-0.734515	-3.826	-0.189019
AGTCAACAGAGAGCGG-1	-2.03996	-0.162338	-2.81353	-0.773576
AGTCAACCACAGCTGC-1	-0.370237	0.307331	0.776616	1.14685
AGTCAACCAGTCTTCC-1	-0.413685	0.624002	-1.38864	-0.974955
AGTCAACGTCACGACC-1	-0.455164	0.129903	-0.497494	-0.0423296
AGTCAACGTGGTGATG-1	-1.47467	0.651479	-2.15969	-0.685023
AGTCAACTCTCATGGA-1	-3.25398	-0.34794	-3.17141	0.0825747
AGTCACACAACTTGGT-1	-0.0554604	0.525061	-1.36262	-1.30716
AGTCACACACCCATAA-1	0.575762	-0.014095	1.18999	0.61423
AGTCACATCAGCCTCT-1	-0.524588	0.301738	-0.218116	0.306472
AGTCACATCGCCGTGA-1	-1.71044	-0.285843	-1.91766	-0.207223
AGTCATGAGTGAGTGC-1	1.1146	0.32166	0.0691797	-1.04542
AGTCATGCACTCCACT-1	2.13814	-0.0385418	1.69368	-0.444462
AGTCATGCAGAAATTG-1	2.37294	-0.0867832	1.73122	-0.641722
AGTCATGCATGGCTGC-1	-0.819681	-1.19799	-2.67107	-1.85139
AGTCATGGTCAACCTA-1	-1.34348	-0.305047	-0.674524	0.66896
AGTCATGTCAGTCACA-1	-1.36478	-0.962345	-2.22078	-0.855997
AGTCATGTCTTAGCTT-1	-0.305354	0.0614475	-1.08764	-0.78229
AGTCTCCAGAGGCTGT-1	-1.17332	-0.448483	-1.62913	-0.455804
AGTCTCCAGCCTCACG-1	1.78433	-0.00781438	1.48675	-0.297576
AGTCTCCCAGCTTTGA-1	0.702769	0.0134803	0.940173	0.237404
AGTCTCCGTGTTTCTT-1	-2.7566	0.275389	-3.03379	-0.277193
AGTCTCCTCAGTGTTG-1	-1.61591	-0.394208	-1.95137	-0.335464
AGTCTCCTCTTGATTC-1	-1.2308	-0.284174	-0.81371	0.417095
AGTGACTAGTCTCTGA-1	-3.64074	-0.298755	-3.37771	0.263034
AGTGACTCACCCTAGG-1	1.98949	0.719652	2.25252	0.263034
AGTGACTCACTGTCCT-1	-3.77753	0.416434	-3.23154	0.545989
AGTGACTTCTACGGTA-1	-0.478442	0.00676158	-0.338475	0.139967
AGTGATCCACAGCCAC-1	-3.62513	-0.268148	-3.3621	0.263034
AGTGATCTCTAGTCAG-1	-3.32303	-0.0700379	-3.79187	-0.468838
AGTGCCGAGCTTACGT-1	-2.75675	-0.473173	-4.33468	-1.57793
AGTGCCGAGTGAACAT-1	-0.476137	-0.3035	-0.40749	0.0686471
AGTGCCGGTAGAATGT-1	-1.04713	-0.312412	-2.04598	-0.99885
AGTGCCGGTCTATGAC-1	0.669479	0.150812	0.713441	0.0439617
AGTGCCGTCTAGCAAC-1	-0.346985	0.238172	0.0323804	0.379365
AGTGTTGAGGACCCAA-1	0.123595	0.341496	0.874333	0.750739
AGTGTTGAGTCACGAG-1	-2.44607	-0.601115	-3.23184	-0.785763
AGTGTTGCAGGTTCAT-1	2.19758	1.30588	1.42305	-0.774534
AGTGTTGGTGGGCTTC-1	-3.48173	-0.818351	-3.85375	-0.37202
AGTGTTGGTTAAAGTG-1	3.00046	1.08023	3.40445	0.403991
AGTGTTGTCAATGTCG-1	2.4093	1.06945	2.1968	-0.212493
AGTGTTGTCCATCTGC-1	0.401826	0.615924	1.10716	0.705331
AGTTAGCAGGGCGAAG-1	1.24659	-0.620767	0.686366	-0.560222
AGTTAGCCAACGGCCT-1	-0.401869	-0.216701	-0.0310941	0.370775
AGTTAGCCAGCGCTTG-1	0.440939	0.323788	0.323537	-0.117402
AGTTAGCCATCAGCGC-1	-1.71361	-1.1946	-2.05006	-0.336445
AGTTAGCGTTACCTTT-1	0.465116	1.18021	-0.524393	-0.98951
AGTTAGCGTTCCACGG-1	-0.777481	0.726005	0.735136	1.51262
AGTTAGCTCACGATAC-1	-1.35005	-0.947719	-2.10963	-0.759577
AGTTAGCTCCGCACGA-1	-0.512976	-0.211379	-0.538081	-0.0251052
AGTTAGCTCCGTAGGC-1	-2.88287	-0.00326409	-2.47645	0.406418
AGTTCCCAGGACCCAA-1	-1.68422	-0.926642	-1.96433	-0.280108
AGTTCCCAGTACAGAT-1	-0.582804	-0.266871	-1.44469	-0.861884
AGTTCCCCAAGTGACG-1	0.0657831	0.842446	-0.715566	-0.781349
AGTTCCCCACGCTGCA-1	-1.79272	-0.461809	-2.00059	-0.207869
AGTTCCCCAGCCCAGT-1	-1.474	-1.08276	-1.80821	-0.334207
AGTTCCCCAGCTATAC-1	-0.747892	-1.54996	-0.285939	0.461953
AGTTCCCTCACACGAT-1	-0.738524	0.792733	-1.98739	-1.24887
AGTTCCCTCCATCAGA-1	-0.132525	-0.0630978	0.816916	0.949442
AGTTCCCTCGATCCCT-1	1.31429	-0.477926	0.266358	-1.04793
AGTTCCCTCGGTAGAG-1	1.54084	-0.218467	-0.0488963	-1.58974
AGTTCCCTCGGTAGGA-1	-4.21001	0.279675	-2.86792	1.34209
AGTTCCCTCTATTGTC-1	-0.944056	-0.331355	-0.72737	0.216686
AGTTCCCTCTTAGCCC-1	-0.772257	-0.126752	-1.60853	-0.83627
AGTTCGAAGTTTGCTG-1	-2.32679	0.256879	-2.45554	-0.128748
AGTTCGACAACCAGAG-1	-0.294125	-0.246	0.233729	0.527854
AGTTCGACACGCGCTA-1	-1.58593	-1.36906	-2.0776	-0.49167
AGTTCGACAGCTATAC-1	1.50648	1.08754	1.02331	-0.483168
AGTTCGAGTAGGTCAG-1	-0.907473	-0.339623	-1.53973	-0.632256
AGTTCGATCAAATAGG-1	0.410429	0.224881	0.36378	-0.0466486
AGTTCGATCCACTTCG-1	-3.31584	0.297441	-3.28984	0.0259947
ATACCGAAGGGCAACT-1	0.711204	0.569508	1.32114	0.609933
ATACCGACAAGGTCAG-1	-2.79772	0.415071	-2.10448	0.693237
ATACCGACAGAGACTG-1	-2.42572	-0.708087	-4.41281	-1.98709
ATACCGAGTTAAACCC-1	-0.99336	-0.164193	-2.22067	-1.22731
ATACCGATCGGTCACG-1	-1.02942	-0.375452	-1.57613	-0.546702
ATACCTTAGTAGACCG-1	-0.692939	-0.695216	-0.177673	0.515266
ATACCTTAGTATAGAC-1	1.4111	-0.768663	0.452572	-0.95853
ATACCTTCAAGATTGA-1	-0.503028	-0.654851	-0.204933	0.298095
ATACCTTCATGACGAG-1	-2.75666	0.0537473	-4.06094	-1.30428
ATACCTTGTACTGTTG-1	-1.64311	0.589603	-3.30102	-1.65791
ATACCTTGTGGCTGCT-1	-0.219586	-0.0959603	0.308176	0.527762
ATACCTTTCTCGACCT-1	-1.638	0.677315	-2.15969	-0.521694
ATACTTCAGCTCTTCC-1	-0.578213	0.47218	-1.72345	-1.14524
ATACTTCCATCTCCCA-1	-2.52341	-0.0362031	-3.43606	-0.912646
ATACTTCTCCAGTACA-1	-1.09557	0.520809	-2.04097	-0.945397
ATAGACCAGAAGAGCA-1	0.832651	0.488819	0.695586	-0.137065
ATAGACCAGCAGGGAG-1	-1.02741	0.0556697	-0.471631	0.555783
ATAGACCAGCTAGTTC-1	2.06113	0.0863975	2.28663	0.225506
ATAGACCAGGAGAGTA-1	-2.30902	0.0649378	-2.40582	-0.096809
ATAGACCAGGTTGCCC-1	-1.17177	0.634622	-2.13623	-0.964454
ATAGACCAGTAGTCAA-1	-0.759014	0.0447493	-0.278196	0.480818
ATAGACCCAATCTGCA-1	-3.92813	-0.34164	-3.95518	-0.0270568
ATAGACCCACTACGGC-1	-0.985828	-0.923625	-0.485723	0.500106
ATAGACCCATCGATCA-1	-3.9492	0.140306	-3.40068	0.548517
ATAGACCCATGGAACG-1	-1.02549	0.363114	0.148494	1.17398
ATAGAGACACACCAGC-1	-0.0121282	-0.100647	-0.786869	-0.77474
ATAGAGACAGGGAGAG-1	-4.81803	0.13446	-4.07927	0.738767
ATAGGCTAGAGATGCC-1	-0.344253	0.2952	-0.578786	-0.234533
ATAGGCTAGCATGGGT-1	-0.599211	-0.744351	-0.300229	0.298982
ATAGGCTAGCCACCGT-1	1.3554	-0.550322	1.30502	-0.0503744
ATAGGCTAGTGCAAAT-1	-2.67642	-0.161976	-2.54403	0.132384
ATAGGCTCAACACGTT-1	1.53946	0.0585032	1.29721	-0.242249
ATAGGCTCAGAGCCCT-1	-1.66186	-0.266156	-2.36315	-0.701288
ATAGGCTGTGTGTACT-1	2.31399	0.256269	1.40853	-0.905462
ATAGGCTGTTGCTGAT-1	2.27519	-0.145955	3.50191	1.22672
ATAGGCTTCGAGTGGA-1	-1.86391	-0.202091	-0.80327	1.06064
ATAGGCTTCTTTCGAT-1	-1.15524	0.492431	-1.68381	-0.528567
ATATCCTAGCCACCGT-1	-0.88444	0.476681	0.226996	1.11144
ATATCCTAGCTCGGCT-1	-1.04906	0.412722	-2.4077	-1.35864
ATATCCTCAACTCCCT-1	-1.47262	0.275753	-2.53468	-1.06207
ATATCCTCACGACGCT-1	1.77998	1.0008	1.88353	0.103546
ATATCCTCATGAAGCG-1	1.35392	0.0665115	0.736598	-0.61732
ATATCCTGTAAGCTCT-1	-3.28424	-0.46258	-2.71619	0.56805
ATATCCTGTCCCACGA-1	3.0144	0.811525	2.26258	-0.751823
ATATCCTGTTGGACCC-1	-1.39956	-1.71944	-2.03759	-0.638031
ATATCCTTCATACGGT-1	0.172474	-0.0999282	-1.01843	-1.19091
ATATCCTTCATCCTGC-1	-4.07193	-0.0708248	-3.52141	0.550515
ATATCCTTCGTCAACA-1	-0.0514719	-0.491833	-0.406226	-0.354755
ATATCCTTCTCATAGG-1	-0.687396	0.251682	0.148494	0.83589
ATCACAGAGAATCGCG-1	-0.810628	-0.532283	-0.719444	0.0911838
ATCACAGAGTATGGAT-1	-2.23099	-0.228839	-2.27707	-0.0460825
ATCACAGGTACGTTCA-1	0.0756576	0.516575	-0.0904179	-0.166075
ATCACAGGTTCCGTTC-1	-4.41385	-0.0263342	-3.50468	0.909171
ATCACAGGTTTACACG-1	0.0110958	-0.267887	-0.315179	-0.326275
ATCACAGGTTTCGGCG-1	-0.133334	0.530921	0.55744	0.690774
ATCACAGTCAAATGAG-1	-3.57186	0.198447	-2.25754	1.31433
ATCACAGTCACCATCC-1	-2.3875	0.42196	-3.17111	-0.78361
ATCACAGTCACGATAC-1	-1.4325	-1.38699	-2.14895	-0.716449
ATCACAGTCATTCTTG-1	-1.19481	0.638386	-2.69451	-1.49971
ATCACGAAGCCTCAGC-1	-1.14915	-0.742694	-1.41545	-0.2663
ATCACGACAACATCGT-1	-1.30492	0.475933	-3.04316	-1.73824
ATCACGAGTGTCATTG-1	-2.43713	0.10673	-3.10855	-0.671416
ATCACGATCGGAGCAA-1	-3.27286	-0.0225129	-3.00983	0.263034
ATCACTTAGCAACAGC-1	-0.995942	0.398174	-2.4077	-1.41176
ATCACTTAGCTACTGT-1	1.53194	-0.0329512	0.670443	-0.8615
ATCACTTAGGTATCTC-1	0.137479	0.242729	1.57939	1.44191
ATCACTTCAATGGCAG-1	-2.74223	-0.665625	-2.16863	0.573598
ATCACTTCAATGTCTG-1	0.487941	-0.172079	-0.398578	-0.886519
ATCACTTCACGGATCC-1	0.358844	0.254304	0.90688	0.548036
ATCACTTCAGTCAGAG-1	-0.440216	-0.401907	-0.287745	0.152471
ATCACTTCATGGGATG-1	-7.29922	-0.131383	-4.25329	3.04594
ATCACTTTCCACGTAA-1	-0.871982	-0.70966	-1.66345	-0.791471
ATCACTTTCTCACTCG-1	-0.868706	-0.00589383	-0.754229	0.114477
ATCACTTTCTGGAGAG-1	0.294406	1.53444	-0.53292	-0.827326
ATCAGGTCACATATCG-1	-0.896871	0.729519	-1.89721	-1.00034
ATCAGGTCACGACGCT-1	-4.39622	0.00361146	-3.48778	0.908436
ATCAGGTTCATCTGTT-1	-0.712736	0.167374	0.189252	0.901988
ATCAGGTTCCAAGAGG-1	-1.85426	-1.22159	-2.0776	-0.223337
ATCAGGTTCCGTAGTA-1	0.699472	0.947958	1.65135	0.951881
ATCAGGTTCGGTCTGG-1	-2.95074	-0.0684135	-3.23171	-0.280972
ATCATTCAGAACCCGA-1	-0.81689	0.245678	0.123236	0.940127
ATCATTCAGGTCCAGA-1	0.786252	0.606108	-1.43303	-2.21928
ATCATTCCATGCCATA-1	-0.361765	-0.460277	-1.73689	-1.37512
ATCATTCTCAATCAGC-1	-1.92211	-0.755427	-3.45365	-1.53154
ATCATTCTCGCTGTCT-1	-1.59927	0.218204	-2.97538	-1.37611
ATCCACCAGGGTACGT-1	-0.469537	-0.308553	-0.169674	0.299863
ATCCACCAGTACCGGA-1	-0.37272	0.21254	-0.031088	0.341632
ATCCACCCAAACCGGA-1	-0.555648	-0.451414	-1.68522	-1.12957
ATCCATTAGACCATGG-1	-2.99399	-0.441763	-3.66509	-0.671103
ATCCATTCAAACGAGC-1	0.703811	-0.907589	0.874864	0.171053
ATCCATTCACAGTACT-1	-0.534222	-0.188603	-0.702991	-0.168769
ATCCATTGTTGATGTC-1	3.31311	0.693504	2.45543	-0.85768
ATCCATTTCATTTACC-1	-1.09557	-0.12382	0.117504	1.21308
ATCCATTTCCTGTAAG-1	-1.28528	-0.185682	-0.616532	0.668744
ATCCATTTCGCTAGCG-1	-2.77527	0.216218	-2.67093	0.104336
ATCCATTTCTTGCAGA-1	-2.9998	-0.192985	-2.8966	0.103192
ATCCCTGGTCAACACT-1	-3.23854	0.110019	-4.53588	-1.29735
ATCCCTGGTCACAGTT-1	-0.142495	0.90034	-1.29745	-1.15495
ATCCCTGGTCCAGAAG-1	-0.712763	-0.714989	-0.230914	0.48185
ATCCCTGGTTGTGTAC-1	-3.66371	0.112712	-3.16246	0.50125
ATCCCTGTCCTTGACC-1	-3.03545	0.383865	-2.77242	0.263034
ATCCCTGTCGCTTAAG-1	-1.36867	-0.773692	-1.77781	-0.40914
ATCCGTCAGACGGTCA-1	-3.23871	-0.626355	-4.06133	-0.822618
ATCCGTCGTACGATTC-1	-2.84765	0.639935	-2.10809	0.73956
ATCCGTCTCCTTATCA-1	-2.15199	0.177404	-2.65217	-0.500181
ATCCTATAGCTACAAA-1	-0.102103	1.10276	-1.17507	-1.07296
ATCCTATAGTGATAGT-1	-0.432708	-0.0400991	-0.742416	-0.309708
ATCCTATGTTGTGCAT-1	-0.680681	0.950915	0.386629	1.06731
ATCCTATTCTCCACTG-1	-1.95934	-0.770229	-2.59959	-0.640253
ATCGATGAGAACCCGA-1	-1.76359	0.0364988	-2.68947	-0.925882
ATCGATGCACAAGCTT-1	1.08792	0.756384	0.434827	-0.653098
ATCGATGTCCTAGAGT-1	-3.20347	0.0433674	-2.32874	0.874728
ATCGCCTCACGCTGTG-1	-0.335669	-0.230039	-1.28872	-0.953052
ATCGCCTCACTACACA-1	-3.2211	0.112712	-3.68616	-0.465065
ATCGCCTCAGGTTCAT-1	-2.46621	-0.892054	-3.34648	-0.880271
ATCGCCTGTCGCTTGG-1	-0.737647	0.399903	-0.425218	0.312429
ATCGCCTTCGTGCAGC-1	0.658548	-0.180893	1.23385	0.575302
ATCGCCTTCTCAATCT-1	-1.17177	-0.0785163	0.27909	1.45086
ATCGGATAGCGATCGA-1	-0.54123	-0.101344	-0.199523	0.341707
ATCGGATAGTATAGGT-1	-3.0936	-0.314965	-3.90773	-0.814126
ATCGGATCAACCCGCA-1	0.0299512	0.872577	-0.79047	-0.820421
ATCGGATTCTCGCGTT-1	-3.71651	-0.0225129	-2.67101	1.0455
ATCGGCGAGAGTCGAC-1	0.906891	0.515594	0.895945	-0.0109467
ATCGGCGAGCAGTAAT-1	-2.69786	-0.487939	-2.55507	0.14279
ATCGGCGAGGCCTGCT-1	-0.0166262	-0.145955	0.181876	0.198502
ATCGGCGCATCTAACG-1	-4.00285	0.0211842	-3.00983	0.993015
ATCGGCGCATGAGATA-1	-3.06294	-0.335401	-2.79991	0.263034
ATCGGCGGTACTCAAC-1	-0.856251	0.103099	-0.319202	0.537049
ATCGGCGGTTCCGCTT-1	-0.62552	-1.5432	-0.172384	0.453137
ATCGGCGTCCGTGGTG-1	2.26785	0.238991	1.96893	-0.298921
ATCGGCGTCTCCTGTG-1	-2.28817	0.402788	-3.82537	-1.5372
ATCGGCGTCTGAATCG-1	-1.64767	0.400611	-2.67084	-1.02317
ATCGTAGAGATCCAAA-1	-0.901145	-0.0400991	-0.244297	0.656848
ATCGTAGAGATCCCAT-1	-0.765729	0.475437	-0.12491	0.640819
ATCGTAGAGCGCTTCG-1	-0.236681	-0.429265	0.186124	0.422805
ATCGTAGCAAAGACGC-1	-2.11448	0.270871	-2.99508	-0.880603
ATCGTAGCACATTACG-1	0.267802	-0.313476	0.298249	0.030447
ATCGTAGCATACAGGG-1	0.0969704	0.050869	0.0208201	-0.0761503
ATCGTAGTCGAGCCTG-1	-0.36869	-0.0299293	0.00479412	0.373484
ATCGTCCAGGACTGGT-1	-1.70662	0.393017	-2.04292	-0.336304
ATCGTCCCACGTATAC-1	-1.5098	0.489523	-2.60661	-1.09681
ATCGTCCCAGCTGTCG-1	1.17514	0.0726276	0.128739	-1.04641
ATCGTCCGTGACGTCC-1	0.217396	-0.759763	0.426707	0.209311
ATCGTCCTCCATTGCC-1	-3.25253	-0.658011	-4.076	-0.823475
ATCGTCCTCGACGATT-1	-4.74047	0.253735	-4.00485	0.735622
ATCGTCCTCTCCATAT-1	-1.07944	-0.618192	0.0852025	1.16464
ATCGTGAAGAAGCGAA-1	-1.68797	0.304714	-2.3766	-0.688624
ATCGTGAAGGTACATA-1	-1.22407	-0.630953	-1.46422	-0.240155
ATCGTGACACGGATCC-1	-1.91714	-0.194562	-3.75734	-1.8402
ATCGTGAGTGCCTGAC-1	0.266788	-0.833798	0.875314	0.608525
ATCGTGAGTGGCTCTG-1	-0.00266785	-0.410413	0.734106	0.736774
ATCGTGATCATTGGTG-1	-1.22667	-0.547513	-2.41338	-1.18671
ATCGTGATCTAGACCA-1	-3.41898	-0.236616	-4.25329	-0.834308
ATCTCTAAGCATACTC-1	-0.961206	-0.29294	-2.40582	-1.44462
ATCTCTAAGGATTTCC-1	-4.81803	0.120984	-3.72211	1.09592
ATCTCTAAGTGCAACG-1	-3.07835	-0.333358	-3.15595	-0.0775985
ATCTCTACAAGTGATA-1	-1.20734	-0.420467	-2.11601	-0.908662
ATCTCTACACGCTGTG-1	-0.484374	0.538191	-0.04486	0.439515
ATCTCTACAGCCTACG-1	1.21282	0.534755	0.984542	-0.228278
ATCTCTACAGTTAAAG-1	-0.983155	0.50669	-2.1828	-1.19965
ATCTCTACATTCTCCG-1	-1.02818	-0.434813	-0.15761	0.870567
ATCTCTAGTAGTGCGA-1	-1.88588	-0.55354	-2.79991	-0.914033
ATCTCTAGTGACATCT-1	1.31636	-0.478984	1.05545	-0.260906
ATCTTCAAGCAATTCC-1	-3.00862	-0.455788	-3.97073	-0.962113
ATCTTCATCGCTGATA-1	-0.565485	0.694895	0.55744	1.12292
ATCTTCATCTCTGACC-1	-1.353	-0.558189	-2.57676	-1.22376
ATGAAAGAGCGTTCCG-1	2.29957	0.464099	2.23594	-0.0636307
ATGAAAGAGGTGCGAT-1	-3.28386	0.688571	-2.4077	0.876158
ATGAAAGAGTTCTCTT-1	-3.01565	0.41577	-2.75261	0.263034
ATGAAAGCAATAGTGA-1	-0.582236	0.122036	-0.644409	-0.0621734
ATGAAAGCACATGACT-1	0.611299	0.221761	0.55744	-0.0538595
ATGAAAGCACTAGAGG-1	1.41006	0.0299334	1.75694	0.346874
ATGAAAGCATGACTAC-1	-0.760528	0.589186	-2.26946	-1.50893
ATGAAAGGTGTAAACA-1	-0.473526	0.334099	-0.0441224	0.429403
ATGAAAGTCGCACGAC-1	-2.09089	-0.0807887	-2.77906	-0.688173
ATGACCAAGGATATGT-1	-2.0294	-0.839155	-3.49763	-1.46823
ATGACCAAGTTGAAGT-1	-1.06821	-0.290066	-0.572989	0.495218
ATGACCAGTCGGTGTC-1	-0.825804	0.0556697	-0.660056	0.165748
ATGACCAGTTTACGTG-1	-0.361756	-0.464181	-0.0645133	0.297243
ATGACCATCCACTGAA-1	-1.33942	-0.363928	-1.90052	-0.561095
ATGAGGGAGCCTTTCC-1	-3.38975	0.187594	-3.64946	-0.259706
ATGAGGGAGTCTGGAG-1	-0.108418	-0.767908	0.00156329	0.109982
ATGAGGGCAGAATCGG-1	-1.45414	-0.497255	-2.72058	-1.26643
ATGAGGGGTCCGGCAT-1	-1.96504	-0.553122	-1.77781	0.187225
ATGAGGGGTTTGATCG-1	-2.77228	-0.33749	-2.78435	-0.0120733
ATGAGTCAGTTGCGCC-1	-2.68822	-0.604692	-4.01659	-1.32837
ATGAGTCCATACTGAC-1	-1.04906	-0.351864	0.11126	1.16032
ATGAGTCGTCTGTTAG-1	-2.13881	-0.836226	-4.93703	-2.79821
ATGAGTCTCGAGAAGC-1	-0.5896	0.0342036	-1.0856	-0.496003
ATGATCGAGCACCGAA-1	-4.02037	0.0194489	-3.47072	0.549655
ATGATCGAGCACTCTA-1	-2.74331	-0.836226	-2.9895	-0.246186
ATGATCGAGTACTGGG-1	-0.122995	0.350865	1.12266	1.24566
ATGATCGCAACCGCCA-1	1.56694	-0.145955	2.84496	1.27803
ATGATCGGTCGCGTCA-1	-1.63626	-0.512784	-2.46205	-0.825789
ATGATCGTCAAAGAAC-1	-3.49457	0.352083	-2.45554	1.03903
ATGATCGTCATGAGGG-1	-2.02809	-0.645584	-3.42368	-1.3956
ATGATCGTCCGGACTG-1	0.243525	-0.36122	0.0181775	-0.225348
ATGATCGTCGGCAGTC-1	-1.42711	0.256316	-2.93524	-1.50812
ATGATCGTCTTCCACG-1	-2.97923	-0.444985	-3.2019	-0.222668
ATGCATGAGCAACTTC-1	-1.09562	-1.4548	-0.601573	0.49405
ATGCATGCAATCACGT-1	-0.712771	-1.34783	-0.154314	0.558456
ATGCATGCACAACATC-1	-1.30492	-0.106233	-0.533034	0.771891
ATGCATGCAGACAATA-1	-0.85169	0.114606	-0.638111	0.213579
ATGCATGCATCCTTCG-1	0.483718	0.496404	0.623343	0.139625
ATGCATGCATGGCTAT-1	-1.82107	0.0851056	-2.67093	-0.84986
ATGCATGGTCAGACTT-1	-1.99992	0.261437	-2.59452	-0.594601
ATGCATGTCAAATAGG-1	-1.42711	-0.165417	-0.681022	0.746091
ATGCATGTCACTGTCC-1	-1.03828	-0.298752	-0.150072	0.888208
ATGCCTCAGCTGCGAA-1	0.658557	-0.870461	0.140027	-0.51853
ATGCCTCCAATCGTCA-1	-0.554542	0.0326588	-0.0551177	0.499424
ATGCCTCCAGTTAGGG-1	-2.93404	0.00676504	-4.09741	-1.16337
ATGCCTCGTACGTACT-1	-0.674922	-0.724968	-0.449732	0.225191
ATGCCTCGTAGCGTCC-1	-0.141046	0.405188	-0.24854	-0.107494
ATGCCTCGTCCCGTGA-1	-1.49117	-1.40045	-2.16269	-0.67152
ATGCCTCTCACGTAGT-1	-3.19653	-0.642427	-2.78867	0.407859
ATGCGATAGCGCCCAT-1	-0.319402	0.31995	-0.500839	-0.181438
ATGCGATAGGACGCTA-1	-2.02503	-0.419818	-2.11261	-0.0875801
ATGCGATCAATTAGGA-1	-1.50457	-1.44588	-2.1763	-0.671729
ATGCGATCAGTCGGAA-1	-0.895242	-0.103931	-0.366461	0.528781
ATGCGATGTCCCTGTT-1	-2.82999	0.163544	-3.34618	-0.516187
ATGCGATGTCTCGGAC-1	-1.63237	-1.13934	-2.02201	-0.389643
ATGGAGGAGCCGGATA-1	-1.87156	0.256316	-2.00546	-0.1339
ATGGAGGAGGTCATTC-1	-0.866336	0.215514	-0.0310912	0.835245
ATGGAGGGTGTGCTTA-1	-0.294122	0.15176	0.00666128	0.300783
ATGGAGGGTTACGGAG-1	0.645878	-0.0365036	-0.0744731	-0.720351
ATGGAGGGTTAGGCTT-1	-0.767724	0.494014	0.121988	0.889712
ATGGAGGTCTGTGCTC-1	0.992254	0.191116	0.522502	-0.469753
ATGGATCAGAAGATCT-1	-1.59473	-1.23808	-1.95581	-0.361088
ATGGATCCAACGCCCA-1	-2.03656	0.37467	-2.53468	-0.498121
ATGGATCCACTGAATC-1	-4.07193	-0.085541	-3.28181	0.790119
ATGGATCCAGTTGCGC-1	-1.23984	0.553851	-2.53967	-1.29983
ATGGATCGTCATTGCA-1	-3.25398	-0.298755	-3.90773	-0.65375
ATGGATCGTCTCCTGT-1	-2.57086	-0.591053	-4.00143	-1.43057
ATGGATCTCGCTTTAT-1	-0.829423	0.208264	-0.775235	0.054188
ATGGGAGAGACATCCT-1	-0.5412	1.16813	-1.73282	-1.19162
ATGGGAGAGGGTGAAA-1	-0.0986028	0.142613	-0.52576	-0.427157
ATGGGAGAGTAGATCA-1	-1.92409	-0.484879	-2.62462	-0.700528
ATGGGAGCATGGAATA-1	-2.19759	0.23276	-2.04457	0.153019
ATGGGAGTCTTCCGTG-1	-3.81743	-0.101343	-4.68408	-0.866657
ATGGGAGTCTTCGTGC-1	-3.62513	-0.236616	-3.89163	-0.266496
ATGGGTTAGCAGTCTT-1	2.59266	0.534697	1.99473	-0.59793
ATGGGTTCAAACGGCA-1	-1.05645	-0.399711	-1.27702	-0.220568
ATGGGTTCAGAATGTA-1	-1.74253	-0.867853	-1.4795	0.263034
ATGGGTTGTATCCCTC-1	0.0237632	0.207883	0.862177	0.838414
ATGGGTTGTCCATACA-1	-1.80206	-0.763583	-2.44976	-0.647699
ATGGGTTGTTAGAGTA-1	-1.48843	-0.252109	-1.97889	-0.49046
ATGGGTTTCAAGCTGT-1	0.951857	-0.573695	0.587961	-0.363895
ATGGGTTTCATGACAC-1	-2.34329	-0.178177	-2.84728	-0.503989
ATGGGTTTCCACCTCA-1	-2.8181	-0.433835	-2.83057	-0.0124685
ATGGTTGAGTGATAAC-1	0.192008	0.441367	0.827131	0.635123
ATGGTTGCACAAACGG-1	-3.875	0.262122	-3.32761	0.547388
ATGGTTGCACAACGTT-1	-2.88765	-0.176481	-4.68408	-1.79643
ATGGTTGCACCCTTAC-1	-2.10122	0.636424	-2.38549	-0.284279
ATGGTTGCATGTAACC-1	-1.32599	-0.166817	-0.184297	1.14169
ATGGTTGGTAAGGCCA-1	-2.95074	-0.0533931	-3.47072	-0.519979
ATGGTTGGTGATATAG-1	-3.89384	0.218206	-3.10855	0.785296
ATGGTTGGTTGAGAGC-1	-0.98414	0.555116	0.254129	1.23827
ATGGTTGTCTATTGTC-1	-3.60921	0.218206	-3.34618	0.263034
ATGTCCCAGTAAACGT-1	-1.57529	-0.878143	-2.33872	-0.763438
ATGTCCCCACTAGAGG-1	-1.45414	-0.711253	-1.68621	-0.232064
ATGTCCCGTACTGTTG-1	-2.07284	-0.227902	-2.84728	-0.774441
ATGTCCCGTCTTCATT-1	-2.69281	-0.130281	-3.24858	-0.555769
ATGTCCCGTGCATCTA-1	-3.31991	-0.798567	-4.51727	-1.19735
ATGTCCCTCTATCGTT-1	-3.00862	-0.473173	-3.68035	-0.671729
ATGTCTTCAAATCCCA-1	-1.27206	-0.457356	-2.03041	-0.758351
ATGTCTTCACCAATTG-1	1.35392	0.033203	0.769906	-0.584011
ATGTCTTTCACTTGGA-1	0.358847	-1.0674	-0.406226	-0.765073
ATGTCTTTCGACATAC-1	-1.85703	-0.0285842	-2.27565	-0.418612
ATGTCTTTCTCGTGAA-1	-0.818194	-1.63079	-0.320194	0.498
ATGTCTTTCTGTCGTC-1	-3.29682	0.354385	-3.90735	-0.610525
ATTACCTCAGAGTGAC-1	-0.20898	0.0191991	0.0181775	0.227158
ATTACCTCAGCTAACT-1	-1.6548	-0.922412	-1.7065	-0.0517015
ATTACCTGTAACTAAG-1	-2.72758	-0.592148	-2.35347	0.374108
ATTACCTGTAACTTCG-1	-1.25126	-1.50626	-2.05006	-0.798797
ATTACCTGTCCAAAGG-1	-2.11756	-0.568284	-2.53994	-0.422383
ATTACCTGTGATGAAT-1	-3.28424	-0.393451	-3.4085	-0.124251
ATTACCTGTGTTACAC-1	1.88392	1.04551	2.90079	1.01687
ATTACCTGTTACGCCG-1	-4.10548	-0.101343	-4.20274	-0.0972606
ATTACCTTCACCTTGC-1	-0.473526	0.352542	-0.0839508	0.389575
ATTACCTTCATGGATC-1	1.89815	-0.279902	0.640293	-1.25786
ATTACTCGTTATGGTC-1	-1.36473	-0.266871	-0.509223	0.855507
ATTACTCTCAAGGAGC-1	0.931631	0.738624	0.518775	-0.412857
ATTACTCTCACCGACG-1	-0.358171	0.264608	-0.306341	0.0518297
ATTACTCTCATCACCC-1	-0.689802	0.00676158	-0.138835	0.550967
ATTACTCTCCTCTAAT-1	-1.18778	-0.459625	-0.0311013	1.15668
ATTATCCAGATGTAGT-1	-0.32079	0.224036	0.166193	0.486983
ATTATCCCACACTGGC-1	1.26391	0.0433571	-0.065268	-1.32918
ATTATCCCAGCGTATT-1	-2.63666	-0.339625	-2.62462	0.0120435
ATTATCCCAGGTCAAG-1	-1.08255	-0.0618946	-0.191549	0.890999
ATTATCCGTACAGTAA-1	-2.23099	-0.129934	-3.21467	-0.983677
ATTATCCGTACGATTC-1	0.541677	0.360606	0.746752	0.205075
ATTATCCGTAGTGTGG-1	0.0657831	0.270856	0.64532	0.579537
ATTATCCTCGCTAATG-1	-1.05645	-0.487708	-1.04191	0.0145356
ATTATCCTCGTGGGTC-1	-0.0924274	1.05835	-1.31539	-1.22296
ATTATCCTCTCCGTGT-1	-0.495026	-0.217871	0.155554	0.65058
ATTCACTAGCATGGGT-1	-0.506024	-0.0508655	0.258125	0.764149
ATTCACTAGCGACTTT-1	-1.17332	-0.491182	-1.48163	-0.308312
ATTCACTAGCTCTATG-1	-3.28976	-0.00924807	-3.75734	-0.467576
ATTCACTCACCCAAGC-1	-3.10741	-0.695755	-3.78355	-0.676141
ATTCACTGTAGCTGCC-1	2.5221	0.757647	3.16398	0.641879
ATTCACTGTGGAAATT-1	-2.93404	-0.0225129	-3.45348	-0.519435
ATTCACTTCCGTTTCG-1	-0.507331	0.335229	-2.53967	-2.03233
ATTCAGGAGGGTGAAA-1	-2.51721	0.40886	-2.73256	-0.215353
ATTCAGGAGTAGCCAG-1	-1.13257	0.529127	-1.66092	-0.528344
ATTCAGGCACCAGTTA-1	-0.772257	-0.145955	-1.52428	-0.752026
ATTCAGGCACTCGATA-1	-2.48948	-0.0807887	-2.22644	0.263034
ATTCAGGGTACTGCGC-1	-3.02311	-0.615015	-2.62859	0.394518
ATTCAGGGTGGGAGAG-1	-2.2466	-0.734513	-4.03162	-1.78503
ATTCAGGGTGTCATCA-1	-2.54011	-0.162155	-2.39682	0.143289
ATTCAGGTCATTATCC-1	-2.74097	-0.240561	-3.09261	-0.351637
ATTCAGGTCGATTCCC-1	-2.74223	-0.494556	-3.42368	-0.681449
ATTCAGGTCGTAGGAG-1	-1.54493	-0.948445	-3.46844	-1.92351
ATTCAGGTCTTCCGTG-1	-1.07587	0.756062	-1.76843	-0.692553
ATTCATCAGCCGATTT-1	-0.773919	-0.430439	-0.469827	0.304092
ATTCATCAGCGCAATG-1	0.16823	0.0774513	0.780846	0.612616
ATTCATCAGCTTTGTG-1	-1.31927	-1.31782	-1.76505	-0.445776
ATTCATCAGGTACAGC-1	-0.337507	0.333368	0.499434	0.836941
ATTCATCCAACGACTT-1	0.839154	-0.627919	0.893325	0.0541712
ATTCATCCAAGGTCTT-1	0.333066	0.756384	1.25758	0.924512
ATTCATCCAAGTGGCA-1	0.62447	-0.112627	1.1107	0.486231
ATTCATCCAGTTGTCA-1	0.523705	0.957332	1.15847	0.634762
ATTCATCCATCGATAC-1	0.384099	0.778534	-0.8387	-1.2228
ATTCATCGTCATAGTC-1	-1.41132	-0.937036	-2.22078	-0.809462
ATTCATCTCAAGGCTT-1	-3.80101	-0.161298	-2.91271	0.8883
ATTCATCTCCCTCATG-1	0.0708264	-0.198686	0.272098	0.201272
ATTCATCTCGGCCAAC-1	-4.00285	0.0635966	-3.73981	0.263034
ATTCCATAGTCGAAAT-1	-0.663349	0.245678	0.0181775	0.681527
ATTCCATAGTCGGCCT-1	-2.52979	-0.781519	-3.52634	-0.996551
ATTCCATCAACATACC-1	-1.66458	0.286522	-0.97958	0.684999
ATTCCATCACCCGTAG-1	0.214568	0.00157547	-0.210492	-0.42506
ATTCCATCATAGGTTC-1	-0.155633	0.574421	0.76698	0.922613
ATTCCATGTATGCGTT-1	-0.55931	0.479177	-2.29337	-1.73406
ATTCCATTCCATTGCC-1	-0.392726	0.0740589	-0.291508	0.101218
ATTCCCGAGACTTCCA-1	-1.49836	-0.282546	-2.99276	-1.4944
ATTCCCGAGAGATCGC-1	-0.387954	0.00449574	-0.593217	-0.205263
ATTCCCGAGCTGAGTG-1	-3.16125	-0.846158	-3.59606	-0.434815
ATTCCCGAGGTACTGG-1	-0.761636	-1.0452	-1.65411	-0.89247
ATTCCCGCACTGGCGT-1	-0.801115	-0.145955	-0.366461	0.434654
ATTCCCGCAGCTGTCG-1	0.8271	-0.783743	1.09013	0.263034
ATTCCCGTCACTGCTC-1	-2.5564	0.810949	-2.13623	0.420174
ATTCCCGTCTCGGTAA-1	1.15672	-0.0800518	0.378171	-0.778546
ATTCCTAAGAAGCCTG-1	-2.40245	-0.558602	-2.70129	-0.298845
ATTCCTAAGAGCCGTA-1	1.72939	0.332432	2.48191	0.752518
ATTCCTACAACAAGTA-1	-2.99559	0.434942	-2.55488	0.440711
ATTCCTACATGACAAA-1	0.216011	0.308456	1.59853	1.38252
ATTCCTACATGTGCTA-1	-2.35422	-0.802142	-3.76917	-1.41496
ATTCCTAGTAGACACG-1	-0.387931	0.811672	0.0136415	0.401573
ATTCCTATCGAAACAA-1	-0.596178	-0.228837	-0.982131	-0.385953
ATTCCTATCTTCCACG-1	-2.61371	0.248066	-2.8304	-0.216691
ATTCGTTAGGCCGCTT-1	0.261074	0.303392	0.932513	0.671439
ATTCGTTGTAACGTTC-1	-2.291	0.170322	-3.30883	-1.01783
ATTCGTTGTTAAGGGC-1	-1.90798	-0.784276	-2.89019	-0.982209
ATTCGTTTCATTGTGG-1	-2.40723	0.363123	-2.75261	-0.345388
ATTCGTTTCGTAGTGT-1	-0.636077	-0.576521	-0.489657	0.14642
ATTCTACAGATGGCGT-1	-2.83786	0.376466	-2.41656	0.421296
ATTCTACCATAAGCAA-1	-2.39428	-0.883434	-4.10501	-1.71073
ATTCTACGTCTCAGGC-1	-2.69262	0.593866	-2.12982	0.562802
ATTCTACGTTATCCAG-1	-1.66011	-1.1946	-2.13509	-0.474982
ATTCTTGAGCCACAAG-1	-4.03772	-0.0543679	-2.86389	1.17383
ATTCTTGGTACTAACC-1	-1.21885	-1.26004	-1.50956	-0.290706
ATTGGGTCAACACAGG-1	-2.35579	-0.544888	-4.33468	-1.97889
ATTGGGTCAATTCTCT-1	2.51282	-0.358552	2.03316	-0.479654
ATTGGGTCACGACGTC-1	2.80892	0.548469	3.44773	0.638811
ATTGGGTGTGTCCGTG-1	0.265695	-0.264396	0.693004	0.427309
ATTGGGTTCAAGTCGT-1	-1.85012	-1.04105	-1.35106	0.499053
ATTGGGTTCGTAATGC-1	-1.01726	-0.0642632	-0.470995	0.546268
ATTGTTCAGGCAGGTT-1	-2.02324	-0.113374	-2.9755	-0.952258
ATTGTTCAGTACCATC-1	-0.94266	-1.94109	-0.752644	0.190017
ATTGTTCGTCACCTTC-1	0.820127	-0.305478	0.431264	-0.388863
ATTGTTCTCATGAGGG-1	-0.733428	-0.342543	-0.429348	0.304081
ATTGTTCTCTGAGAGG-1	-1.30497	-0.517282	-3.06	-1.75503
ATTGTTCTCTTCCAGC-1	-1.22787	0.0204065	-1.27786	-0.0499875
ATTTACCAGATTGTGA-1	0.163673	-0.145955	-0.175947	-0.33962
ATTTACCAGCACTCAT-1	0.711214	0.0911821	0.589303	-0.121912
ATTTACCAGCCACTCG-1	0.869908	0.90954	-0.722668	-1.59258
ATTTACCAGTTGCATC-1	-0.418667	-0.235217	-0.471631	-0.0529646
ATTTACCGTTGTAGCT-1	-3.52831	-0.0700379	-3.50468	0.0236293
ATTTCACCAACAAAGT-1	-0.142495	0.843058	-0.929176	-0.786681
ATTTCACCACGTCATA-1	-3.02311	-0.487065	-3.98614	-0.963034
ATTTCACGTTTATGCG-1	-3.09367	-0.626355	-4.42807	-1.3344
ATTTCACTCAAAGAAC-1	0.202795	-0.0879608	0.801812	0.599018
ATTTCACTCTTACCAT-1	-3.02311	-0.596027	-2.76008	0.263034
ATTTCTGAGCGAATGC-1	0.0342683	-0.258424	-1.27888	-1.31314
ATTTCTGCAAGTCGTT-1	-2.57995	0.799979	-2.4934	0.0865533
ATTTCTGTCCGGTAAT-1	-1.21339	0.723243	-2.64656	-1.43317
ATTTCTGTCGTGGGTC-1	0.0708295	0.19502	0.615434	0.544604
ATTTCTGTCTAACACG-1	-0.983155	0.190708	-0.566389	0.416766
CAAAGAAAGCCTGACC-1	-0.358171	0.264608	-0.306341	0.0518297
CAAAGAACAAATCAAG-1	1.49999	-0.410391	1.97685	0.476855
CAAAGAAGTACTAGCT-1	-0.407469	-0.272134	0.349892	0.757361
CAAAGAATCCATTGCC-1	-1.65176	0.280365	-3.1915	-1.53973
CAAAGAATCGAGCCTG-1	-2.54133	-0.407435	-2.50925	0.0320795
CAAAGAATCTACACAG-1	-4.36045	0.104798	-4.57394	-0.213492
CAACAACAGGGTCTTT-1	-3.64074	-0.266873	-3.90773	-0.266988
CAACAACAGTACCGGA-1	-1.10955	0.386753	-0.729589	0.379963
CAACAACAGTGCCAGA-1	-1.84506	0.667632	-2.1828	-0.337739
CAACAACCAAGCCATT-1	-0.0910938	-0.410416	0.233729	0.324822
CAACAACCAGAACTTC-1	-2.9998	-0.192985	-2.8966	0.103192
CAACAACCAGTGAGCA-1	-0.507331	-0.284172	-0.169674	0.337657
CAACAACCAGTTAGAA-1	1.45875	-0.279902	1.45049	-0.00826155
CAACAACCATAAGCGG-1	-1.94133	-1.1143	-2.71253	-0.771206
CAACAACGTCGTTATG-1	-2.19759	0.247169	-2.16367	0.0339173
CAACAACGTTCCAAAC-1	-2.87186	-0.307264	-2.35795	0.513915
CAACAACGTTGGGAAC-1	-0.294122	0.531608	-1.12104	-0.826917
CAACAACTCATTTGCT-1	-0.147016	-0.29611	0.0499794	0.196995
CAACAACTCGCCGAGT-1	-1.62054	-0.419818	-2.88033	-1.25979
CAACAGTAGACATAGT-1	-5.22241	0.510474	-2.55488	2.66752
CAACAGTAGAGTACCG-1	-3.23863	-0.268148	-3.89163	-0.652998
CAACAGTAGCGCCTCA-1	-1.52376	-1.02882	-1.88416	-0.360403
CAACAGTCATAATGCC-1	-0.681449	-1.638	-0.97963	-0.298181
CAACAGTTCACGATAC-1	-0.467229	0.171469	0.966845	1.43407
CAACAGTTCCTGATAG-1	-0.34479	-0.610559	-0.687908	-0.343118
CAACAGTTCGAAGAAT-1	-1.66249	-1.3956	-2.18979	-0.527307
CAACAGTTCTACTTCA-1	-2.05647	-0.0470788	-2.44154	-0.38507
CAACAGTTCTGATGGT-1	-1.28027	0.857604	-2.57178	-1.29151
CAACCAAAGGTCACTT-1	1.67154	-0.432903	0.270492	-1.40105
CAACCAACACTCCGAG-1	-3.30648	-0.0543679	-3.48778	-0.1813
CAACCAAGTCTTCTAT-1	-2.63111	-0.665625	-2.26491	0.366201
CAACCTCAGAACAAGG-1	-3.76771	-0.084905	-3.06	0.707712
CAACCTCAGGAAAGAC-1	-0.663349	0.3557	-0.218116	0.445233
CAACCTCAGGCGAAGG-1	-1.34864	0.0895815	-0.44972	0.898917
CAACCTCAGTCTGGAG-1	-2.96726	-0.0994347	-3.24858	-0.281318
CAACCTCAGTTGCATC-1	-3.73693	0.454032	-2.75261	0.984318
CAACCTCGTCCTACGG-1	-2.16742	-0.480946	-2.50925	-0.341828
CAACCTCGTCGGCTAC-1	-0.00266785	0.166627	0.0852155	0.0878834
CAACCTCGTGCGACAA-1	-2.54238	-0.720603	-2.27935	0.263034
CAACCTCTCCTAGCTC-1	1.57155	-1.07427	1.34466	-0.226886
CAACGATAGATCGACG-1	0.333066	1.53207	-1.20935	-1.54241
CAACGATAGCAAGCCA-1	-0.658472	-1.37178	-0.106642	0.55183
CAACGATAGCGTTAGG-1	0.357443	0.47318	0.491522	0.134079
CAACGATCACATCATG-1	-0.926559	-0.563383	-2.36315	-1.43659
CAACGATCACTGGATT-1	-0.44732	0.215514	-0.401938	0.0453814
CAACGGCAGAACCCGA-1	0.47968	0.0393197	1.00679	0.527106
CAACGGCAGCGTGCCT-1	1.76228	-0.608025	1.32328	-0.438995
CAACGGCCAGGTGTGA-1	-1.56934	-0.682994	-2.38915	-0.819812
CAACGGCCATTCACCC-1	-0.189041	-0.272134	0.17194	0.360981
CAACGGCGTCTCAGGC-1	1.93854	0.325465	1.79173	-0.14681
CAACGGCTCGAATCCA-1	-0.518299	0.257874	0.140027	0.658326
CAAGACTAGAGAGAAC-1	-0.294099	1.3117	-0.595542	-0.301443
CAAGACTAGATACGAT-1	-0.392726	-0.0317579	-0.0919231	0.300803
CAAGACTAGATGATTG-1	-0.554542	-0.0317579	0.0499794	0.604521
CAAGACTCAGCTCTGG-1	0.123589	-0.0785163	-1.18853	-1.31212
CAAGACTCATGGGAAC-1	1.01338	0.135401	0.55744	-0.455939
CAAGACTGTAGTGGCA-1	0.178336	-0.23212	0.638748	0.460411
CAAGACTGTCTAGATC-1	-0.765142	-1.56726	-0.334476	0.430666
CAAGACTTCATACGGT-1	2.32939	0.441321	1.49936	-0.830031
CAAGACTTCCTCACGT-1	-1.70662	0.448168	-2.64972	-0.943103
CAAGAGGAGCGCTGAA-1	-0.130716	-0.0567196	-0.674496	-0.54378
CAAGAGGCAGGTTCGC-1	-0.408021	-0.666442	-0.510885	-0.102864
CAAGAGGGTCCGGTGT-1	-2.18417	-0.788864	-4.04654	-1.86236
CAAGAGGGTGGCAGAT-1	1.44368	0.303377	1.24362	-0.200067
CAAGAGGGTTAAGCAA-1	-1.72729	-0.863669	-1.94956	-0.222275
CAAGAGGTCCAATGCA-1	1.82624	-0.37665	0.897714	-0.928527
CAAGAGGTCGGCTATA-1	-2.72508	-0.241601	-2.73676	-0.0116792
CAAGCTAAGGGTGAGG-1	-3.4777	0.00676504	-3.21467	0.263034
CAAGCTACATCGATGT-1	0.294406	-0.685217	0.282936	-0.0114695
CAAGCTAGTTCGGCTG-1	0.47968	0.229118	0.827131	0.347451
CAAGGGAAGAAGAGCA-1	-0.826412	-0.492536	-1.19633	-0.369914
CAAGGGAAGCCTATTG-1	-1.23984	0.0774572	-0.244297	0.995539
CAAGGGAAGGCAGCTA-1	-0.244856	-0.0492799	0.156622	0.401478
CAAGGGACAAGGTCAG-1	-0.438981	0.390585	-0.553856	-0.114875
CAAGGGACACCCAATA-1	-2.49717	0.42829	-2.53468	-0.037518
CAAGGGAGTGACGTCC-1	-3.19653	-0.66167	-2.65707	0.539463
CAATACGAGCGTTCCG-1	3.72668	0.270742	2.532	-1.19468
CAATACGCAACTCCAA-1	0.477453	-0.355648	0.44137	-0.0360825
CAATACGCAATAAGGT-1	-3.32303	-0.084905	-3.50468	-0.181645
CAATACGCACGATTCA-1	0.517814	-0.316769	0.0852155	-0.432599
CAATACGCACGCGTGT-1	0.612667	-0.224353	-0.827394	-1.44006
CAATACGCACGTGTGC-1	-1.68585	-0.887715	-3.06558	-1.37973
CAATCGAAGACCATAA-1	-0.219586	0.130918	-0.031088	0.188498
CAATCGAAGCGTGCCT-1	0.662122	0.294787	0.386629	-0.275493
CAATCGAAGTATGACA-1	1.01706	0.441351	1.45049	0.433433
CAATCGACAAGTTCGT-1	0.143877	-1.05399	-0.647363	-0.79124
CAATCGACACGGCACT-1	2.33066	0.0863975	1.94504	-0.385622
CAATCGACATTGCTTT-1	0.781851	0.34149	0.937582	0.155731
CAATCGAGTGCAGGAT-1	-2.88287	0.0413267	-2.95806	-0.0751917
CAATCGAGTGCGGCTT-1	-3.05942	0.0680223	-3.70423	-0.644804
CAATCGATCGGTGAAG-1	0.107872	-0.0728481	-0.218116	-0.325988
CAATCGATCGTAACCA-1	-2.01366	-0.822649	-2.06387	-0.0502093
CAATGACAGATTGACA-1	-1.45936	0.0566125	-2.8304	-1.37104
CAATGACAGCATGATA-1	0.735148	-0.0524024	0.710152	-0.0249965
CAATGACAGGCGAACT-1	-0.689052	0.0535074	0.0157907	0.704843
CAATGACAGGTTCTTG-1	0.940788	0.788117	1.49151	0.550724
CAATGACAGTCTGGAG-1	-1.69979	-1.18091	-1.95581	-0.256022
CAATGACCACAGCCAC-1	-0.781615	-0.0385298	-0.222081	0.559534
CAATGACTCTTACTGT-1	-3.81718	0.354385	-3.27063	0.546547
CAATTTCAGGAACGCT-1	-0.590273	0.28979	0.00666128	0.596935
CAATTTCAGTAGAGTT-1	2.73606	0.469381	2.58363	-0.152422
CAATTTCAGTTCTCTT-1	-0.123003	0.726676	-0.986567	-0.863564
CAATTTCTCAGACCGC-1	-0.408021	-0.382852	-1.06209	-0.654073
CAATTTCTCGACCACG-1	0.0172778	0.992551	-0.728307	-0.745585
CAATTTCTCTGCTGAA-1	0.499701	-0.114777	0.893325	0.393625
CACAACAAGTGCCCGT-1	0.115137	1.17348	-0.880823	-0.995959
CACAACACACTTGAAC-1	-0.0948166	-0.777887	-0.213103	-0.118287
CACAACACATAGATGA-1	-1.09557	-0.0805449	0.0556828	1.15125
CACAACACATGACTGT-1	-1.88247	0.0407769	-1.88896	-0.00648896
CACAACAGTCCACTTC-1	-2.63985	-0.774342	-3.78355	-1.14371
CACAACAGTTCAAGGG-1	-2.47686	0.49968	-3.12956	-0.652697
CACAACATCAAACTGC-1	-3.65621	-0.297161	-3.92369	-0.267481
CACAACATCATCTATC-1	-1.18123	-1.43635	-1.61629	-0.435061
CACAACATCATGCTAG-1	-3.06294	-0.302049	-3.14034	-0.0773966
CACACAAAGGAGGTTC-1	-0.974992	-0.164425	-1.97261	-0.997613
CACACAAAGTCATGAA-1	-3.66371	0.140306	-3.68616	-0.0224492
CACACAACAGGCATTT-1	-2.53868	0.124079	-2.7078	-0.169117
CACACAAGTTGCATGT-1	-1.20394	0.0655823	-0.775247	0.428694
CACACAATCATACGGT-1	-2.70217	-0.714465	-3.10877	-0.406598
CACAGATAGCCTTTCC-1	-1.64918	-1.26322	-2.46668	-0.817506
CACAGATAGGTAGACC-1	-0.230654	0.197941	-0.00536395	0.22529
CACAGATGTAACAGGC-1	-0.649432	-1.69732	-0.775282	-0.12585
CACAGATGTCCCGGTA-1	-2.96433	-0.413302	-3.18672	-0.222393
CACAGATGTGGCTGCT-1	-3.65621	-0.345795	-3.18672	0.469485
CACAGATGTGTCTTCC-1	-2.89498	-0.813118	-4.11935	-1.22437
CACAGATTCTTCTCAA-1	-3.52831	-0.099927	-3.06	0.468308
CACAGGCAGCCATTCA-1	-3.51161	0.00361146	-4.6113	-1.09969
CACAGGCGTTAGTCGT-1	0.294406	-0.415343	-0.119993	-0.414399
CACAGGCTCAGTAGGG-1	-1.92211	-0.820055	-2.90476	-0.982649
CACAGGCTCTCGCTTG-1	-0.599211	-0.836206	-0.197466	0.401745
CACATGACAAATGGTA-1	0.636934	-0.245997	0.974248	0.337314
CACATGACAACTTCTT-1	-1.144	-0.574685	-1.43039	-0.286388
CACATGACAAGGAGTC-1	0.589429	1.79984	-0.403348	-0.992777
CACATGACATACAGGG-1	-1.89216	-0.112238	-2.19174	-0.299585
CACATGAGTTAGAGAT-1	-1.27509	-0.969997	-1.8243	-0.549209
CACATGAGTTGGTAGG-1	-0.53602	0.241371	-0.706226	-0.170206
CACATGATCATAGGCT-1	0.517805	0.709629	1.32114	0.803333
CACATGATCGCTGACG-1	-1.28147	0.710384	-2.26946	-0.98799
CACATGATCTAGTGAC-1	0.0244616	0.0577946	0.351999	0.327537
CACATGATCTATACGG-1	-0.685492	0.215156	0.637255	1.32275
CACATGATCTCTGACC-1	-2.74223	-0.476743	-3.66509	-0.922862
CACCAAAAGTAAGAGG-1	1.74178	0.315391	0.916532	-0.825249
CACCAAAGTGATGTAA-1	-0.564506	0.388736	-0.0839508	0.480555
CACCAAATCACTGATG-1	-1.78732	0.285278	-2.39671	-0.609391
CACCGTTAGACCTCAT-1	-4.05491	-0.0120556	-4.15082	-0.095909
CACCGTTAGAGTACCG-1	-3.14796	-0.813118	-3.58234	-0.434385
CACCGTTAGGCTAAAT-1	-1.69492	-0.372232	-2.16651	-0.471588
CACCGTTCAACGGCCT-1	-2.8398	-0.145955	-3.26527	-0.425478
CACCGTTCAAGTATAG-1	-0.787529	-0.716446	-0.775266	0.0122622
CACCGTTGTAGGCTGA-1	0.137479	1.1876	0.270492	0.133012
CACCGTTTCCGATGCG-1	-0.529216	0.215798	-1.83818	-1.30897
CACCGTTTCTCGAACA-1	-5.73324	-0.175546	-3.60271	2.13054
CACGAATAGCGACTAG-1	-1.24973	-1.57301	-1.52201	-0.272277
CACGAATCAATTAGGA-1	-2.93404	-0.11409	-2.39682	0.537223
CACGAATCATGGCGCT-1	-1.93328	-0.501585	-1.67024	0.263034
CACGAATGTGTGTGGA-1	2.13814	0.325465	1.47498	-0.66316
CACGAATTCAAACGTC-1	-2.22128	-0.413483	-2.35795	-0.136666
CACGAATTCTAGCCAA-1	-0.0862261	1.48029	-0.832417	-0.746191
CACGAATTCTTCTTCC-1	-3.73375	0.0475863	-4.59271	-0.858957
CACGGGTAGGTCCCTG-1	-0.667919	0.0247629	-0.319202	0.348717
CACGGGTCACCCAACG-1	-2.46882	-0.401656	-3.3621	-0.893284
CACGGGTCACTCCCTA-1	0.403857	0.183063	-0.0310805	-0.434938
CACGGGTCATACCACA-1	-0.523382	-0.459625	-0.576564	-0.0531819
CACGGGTGTCTACGTA-1	-0.198807	0.182299	-0.474613	-0.275806
CACGGGTGTGTGTGTT-1	-1.89216	-0.0630946	-2.58478	-0.692619
CACGGGTGTTAAGCAA-1	-0.555648	-0.42891	-1.7748	-1.21915
CACGGGTTCGCATTAG-1	-4.15466	-0.236616	-3.3621	0.792564
CACGGGTTCTGTAACG-1	-0.382245	0.450804	0.343315	0.72556
CACGTGGAGAAGGCTC-1	-3.60921	0.218206	-3.34618	0.263034
CACGTGGAGAGTGTGC-1	1.03419	-0.344933	1.31932	0.285124
CACGTGGCACTGTGTA-1	-0.501357	0.00449574	-0.449714	0.0516436
CACGTGGGTCACTACA-1	-1.86235	1.01376	-2.51988	-0.657532
CACGTGGTCGCTAAAC-1	-0.0121146	1.26054	-0.757859	-0.745744
CACGTGGTCTACTGAG-1	-2.10122	0.636424	-2.38549	-0.284279
CACGTTCCAAATCAGA-1	1.05915	-0.584559	0.55744	-0.501713
CACGTTCCATACAGCT-1	-0.396796	-0.410418	-0.0987222	0.298074
CACGTTCGTTTCCAAG-1	-2.54331	-0.734514	-4.93703	-2.39372
CACGTTCTCAGATGCT-1	-2.07056	-0.707345	-4.00143	-1.93087
CACTAAGAGTAGCTCT-1	-2.74331	-0.715004	-4.44321	-1.6999
CACTAAGCACCAGTAT-1	-1.11422	-0.240766	-1.37393	-0.259706
CACTAAGCAGCAGTGA-1	0.0366888	0.360606	1.1335	1.09681
CACTAAGGTGTACGCC-1	-0.0862401	-0.388256	0.946135	1.03238
CACTAAGTCCAAGCAT-1	-3.53367	0.341516	-3.27063	0.263034
CACTAAGTCCTTCAGC-1	-0.966025	-0.0642632	-0.514505	0.45152
CACTAAGTCTATACGG-1	0.0969704	-0.227285	0.389918	0.292948
CACTGAACAAAGGCTG-1	-4.03772	0.0177494	-4.13318	-0.0954608
CACTGAACAAATCAGA-1	-2.63666	-0.322455	-2.76865	-0.131986
CACTGAACAACCGATT-1	2.27933	0.329892	2.88483	0.605505
CACTGAACAAGTGTCT-1	-0.0228373	-0.172079	0.33386	0.356698
CACTGAACATTGGATC-1	-0.294125	-0.0299293	-0.067892	0.226233
CACTGAAGTATTGGCT-1	-2.44607	-0.639855	-2.89019	-0.444118
CACTGAATCCATTGTT-1	2.78002	0.608904	1.86819	-0.911837
CACTGGGAGAAATCCA-1	-0.0462714	1.17348	-0.555062	-0.508791
CACTGGGCAGCTTTGA-1	0.00745788	1.45601	-0.832417	-0.839875
CACTGGGTCCACAAGT-1	-0.513481	-0.266871	-1.60853	-1.09505
CACTGTCCAAGCTGTT-1	-2.46034	-0.653758	-3.06558	-0.605235
CACTGTCCACAATCTG-1	-0.478442	0.370757	-1.63767	-1.15923
CACTGTCCACCTCTAC-1	-1.09902	-0.383671	-2.32874	-1.22972
CACTGTCCATTGACAC-1	-3.9492	0.167382	-4.04243	-0.0932362
CACTGTCTCCCTTGTG-1	1.13996	1.24831	1.25673	0.116769
CACTGTCTCGGTTAGT-1	0.137479	0.571399	1.31932	1.18184
CACTGTCTCGTCGATA-1	-2.55666	-0.404513	-2.79991	-0.243252
CACTGTCTCTTTCCGG-1	0.738789	0.325491	1.13233	0.393542
CACTTCGAGCCGTAAG-1	0.100743	0.0921628	-0.210492	-0.311235
CACTTCGAGGCCTTCG-1	-2.90593	-0.536243	-4.00143	-1.0955
CACTTCGAGTCACACT-1	-0.801115	-0.256705	-0.177182	0.623932
CACTTCGCACAAGCTT-1	-1.27206	-0.39729	-2.36315	-1.09109
CACTTCGCAGGTGACA-1	-0.00980343	1.05796	1.05046	1.06026
CACTTCGCATTCATCT-1	-2.46882	-0.529557	-2.3088	0.160014
CACTTCGGTCTTCATT-1	-0.25824	-0.0984191	0.00479412	0.263034
CACTTCGTCACAATGC-1	-3.0041	0.75547	-2.53967	0.464433
CACTTCGTCGTTGTGA-1	-1.74087	-1.22159	-2.25311	-0.512239
CACTTCGTCTGTGCAA-1	0.0491741	1.03857	-0.696218	-0.745392
CAGAGCCAGGATATAC-1	-2.46231	-0.194025	-2.86389	-0.401574
CAGAGCCCAATCTCTT-1	-1.1896	0.733906	-2.24517	-1.05557
CAGAGCCCACTGCGAC-1	-1.36727	0.372771	-3.10838	-1.74111
CAGAGCCCAGTCGCTG-1	2.81662	-0.22882	2.43688	-0.379741
CAGAGCCTCAGAGCGA-1	-1.35823	-0.291099	-1.77593	-0.4177
CAGAGCCTCCCGTTCA-1	-2.3269	-0.57291	-3.02121	-0.694309
CAGATACAGCATATGA-1	-0.735341	0.208264	-0.892211	-0.156869
CAGATACAGGTCCCGT-1	-0.259931	-0.571076	0.250906	0.510837
CAGATACCATCGAGCC-1	0.954893	-0.178537	0.524857	-0.430036
CAGATACGTCCAGTTA-1	-0.233817	-0.145955	0.164431	0.398248
CAGATACTCTTACTGT-1	-3.40337	-0.352371	-2.40453	0.998847
CAGATCACAGGATCTT-1	-3.38596	-0.594817	-3.75468	-0.368723
CAGATCAGTGGAGAAA-1	1.09491	-0.0459474	0.624876	-0.470039
CAGATCATCATTTCCA-1	-2.97083	0.124079	-2.27565	0.695184
CAGATTGAGCCGTTGC-1	-4.77962	0.140306	-2.95806	1.82156
CAGATTGCACTAGAGG-1	-3.62757	0.132406	-2.58478	1.04279
CAGATTGCACTCACTC-1	-0.712751	-0.358587	0.0953285	0.80808
CAGATTGGTCCTTAAG-1	-0.687396	0.752364	-1.71745	-1.03005
CAGATTGTCCATTTGT-1	-0.0503905	-0.355648	0.902902	0.953292
CAGATTGTCGCTGACG-1	-2.11756	-0.649004	-2.10963	0.0079277
CAGCAATCAAAGGCAC-1	-1.50457	-1.44588	-2.1763	-0.671729
CAGCAATCAAGAGTAT-1	-2.21441	-0.0822211	-3.43606	-1.22165
CAGCAATCACAAGCAG-1	-3.05942	0.0247664	-2.9755	0.0839207
CAGCAATCACCAGTAT-1	-0.534222	-0.00589383	-1.24677	-0.712544
CAGCAATGTAGACACG-1	-1.95454	-0.697899	-1.91959	0.0349457
CAGCAATGTCCTGTTC-1	-1.03081	-1.1382	-1.8243	-0.79349
CAGCAATTCATGAGGG-1	-0.0910938	-0.325867	0.140024	0.231118
CAGCACGAGCATCAGG-1	0.417841	0.45205	0.457398	0.0395566
CAGCACGAGTAAACTG-1	-1.23984	0.553851	-2.53967	-1.29983
CAGCACGCAGTGCGCT-1	0.522208	-0.0562618	0.703973	0.181764
CAGCACGGTTCTCACC-1	-0.211059	0.183063	0.613203	0.824262
CAGCAGCAGGTGAGCT-1	1.33755	0.111532	1.06201	-0.275537
CAGCAGCCAATTGCTG-1	2.3252	-0.0459532	0.750958	-1.57425
CAGCAGCCATCCGATA-1	-1.60465	-0.695541	-1.40162	0.203025
CAGCAGCTCCGTACGG-1	-2.07124	-0.637135	-2.70129	-0.630051
CAGCAGCTCGGAGTAG-1	-4.07193	-0.0562571	-3.80889	0.263034
CAGCAGCTCGTTCTCG-1	-2.27083	-0.639855	-3.23184	-0.96101
CAGCCAGAGAGCCGTA-1	-0.0375654	1.09913	-0.517454	-0.479889
CAGCCAGAGGCACTAG-1	-0.598	0.210263	-0.379774	0.218226
CAGCCAGCACATGAAA-1	1.18212	1.22395	1.83837	0.656248
CAGCCAGGTCACTTAG-1	0.361842	0.346408	1.0498	0.687961
CAGCCAGTCGAGCACC-1	0.105796	1.3339	-1.11499	-1.22078
CAGCCAGTCTTTCCAA-1	0.993116	-0.506414	-0.00230044	-0.995416
CAGCGTGCAGGTCAGA-1	-3.93515	0.691168	-2.60661	1.32853
CAGCGTGGTACAAAGT-1	-3.23871	-0.626355	-4.06133	-0.822618
CAGCGTGGTATGAAAC-1	-3.4777	0.0211842	-3.45348	0.024225
CAGCGTGTCTTACTGT-1	-0.167697	-0.044189	0.419224	0.586922
CAGGCCAAGTCAGCGA-1	-0.36869	0.270864	-0.658363	-0.289673
CAGGCCAAGTCCTGCG-1	0.96446	-0.174666	-0.664953	-1.62941
CAGGCCAAGTCTGGAG-1	-2.50238	-0.754843	-3.10877	-0.606391
CAGGCCACAAGCCCAC-1	-0.324081	0.971069	-0.983236	-0.659155
CAGGCCACACTCCTGT-1	-2.14622	-0.0312387	-2.44154	-0.295322
CAGGCCACACTTTAGG-1	-3.60897	0.670352	-3.06519	0.54378
CAGGCCACAGGAGGTT-1	1.10901	-0.907589	0.263059	-0.845953
CAGGGCTAGGCGCTCT-1	-0.512976	0.0895815	-1.46415	-0.951173
CAGGGCTCACTCGATA-1	-1.72718	0.550667	-2.4077	-0.680516
CAGGGCTCAGTCAGCC-1	-2.79951	-0.66167	-3.0945	-0.294994
CAGGGCTCATAACTCG-1	-2.97557	-0.715004	-3.78355	-0.807986
CAGGGCTCATGTTCGA-1	-0.534222	-0.61334	-0.0310991	0.503123
CAGGGCTGTGTGCTTA-1	-1.71249	-0.73451	-2.3088	-0.596309
CAGGGCTTCCGCACGA-1	-0.92309	0.434167	-2.5623	-1.63921
CAGGTATTCTCTAGGA-1	1.88394	-0.224339	3.09654	1.2126
CAGTGCGAGAGTTCGG-1	-1.83377	-0.0325215	-3.66791	-1.83413
CAGTGCGCAAGTCCCG-1	-1.1096	-0.369541	-1.86565	-0.756048
CAGTGCGCACCTGCTT-1	-1.74253	-0.619355	-2.38915	-0.64662
CAGTGCGTCAAGAAAC-1	0.939393	0.499033	0.327958	-0.611435
CAGTGCGTCCCGAACG-1	-4.81803	0.13446	-4.07927	0.738767
CAGTTAGAGTACTGTC-1	-1.02102	-0.349527	-2.1741	-1.15308
CAGTTAGCAGGCATTT-1	-0.712768	-0.479009	-1.09936	-0.38659
CAGTTAGCATAGCTGT-1	-0.305896	-0.0553247	-0.272986	0.0329101
CAGTTAGGTAGCTGCC-1	-3.30648	-0.0396532	-3.77469	-0.468207
CAGTTAGGTTGATCGT-1	-0.92145	-0.914901	-1.49731	-0.575861
CAGTTAGGTTGGTAGG-1	-2.45367	-0.404513	-2.96011	-0.506432
CAGTTAGTCTGGCCAG-1	-0.806814	-0.0795461	-0.0197846	0.787029
CAGTTAGTCTTGAGCA-1	-1.0509	0.83245	-2.16993	-1.11904
CAGTTCCAGTACGTCT-1	-3.00259	-0.780252	-3.81197	-0.809375
CAGTTCCCAGAGTGTG-1	2.46119	0.738536	2.33673	-0.12446
CAGTTCCGTCACAATC-1	2.04248	0.189898	2.2675	0.225011
CAGTTCCGTCGTGGAA-1	-0.616263	-0.556761	-0.429905	0.186358
CAGTTCCTCGTGTTCC-1	-2.9342	-0.912804	-4.16171	-1.22751
CATAAGCAGGTACATA-1	-0.741573	0.205518	0.863647	1.60522
CATAAGCCAACGATTC-1	-0.235977	0.651731	0.110088	0.346066
CATAAGCCAGTAACAA-1	-0.212632	-1.11624	-0.784657	-0.572025
CATAAGCTCATTTGCT-1	0.390015	0.229118	0.90688	0.516865
CATAAGCTCTCGTGGG-1	1.47765	0.125335	1.17285	-0.304803
CATACAGAGCCAGACA-1	-1.51983	0.553851	-1.93448	-0.414652
CATACAGAGTTGGCTT-1	0.000624073	-0.353503	0.0739931	0.073369
CATACAGCACAACGAG-1	3.04164	-0.145955	2.58492	-0.456719
CATACAGGTCATGGCC-1	-2.98361	-0.209702	-2.44599	0.537616
CATACAGGTCTACATG-1	0.228488	0.47318	0.620477	0.391989
CATACAGGTTCTTCAT-1	-3.37158	0.204734	-3.34618	0.0254078
CATACAGGTTGGGAAC-1	2.08941	-1.03637	2.36975	0.280336
CATACAGTCGTTACCC-1	-1.69755	-0.787377	-1.91959	-0.22204
CATACCCAGCTCTGTA-1	-3.96726	0.0537473	-2.63708	1.33018
CATACCCAGGTGCTTT-1	-0.944056	-0.107801	-1.36926	-0.425199
CATACCCCACGTACTA-1	-2.43167	-0.665625	-2.4792	-0.0475298
CATACCCCATCCCGTT-1	1.38778	-0.0385351	0.594142	-0.79364
CATACCCGTCTGTTAG-1	-3.11031	-0.0835919	-2.84728	0.263034
CATACCCGTGGCTGAA-1	-1.41192	0.335675	-2.04292	-0.631003
CATACCCGTGGCTTGC-1	-0.691792	0.0502056	-1.17519	-0.483397
CATACCCTCGTTGTGA-1	-0.747067	-1.58436	-0.416249	0.330818
CATACTTAGCCTGGAA-1	-2.00333	-0.256145	-0.955278	1.04805
CATACTTAGGACAAGA-1	-2.83308	-0.46609	-2.84568	-0.0126005
CATACTTCACCTCTAC-1	-2.79772	0.479989	-2.91478	-0.117066
CATACTTTCAAGTCGT-1	0.091708	1.04871	-1.2838	-1.3755
CATACTTTCGAACGGA-1	-0.523382	-0.618192	-0.333144	0.190238
CATAGACAGCGCCATC-1	-0.732861	-0.227669	-0.944928	-0.212067
CATAGACAGTCCTGCG-1	0.22366	-0.100647	-1.44095	-1.66461
CATAGACAGTGATGGC-1	-0.0292993	0.90034	-1.65239	-1.62309
CATAGACAGTTACTCG-1	-0.826412	-0.339623	-1.7038	-0.877389
CATAGACCACTGAGTT-1	-0.639917	-0.302892	-1.85145	-1.21153
CATAGACCATAACCCA-1	-0.161951	-0.424305	0.00310269	0.165054
CATAGACTCACATACG-1	-0.426401	-0.672646	-0.0630468	0.363354
CATAGACTCTTCTAAC-1	-1.07944	-0.250324	-0.40981	0.669632
CATCAAGAGTACTGGG-1	-0.193872	0.388736	-0.502695	-0.308823
CATCAAGCAATTGGTC-1	0.936764	0.287591	0.299723	-0.637042
CATCAAGCAGAACTTC-1	-0.650757	-0.501578	-0.0630468	0.58771
CATCAAGCAGTTCCAA-1	-0.438981	0.105724	0.0890598	0.528041
CATCAAGCAGTTGGTT-1	-4.08878	-0.100881	-3.53798	0.550802
CATCAAGGTAGTCTGT-1	-0.734665	-0.124476	-0.344887	0.389779
CATCAAGGTGTTACAC-1	-0.92309	-0.145955	-0.155633	0.767457
CATCAAGTCATTGCCC-1	-0.0222018	-0.0103908	0.693004	0.715206
CATCAAGTCCTTCACG-1	-0.62552	-1.45186	-0.23301	0.39251
CATCAAGTCGCAGTTA-1	-0.870532	-0.202825	-1.75596	-0.885431
CATCCACAGAAGGTAG-1	1.45875	0.291979	1.05699	-0.401763
CATCCACAGGCTAAAT-1	-2.32675	0.386758	-1.63772	0.689025
CATCCACCACTATCGA-1	-2.53868	0.124079	-2.7078	-0.169117
CATCCACCATATACCG-1	-1.48014	0.378894	-2.31465	-0.834507
CATCCACGTGAATGAT-1	0.918364	0.0932794	1.15707	0.238709
CATCCACGTTTAGAGA-1	-1.35636	-0.568958	-1.31948	0.0368864
CATCCCAAGAAATTCG-1	-0.870532	-0.183618	-1.85145	-0.980914
CATCCCAAGACCTGGA-1	-1.81137	0.400611	-2.33557	-0.524202
CATCCCAAGACTGAGC-1	1.27584	0.426654	1.34889	0.0730564
CATCCCAAGAGAAGGT-1	-0.372738	-0.753751	-0.794608	-0.42187
CATCCCAAGCCAAGCA-1	0.942286	0.028877	1.1814	0.239112
CATCCCACAAACTGCT-1	0.627713	-0.196835	-1.23036	-1.85808
CATCCCAGTAGCACGA-1	-0.664972	-0.0523999	0.263658	0.92863
CATCCCAGTGAGTTTC-1	-0.596135	1.18023	-1.73282	-1.13669
CATCCCAGTGTAACGG-1	1.5962	0.31537	2.43695	0.840751
CATCCCATCACTTCTA-1	-1.22787	-0.247402	-0.530721	0.69715
CATCCCATCGGAAACG-1	2.29962	-1.15294	1.79173	-0.507893
CATCCCATCGTTGTAG-1	-2.28817	0.376466	-3.1915	-0.903324
CATCCGTAGATACGAT-1	-0.686478	0.378627	0.166193	0.852671
CATCCGTAGTAACAGT-1	-3.6233	-0.665449	-4.47316	-0.84986
CATCCGTGTACAAACA-1	-1.25849	-0.60029	-2.57676	-1.31827
CATCCGTGTACGATGG-1	-4.34772	0.780011	-2.76384	1.58388
CATCCGTTCCATCTAT-1	1.31787	-0.796307	1.56096	0.243086
CATCCGTTCTTTGGAG-1	2.17389	0.218148	2.47396	0.300076
CATCGCTAGCATGATA-1	0.752703	0.907169	-1.18482	-1.93752
CATCGCTCACGTCGTG-1	0.970223	0.62478	0.841093	-0.12913
CATCGCTCATGCGGTC-1	-3.04209	0.0413267	-2.77906	0.263034
CATCGCTTCACTGAAC-1	0.964434	0.627472	1.33087	0.366432
CATCGCTTCATGCAGT-1	-0.39218	-0.766441	0.000156306	0.392336
CATCGCTTCTGGAGAG-1	-2.55671	-0.828344	-3.79782	-1.2411
CATCGGGAGCAAATCA-1	-1.54005	0.130147	-5.0972	-3.55715
CATCGGGAGCTACTGT-1	-4.04596	0.542111	-2.91478	1.13118
CATCGGGAGTACTGGG-1	1.91384	-0.339603	1.08314	-0.8307
CATCGGGCAACGGTAG-1	-1.84517	-0.279401	-2.84728	-1.00211
CATCGGGCACCCAATA-1	-0.729624	-0.661218	-2.22644	-1.49682
CATCGGGCACTGCGTG-1	-1.48178	-0.563383	-1.33627	0.14551
CATCGGGGTCGCGGTT-1	-1.0554	-0.423987	-2.20919	-1.1538
CATCGGGTCTTTGCAT-1	-1.34677	0.306125	-1.92411	-0.57734
CATCGTCAGAAACTCA-1	0.410429	-0.00232733	0.64532	0.234891
CATCGTCAGAGAGAAC-1	-2.34063	-0.727861	-4.41281	-2.07218
CATCGTCAGGAAAGTG-1	-0.105187	0.100269	0.292982	0.398169
CATCGTCCAAGAAATC-1	-1.33942	-0.344452	-1.99625	-0.656831
CATCGTCCAGAGAGGG-1	0.853049	0.723953	1.33087	0.477817
CATCGTCGTCCCGCAA-1	-0.474151	-0.270331	-1.25788	-0.783731
CATCGTCGTGGCCCAT-1	1.10938	-0.783743	0.738846	-0.370535
CATGAGTAGGAGTATT-1	-0.426401	0.0130494	-1.57495	-1.14854
CATGAGTGTCAGGTAG-1	-0.612242	0.764255	-1.57322	-0.960977
CATGAGTGTGACTAAA-1	2.28228	0.50863	2.23594	-0.046332
CATGAGTGTGCCCAGT-1	0.153502	-0.145955	0.356081	0.202579
CATGAGTGTTGCTAGT-1	-1.91448	-0.874432	-4.04654	-2.13205
CATGCAAAGGTCGTGA-1	-0.607921	-0.124476	-0.471631	0.136289
CATGCAAAGTAAACGT-1	-0.244856	-0.0492799	0.156622	0.401478
CATGCAAAGTAGCCAG-1	0.203747	-0.333353	-1.33619	-1.53994
CATGCAACAATTGCGT-1	-1.00226	-1.51568	-1.52436	-0.522098
CATGCAACACCGCTGA-1	-2.46231	-0.130281	-3.77469	-1.31237
CATGCAACACCGGAAA-1	1.02656	-0.108299	1.31238	0.28582
CATGCAACACGTAACT-1	0.493868	-0.29611	-1.22051	-1.71438
CATGCAACAGAGAGGG-1	-1.49742	0.642025	-2.5167	-1.01928
CATGCAAGTAGAATGT-1	-2.88287	0.0703062	-3.40068	-0.517808
CATGCAAGTCACCGAC-1	-0.826412	-0.3605	-1.61943	-0.793022
CATGCAAGTCTCCCTA-1	0.803456	0.563044	0.955061	0.151606
CATGCAAGTGCGCTCA-1	-2.65974	0.40886	-2.55488	0.104859
CATGCAATCATCCCGT-1	-4.18672	-0.281307	-3.63418	0.552541
CATGCAATCTGCCCTA-1	1.39007	-0.395206	1.03943	-0.350641
CATGCCTAGCTCTATG-1	-3.76771	-0.0263342	-4.15082	-0.383103
CATGCCTAGGTTCAGG-1	0.702131	0.34149	1.0188	0.316667
CATGCCTCACAGACGA-1	-0.879566	-0.088343	-1.34952	-0.469959
CATGCCTCATAGTCAC-1	0.0415134	0.211742	0.49825	0.456737
CATGCCTCATCTGCGG-1	0.0425069	-1.2179	-0.0957179	-0.138225
CATGCCTTCACGTCCT-1	-3.65621	-0.329401	-3.39317	0.263034
CATGCCTTCCGTACGG-1	-3.2075	-0.238546	-3.33044	-0.122948
CATGCGGAGTTCCATG-1	-1.92112	0.324413	-1.85548	0.065637
CATGCGGCAAGGTTGG-1	-0.0386238	0.680235	1.29723	1.33585
CATGCGGCAATTTCTC-1	-2.22836	0.394365	-2.08423	0.144129
CATGCGGCACCAGTTA-1	-1.15524	0.50669	-1.79333	-0.63808
CATGCGGCACTCCTGT-1	-1.86479	-0.878143	-1.88416	-0.0193658
CATGCGGCAGTCGGAA-1	-0.992622	0.551916	-1.7471	-0.754481
CATGCGGGTCGCACGT-1	1.67308	-0.0932381	2.11092	0.437837
CATGCGGTCAGGACGA-1	0.46854	0.231821	0.428456	-0.0400849
CATGCGGTCGAGCCAC-1	-0.181119	-0.233864	-1.0205	-0.839384
CATGCTCAGAGGTCAC-1	0.0104729	1.14773	-1.36908	-1.37955
CATGCTCCAATAGTCC-1	-2.11448	0.214073	-2.31279	-0.198312
CATGCTCCAGCGTTGC-1	-1.37637	0.2182	-0.10202	1.27435
CATGCTCGTGGCTGAA-1	-0.874923	-0.204352	-1.31703	-0.442106
CATGCTCTCGAACTCA-1	-1.70872	0.195623	-3.53443	-1.82572
CATGCTCTCGAGCTGC-1	0.985133	0.49399	1.14475	0.159617
CATGCTCTCGTGCAGC-1	-0.353479	-0.353506	-1.698	-1.34452
CATGGATAGGATTTAG-1	-0.158004	0.370753	-0.502695	-0.344691
CATGGATAGTCATGAA-1	-0.0744334	0.527375	0.22631	0.300744
CATGGATCAACCGACC-1	0.860599	-0.31283	0.649022	-0.211577
CATGGATCAGTATTCG-1	-1.70772	0.15011	-1.52428	0.183439
CATGGATGTTTCACAG-1	-0.327547	-0.190572	-0.540841	-0.213294
CATGGTAAGAGAACCC-1	-1.22129	-0.346958	-1.97889	-0.757597
CATGGTAAGTTGCTCA-1	1.95627	0.108926	1.88354	-0.0727265
CATGGTACATTGAGCT-1	-1.17757	0.132828	-0.406226	0.771347
CATGGTAGTGTGTCCG-1	1.75828	-0.198681	1.92428	0.165996
CATGGTAGTTGGATCT-1	0.015372	0.643609	1.19221	1.17684
CATGGTATCGCGTTTC-1	-0.476137	-0.401907	-0.249942	0.226196
CATGGTATCTAGTCAG-1	-0.692939	-0.666442	-0.211117	0.481822
CATTCATAGCGGTAAC-1	1.00073	0.610267	1.15847	0.157739
CATTCATCAACTGCTA-1	-4.48277	-0.116366	-4.21974	0.263034
CATTCATGTTAGAGAT-1	-0.133334	0.989809	-0.759715	-0.626381
CATTCATTCCTCTCGA-1	-0.400302	-0.296484	-0.961662	-0.56136
CATTCCGAGCAGGTCA-1	0.0521046	0.0370918	0.471275	0.41917
CATTCCGAGGGCCTCT-1	-1.81658	-0.800104	-2.46455	-0.647969
CATTCCGCATGTGCCG-1	-0.335066	0.441377	-0.114176	0.22089
CATTCCGCATTCGGGC-1	-0.507331	-0.308553	-0.133762	0.373569
CATTCCGGTGGGACAT-1	-2.25432	0.261792	-3.90735	-1.65303
CATTCCGTCAACGTGT-1	-0.454583	-0.167758	-0.56277	-0.108186
CATTCCGTCACCTTGC-1	-0.342759	-1.23193	-0.269724	0.0730355
CATTCTAAGCCATCCG-1	0.934365	-0.0524024	0.422447	-0.511918
CATTCTAAGGCTAACG-1	-1.92112	0.407958	-2.69168	-0.770562
CATTCTACAGTTGTTG-1	-3.45453	0.466563	-3.1915	0.263034
CATTCTACATAATCGC-1	-3.06294	-0.285657	-3.34635	-0.283405
CATTCTAGTACTGCCG-1	-2.27277	0.173824	-2.84927	-0.576501
CATTCTAGTGACACGA-1	-0.931416	-0.240766	-1.68522	-0.753805
CATTCTATCACCATGA-1	-0.507331	-0.236613	-0.244297	0.263034
CATTCTATCCGTACGG-1	-1.25985	-0.0795461	0.228045	1.4879
CATTCTATCCTACTGC-1	-1.38748	-0.165954	-0.469827	0.917657
CATTCTATCTACCCAC-1	-2.97923	-0.444985	-3.2019	-0.222668
CATTGAGAGCCGCACT-1	-1.16732	-0.0283585	-0.695218	0.472107
CATTGAGAGGTTGACG-1	-2.53497	0.606393	-2.42959	0.105378
CATTGAGCATACCATG-1	-0.60743	-0.56338	-1.39242	-0.784994
CATTGAGGTAGCTGCC-1	-2.44594	0.312048	-2.99508	-0.549142
CATTGAGGTGGCATCC-1	0.636934	0.808553	-1.04177	-1.6787
CATTGAGTCAGCCTCT-1	-3.12104	-0.72804	-3.79782	-0.676775
CATTGAGTCGGCCTTT-1	-3.23863	-0.268148	-3.89163	-0.652998
CATTGCCAGCTATCCA-1	-0.329155	0.0872788	-0.729589	-0.400433
CATTGCCAGGGTACAC-1	-2.22128	-0.273527	-3.82575	-1.60447
CATTGCCCACAAATCC-1	-0.21449	-0.414513	-1.02141	-0.80692
CATTGCCCATCCAACA-1	-3.0798	-0.650341	-3.51205	-0.432243
CATTGCCGTGCACATT-1	0.46183	-0.206378	0.671186	0.209356
CATTGCCGTTATAGCC-1	-1.09902	-0.486655	-1.81074	-0.711722
CATTGCCTCGCAGTCG-1	2.98087	0.81428	1.96607	-1.01481
CATTGTTAGTGGAAAG-1	-3.52831	-0.0407555	-4.15082	-0.622507
CATTGTTAGTTTGCTG-1	-0.549469	0.101805	0.0642269	0.613695
CATTGTTCAAGGATGC-1	-0.798517	-0.78736	0.233724	1.03224
CATTGTTCACCTATCC-1	-2.65328	-0.870503	-3.16465	-0.511367
CATTGTTCAGTAACCT-1	-2.55647	0.597995	-2.83028	-0.273804
[truncated: 26,682 more rows]

## Sheet: fig4d
	cellstate	organ	condition	reference	num_up	num_down	total_dge	bin	point_size	org_cond
5	MPP	BM	EPO_IL17	EPO	10	3	13	3	19.4856	BM_EPO_IL17_EPO
4	MPP	BM	EPO_IL17	PBS	3	11	14	3	19.4856	BM_EPO_IL17_PBS
6	MPP	BM	EPO	PBS	3	30	33	4	30	BM_EPO_PBS
7	MPP	BM	IL17	PBS	2	3	5	1	3.75	BM_IL17_PBS
1	MPP	SP	EPO_IL17	EPO	0	0	0	0	0	SP_EPO_IL17_EPO
0	MPP	SP	EPO_IL17	PBS	0	0	0	0	0	SP_EPO_IL17_PBS
2	MPP	SP	EPO	PBS	0	0	0	0	0	SP_EPO_PBS
3	MPP	SP	IL17	PBS	0	0	0	0	0	SP_IL17_PBS
13	EBMP	BM	EPO_IL17	EPO	0	0	0	0	0	BM_EPO_IL17_EPO
12	EBMP	BM	EPO_IL17	PBS	0	2	2	1	3.75	BM_EPO_IL17_PBS
14	EBMP	BM	EPO	PBS	1	0	1	1	3.75	BM_EPO_PBS
15	EBMP	BM	IL17	PBS	0	0	0	0	0	BM_IL17_PBS
9	EBMP	SP	EPO_IL17	EPO	0	0	0	0	0	SP_EPO_IL17_EPO
8	EBMP	SP	EPO_IL17	PBS	0	0	0	0	0	SP_EPO_IL17_PBS
10	EBMP	SP	EPO	PBS	0	0	0	0	0	SP_EPO_PBS
11	EBMP	SP	IL17	PBS	0	0	0	0	0	SP_IL17_PBS
21	EEP	BM	EPO_IL17	EPO	12	14	26	4	30	BM_EPO_IL17_EPO
20	EEP	BM	EPO_IL17	PBS	18	28	46	4	30	BM_EPO_IL17_PBS
22	EEP	BM	EPO	PBS	27	24	51	5	41.9263	BM_EPO_PBS
23	EEP	BM	IL17	PBS	2	1	3	1	3.75	BM_IL17_PBS
17	EEP	SP	EPO_IL17	EPO	25	8	33	4	30	SP_EPO_IL17_EPO
16	EEP	SP	EPO_IL17	PBS	62	37	99	5	41.9263	SP_EPO_IL17_PBS
18	EEP	SP	EPO	PBS	156	68	224	7	69.451	SP_EPO_PBS
19	EEP	SP	IL17	PBS	3	2	5	1	3.75	SP_IL17_PBS
29	CEP-1	BM	EPO_IL17	EPO	209	40	249	7	69.451	BM_EPO_IL17_EPO
28	CEP-1	BM	EPO_IL17	PBS	50	57	107	6	55.1135	BM_EPO_IL17_PBS
30	CEP-1	BM	EPO	PBS	122	40	162	6	55.1135	BM_EPO_PBS
31	CEP-1	BM	IL17	PBS	1	3	4	1	3.75	BM_IL17_PBS
25	CEP-1	SP	EPO_IL17	EPO	278	38	316	7	69.451	SP_EPO_IL17_EPO
24	CEP-1	SP	EPO_IL17	PBS	304	134	438	7	69.451	SP_EPO_IL17_PBS
26	CEP-1	SP	EPO	PBS	347	128	475	7	69.451	SP_EPO_PBS
27	CEP-1	SP	IL17	PBS	2	2	4	1	3.75	SP_IL17_PBS
37	CEP-2	BM	EPO_IL17	EPO	34	30	64	5	41.9263	BM_EPO_IL17_EPO
36	CEP-2	BM	EPO_IL17	PBS	222	195	417	7	69.451	BM_EPO_IL17_PBS
38	CEP-2	BM	EPO	PBS	220	143	363	7	69.451	BM_EPO_PBS
39	CEP-2	BM	IL17	PBS	1	3	4	1	3.75	BM_IL17_PBS
33	CEP-2	SP	EPO_IL17	EPO	164	44	208	7	69.451	SP_EPO_IL17_EPO
32	CEP-2	SP	EPO_IL17	PBS	336	194	530	8	84.8528	SP_EPO_IL17_PBS
34	CEP-2	SP	EPO	PBS	314	197	511	8	84.8528	SP_EPO_PBS
35	CEP-2	SP	IL17	PBS	0	3	3	1	3.75	SP_IL17_PBS
45	ProE	BM	EPO_IL17	EPO	1	0	1	1	3.75	BM_EPO_IL17_EPO
44	ProE	BM	EPO_IL17	PBS	0	21	21	4	30	BM_EPO_IL17_PBS
46	ProE	BM	EPO	PBS	0	9	9	2	10.6066	BM_EPO_PBS
47	ProE	BM	IL17	PBS	0	0	0	0	0	BM_IL17_PBS
41	ProE	SP	EPO_IL17	EPO	0	0	0	0	0	SP_EPO_IL17_EPO
40	ProE	SP	EPO_IL17	PBS	0	0	0	0	0	SP_EPO_IL17_PBS
42	ProE	SP	EPO	PBS	0	0	0	0	0	SP_EPO_PBS
43	ProE	SP	IL17	PBS	0	0	0	0	0	SP_IL17_PBS
53	LyP	BM	EPO_IL17	EPO	0	0	0	0	0	BM_EPO_IL17_EPO
52	LyP	BM	EPO_IL17	PBS	1	0	1	1	3.75	BM_EPO_IL17_PBS
54	LyP	BM	EPO	PBS	0	2	2	1	3.75	BM_EPO_PBS
55	LyP	BM	IL17	PBS	0	0	0	0	0	BM_IL17_PBS
49	LyP	SP	EPO_IL17	EPO	0	0	0	0	0	SP_EPO_IL17_EPO
48	LyP	SP	EPO_IL17	PBS	0	0	0	0	0	SP_EPO_IL17_PBS
50	LyP	SP	EPO	PBS	0	0	0	0	0	SP_EPO_PBS
51	LyP	SP	IL17	PBS	0	0	0	0	0	SP_IL17_PBS
61	ProB	BM	EPO_IL17	EPO	0	0	0	0	0	BM_EPO_IL17_EPO
60	ProB	BM	EPO_IL17	PBS	2	135	137	6	55.1135	BM_EPO_IL17_PBS
62	ProB	BM	EPO	PBS	2	47	49	4	30	BM_EPO_PBS
63	ProB	BM	IL17	PBS	0	0	0	0	0	BM_IL17_PBS
57	ProB	SP	EPO_IL17	EPO	0	0	0	0	0	SP_EPO_IL17_EPO
56	ProB	SP	EPO_IL17	PBS	0	0	0	0	0	SP_EPO_IL17_PBS
58	ProB	SP	EPO	PBS	0	0	0	0	0	SP_EPO_PBS
59	ProB	SP	IL17	PBS	0	0	0	0	0	SP_IL17_PBS
69	Immature B	BM	EPO_IL17	EPO	1	0	1	1	3.75	BM_EPO_IL17_EPO
68	Immature B	BM	EPO_IL17	PBS	0	0	0	0	0	BM_EPO_IL17_PBS
70	Immature B	BM	EPO	PBS	2	19	21	4	30	BM_EPO_PBS
71	Immature B	BM	IL17	PBS	4	0	4	1	3.75	BM_IL17_PBS
65	Immature B	SP	EPO_IL17	EPO	0	0	0	0	0	SP_EPO_IL17_EPO
64	Immature B	SP	EPO_IL17	PBS	20	4	24	4	30	SP_EPO_IL17_PBS
66	Immature B	SP	EPO	PBS	27	80	107	6	55.1135	SP_EPO_PBS
67	Immature B	SP	IL17	PBS	37	1	38	4	30	SP_IL17_PBS
77	T	BM	EPO_IL17	EPO	0	0	0	0	0	BM_EPO_IL17_EPO
76	T	BM	EPO_IL17	PBS	0	0	0	0	0	BM_EPO_IL17_PBS
78	T	BM	EPO	PBS	0	0	0	0	0	BM_EPO_PBS
79	T	BM	IL17	PBS	0	0	0	0	0	BM_IL17_PBS
73	T	SP	EPO_IL17	EPO	0	0	0	0	0	SP_EPO_IL17_EPO
72	T	SP	EPO_IL17	PBS	0	0	0	0	0	SP_EPO_IL17_PBS
74	T	SP	EPO	PBS	0	0	0	0	0	SP_EPO_PBS
75	T	SP	IL17	PBS	0	0	0	0	0	SP_IL17_PBS
85	cDC1	BM	EPO_IL17	EPO	0	0	0	0	0	BM_EPO_IL17_EPO
84	cDC1	BM	EPO_IL17	PBS	0	0	0	0	0	BM_EPO_IL17_PBS
86	cDC1	BM	EPO	PBS	0	0	0	0	0	BM_EPO_PBS
87	cDC1	BM	IL17	PBS	0	0	0	0	0	BM_IL17_PBS
81	cDC1	SP	EPO_IL17	EPO	0	0	0	0	0	SP_EPO_IL17_EPO
80	cDC1	SP	EPO_IL17	PBS	0	0	0	0	0	SP_EPO_IL17_PBS
82	cDC1	SP	EPO	PBS	1	0	1	1	3.75	SP_EPO_PBS
83	cDC1	SP	IL17	PBS	0	0	0	0	0	SP_IL17_PBS
93	cDC2	BM	EPO_IL17	EPO	0	0	0	0	0	BM_EPO_IL17_EPO
92	cDC2	BM	EPO_IL17	PBS	0	0	0	0	0	BM_EPO_IL17_PBS
94	cDC2	BM	EPO	PBS	0	0	0	0	0	BM_EPO_PBS
95	cDC2	BM	IL17	PBS	0	0	0	0	0	BM_IL17_PBS
89	cDC2	SP	EPO_IL17	EPO	0	0	0	0	0	SP_EPO_IL17_EPO
88	cDC2	SP	EPO_IL17	PBS	0	0	0	0	0	SP_EPO_IL17_PBS
90	cDC2	SP	EPO	PBS	0	0	0	0	0	SP_EPO_PBS
91	cDC2	SP	IL17	PBS	3	0	3	1	3.75	SP_IL17_PBS
101	GMP	BM	EPO_IL17	EPO	2	1	3	1	3.75	BM_EPO_IL17_EPO
100	GMP	BM	EPO_IL17	PBS	1	1	2	1	3.75	BM_EPO_IL17_PBS
102	GMP	BM	EPO	PBS	1	0	1	1	3.75	BM_EPO_PBS
103	GMP	BM	IL17	PBS	0	0	0	0	0	BM_IL17_PBS
97	GMP	SP	EPO_IL17	EPO	0	0	0	0	0	SP_EPO_IL17_EPO
96	GMP	SP	EPO_IL17	PBS	0	0	0	0	0	SP_EPO_IL17_PBS
98	GMP	SP	EPO	PBS	0	0	0	0	0	SP_EPO_PBS
99	GMP	SP	IL17	PBS	0	0	0	0	0	SP_IL17_PBS
109	NeuP	BM	EPO_IL17	EPO	1	1	2	1	3.75	BM_EPO_IL17_EPO
108	NeuP	BM	EPO_IL17	PBS	1	1	2	1	3.75	BM_EPO_IL17_PBS
110	NeuP	BM	EPO	PBS	0	1	1	1	3.75	BM_EPO_PBS
111	NeuP	BM	IL17	PBS	0	0	0	0	0	BM_IL17_PBS
105	NeuP	SP	EPO_IL17	EPO	0	0	0	0	0	SP_EPO_IL17_EPO
104	NeuP	SP	EPO_IL17	PBS	0	0	0	0	0	SP_EPO_IL17_PBS
106	NeuP	SP	EPO	PBS	0	0	0	0	0	SP_EPO_PBS
107	NeuP	SP	IL17	PBS	0	0	0	0	0	SP_IL17_PBS
117	Cycling imNeu	BM	EPO_IL17	EPO	0	0	0	0	0	BM_EPO_IL17_EPO
116	Cycling imNeu	BM	EPO_IL17	PBS	7	0	7	2	10.6066	BM_EPO_IL17_PBS
118	Cycling imNeu	BM	EPO	PBS	5	6	11	3	19.4856	BM_EPO_PBS
119	Cycling imNeu	BM	IL17	PBS	1	1	2	1	3.75	BM_IL17_PBS
113	Cycling imNeu	SP	EPO_IL17	EPO	0	0	0	0	0	SP_EPO_IL17_EPO
112	Cycling imNeu	SP	EPO_IL17	PBS	0	0	0	0	0	SP_EPO_IL17_PBS
114	Cycling imNeu	SP	EPO	PBS	0	0	0	0	0	SP_EPO_PBS
115	Cycling imNeu	SP	IL17	PBS	0	0	0	0	0	SP_IL17_PBS
125	imNeu	BM	EPO_IL17	EPO	0	1	1	1	3.75	BM_EPO_IL17_EPO
124	imNeu	BM	EPO_IL17	PBS	5	1	6	2	10.6066	BM_EPO_IL17_PBS
126	imNeu	BM	EPO	PBS	3	4	7	2	10.6066	BM_EPO_PBS
127	imNeu	BM	IL17	PBS	1	1	2	1	3.75	BM_IL17_PBS
121	imNeu	SP	EPO_IL17	EPO	0	0	0	0	0	SP_EPO_IL17_EPO
120	imNeu	SP	EPO_IL17	PBS	0	0	0	0	0	SP_EPO_IL17_PBS
122	imNeu	SP	EPO	PBS	0	0	0	0	0	SP_EPO_PBS
123	imNeu	SP	IL17	PBS	0	0	0	0	0	SP_IL17_PBS
133	mNeu	BM	EPO_IL17	EPO	0	0	0	0	0	BM_EPO_IL17_EPO
132	mNeu	BM	EPO_IL17	PBS	1	0	1	1	3.75	BM_EPO_IL17_PBS
134	mNeu	BM	EPO	PBS	1	0	1	1	3.75	BM_EPO_PBS
135	mNeu	BM	IL17	PBS	0	0	0	0	0	BM_IL17_PBS
129	mNeu	SP	EPO_IL17	EPO	0	0	0	0	0	SP_EPO_IL17_EPO
128	mNeu	SP	EPO_IL17	PBS	0	0	0	0	0	SP_EPO_IL17_PBS
130	mNeu	SP	EPO	PBS	0	0	0	0	0	SP_EPO_PBS
131	mNeu	SP	IL17	PBS	0	0	0	0	0	SP_IL17_PBS
141	MoP	BM	EPO_IL17	EPO	1	4	5	1	3.75	BM_EPO_IL17_EPO
140	MoP	BM	EPO_IL17	PBS	0	2	2	1	3.75	BM_EPO_IL17_PBS
142	MoP	BM	EPO	PBS	3	1	4	1	3.75	BM_EPO_PBS
143	MoP	BM	IL17	PBS	0	0	0	0	0	BM_IL17_PBS
137	MoP	SP	EPO_IL17	EPO	0	0	0	0	0	SP_EPO_IL17_EPO
136	MoP	SP	EPO_IL17	PBS	0	0	0	0	0	SP_EPO_IL17_PBS
138	MoP	SP	EPO	PBS	0	0	0	0	0	SP_EPO_PBS
139	MoP	SP	IL17	PBS	0	0	0	0	0	SP_IL17_PBS
149	imMo	BM	EPO_IL17	EPO	0	0	0	0	0	BM_EPO_IL17_EPO
148	imMo	BM	EPO_IL17	PBS	0	0	0	0	0	BM_EPO_IL17_PBS
150	imMo	BM	EPO	PBS	0	0	0	0	0	BM_EPO_PBS
151	imMo	BM	IL17	PBS	0	0	0	0	0	BM_IL17_PBS
145	imMo	SP	EPO_IL17	EPO	0	0	0	0	0	SP_EPO_IL17_EPO
144	imMo	SP	EPO_IL17	PBS	0	0	0	0	0	SP_EPO_IL17_PBS
146	imMo	SP	EPO	PBS	0	0	0	0	0	SP_EPO_PBS
147	imMo	SP	IL17	PBS	0	0	0	0	0	SP_IL17_PBS
157	mMo	BM	EPO_IL17	EPO	0	0	0	0	0	BM_EPO_IL17_EPO
156	mMo	BM	EPO_IL17	PBS	0	0	0	0	0	BM_EPO_IL17_PBS
158	mMo	BM	EPO	PBS	0	0	0	0	0	BM_EPO_PBS
159	mMo	BM	IL17	PBS	0	0	0	0	0	BM_IL17_PBS
153	mMo	SP	EPO_IL17	EPO	0	0	0	0	0	SP_EPO_IL17_EPO
152	mMo	SP	EPO_IL17	PBS	0	0	0	0	0	SP_EPO_IL17_PBS
154	mMo	SP	EPO	PBS	0	0	0	0	0	SP_EPO_PBS
155	mMo	SP	IL17	PBS	0	0	0	0	0	SP_IL17_PBS
165	Mac-1	BM	EPO_IL17	EPO	0	0	0	0	0	BM_EPO_IL17_EPO
164	Mac-1	BM	EPO_IL17	PBS	0	0	0	0	0	BM_EPO_IL17_PBS
166	Mac-1	BM	EPO	PBS	0	0	0	0	0	BM_EPO_PBS
167	Mac-1	BM	IL17	PBS	0	0	0	0	0	BM_IL17_PBS
161	Mac-1	SP	EPO_IL17	EPO	0	0	0	0	0	SP_EPO_IL17_EPO
160	Mac-1	SP	EPO_IL17	PBS	0	0	0	0	0	SP_EPO_IL17_PBS
162	Mac-1	SP	EPO	PBS	2	9	11	3	19.4856	SP_EPO_PBS
163	Mac-1	SP	IL17	PBS	2	0	2	1	3.75	SP_IL17_PBS
173	Mac-2	BM	EPO_IL17	EPO	0	0	0	0	0	BM_EPO_IL17_EPO
172	Mac-2	BM	EPO_IL17	PBS	0	0	0	0	0	BM_EPO_IL17_PBS
174	Mac-2	BM	EPO	PBS	0	0	0	0	0	BM_EPO_PBS
175	Mac-2	BM	IL17	PBS	0	0	0	0	0	BM_IL17_PBS
169	Mac-2	SP	EPO_IL17	EPO	0	0	0	0	0	SP_EPO_IL17_EPO
168	Mac-2	SP	EPO_IL17	PBS	0	0	0	0	0	SP_EPO_IL17_PBS
170	Mac-2	SP	EPO	PBS	0	0	0	0	0	SP_EPO_PBS
171	Mac-2	SP	IL17	PBS	0	0	0	0	0	SP_IL17_PBS

## Sheet: fig4e
gene	cellstate	organ	condition	reference	log2fc	adj_pval_by
B2m	Immature B	SP	IL17	PBS	0.362718	0.00136385
Zfp36l2	EEP	SP	IL17	PBS	0.403538	0.000279834
Car1	CEP-2	BM	IL17	PBS	0.425023	0.0368766
Nfkbia	Immature B	SP	IL17	PBS	0.427398	0.0333754
Ccnd3	Immature B	BM	IL17	PBS	0.450326	0.0284284
Btg1	Immature B	SP	IL17	PBS	0.450586	3.14742e-08
Rpl10a	Cycling imNeu	BM	IL17	PBS	0.45411	0.0128795
Pfdn5	Immature B	SP	IL17	PBS	0.461319	0.000250936
Ctla2a	MPP	BM	IL17	PBS	0.466431	7.36537e-06
Sorl1	Immature B	BM	IL17	PBS	0.467127	0.0371975
Sesn1	Immature B	BM	IL17	PBS	0.66965	0.00110223
Hsph1	EEP	SP	IL17	PBS	0.69294	0.000694375
Rhoa	cDC2	SP	IL17	PBS	0.809222	0.0216591
Rab11fip1	EEP	BM	IL17	PBS	0.92002	0.0239447
Zfp36l2	Immature B	BM	IL17	PBS	0.995091	7.6816e-05
Zfp36l2	Immature B	SP	IL17	PBS	1.02402	3.2612e-17
Ptpn22	Immature B	SP	IL17	PBS	1.14355	3.67869e-09
Bcl2a1b	cDC2	SP	IL17	PBS	1.48286	0.0388854
Ddit4	cDC2	SP	IL17	PBS	1.72218	0.0028709
Pde7b	Mac-1	SP	IL17	PBS	1.82223	1.99825e-06
Ydjc	CEP-2	SP	EPO	PBS	1.29761	0.0342209
Phgdh	CEP-2	SP	EPO	PBS	1.31274	1.25654e-16
Psmb10	CEP-2	BM	EPO	PBS	1.3359	2.6454e-06
Galk1	CEP-2	SP	EPO	PBS	1.34348	0.000770111
Cpd	CEP-1	SP	EPO	PBS	1.35134	3.39244e-12
Cpd	CEP-2	SP	EPO	PBS	1.35975	1.36293e-24
Scd2	CEP-2	BM	EPO	PBS	1.36994	0.000149039
Egfl7	CEP-2	SP	EPO	PBS	1.4252	1.62047e-19
Ssbp4	CEP-2	BM	EPO	PBS	1.43236	2.53894e-17
Gdf3	CEP-2	SP	EPO	PBS	1.45547	9.84654e-05
Phgdh	CEP-2	BM	EPO	PBS	1.50114	3.43515e-11
Egfl7	CEP-2	BM	EPO	PBS	1.5029	3.71791e-09
Galk1	CEP-2	BM	EPO	PBS	1.54288	8.08599e-06
Pgam1	CEP-2	SP	EPO	PBS	1.60357	1.32952e-05
Cpd	CEP-2	BM	EPO	PBS	1.64546	3.76073e-14
Pkm	EEP	SP	EPO	PBS	1.76713	0.000455734
Arhgdig	CEP-2	SP	EPO	PBS	1.9473	0.000323457
Gab2	CEP-2	BM	EPO	PBS	2.07756	1.54802e-07
Hist1h1b	Mac-1	SP	EPO	PBS	2.10308	0.0451348
Cpd	CEP-1	BM	EPO	PBS	2.29334	8.49366e-05
Dock11	CEP-2	SP	EPO_IL17	PBS	1.71296	0.00131023
Pgam1	CEP-2	SP	EPO_IL17	PBS	1.71692	2.37601e-07
Gab2	CEP-2	SP	EPO_IL17	PBS	1.73634	5.07948e-13
Phgdh	CEP-2	BM	EPO_IL17	PBS	1.80166	1.97298e-21
Gdf3	CEP-2	SP	EPO_IL17	PBS	1.82865	2.91622e-11
Pkp4	CEP-2	SP	EPO_IL17	PBS	1.86276	2.58746e-07
Cpd	CEP-1	SP	EPO_IL17	PBS	1.94848	3.46254e-37
Gdf3	CEP-2	BM	EPO_IL17	PBS	1.96117	3.76735e-06
Cpd	CEP-2	BM	EPO_IL17	PBS	2.01859	1.07041e-33
Gab2	CEP-2	BM	EPO_IL17	PBS	2.15763	1.07968e-09
Pkm	EEP	SP	EPO_IL17	PBS	2.1936	8.94322e-14
Arhgdig	CEP-1	SP	EPO_IL17	PBS	2.22373	3.89376e-05
Hpn	EEP	BM	EPO_IL17	PBS	2.30081	0.0146565
Arhgdig	CEP-2	BM	EPO_IL17	PBS	2.32534	0.00059254
Arhgdig	CEP-2	SP	EPO_IL17	PBS	2.38204	2.24709e-09
Ctsc	CEP-2	SP	EPO_IL17	PBS	2.63583	0.00244541
Pkm	CEP-1	SP	EPO_IL17	PBS	2.73368	2.74838e-05
Cda	CEP-2	SP	EPO_IL17	PBS	3.01482	0.00021162
Podxl	CEP-1	SP	EPO_IL17	PBS	3.15672	3.99853e-05
Cpd	CEP-1	BM	EPO_IL17	PBS	3.18878	3.52887e-19

## Sheet: fig5ab
	Pseudotime	Epo Response Score	Organ	Stimulation
0	0	-0.192399	BM	PBS
1	0.01	-0.193832	BM	PBS
2	0.02	-0.195276	BM	PBS
3	0.03	-0.196662	BM	PBS
4	0.04	-0.197896	BM	PBS
5	0.05	-0.198861	BM	PBS
6	0.06	-0.199416	BM	PBS
7	0.07	-0.199409	BM	PBS
8	0.08	-0.198685	BM	PBS
9	0.09	-0.197104	BM	PBS
10	0.1	-0.194556	BM	PBS
11	0.11	-0.190974	BM	PBS
12	0.12	-0.186345	BM	PBS
13	0.13	-0.180711	BM	PBS
14	0.14	-0.174171	BM	PBS
15	0.15	-0.166867	BM	PBS
16	0.16	-0.158982	BM	PBS
17	0.17	-0.150722	BM	PBS
18	0.18	-0.142312	BM	PBS
19	0.19	-0.133982	BM	PBS
20	0.2	-0.125955	BM	PBS
21	0.21	-0.118436	BM	PBS
22	0.22	-0.111603	BM	PBS
23	0.23	-0.10559	BM	PBS
24	0.24	-0.100481	BM	PBS
25	0.25	-0.0963022	BM	PBS
26	0.26	-0.093027	BM	PBS
27	0.27	-0.0905771	BM	PBS
28	0.28	-0.088837	BM	PBS
29	0.29	-0.0876685	BM	PBS
30	0.3	-0.0869279	BM	PBS
31	0.31	-0.0864817	BM	PBS
32	0.32	-0.0862183	BM	PBS
33	0.33	-0.0860548	BM	PBS
34	0.34	-0.0859387	BM	PBS
35	0.35	-0.085844	BM	PBS
36	0.36	-0.0857647	BM	PBS
37	0.37	-0.0857074	BM	PBS
38	0.38	-0.0856844	BM	PBS
39	0.39	-0.0857096	BM	PBS
40	0.4	-0.0857975	BM	PBS
41	0.41	-0.085965	BM	PBS
42	0.42	-0.0862351	BM	PBS
43	0.43	-0.08664	BM	PBS
44	0.44	-0.0872223	BM	PBS
45	0.45	-0.0880324	BM	PBS
46	0.46	-0.0891228	BM	PBS
47	0.47	-0.0905383	BM	PBS
48	0.48	-0.0923059	BM	PBS
49	0.49	-0.0944249	BM	PBS
50	0.5	-0.0968623	BM	PBS
51	0.51	-0.0995532	BM	PBS
52	0.52	-0.102409	BM	PBS
53	0.53	-0.105332	BM	PBS
54	0.54	-0.108231	BM	PBS
55	0.55	-0.111043	BM	PBS
56	0.56	-0.113745	BM	PBS
57	0.57	-0.116361	BM	PBS
58	0.58	-0.118958	BM	PBS
59	0.59	-0.121634	BM	PBS
60	0.6	-0.124493	BM	PBS
61	0.61	-0.127622	BM	PBS
62	0.62	-0.131062	BM	PBS
63	0.63	-0.134794	BM	PBS
64	0.64	-0.138724	BM	PBS
65	0.65	-0.142689	BM	PBS
66	0.66	-0.14647	BM	PBS
67	0.67	-0.149813	BM	PBS
68	0.68	-0.15246	BM	PBS
69	0.69	-0.154177	BM	PBS
70	0.7	-0.154783	BM	PBS
71	0.71	-0.154169	BM	PBS
72	0.72	-0.152317	BM	PBS
73	0.73	-0.149298	BM	PBS
74	0.74	-0.145273	BM	PBS
75	0.75	-0.140475	BM	PBS
76	0.76	-0.135183	BM	PBS
77	0.77	-0.129693	BM	PBS
78	0.78	-0.124282	BM	PBS
79	0.79	-0.119177	BM	PBS
80	0.8	-0.114524	BM	PBS
81	0.81	-0.110374	BM	PBS
82	0.82	-0.106674	BM	PBS
83	0.83	-0.103286	BM	PBS
84	0.84	-0.100008	BM	PBS
85	0.85	-0.096615	BM	PBS
86	0.86	-0.092906	BM	PBS
87	0.87	-0.0887395	BM	PBS
88	0.88	-0.0840648	BM	PBS
89	0.89	-0.0789309	BM	PBS
90	0.9	-0.0734761	BM	PBS
91	0.91	-0.0678998	BM	PBS
92	0.92	-0.0624244	BM	PBS
93	0.93	-0.0572584	BM	PBS
94	0.94	-0.0525672	BM	PBS
95	0.95	-0.0484578	BM	PBS
96	0.96	-0.0449769	BM	PBS
97	0.97	-0.0421188	BM	PBS
98	0.98	-0.0398392	BM	PBS
99	0.99	-0.0380701	BM	PBS
0	0	-0.192399	BM	IL17
1	0.01	-0.193832	BM	IL17
2	0.02	-0.195276	BM	IL17
3	0.03	-0.196662	BM	IL17
4	0.04	-0.197896	BM	IL17
5	0.05	-0.198861	BM	IL17
6	0.06	-0.199416	BM	IL17
7	0.07	-0.199409	BM	IL17
8	0.08	-0.198685	BM	IL17
9	0.09	-0.197104	BM	IL17
10	0.1	-0.194556	BM	IL17
11	0.11	-0.190974	BM	IL17
12	0.12	-0.186345	BM	IL17
13	0.13	-0.180711	BM	IL17
14	0.14	-0.174171	BM	IL17
15	0.15	-0.166867	BM	IL17
16	0.16	-0.158982	BM	IL17
17	0.17	-0.150722	BM	IL17
18	0.18	-0.142312	BM	IL17
19	0.19	-0.133982	BM	IL17
20	0.2	-0.125955	BM	IL17
21	0.21	-0.118436	BM	IL17
22	0.22	-0.111603	BM	IL17
23	0.23	-0.10559	BM	IL17
24	0.24	-0.100481	BM	IL17
25	0.25	-0.0963022	BM	IL17
26	0.26	-0.093027	BM	IL17
27	0.27	-0.0905771	BM	IL17
28	0.28	-0.088837	BM	IL17
29	0.29	-0.0876685	BM	IL17
30	0.3	-0.0869279	BM	IL17
31	0.31	-0.0864817	BM	IL17
32	0.32	-0.0862183	BM	IL17
33	0.33	-0.0860548	BM	IL17
34	0.34	-0.0859387	BM	IL17
35	0.35	-0.085844	BM	IL17
36	0.36	-0.0857647	BM	IL17
37	0.37	-0.0857074	BM	IL17
38	0.38	-0.0856844	BM	IL17
39	0.39	-0.0857096	BM	IL17
40	0.4	-0.0857975	BM	IL17
41	0.41	-0.085965	BM	IL17
42	0.42	-0.0862351	BM	IL17
43	0.43	-0.08664	BM	IL17
44	0.44	-0.0872223	BM	IL17
45	0.45	-0.0880324	BM	IL17
46	0.46	-0.0891228	BM	IL17
47	0.47	-0.0905383	BM	IL17
48	0.48	-0.0923059	BM	IL17
49	0.49	-0.0944249	BM	IL17
50	0.5	-0.0968623	BM	IL17
51	0.51	-0.0995532	BM	IL17
52	0.52	-0.102409	BM	IL17
53	0.53	-0.105332	BM	IL17
54	0.54	-0.108231	BM	IL17
55	0.55	-0.111043	BM	IL17
56	0.56	-0.113745	BM	IL17
57	0.57	-0.116361	BM	IL17
58	0.58	-0.118958	BM	IL17
59	0.59	-0.121634	BM	IL17
60	0.6	-0.124493	BM	IL17
61	0.61	-0.127622	BM	IL17
62	0.62	-0.131062	BM	IL17
63	0.63	-0.134794	BM	IL17
64	0.64	-0.138724	BM	IL17
65	0.65	-0.142689	BM	IL17
66	0.66	-0.14647	BM	IL17
67	0.67	-0.149813	BM	IL17
68	0.68	-0.15246	BM	IL17
69	0.69	-0.154177	BM	IL17
70	0.7	-0.154783	BM	IL17
71	0.71	-0.154169	BM	IL17
72	0.72	-0.152317	BM	IL17
73	0.73	-0.149298	BM	IL17
74	0.74	-0.145273	BM	IL17
75	0.75	-0.140475	BM	IL17
76	0.76	-0.135183	BM	IL17
77	0.77	-0.129693	BM	IL17
78	0.78	-0.124282	BM	IL17
79	0.79	-0.119177	BM	IL17
80	0.8	-0.114524	BM	IL17
81	0.81	-0.110374	BM	IL17
82	0.82	-0.106674	BM	IL17
83	0.83	-0.103286	BM	IL17
84	0.84	-0.100008	BM	IL17
85	0.85	-0.096615	BM	IL17
86	0.86	-0.092906	BM	IL17
87	0.87	-0.0887395	BM	IL17
88	0.88	-0.0840648	BM	IL17
89	0.89	-0.0789309	BM	IL17
90	0.9	-0.0734761	BM	IL17
91	0.91	-0.0678998	BM	IL17
92	0.92	-0.0624244	BM	IL17
93	0.93	-0.0572584	BM	IL17
94	0.94	-0.0525672	BM	IL17
95	0.95	-0.0484578	BM	IL17
96	0.96	-0.0449769	BM	IL17
97	0.97	-0.0421188	BM	IL17
98	0.98	-0.0398392	BM	IL17
99	0.99	-0.0380701	BM	IL17
0	0	-0.192399	BM	EPO
1	0.01	-0.193832	BM	EPO
2	0.02	-0.195276	BM	EPO
3	0.03	-0.196662	BM	EPO
4	0.04	-0.197896	BM	EPO
5	0.05	-0.198861	BM	EPO
6	0.06	-0.199416	BM	EPO
7	0.07	-0.199409	BM	EPO
8	0.08	-0.198685	BM	EPO
9	0.09	-0.197104	BM	EPO
10	0.1	-0.194556	BM	EPO
11	0.11	-0.190974	BM	EPO
12	0.12	-0.186345	BM	EPO
13	0.13	-0.180711	BM	EPO
14	0.14	-0.174171	BM	EPO
15	0.15	-0.166867	BM	EPO
16	0.16	-0.158982	BM	EPO
17	0.17	-0.150722	BM	EPO
18	0.18	-0.142312	BM	EPO
19	0.19	-0.133982	BM	EPO
20	0.2	-0.125955	BM	EPO
21	0.21	-0.118436	BM	EPO
22	0.22	-0.111603	BM	EPO
23	0.23	-0.10559	BM	EPO
24	0.24	-0.100481	BM	EPO
25	0.25	-0.0963022	BM	EPO
26	0.26	-0.093027	BM	EPO
27	0.27	-0.0905771	BM	EPO
28	0.28	-0.088837	BM	EPO
29	0.29	-0.0876685	BM	EPO
30	0.3	-0.0869279	BM	EPO
31	0.31	-0.0864817	BM	EPO
32	0.32	-0.0862183	BM	EPO
33	0.33	-0.0860548	BM	EPO
34	0.34	-0.0859387	BM	EPO
35	0.35	-0.085844	BM	EPO
36	0.36	-0.0857647	BM	EPO
37	0.37	-0.0857074	BM	EPO
38	0.38	-0.0856844	BM	EPO
39	0.39	-0.0857096	BM	EPO
40	0.4	-0.0857975	BM	EPO
41	0.41	-0.085965	BM	EPO
42	0.42	-0.0862351	BM	EPO
43	0.43	-0.08664	BM	EPO
44	0.44	-0.0872223	BM	EPO
45	0.45	-0.0880324	BM	EPO
46	0.46	-0.0891228	BM	EPO
47	0.47	-0.0905383	BM	EPO
48	0.48	-0.0923059	BM	EPO
49	0.49	-0.0944249	BM	EPO
50	0.5	-0.0968623	BM	EPO
51	0.51	-0.0995532	BM	EPO
52	0.52	-0.102409	BM	EPO
53	0.53	-0.105332	BM	EPO
54	0.54	-0.108231	BM	EPO
55	0.55	-0.111043	BM	EPO
56	0.56	-0.113745	BM	EPO
57	0.57	-0.116361	BM	EPO
58	0.58	-0.118958	BM	EPO
59	0.59	-0.121634	BM	EPO
60	0.6	-0.124493	BM	EPO
61	0.61	-0.127622	BM	EPO
62	0.62	-0.131062	BM	EPO
63	0.63	-0.134794	BM	EPO
64	0.64	-0.138724	BM	EPO
65	0.65	-0.142689	BM	EPO
66	0.66	-0.14647	BM	EPO
67	0.67	-0.149813	BM	EPO
68	0.68	-0.15246	BM	EPO
69	0.69	-0.154177	BM	EPO
70	0.7	-0.154783	BM	EPO
71	0.71	-0.154169	BM	EPO
72	0.72	-0.152317	BM	EPO
73	0.73	-0.149298	BM	EPO
74	0.74	-0.145273	BM	EPO
75	0.75	-0.140475	BM	EPO
76	0.76	-0.135183	BM	EPO
77	0.77	-0.129693	BM	EPO
78	0.78	-0.124282	BM	EPO
79	0.79	-0.119177	BM	EPO
80	0.8	-0.114524	BM	EPO
81	0.81	-0.110374	BM	EPO
82	0.82	-0.106674	BM	EPO
83	0.83	-0.103286	BM	EPO
84	0.84	-0.100008	BM	EPO
85	0.85	-0.096615	BM	EPO
86	0.86	-0.092906	BM	EPO
87	0.87	-0.0887395	BM	EPO
88	0.88	-0.0840648	BM	EPO
89	0.89	-0.0789309	BM	EPO
90	0.9	-0.0734761	BM	EPO
91	0.91	-0.0678998	BM	EPO
92	0.92	-0.0624244	BM	EPO
93	0.93	-0.0572584	BM	EPO
94	0.94	-0.0525672	BM	EPO
95	0.95	-0.0484578	BM	EPO
96	0.96	-0.0449769	BM	EPO
97	0.97	-0.0421188	BM	EPO
98	0.98	-0.0398392	BM	EPO
99	0.99	-0.0380701	BM	EPO
0	0	-0.192399	BM	EPO_IL17
1	0.01	-0.193832	BM	EPO_IL17
2	0.02	-0.195276	BM	EPO_IL17
3	0.03	-0.196662	BM	EPO_IL17
4	0.04	-0.197896	BM	EPO_IL17
5	0.05	-0.198861	BM	EPO_IL17
6	0.06	-0.199416	BM	EPO_IL17
7	0.07	-0.199409	BM	EPO_IL17
8	0.08	-0.198685	BM	EPO_IL17
9	0.09	-0.197104	BM	EPO_IL17
10	0.1	-0.194556	BM	EPO_IL17
11	0.11	-0.190974	BM	EPO_IL17
12	0.12	-0.186345	BM	EPO_IL17
13	0.13	-0.180711	BM	EPO_IL17
14	0.14	-0.174171	BM	EPO_IL17
15	0.15	-0.166867	BM	EPO_IL17
16	0.16	-0.158982	BM	EPO_IL17
17	0.17	-0.150722	BM	EPO_IL17
18	0.18	-0.142312	BM	EPO_IL17
19	0.19	-0.133982	BM	EPO_IL17
20	0.2	-0.125955	BM	EPO_IL17
21	0.21	-0.118436	BM	EPO_IL17
22	0.22	-0.111603	BM	EPO_IL17
23	0.23	-0.10559	BM	EPO_IL17
24	0.24	-0.100481	BM	EPO_IL17
25	0.25	-0.0963022	BM	EPO_IL17
26	0.26	-0.093027	BM	EPO_IL17
27	0.27	-0.0905771	BM	EPO_IL17
28	0.28	-0.088837	BM	EPO_IL17
29	0.29	-0.0876685	BM	EPO_IL17
30	0.3	-0.0869279	BM	EPO_IL17
31	0.31	-0.0864817	BM	EPO_IL17
32	0.32	-0.0862183	BM	EPO_IL17
33	0.33	-0.0860548	BM	EPO_IL17
34	0.34	-0.0859387	BM	EPO_IL17
35	0.35	-0.085844	BM	EPO_IL17
36	0.36	-0.0857647	BM	EPO_IL17
37	0.37	-0.0857074	BM	EPO_IL17
38	0.38	-0.0856844	BM	EPO_IL17
39	0.39	-0.0857096	BM	EPO_IL17
40	0.4	-0.0857975	BM	EPO_IL17
41	0.41	-0.085965	BM	EPO_IL17
42	0.42	-0.0862351	BM	EPO_IL17
43	0.43	-0.08664	BM	EPO_IL17
44	0.44	-0.0872223	BM	EPO_IL17
45	0.45	-0.0880324	BM	EPO_IL17
46	0.46	-0.0891228	BM	EPO_IL17
47	0.47	-0.0905383	BM	EPO_IL17
48	0.48	-0.0923059	BM	EPO_IL17
49	0.49	-0.0944249	BM	EPO_IL17
50	0.5	-0.0968623	BM	EPO_IL17
51	0.51	-0.0995532	BM	EPO_IL17
52	0.52	-0.102409	BM	EPO_IL17
53	0.53	-0.105332	BM	EPO_IL17
54	0.54	-0.108231	BM	EPO_IL17
55	0.55	-0.111043	BM	EPO_IL17
56	0.56	-0.113745	BM	EPO_IL17
57	0.57	-0.116361	BM	EPO_IL17
58	0.58	-0.118958	BM	EPO_IL17
59	0.59	-0.121634	BM	EPO_IL17
60	0.6	-0.124493	BM	EPO_IL17
61	0.61	-0.127622	BM	EPO_IL17
62	0.62	-0.131062	BM	EPO_IL17
63	0.63	-0.134794	BM	EPO_IL17
64	0.64	-0.138724	BM	EPO_IL17
65	0.65	-0.142689	BM	EPO_IL17
66	0.66	-0.14647	BM	EPO_IL17
67	0.67	-0.149813	BM	EPO_IL17
68	0.68	-0.15246	BM	EPO_IL17
69	0.69	-0.154177	BM	EPO_IL17
70	0.7	-0.154783	BM	EPO_IL17
71	0.71	-0.154169	BM	EPO_IL17
72	0.72	-0.152317	BM	EPO_IL17
73	0.73	-0.149298	BM	EPO_IL17
74	0.74	-0.145273	BM	EPO_IL17
75	0.75	-0.140475	BM	EPO_IL17
76	0.76	-0.135183	BM	EPO_IL17
77	0.77	-0.129693	BM	EPO_IL17
78	0.78	-0.124282	BM	EPO_IL17
79	0.79	-0.119177	BM	EPO_IL17
80	0.8	-0.114524	BM	EPO_IL17
81	0.81	-0.110374	BM	EPO_IL17
82	0.82	-0.106674	BM	EPO_IL17
83	0.83	-0.103286	BM	EPO_IL17
84	0.84	-0.100008	BM	EPO_IL17
85	0.85	-0.096615	BM	EPO_IL17
86	0.86	-0.092906	BM	EPO_IL17
87	0.87	-0.0887395	BM	EPO_IL17
88	0.88	-0.0840648	BM	EPO_IL17
89	0.89	-0.0789309	BM	EPO_IL17
90	0.9	-0.0734761	BM	EPO_IL17
91	0.91	-0.0678998	BM	EPO_IL17
92	0.92	-0.0624244	BM	EPO_IL17
93	0.93	-0.0572584	BM	EPO_IL17
94	0.94	-0.0525672	BM	EPO_IL17
95	0.95	-0.0484578	BM	EPO_IL17
96	0.96	-0.0449769	BM	EPO_IL17
97	0.97	-0.0421188	BM	EPO_IL17
98	0.98	-0.0398392	BM	EPO_IL17
99	0.99	-0.0380701	BM	EPO_IL17
0	0	-0.181637	SP	PBS
1	0.01	-0.184347	SP	PBS
2	0.02	-0.18721	SP	PBS
3	0.03	-0.190137	SP	PBS
4	0.04	-0.193001	SP	PBS
5	0.05	-0.195639	SP	PBS
6	0.06	-0.197858	SP	PBS
7	0.07	-0.199442	SP	PBS
8	0.08	-0.200175	SP	PBS
9	0.09	-0.199858	SP	PBS
10	0.1	-0.198335	SP	PBS
11	0.11	-0.195505	SP	PBS
12	0.12	-0.191333	SP	PBS
13	0.13	-0.185843	SP	PBS
14	0.14	-0.179113	SP	PBS
15	0.15	-0.171256	SP	PBS
16	0.16	-0.162407	SP	PBS
17	0.17	-0.152712	SP	PBS
18	0.18	-0.142332	SP	PBS
19	0.19	-0.131437	SP	PBS
20	0.2	-0.12022	SP	PBS
21	0.21	-0.108896	SP	PBS
22	0.22	-0.0977045	SP	PBS
23	0.23	-0.0869005	SP	PBS
24	0.24	-0.0767394	SP	PBS
25	0.25	-0.067458	SP	PBS
26	0.26	-0.0592535	SP	PBS
27	0.27	-0.0522656	SP	PBS
28	0.28	-0.0465659	SP	PBS
29	0.29	-0.0421546	SP	PBS
30	0.3	-0.038967	SP	PBS
31	0.31	-0.0368864	SP	PBS
32	0.32	-0.0357618	SP	PBS
33	0.33	-0.0354258	SP	PBS
34	0.34	-0.0357121	SP	PBS
35	0.35	-0.0364684	SP	PBS
36	0.36	-0.037565	SP	PBS
37	0.37	-0.0388997	SP	PBS
38	0.38	-0.0403983	SP	PBS
39	0.39	-0.0420137	SP	PBS
40	0.4	-0.0437234	SP	PBS
41	0.41	-0.0455257	SP	PBS
42	0.42	-0.0474359	SP	PBS
43	0.43	-0.0494808	SP	PBS
44	0.44	-0.0516915	SP	PBS
45	0.45	-0.0540949	SP	PBS
46	0.46	-0.0567045	SP	PBS
47	0.47	-0.0595106	SP	PBS
48	0.48	-0.0624738	SP	PBS
49	0.49	-0.0655218	SP	PBS
50	0.5	-0.0685531	SP	PBS
51	0.51	-0.0714474	SP	PBS
52	0.52	-0.074082	SP	PBS
53	0.53	-0.0763533	SP	PBS
54	0.54	-0.0781986	SP	PBS
55	0.55	-0.0796142	SP	PBS
56	0.56	-0.0806658	SP	PBS
57	0.57	-0.0814872	SP	PBS
58	0.58	-0.0822661	SP	PBS
59	0.59	-0.0832186	SP	PBS
60	0.6	-0.084556	SP	PBS
61	0.61	-0.086449	SP	PBS
62	0.62	-0.0889976	SP	PBS
63	0.63	-0.0922112	SP	PBS
64	0.64	-0.0960024	SP	PBS
65	0.65	-0.100198	SP	PBS
66	0.66	-0.104559	SP	PBS
67	0.67	-0.108815	SP	PBS
68	0.68	-0.112698	SP	PBS
69	0.69	-0.115973	SP	PBS
70	0.7	-0.118469	SP	PBS
71	0.71	-0.120092	SP	PBS
72	0.72	-0.120841	SP	PBS
73	0.73	-0.120802	SP	PBS
74	0.74	-0.120141	SP	PBS
75	0.75	-0.119085	SP	PBS
76	0.76	-0.117891	SP	PBS
77	0.77	-0.116819	SP	PBS
78	0.78	-0.116085	SP	PBS
79	0.79	-0.115835	SP	PBS
80	0.8	-0.116109	SP	PBS
81	0.81	-0.116829	SP	PBS
82	0.82	-0.117803	SP	PBS
83	0.83	-0.118749	SP	PBS
84	0.84	-0.119335	SP	PBS
85	0.85	-0.119233	SP	PBS
86	0.86	-0.118176	SP	PBS
87	0.87	-0.116009	SP	PBS
88	0.88	-0.112709	SP	PBS
89	0.89	-0.108398	SP	PBS
90	0.9	-0.103314	SP	PBS
91	0.91	-0.097768	SP	PBS
92	0.92	-0.0920943	SP	PBS
93	0.93	-0.0865976	SP	PBS
94	0.94	-0.0815194	SP	PBS
95	0.95	-0.0770202	SP	PBS
96	0.96	-0.0731795	SP	PBS
97	0.97	-0.0700078	SP	PBS
98	0.98	-0.0674652	SP	PBS
99	0.99	-0.065481	SP	PBS
0	0	-0.181637	SP	IL17
1	0.01	-0.184347	SP	IL17
2	0.02	-0.18721	SP	IL17
3	0.03	-0.190137	SP	IL17
4	0.04	-0.193001	SP	IL17
5	0.05	-0.195639	SP	IL17
6	0.06	-0.197858	SP	IL17
7	0.07	-0.199442	SP	IL17
8	0.08	-0.200175	SP	IL17
9	0.09	-0.199858	SP	IL17
10	0.1	-0.198335	SP	IL17
11	0.11	-0.195505	SP	IL17
12	0.12	-0.191333	SP	IL17
13	0.13	-0.185843	SP	IL17
14	0.14	-0.179113	SP	IL17
15	0.15	-0.171256	SP	IL17
16	0.16	-0.162407	SP	IL17
17	0.17	-0.152712	SP	IL17
18	0.18	-0.142332	SP	IL17
19	0.19	-0.131437	SP	IL17
20	0.2	-0.12022	SP	IL17
21	0.21	-0.108896	SP	IL17
22	0.22	-0.0977045	SP	IL17
23	0.23	-0.0869005	SP	IL17
24	0.24	-0.0767394	SP	IL17
25	0.25	-0.067458	SP	IL17
26	0.26	-0.0592535	SP	IL17
27	0.27	-0.0522656	SP	IL17
28	0.28	-0.0465659	SP	IL17
29	0.29	-0.0421546	SP	IL17
30	0.3	-0.038967	SP	IL17
31	0.31	-0.0368864	SP	IL17
32	0.32	-0.0357618	SP	IL17
33	0.33	-0.0354258	SP	IL17
34	0.34	-0.0357121	SP	IL17
35	0.35	-0.0364684	SP	IL17
36	0.36	-0.037565	SP	IL17
37	0.37	-0.0388997	SP	IL17
38	0.38	-0.0403983	SP	IL17
39	0.39	-0.0420137	SP	IL17
40	0.4	-0.0437234	SP	IL17
41	0.41	-0.0455257	SP	IL17
42	0.42	-0.0474359	SP	IL17
43	0.43	-0.0494808	SP	IL17
44	0.44	-0.0516915	SP	IL17
45	0.45	-0.0540949	SP	IL17
46	0.46	-0.0567045	SP	IL17
47	0.47	-0.0595106	SP	IL17
48	0.48	-0.0624738	SP	IL17
49	0.49	-0.0655218	SP	IL17
50	0.5	-0.0685531	SP	IL17
51	0.51	-0.0714474	SP	IL17
52	0.52	-0.074082	SP	IL17
53	0.53	-0.0763533	SP	IL17
54	0.54	-0.0781986	SP	IL17
55	0.55	-0.0796142	SP	IL17
56	0.56	-0.0806658	SP	IL17
57	0.57	-0.0814872	SP	IL17
58	0.58	-0.0822661	SP	IL17
59	0.59	-0.0832186	SP	IL17
60	0.6	-0.084556	SP	IL17
61	0.61	-0.086449	SP	IL17
62	0.62	-0.0889976	SP	IL17
63	0.63	-0.0922112	SP	IL17
64	0.64	-0.0960024	SP	IL17
65	0.65	-0.100198	SP	IL17
66	0.66	-0.104559	SP	IL17
67	0.67	-0.108815	SP	IL17
68	0.68	-0.112698	SP	IL17
69	0.69	-0.115973	SP	IL17
70	0.7	-0.118469	SP	IL17
71	0.71	-0.120092	SP	IL17
72	0.72	-0.120841	SP	IL17
73	0.73	-0.120802	SP	IL17
74	0.74	-0.120141	SP	IL17
75	0.75	-0.119085	SP	IL17
76	0.76	-0.117891	SP	IL17
77	0.77	-0.116819	SP	IL17
78	0.78	-0.116085	SP	IL17
79	0.79	-0.115835	SP	IL17
80	0.8	-0.116109	SP	IL17
81	0.81	-0.116829	SP	IL17
82	0.82	-0.117803	SP	IL17
83	0.83	-0.118749	SP	IL17
84	0.84	-0.119335	SP	IL17
85	0.85	-0.119233	SP	IL17
86	0.86	-0.118176	SP	IL17
87	0.87	-0.116009	SP	IL17
88	0.88	-0.112709	SP	IL17
89	0.89	-0.108398	SP	IL17
90	0.9	-0.103314	SP	IL17
91	0.91	-0.097768	SP	IL17
92	0.92	-0.0920943	SP	IL17
93	0.93	-0.0865976	SP	IL17
94	0.94	-0.0815194	SP	IL17
95	0.95	-0.0770202	SP	IL17
96	0.96	-0.0731795	SP	IL17
97	0.97	-0.0700078	SP	IL17
98	0.98	-0.0674652	SP	IL17
99	0.99	-0.065481	SP	IL17
0	0	-0.181637	SP	EPO
1	0.01	-0.184347	SP	EPO
2	0.02	-0.18721	SP	EPO
3	0.03	-0.190137	SP	EPO
4	0.04	-0.193001	SP	EPO
5	0.05	-0.195639	SP	EPO
6	0.06	-0.197858	SP	EPO
7	0.07	-0.199442	SP	EPO
8	0.08	-0.200175	SP	EPO
9	0.09	-0.199858	SP	EPO
10	0.1	-0.198335	SP	EPO
11	0.11	-0.195505	SP	EPO
12	0.12	-0.191333	SP	EPO
13	0.13	-0.185843	SP	EPO
14	0.14	-0.179113	SP	EPO
15	0.15	-0.171256	SP	EPO
16	0.16	-0.162407	SP	EPO
17	0.17	-0.152712	SP	EPO
18	0.18	-0.142332	SP	EPO
19	0.19	-0.131437	SP	EPO
20	0.2	-0.12022	SP	EPO
21	0.21	-0.108896	SP	EPO
22	0.22	-0.0977045	SP	EPO
23	0.23	-0.0869005	SP	EPO
24	0.24	-0.0767394	SP	EPO
25	0.25	-0.067458	SP	EPO
26	0.26	-0.0592535	SP	EPO
27	0.27	-0.0522656	SP	EPO
28	0.28	-0.0465659	SP	EPO
29	0.29	-0.0421546	SP	EPO
30	0.3	-0.038967	SP	EPO
31	0.31	-0.0368864	SP	EPO
32	0.32	-0.0357618	SP	EPO
33	0.33	-0.0354258	SP	EPO
34	0.34	-0.0357121	SP	EPO
35	0.35	-0.0364684	SP	EPO
36	0.36	-0.037565	SP	EPO
37	0.37	-0.0388997	SP	EPO
38	0.38	-0.0403983	SP	EPO
39	0.39	-0.0420137	SP	EPO
40	0.4	-0.0437234	SP	EPO
41	0.41	-0.0455257	SP	EPO
42	0.42	-0.0474359	SP	EPO
43	0.43	-0.0494808	SP	EPO
44	0.44	-0.0516915	SP	EPO
45	0.45	-0.0540949	SP	EPO
46	0.46	-0.0567045	SP	EPO
47	0.47	-0.0595106	SP	EPO
48	0.48	-0.0624738	SP	EPO
49	0.49	-0.0655218	SP	EPO
50	0.5	-0.0685531	SP	EPO
51	0.51	-0.0714474	SP	EPO
52	0.52	-0.074082	SP	EPO
53	0.53	-0.0763533	SP	EPO
54	0.54	-0.0781986	SP	EPO
55	0.55	-0.0796142	SP	EPO
56	0.56	-0.0806658	SP	EPO
57	0.57	-0.0814872	SP	EPO
58	0.58	-0.0822661	SP	EPO
59	0.59	-0.0832186	SP	EPO
60	0.6	-0.084556	SP	EPO
61	0.61	-0.086449	SP	EPO
62	0.62	-0.0889976	SP	EPO
63	0.63	-0.0922112	SP	EPO
64	0.64	-0.0960024	SP	EPO
65	0.65	-0.100198	SP	EPO
66	0.66	-0.104559	SP	EPO
67	0.67	-0.108815	SP	EPO
68	0.68	-0.112698	SP	EPO
69	0.69	-0.115973	SP	EPO
70	0.7	-0.118469	SP	EPO
71	0.71	-0.120092	SP	EPO
72	0.72	-0.120841	SP	EPO
73	0.73	-0.120802	SP	EPO
74	0.74	-0.120141	SP	EPO
75	0.75	-0.119085	SP	EPO
76	0.76	-0.117891	SP	EPO
77	0.77	-0.116819	SP	EPO
78	0.78	-0.116085	SP	EPO
79	0.79	-0.115835	SP	EPO
80	0.8	-0.116109	SP	EPO
81	0.81	-0.116829	SP	EPO
82	0.82	-0.117803	SP	EPO
83	0.83	-0.118749	SP	EPO
84	0.84	-0.119335	SP	EPO
85	0.85	-0.119233	SP	EPO
86	0.86	-0.118176	SP	EPO
87	0.87	-0.116009	SP	EPO
88	0.88	-0.112709	SP	EPO
89	0.89	-0.108398	SP	EPO
90	0.9	-0.103314	SP	EPO
91	0.91	-0.097768	SP	EPO
92	0.92	-0.0920943	SP	EPO
93	0.93	-0.0865976	SP	EPO
94	0.94	-0.0815194	SP	EPO
95	0.95	-0.0770202	SP	EPO
96	0.96	-0.0731795	SP	EPO
97	0.97	-0.0700078	SP	EPO
98	0.98	-0.0674652	SP	EPO
99	0.99	-0.065481	SP	EPO
0	0	-0.181637	SP	EPO_IL17
1	0.01	-0.184347	SP	EPO_IL17
2	0.02	-0.18721	SP	EPO_IL17
3	0.03	-0.190137	SP	EPO_IL17
4	0.04	-0.193001	SP	EPO_IL17
5	0.05	-0.195639	SP	EPO_IL17
6	0.06	-0.197858	SP	EPO_IL17
7	0.07	-0.199442	SP	EPO_IL17
8	0.08	-0.200175	SP	EPO_IL17
9	0.09	-0.199858	SP	EPO_IL17
10	0.1	-0.198335	SP	EPO_IL17
11	0.11	-0.195505	SP	EPO_IL17
12	0.12	-0.191333	SP	EPO_IL17
13	0.13	-0.185843	SP	EPO_IL17
14	0.14	-0.179113	SP	EPO_IL17
15	0.15	-0.171256	SP	EPO_IL17
16	0.16	-0.162407	SP	EPO_IL17
17	0.17	-0.152712	SP	EPO_IL17
18	0.18	-0.142332	SP	EPO_IL17
19	0.19	-0.131437	SP	EPO_IL17
20	0.2	-0.12022	SP	EPO_IL17
21	0.21	-0.108896	SP	EPO_IL17
22	0.22	-0.0977045	SP	EPO_IL17
23	0.23	-0.0869005	SP	EPO_IL17
24	0.24	-0.0767394	SP	EPO_IL17
25	0.25	-0.067458	SP	EPO_IL17
26	0.26	-0.0592535	SP	EPO_IL17
27	0.27	-0.0522656	SP	EPO_IL17
28	0.28	-0.0465659	SP	EPO_IL17
29	0.29	-0.0421546	SP	EPO_IL17
30	0.3	-0.038967	SP	EPO_IL17
31	0.31	-0.0368864	SP	EPO_IL17
32	0.32	-0.0357618	SP	EPO_IL17
33	0.33	-0.0354258	SP	EPO_IL17
34	0.34	-0.0357121	SP	EPO_IL17
35	0.35	-0.0364684	SP	EPO_IL17
36	0.36	-0.037565	SP	EPO_IL17
37	0.37	-0.0388997	SP	EPO_IL17
38	0.38	-0.0403983	SP	EPO_IL17
39	0.39	-0.0420137	SP	EPO_IL17
40	0.4	-0.0437234	SP	EPO_IL17
41	0.41	-0.0455257	SP	EPO_IL17
42	0.42	-0.0474359	SP	EPO_IL17
43	0.43	-0.0494808	SP	EPO_IL17
44	0.44	-0.0516915	SP	EPO_IL17
45	0.45	-0.0540949	SP	EPO_IL17
46	0.46	-0.0567045	SP	EPO_IL17
47	0.47	-0.0595106	SP	EPO_IL17
48	0.48	-0.0624738	SP	EPO_IL17
49	0.49	-0.0655218	SP	EPO_IL17
50	0.5	-0.0685531	SP	EPO_IL17
51	0.51	-0.0714474	SP	EPO_IL17
52	0.52	-0.074082	SP	EPO_IL17
53	0.53	-0.0763533	SP	EPO_IL17
54	0.54	-0.0781986	SP	EPO_IL17
55	0.55	-0.0796142	SP	EPO_IL17
56	0.56	-0.0806658	SP	EPO_IL17
57	0.57	-0.0814872	SP	EPO_IL17
58	0.58	-0.0822661	SP	EPO_IL17
59	0.59	-0.0832186	SP	EPO_IL17
60	0.6	-0.084556	SP	EPO_IL17
61	0.61	-0.086449	SP	EPO_IL17
62	0.62	-0.0889976	SP	EPO_IL17
63	0.63	-0.0922112	SP	EPO_IL17
64	0.64	-0.0960024	SP	EPO_IL17
65	0.65	-0.100198	SP	EPO_IL17
66	0.66	-0.104559	SP	EPO_IL17
67	0.67	-0.108815	SP	EPO_IL17
68	0.68	-0.112698	SP	EPO_IL17
69	0.69	-0.115973	SP	EPO_IL17
70	0.7	-0.118469	SP	EPO_IL17
71	0.71	-0.120092	SP	EPO_IL17
72	0.72	-0.120841	SP	EPO_IL17
73	0.73	-0.120802	SP	EPO_IL17
74	0.74	-0.120141	SP	EPO_IL17
75	0.75	-0.119085	SP	EPO_IL17
76	0.76	-0.117891	SP	EPO_IL17
77	0.77	-0.116819	SP	EPO_IL17
78	0.78	-0.116085	SP	EPO_IL17
79	0.79	-0.115835	SP	EPO_IL17
80	0.8	-0.116109	SP	EPO_IL17
81	0.81	-0.116829	SP	EPO_IL17
82	0.82	-0.117803	SP	EPO_IL17
83	0.83	-0.118749	SP	EPO_IL17
84	0.84	-0.119335	SP	EPO_IL17
85	0.85	-0.119233	SP	EPO_IL17
86	0.86	-0.118176	SP	EPO_IL17
87	0.87	-0.116009	SP	EPO_IL17
88	0.88	-0.112709	SP	EPO_IL17
89	0.89	-0.108398	SP	EPO_IL17
90	0.9	-0.103314	SP	EPO_IL17
91	0.91	-0.097768	SP	EPO_IL17
92	0.92	-0.0920943	SP	EPO_IL17
93	0.93	-0.0865976	SP	EPO_IL17
94	0.94	-0.0815194	SP	EPO_IL17
95	0.95	-0.0770202	SP	EPO_IL17
96	0.96	-0.0731795	SP	EPO_IL17
97	0.97	-0.0700078	SP	EPO_IL17
98	0.98	-0.0674652	SP	EPO_IL17
99	0.99	-0.065481	SP	EPO_IL17

## Sheet: fig5c
	n_shared	%_shared	pval	fdr	sig	organ
pStat5_Chip_Gillinder	24	9.45	6.99e-06	4.19e-05	TRUE	BM
nascent_EPO_induced_genes	11	13.75	8.2e-05	0.000394	TRUE	BM
pStat3_Chip_Durant	49	11.84	3.13e-14	7.5e-13	TRUE	BM
pStat3_Chip_Hutchins	23	10	4.22e-06	3.37e-05	TRUE	BM
nfkb_RelA_chip_RNAseq_Ngo	7	7.37	0.0435	0.0949	FALSE	BM
Gata1_target_genes	10	9.43	0.00333	0.0133	TRUE	BM
FOXO3_target_genes	5	11.9	0.0136	0.0408	TRUE	BM
Hif1a_target_genes	2	4.88	0.651	0.822	FALSE	BM
Elk1_target_genes	7	5	0.341	0.63	FALSE	BM
Ap-1_target_genes	0	0	0.626	0.822	FALSE	BM
Ints11_target_genes	2	2.67	1	1	FALSE	BM
HALLMARK_PI3K_AKT_MTOR_SIGNALING	6	5.94	0.161	0.321	FALSE	BM
HALLMARK_MTORC1_SIGNALING	12	6.19	0.0435	0.0949	FALSE	BM
HALLMARK_TNFA_SIGNALING_VIA_NFKB	8	4.26	0.54	0.775	FALSE	BM
HALLMARK_IL2_STAT5_SIGNALING	8	4.1	0.549	0.775	FALSE	BM
HALLMARK_IL6_JAK_STAT3_SIGNALING	2	2.53	1	1	FALSE	BM
BAKER_HEMATOPOESIS_STAT5_TARGETS	0	0	1	1	FALSE	BM
BAKER_HEMATOPOIESIS_STAT3_TARGETS	0	0	1	1	FALSE	BM
NUMATA_CSF3_SIGNALING_VIA_STAT3	3	15	0.0292	0.0777	FALSE	BM
REACTOME_ERYTHROPOIETIN_ACTIVATES_PHOSPHOINOSITIDE_3_KINASE_PI3K	3	25	0.00688	0.0236	TRUE	BM
NFKB1_TARGET_GENES	81	5.97	8.32e-07	9.99e-06	TRUE	BM
GERY_CEBP_TARGETS	3	2.38	0.803	0.964	FALSE	BM
MATTHEWS_AP1_TARGETS	1	5.88	0.445	0.764	FALSE	BM
REACTOME_ERK_MAPK_TARGETS	1	5.26	0.483	0.772	FALSE	BM
pStat5_Chip_Gillinder	26	10.24	7.43e-05	0.000446	TRUE	SP
nascent_EPO_induced_genes	14	17.5	9.88e-06	7.9e-05	TRUE	SP
pStat3_Chip_Durant	63	15.22	6.76e-18	1.62e-16	TRUE	SP
pStat3_Chip_Hutchins	23	10	0.000265	0.00127	TRUE	SP
nfkb_RelA_chip_RNAseq_Ngo	5	5.26	0.614	0.734	FALSE	SP
Gata1_target_genes	9	8.49	0.0535	0.104	FALSE	SP
FOXO3_target_genes	5	11.9	0.0369	0.0983	FALSE	SP
Hif1a_target_genes	3	7.32	0.428	0.571	FALSE	SP
Elk1_target_genes	6	4.29	1	1	FALSE	SP
Ap-1_target_genes	0	0	0.643	0.734	FALSE	SP
Ints11_target_genes	7	9.33	0.0478	0.104	FALSE	SP
HALLMARK_PI3K_AKT_MTOR_SIGNALING	7	6.93	0.218	0.308	FALSE	SP
HALLMARK_MTORC1_SIGNALING	16	8.25	0.0201	0.0689	FALSE	SP
HALLMARK_TNFA_SIGNALING_VIA_NFKB	14	7.45	0.0494	0.104	FALSE	SP
HALLMARK_IL2_STAT5_SIGNALING	13	6.67	0.157	0.251	FALSE	SP
HALLMARK_IL6_JAK_STAT3_SIGNALING	2	2.53	0.586	0.734	FALSE	SP
BAKER_HEMATOPOESIS_STAT5_TARGETS	2	28.57	0.0354	0.0983	FALSE	SP
BAKER_HEMATOPOIESIS_STAT3_TARGETS	2	13.33	0.14	0.241	FALSE	SP
NUMATA_CSF3_SIGNALING_VIA_STAT3	3	15	0.0561	0.104	FALSE	SP
REACTOME_ERYTHROPOIETIN_ACTIVATES_PHOSPHOINOSITIDE_3_KINASE_PI3K	4	33.33	0.00142	0.00566	TRUE	SP
NFKB1_TARGET_GENES	115	8.48	1.14e-11	1.37e-10	TRUE	SP
GERY_CEBP_TARGETS	6	4.76	0.826	0.901	FALSE	SP
MATTHEWS_AP1_TARGETS	0	0	1	1	FALSE	SP
REACTOME_ERK_MAPK_TARGETS	2	10.53	0.204	0.307	FALSE	SP

## Sheet: fig5d
gene	logfoldchanges	pvals_adj	Stat3_sig_gene_color	organ
Hist1h2bn	-0.90428	1.18e-13	grey	BM
Hhex	-0.79621	0.000347	grey	BM
Hist1h3i	-0.75122	9.27e-16	grey	BM
Icam2	-0.61829	0.037858	grey	BM
Hist1h2bm	-0.59853	2.13e-09	grey	BM
Ptprcap	-0.59598	2.77e-05	grey	BM
S100a9	-0.56469	6.41e-12	grey	BM
Hbb-bt	-0.55222	1.62e-09	grey	BM
S100a8	-0.54121	8e-07	grey	BM
Camp	-0.54084	0.015023	grey	BM
Hist1h3a	-0.53977	8.38e-05	grey	BM
Apoe	-0.53877	8.07e-05	grey	BM
Hist1h2an	-0.51974	2.31e-08	grey	BM
Angpt1	-0.51865	0.021294	grey	BM
Hist2h2bb-1	-0.51701	8.02e-12	grey	BM
Hist1h2ak	-0.51564	5.45e-05	grey	BM
Stap1	-0.50614	0.008158	grey	BM
Hist1h3c	-0.5022	1.68e-24	grey	BM
Hist1h2bl	-0.49646	0.000393	grey	BM
Hba-a2	-0.49032	2.99e-11	grey	BM
Ptpn18	-0.46852	0.025241	grey	BM
Psmb8	-0.46329	2.27e-07	grey	BM
Hist1h2be	-0.45127	4.16e-09	grey	BM
Ass1	-0.45036	0.008238	grey	BM
Hist1h3e	-0.44147	2.21e-10	grey	BM
Cenpb	-0.42557	3.03e-08	grey	BM
Vkorc1	-0.40783	3.78e-06	grey	BM
Tnik	-0.39425	0.016275	grey	BM
Hbb-bs	-0.38084	2.27e-21	grey	BM
Cirbp	-0.37891	0.017588	grey	BM
Psmb9	-0.37517	0.030502	grey	BM
Hist1h2bj	-0.37387	0.003162	grey	BM
Hba-a1	-0.36995	5.5e-07	grey	BM
Tradd	-0.36041	0.020859	grey	BM
S100a10	-0.36026	0.000942	grey	BM
Unc119	-0.35704	0.00061	grey	BM
Glmp	-0.35669	0.028127	grey	BM
Ninj1	-0.34441	0.02574	grey	BM
Txnip	-0.34117	0.000233	grey	BM
Dstn	-0.32528	4.95e-05	grey	BM
Smarcd1	-0.32081	9.65e-05	grey	BM
Adnp	-0.32029	0.017542	grey	BM
Cmtm7	-0.31835	0.000335	grey	BM
Hist2h2ac	-0.31608	5.29e-16	grey	BM
Ifi27	-0.31459	0.001846	grey	BM
Frat2	-0.30385	0.000217	grey	BM
Dapp1	-0.29202	0.030474	grey	BM
Hist1h1d	-0.28858	2.12e-09	grey	BM
Smim19	-0.28222	0.033745	grey	BM
Nr1h2	-0.28034	0.044063	grey	BM
Mrpl39	-0.27418	0.021917	grey	BM
Arhgdib	-0.2685	0.046456	grey	BM
Ogfrl1	-0.26617	0.000107	grey	BM
Rrp8	-0.26335	0.00035	grey	BM
Cdkn1b	-0.25565	0.00657	grey	BM
Dpm3	-0.2466	5.87e-06	grey	BM
Lactb	-0.24509	0.01246	grey	BM
Hnrnpdl	-0.24371	8.79e-23	grey	BM
Pnrc1	-0.24034	0.003816	grey	BM
Metrn	-0.2402	0.003639	grey	BM
Rab4a	-0.2379	0.017018	grey	BM
B9d2	-0.23179	0.037535	grey	BM
Tceb3	-0.23042	0.000506	grey	BM
Sephs2	-0.23038	1.98e-05	grey	BM
Uxt	-0.22712	0.006282	grey	BM
Tagln2	-0.22692	2.67e-09	grey	BM
Hypk	-0.22585	1.89e-07	grey	BM
Timm10b	-0.22558	7e-09	grey	BM
Vapb	-0.22219	0.005692	grey	BM
Hist1h4d	-0.21516	5.27e-08	grey	BM
Naa38	-0.21297	1.51e-07	grey	BM
Icam4	-0.21221	0.000861	grey	BM
Ocel1	-0.20917	0.005893	grey	BM
Tmem256	-0.20842	1.99e-07	grey	BM
Hist1h1e	-0.20784	7.71e-10	grey	BM
Ndufb2	-0.20655	4.12e-11	grey	BM
Optn	-0.20621	0.000503	grey	BM
Urm1	-0.20439	0.042384	grey	BM
Sac3d1	-0.20423	0.018056	grey	BM
Vegfb	-0.2041	6.71e-05	grey	BM
Anapc13	-0.20397	0.004544	grey	BM
Was	-0.20382	0.009763	grey	BM
Mcrs1	-0.20285	0.016025	grey	BM
Med10	-0.20157	0.004343	grey	BM
Ddt	-0.19965	0.015397	grey	BM
Plekhj1	-0.19959	1.09e-08	grey	BM
Acadl	-0.19727	1.33e-13	grey	BM
Fam122a	-0.19703	0.035632	grey	BM
Ndufc1	-0.19614	8.16e-13	grey	BM
Ndufv3	-0.19497	1.32e-07	grey	BM
Ctsl	-0.19456	0.002297	grey	BM
Tmem97	-0.19397	0.004836	grey	BM
Pnkd	-0.1936	0.003607	grey	BM
Hint2	-0.19317	0.004612	grey	BM
Stk16	-0.19277	4.98e-05	grey	BM
Cfap97	-0.19146	0.04267	grey	BM
Higd1a	-0.19099	5.13e-10	grey	BM
1810022K09Rik	-0.1909	3.19e-06	grey	BM
Actg1	-0.19063	1.13e-16	grey	BM
Hcfc1r1	-0.1905	0.0391	grey	BM
Gatad1	-0.18786	3.52e-06	grey	BM
Slirp	-0.18576	0.000267	grey	BM
Pgrmc2	-0.18555	0.000505	grey	BM
Tpm3	-0.18439	1.71e-08	grey	BM
Cdk2ap1	-0.18283	1.97e-06	grey	BM
Mrpl55	-0.1825	0.002267	grey	BM
Tmsb10	-0.18095	0.002928	grey	BM
D10Wsu102e	-0.1806	0.032247	grey	BM
Mrps18a	-0.17987	0.000113	grey	BM
Comtd1	-0.17976	0.004209	grey	BM
Lamtor4	-0.17877	9.08e-06	grey	BM
Uqcc2	-0.17867	2.3e-10	grey	BM
Pdrg1	-0.17863	0.024537	grey	BM
2310039H08Rik	-0.17809	0.015699	grey	BM
Utp18	-0.17748	0.00034	grey	BM
Apip	-0.17587	0.004326	grey	BM
Chmp4b	-0.17548	0.00011	grey	BM
Nop10	-0.17514	1.22e-20	grey	BM
Mrps21	-0.17508	1.12e-09	grey	BM
H2-D1	-0.17472	1.58e-06	grey	BM
Dgcr6	-0.17245	0.014545	grey	BM
Abcg2	-0.17163	0.007933	grey	BM
Trim37	-0.16992	3.13e-06	grey	BM
Trim27	-0.16974	1.78e-06	grey	BM
Ywhab	-0.16831	2.13e-18	grey	BM
Rab24	-0.16818	0.024614	grey	BM
Ier3ip1	-0.16802	0.019384	grey	BM
Dynll2	-0.16553	0.00879	grey	BM
Sh3bgrl3	-0.16504	0.042297	grey	BM
Med28	-0.16411	0.002297	grey	BM
Bad	-0.16405	0.040666	grey	BM
Rrs1	-0.16235	0.003449	grey	BM
Stub1	-0.16201	6.08e-05	grey	BM
Nelfe	-0.16102	0.023469	grey	BM
Parp2	-0.15983	0.000166	grey	BM
Yif1b	-0.15983	0.016033	grey	BM
Mrps35	-0.15957	0.015346	grey	BM
Znhit1	-0.1593	0.009894	grey	BM
Mprip	-0.159	0.002065	grey	BM
Tdg	-0.15847	0.024972	grey	BM
Azi2	-0.15716	0.007464	grey	BM
Nenf	-0.1557	1.1e-05	grey	BM
Polr2i	-0.15564	0.010798	grey	BM
Csnk2a2	-0.1554	0.000461	grey	BM
Smim11	-0.15484	0.003766	grey	BM
Npc2	-0.15483	7.82e-06	grey	BM
Gng5	-0.15458	9.27e-14	grey	BM
Hp1bp3	-0.15426	0.003782	grey	BM
Atp6v0b	-0.15395	0.000277	grey	BM
Smim13	-0.15321	0.046602	grey	BM
Erbb2ip	-0.15293	0.032502	grey	BM
Aggf1	-0.15243	0.000144	grey	BM
Fam50a	-0.15196	0.02096	grey	BM
Atad3a	-0.1513	0.000135	grey	BM
Hist1h1a	-0.15104	0.00171	grey	BM
Ddx23	-0.15086	0.000125	grey	BM
Nmt1	-0.14904	0.004299	grey	BM
Mrpl36	-0.14894	3.31e-06	grey	BM
Bcap31	-0.14893	6.14e-06	grey	BM
Mesdc2	-0.14882	0.012082	grey	BM
Ndufa2	-0.14858	3.36e-16	grey	BM
Paxbp1	-0.14831	0.021413	grey	BM
Frg1	-0.14795	0.00305	grey	BM
Azin1	-0.14764	0.004343	grey	BM
Ndufs5	-0.1472	2.86e-10	grey	BM
Mrpl16	-0.14501	0.013332	grey	BM
Mrps12	-0.14498	0.004534	grey	BM
1810043H04Rik	-0.14412	0.005089	grey	BM
Cycs	-0.14322	1.02e-11	grey	BM
Cript	-0.1429	0.029269	grey	BM
Fam173a	-0.14165	0.014051	grey	BM
Prelid1	-0.14122	1.75e-08	grey	BM
Sra1	-0.14084	0.00689	grey	BM
Suds3	-0.14005	0.038914	grey	BM
Psme2	-0.14005	0.00898	grey	BM
Psmd4	-0.14004	1.35e-15	grey	BM
Mrps10	-0.13986	0.026828	grey	BM
Atox1	-0.13926	3.06e-10	grey	BM
Gtf2h5	-0.13906	2.99e-06	grey	BM
Psmg4	-0.13876	0.001713	grey	BM
Rbm22	-0.13739	0.008664	grey	BM
2410015M20Rik	-0.1373	2.24e-11	grey	BM
Fundc2	-0.13718	0.000463	grey	BM
Mrps15	-0.13643	1.13e-08	grey	BM
Cggbp1	-0.13643	0.009668	grey	BM
Txnl4a	-0.13606	8.93e-06	grey	BM
Prkrir	-0.13543	0.036262	grey	BM
Arf4	-0.1347	0.037657	grey	BM
Apex1	-0.13422	0.00094	grey	BM
Gatad2a	-0.13333	0.01115	yellow	BM
Hsbp1	-0.13279	0.007435	grey	BM
Rab18	-0.13212	0.013144	grey	BM
Rpp21	-0.13153	0.018493	grey	BM
Rpa2	-0.13056	0.002794	grey	BM
Gabarapl2	-0.13038	0.036486	grey	BM
Ndufa5	-0.13037	1.31e-07	grey	BM
Ppid	-0.13035	1.63e-05	grey	BM
Arl6ip4	-0.1297	8.09e-06	grey	BM
Cdv3	-0.12935	1.52e-13	grey	BM
Tnks2	-0.12926	0.030643	grey	BM
Arpc4	-0.12923	0.022371	grey	BM
Pin1	-0.12782	0.002548	grey	BM
Pak1ip1	-0.12774	0.000314	grey	BM
Arglu1	-0.12729	3.72e-07	grey	BM
Atp5j2	-0.12716	9.31e-19	grey	BM
Calm1	-0.12679	1.03e-22	grey	BM
Mrpl14	-0.1254	0.007405	grey	BM
C1d	-0.1254	0.021449	grey	BM
Ash2l	-0.12467	0.04267	grey	BM
Prdx5	-0.12466	0.012622	grey	BM
Prkar1a	-0.12439	5.64e-06	grey	BM
Morf4l2	-0.12304	0.000958	grey	BM
BC003965	-0.12208	0.020498	grey	BM
Mrpl9	-0.12164	0.040319	grey	BM
Pdia3	-0.12151	1.5e-10	grey	BM
B2m	-0.12137	0.002854	grey	BM
Dctpp1	-0.12105	8.01e-06	grey	BM
Coa3	-0.1207	3.46e-05	grey	BM
Tceb2	-0.12052	6e-20	grey	BM
Ndufa9	-0.11949	0.020944	grey	BM
Abhd17a	-0.11895	0.038527	grey	BM
Uchl3	-0.11797	0.013627	grey	BM
Uqcrb	-0.11659	9.68e-08	grey	BM
Serf2	-0.11646	7.38e-41	grey	BM
Mrpl52	-0.11644	2.84e-14	grey	BM
Uqcr10	-0.1164	3.48e-19	grey	BM
Lamtor2	-0.11626	1.84e-05	grey	BM
Krtcap2	-0.11612	0.002565	grey	BM
Spcs1	-0.11599	3.83e-05	grey	BM
H2afj	-0.11449	8.59e-14	grey	BM
Lsm6	-0.11376	1.49e-06	grey	BM
Ap1s1	-0.1136	0.0228	grey	BM
Syce2	-0.11349	0.008845	grey	BM
Fdx1l	-0.11288	0.026032	grey	BM
Uqcr11	-0.11255	3.84e-20	grey	BM
Commd3	-0.11224	0.025241	grey	BM
2700094K13Rik	-0.11203	1.88e-06	grey	BM
Polr2k	-0.11185	0.023358	grey	BM
Mrps34	-0.11185	0.030114	grey	BM
1110001J03Rik	-0.11147	0.047992	grey	BM
Tmem167	-0.11121	0.008483	grey	BM
Ywhah	-0.11084	1.5e-05	grey	BM
Rnf10	-0.11067	0.019054	grey	BM
Cox6b1	-0.11066	5.58e-19	grey	BM
Gabarap	-0.1102	6.74e-05	grey	BM
Eif1ad	-0.1096	0.048314	grey	BM
Scand1	-0.10881	1.4e-14	grey	BM
Mrpl12	-0.10801	4.53e-08	grey	BM
Bola1	-0.10786	0.008293	grey	BM
Timm17b	-0.10717	0.02883	grey	BM
Ufc1	-0.10662	0.038519	grey	BM
Utp3	-0.1062	0.00863	grey	BM
Ndufa7	-0.10599	3.74e-05	grey	BM
Ubl4a	-0.10501	0.023196	grey	BM
D8Ertd738e	-0.10483	3.65e-06	grey	BM
Dph3	-0.10456	0.002717	grey	BM
2700060E02Rik	-0.10447	1.5e-09	grey	BM
Rad23b	-0.10434	0.010358	grey	BM
Cox7a2	-0.1039	1.54e-20	grey	BM
Pdap1	-0.10293	4.66e-09	grey	BM
Etfb	-0.10221	0.001389	grey	BM
Ap2s1	-0.10152	0.001012	grey	BM
Zfp106	-0.10107	0.000173	grey	BM
Denr	-0.10095	0.001674	grey	BM
Lsm12	-0.10066	2.58e-05	grey	BM
Mtx2	-0.10062	0.008325	grey	BM
Timm8b	-0.09968	0.000648	grey	BM
Ndufa6	-0.09955	9.68e-06	grey	BM
Pdha1	-0.09934	0.025155	grey	BM
Vdac1	-0.09921	8.44e-09	grey	BM
Dcun1d5	-0.09915	0.003105	grey	BM
Lamp1	-0.09903	0.025234	grey	BM
Fgfr1op2	-0.09899	0.000906	grey	BM
Eri1	-0.09804	0.028214	grey	BM
Kdm1a	-0.09798	0.009462	grey	BM
Mrpl15	-0.09778	0.000609	grey	BM
Eif1b	-0.09775	0.001774	grey	BM
Arpp19	-0.09771	3.7e-05	grey	BM
Srsf9	-0.09715	0.004462	grey	BM
Ndufb7	-0.0971	1.34e-05	grey	BM
Timm50	-0.09686	0.030255	grey	BM
Ucp2	-0.09675	1.49e-05	yellow	BM
Mrpl23	-0.09649	0.001964	grey	BM
Cdc37	-0.09627	4.28e-09	grey	BM
Ccdc124	-0.09573	0.032393	grey	BM
Nsa2	-0.09569	1.53e-10	grey	BM
Ndufb6	-0.09539	0.004541	grey	BM
U2af1	-0.09509	4.69e-09	grey	BM
Trmt112	-0.09495	2.56e-06	grey	BM
Psmd13	-0.09484	0.002481	grey	BM
Nol7	-0.09345	4.7e-08	grey	BM
Dnajc19	-0.09328	7.24e-05	grey	BM
Eif4e2	-0.09321	0.002125	grey	BM
2010107E04Rik	-0.09317	1.81e-05	grey	BM
Cox5b	-0.09211	2.16e-13	grey	BM
Pdcd5	-0.09167	1.95e-06	grey	BM
Cenpw	-0.091	0.04031	grey	BM
Vapa	-0.09075	0.004484	grey	BM
Rnf187	-0.09071	0.000399	grey	BM
Mrps24	-0.09004	6.07e-05	grey	BM
Taf15	-0.09002	0.016658	grey	BM
Psma4	-0.08996	0.000265	grey	BM
Me2	-0.08987	0.036486	grey	BM
Snrnp70	-0.08985	2.49e-06	grey	BM
Smdt1	-0.08937	5.2e-05	grey	BM
Eif4g2	-0.08899	7.22e-11	grey	BM
Ubl5	-0.08863	1.1e-05	grey	BM
Edf1	-0.08861	6.23e-08	grey	BM
Rwdd1	-0.08855	0.004232	grey	BM
Cuta	-0.08714	0.014788	grey	BM
Dhrs4	-0.08694	0.022762	grey	BM
Arpc5	-0.08666	0.000363	grey	BM
Srsf5	-0.08616	0.034141	grey	BM
Eif4ebp1	-0.08604	0.000277	grey	BM
Aes	-0.08593	3.34e-06	grey	BM
2810428I15Rik	-0.08562	1.65e-05	grey	BM
Txnl1	-0.08555	3.34e-14	grey	BM
Ubxn1	-0.08536	9.45e-08	grey	BM
Bzw1	-0.085	5.73e-08	grey	BM
Psenen	-0.08455	0.011429	grey	BM
Zc3h14	-0.08454	0.038934	grey	BM
Myeov2	-0.08416	0.011229	grey	BM
Ddx21	-0.08382	2.98e-07	grey	BM
Brd7	-0.08353	0.004544	grey	BM
Ndufa11	-0.08347	0.000275	grey	BM
Tmed9	-0.08332	0.03404	grey	BM
Tomm70a	-0.08323	0.005105	grey	BM
Ngfrap1	-0.08312	0.032099	grey	BM
Rap1a	-0.08309	0.048458	grey	BM
Rfc5	-0.08302	0.04396	grey	BM
Rhoa	-0.08176	0.000923	grey	BM
Lmnb1	-0.08169	0.00038	grey	BM
Ddx24	-0.08064	0.001499	grey	BM
Uqcrq	-0.08031	4.09e-11	grey	BM
Ptges3	-0.07978	1.66e-07	grey	BM
Anp32a	-0.07962	7.82e-06	yellow	BM
Hmgn1	-0.0792	1.77e-08	grey	BM
Esd	-0.07901	0.000125	grey	BM
Hnrnpd	-0.07792	1.53e-13	grey	BM
Cdk4	-0.07749	6.18e-06	grey	BM
Phf10	-0.0763	4.34e-06	grey	BM
Cisd1	-0.076	0.029776	grey	BM
Atp5l	-0.07571	3.57e-12	grey	BM
Sec61b	-0.07564	1.22e-07	grey	BM
Rfc2	-0.07491	0.027432	grey	BM
Mrpl57	-0.07468	0.001964	grey	BM
Mcm4	-0.07462	0.024933	grey	BM
Zfp91	-0.07457	0.017646	grey	BM
Mrps17	-0.07436	0.048742	grey	BM
Srsf2	-0.07433	1.14e-09	grey	BM
Stra13	-0.0742	7.83e-05	grey	BM
Polr2e	-0.07382	0.008483	grey	BM
Gspt1	-0.07355	8.58e-06	grey	BM
Khdrbs1	-0.07348	0.004766	grey	BM
Ndufa13	-0.07203	0.000325	grey	BM
Bag1	-0.07202	2.3e-10	grey	BM
Rbbp4	-0.07198	0.026781	grey	BM
1110004F10Rik	-0.07197	0.018509	grey	BM
Taf10	-0.07187	1.46e-07	grey	BM
Etf1	-0.0717	0.031779	grey	BM
Txn2	-0.07153	0.024344	grey	BM
Mrpl54	-0.07124	0.001972	grey	BM
Pgls	-0.07122	3.99e-05	grey	BM
Snrpe	-0.07113	1.04e-14	grey	BM
Rbx1	-0.07071	1.37e-05	grey	BM
Mrps33	-0.0705	0.026615	grey	BM
Prpf4b	-0.0704	0.000994	grey	BM
Snrpd3	-0.06986	0.000145	grey	BM
Vdac2	-0.06976	1.19e-05	grey	BM
Aurkaip1	-0.06888	0.037831	grey	BM
Psmb3	-0.06878	0.000831	grey	BM
1110008F13Rik	-0.06862	0.001292	grey	BM
Sec11c	-0.06708	0.043183	grey	BM
Zmat2	-0.06624	0.008267	grey	BM
Ndufb8	-0.06579	4.92e-05	grey	BM
Pole3	-0.06543	0.034955	grey	BM
Dnaja2	-0.06518	0.000115	grey	BM
Ssna1	-0.06503	0.016355	grey	BM
Lsm2	-0.06486	0.000131	grey	BM
Fermt3	-0.06478	0.032478	grey	BM
Bcl7c	-0.06398	0.036486	grey	BM
Hnrnpab	-0.06389	1.07e-12	grey	BM
Cox5a	-0.06384	2.38e-07	grey	BM
Carnmt1	-0.06381	0.026863	grey	BM
Necap2	-0.06366	0.028932	grey	BM
Rfc4	-0.06291	0.020023	grey	BM
Cox6c	-0.06184	1.21e-06	grey	BM
Swi5	-0.06105	2.78e-05	grey	BM
Sf3b1	-0.05894	0.006974	grey	BM
Myl6	-0.05889	0.000311	grey	BM
Hspa4	-0.05836	0.000202	grey	BM
Ybx3	-0.05825	7.05e-17	grey	BM
Morf4l1	-0.05755	0.000692	grey	BM
Caprin1	-0.05726	0.000217	grey	BM
Polr2f	-0.05683	0.016603	grey	BM
Minos1	-0.05649	1.34e-06	grey	BM
Ifrd2	-0.0562	0.033745	grey	BM
Srrm1	-0.05617	1.51e-05	grey	BM
Vamp5	-0.05588	0.004789	grey	BM
Pomp	-0.0558	0.002212	grey	BM
Slc25a3	-0.05521	1.02e-10	grey	BM
Timm13	-0.05479	5.29e-05	grey	BM
Vamp8	-0.05392	0.000895	grey	BM
Set	-0.05353	2.6e-10	grey	BM
Pfdn5	-0.05324	0.002562	grey	BM
Nsmce4a	-0.05301	0.041947	grey	BM
Gpx1	-0.05273	4.68e-12	grey	BM
Fau	-0.05268	4.23e-50	grey	BM
Atp5e	-0.05226	8.65e-05	grey	BM
Mrps16	-0.0522	0.022506	grey	BM
Prdx6	-0.05202	0.021507	grey	BM
Atp5f1	-0.05186	1.59e-06	grey	BM
Snrpd1	-0.05173	8.05e-08	grey	BM
Taldo1	-0.05138	0.000608	grey	BM
Hspa8	0.054981	2.47e-12	grey	BM
Txn1	0.055186	0.000116	grey	BM
Ermap	0.055796	0.002323	grey	BM
Eif3e	0.057598	0.000891	grey	BM
Atrx	0.057732	0.04041	grey	BM
Atp5b	0.059047	5.56e-09	grey	BM
Slc25a5	0.060097	0.000113	grey	BM
Dek	0.062714	0.033121	grey	BM
Eprs	0.063917	0.000538	grey	BM
Hnrnpc	0.06571	0.005577	grey	BM
Cbx5	0.067327	0.007877	grey	BM
Ube2d3	0.071471	0.009118	grey	BM
Cks2	0.071944	0.002614	grey	BM
Rad21	0.072842	0.037812	grey	BM
Huwe1	0.075755	0.014059	grey	BM
Papola	0.075945	0.010678	grey	BM
Rock1	0.076392	0.006407	grey	BM
Tardbp	0.077811	0.013039	grey	BM
Acsl5	0.079188	0.019484	grey	BM
Sf3b3	0.079343	0.007814	grey	BM
Nop56	0.080209	0.025509	grey	BM
Ube3a	0.080315	0.027306	grey	BM
Mat2a	0.081724	0.000256	grey	BM
Csde1	0.081871	0.019682	grey	BM
Ssrp1	0.082219	0.000478	grey	BM
Snrpf	0.082371	2.38e-05	grey	BM
Tnfaip2	0.083938	0.007558	grey	BM
Ewsr1	0.084325	0.037812	grey	BM
Brd4	0.084742	0.035988	grey	BM
Cpsf2	0.084783	0.014051	grey	BM
Ugcg	0.085459	0.026068	grey	BM
Ppig	0.086428	0.004685	grey	BM
Mbnl1	0.087052	5.85e-09	yellow	BM
Hsp90aa1	0.08747	2.49e-25	grey	BM
Zcchc6	0.087766	0.049709	grey	BM
Gltscr2	0.088969	0.043183	grey	BM
Car1	0.089231	0.038527	grey	BM
Eftud2	0.089457	0.047833	grey	BM
Rad50	0.089595	0.005675	grey	BM
Eif3a	0.089725	1.21e-14	grey	BM
Srp72	0.090764	0.000746	grey	BM
Cdk6	0.090892	0.027141	yellow	BM
Ankrd13a	0.091277	0.008858	grey	BM
Sbno1	0.091682	0.004106	grey	BM
Eif5b	0.091698	0.000113	grey	BM
Kmt2e	0.091709	0.030798	grey	BM
Hprt	0.092243	0.023027	grey	BM
Dcun1d1	0.093741	0.034955	grey	BM
Sec62	0.096184	0.024335	grey	BM
Xpo1	0.097125	0.001739	grey	BM
Cpox	0.097165	0.023915	grey	BM
Tpx2	0.098063	0.040169	grey	BM
Setd2	0.099186	0.046393	grey	BM
Pbrm1	0.099505	5.6e-06	grey	BM
Apbb1ip	0.100096	0.000102	grey	BM
Rapgef6	0.100624	0.010626	grey	BM
Alyref	0.101262	0.013903	grey	BM
Sltm	0.101523	0.025241	grey	BM
Wrn	0.101585	0.001248	grey	BM
Aco2	0.102119	0.001057	grey	BM
Ubr5	0.102604	0.023134	grey	BM
Med1	0.102617	0.027201	grey	BM
Senp6	0.103022	0.00863	grey	BM
Thoc2	0.103513	0.016583	grey	BM
5730508B09Rik	0.104041	0.001499	grey	BM
Atf7ip	0.104058	0.030257	grey	BM
Rrm1	0.104247	0.000128	grey	BM
Ppp1r12a	0.105073	0.007489	grey	BM
Birc6	0.105186	0.001429	grey	BM
Ptbp3	0.105228	0.001243	grey	BM
Tbl1x	0.105651	0.041941	grey	BM
Elp4	0.105932	0.040666	grey	BM
Smek2	0.106794	0.00519	grey	BM
Prdx3	0.10778	0.015036	grey	BM
Rif1	0.108622	0.000521	grey	BM
Rbm26	0.108653	0.005675	grey	BM
Nipbl	0.108764	0.000134	grey	BM
Baz1b	0.108921	9.62e-05	grey	BM
Kpnb1	0.109079	0.004079	grey	BM
Ahctf1	0.109143	0.000492	grey	BM
Smc2	0.110096	0.000185	grey	BM
Ubxn4	0.1101	0.00063	grey	BM
Usp34	0.110225	0.002436	grey	BM
Cd24a	0.11073	0.011934	grey	BM
Elavl1	0.111963	0.027201	grey	BM
Mthfd1l	0.112557	0.002668	grey	BM
Clcn3	0.112577	0.025603	grey	BM
Mllt10	0.113224	0.000724	grey	BM
Calr	0.113446	1.36e-08	grey	BM
Rbbp6	0.11346	0.003152	grey	BM
Tlk2	0.113826	0.024882	grey	BM
Zfp280d	0.114019	0.004563	grey	BM
Baz2b	0.114936	0.020756	grey	BM
Stt3b	0.115112	0.002928	grey	BM
Ppp2r4	0.116116	0.002852	grey	BM
Cux1	0.116148	0.000696	yellow	BM
Cul4a	0.116567	0.007327	grey	BM
Prpf40a	0.116736	2.8e-08	grey	BM
Ap1b1	0.116761	0.033086	grey	BM
Sdcbp	0.116781	0.017294	grey	BM
Mki67	0.116848	7.32e-05	grey	BM
Ptbp1	0.117109	0.020775	grey	BM
Rtn3	0.117123	0.005675	grey	BM
Rad23a	0.117211	0.042658	grey	BM
Lsm8	0.117699	0.019885	grey	BM
Atp5k	0.118577	0.00045	grey	BM
Cir1	0.119242	0.020068	grey	BM
Zfp292	0.120378	0.044063	grey	BM
Cpsf6	0.120555	0.003085	grey	BM
Smg6	0.120753	0.005284	grey	BM
Ccny	0.120782	0.030255	grey	BM
Ankhd1	0.120837	0.012248	grey	BM
Dnajc11	0.120875	0.046086	grey	BM
Ubr4	0.121113	0.045713	grey	BM
Tra2a	0.121812	0.004185	grey	BM
Tcf3	0.121943	0.003929	grey	BM
Asxl1	0.122777	0.016033	yellow	BM
Trim33	0.122818	0.009524	grey	BM
Snrnp200	0.12318	0.007554	grey	BM
Ryk	0.123459	0.002069	grey	BM
Ap3b1	0.123566	0.015036	grey	BM
Senp7	0.123614	0.014012	grey	BM
Arid4b	0.123918	0.005649	grey	BM
Rhd	0.124268	0.031103	grey	BM
Sfswap	0.12433	0.045312	grey	BM
Mogs	0.124859	0.036173	grey	BM
Pum1	0.12488	0.00702	grey	BM
Nt5c2	0.125021	0.003881	grey	BM
Luc7l3	0.125059	8.31e-05	grey	BM
Samsn1	0.125663	0.046602	grey	BM
Camk1d	0.12612	0.049365	grey	BM
Ipo5	0.126578	0.002047	grey	BM
Rbm3	0.12676	3.23e-34	grey	BM
Ash1l	0.12706	0.009177	grey	BM
Memo1	0.127245	9.9e-06	grey	BM
Rsrc1	0.12757	0.004666	grey	BM
Esf1	0.127997	0.008441	grey	BM
Heatr3	0.128445	0.041128	grey	BM
Psme3	0.128524	0.04188	grey	BM
Usp46	0.128582	0.047692	grey	BM
Cabin1	0.129074	0.03335	grey	BM
Minpp1	0.129204	2.94e-11	grey	BM
Wdr26	0.129622	0.025785	grey	BM
Phf14	0.130471	0.003795	grey	BM
Zfp644	0.130826	0.002267	grey	BM
Kif15	0.131141	0.000134	grey	BM
Psme4	0.131713	0.006155	grey	BM
Taok3	0.132212	0.001107	grey	BM
Dync1h1	0.132477	0.021449	grey	BM
Gapvd1	0.132887	0.000503	grey	BM
St3gal5	0.132934	0.027658	grey	BM
Hmmr	0.133186	0.006215	grey	BM
Gls	0.133321	0.002003	grey	BM
Smc4	0.134025	4.56e-12	grey	BM
Mark3	0.134082	0.033121	grey	BM
Wdr33	0.13413	0.001084	grey	BM
Ddb1	0.134587	2.78e-05	grey	BM
Bcl11a	0.135046	5.34e-10	grey	BM
Mthfd1	0.13524	1.51e-07	grey	BM
Dars	0.135962	0.000999	grey	BM
Ppil4	0.136298	0.011998	grey	BM
Pspc1	0.136467	0.006641	grey	BM
Smarca4	0.136813	0.000323	grey	BM
Baz1a	0.136828	1.85e-06	grey	BM
Bub1b	0.136894	0.013299	grey	BM
AI314180	0.136924	0.000208	grey	BM
Mllt3	0.137787	1.18e-05	grey	BM
Cdyl	0.138383	0.000834	grey	BM
Hectd1	0.138949	5.77e-09	grey	BM
Eif4g3	0.139124	0.009118	grey	BM
Dhx15	0.139523	1.05e-05	grey	BM
Diaph3	0.139571	0.000159	grey	BM
Ankrd12	0.139697	0.007925	grey	BM
Hspa4l	0.139919	0.014067	grey	BM
Eif4g1	0.139928	1.4e-11	grey	BM
Zfp638	0.140254	0.00171	grey	BM
Zfp148	0.140275	0.011503	grey	BM
Polr2a	0.14032	0.000684	grey	BM
Kdm5a	0.140607	0.022015	grey	BM
Ogt	0.140689	0.008804	grey	BM
Golga4	0.141657	0.046625	grey	BM
Kat6a	0.141703	0.038162	grey	BM
Rpn2	0.141823	0.001017	grey	BM
Stag1	0.142643	0.000509	grey	BM
Nup205	0.142649	0.034218	grey	BM
Tra2b	0.142653	1.5e-06	grey	BM
Steap3	0.142842	0.001121	grey	BM
Pom121	0.143429	0.027201	grey	BM
Ascc3	0.14381	0.00185	grey	BM
Anapc16	0.143967	0.024448	grey	BM
Upf3b	0.14402	0.009378	grey	BM
Ywhag	0.144032	0.015798	grey	BM
Fars2	0.144316	0.015186	yellow	BM
Bub1	0.144473	0.031607	grey	BM
Kif11	0.145234	0.016033	grey	BM
Slc38a1	0.145505	0.019575	grey	BM
Gnb1	0.145618	0.000244	grey	BM
Pcbp2	0.145655	8.06e-17	grey	BM
Polr3k	0.145873	0.007623	grey	BM
Mical3	0.145916	0.000633	grey	BM
Nsf	0.146043	0.017547	grey	BM
Cdc73	0.146097	0.005503	grey	BM
Pole	0.146546	0.044063	grey	BM
Larp4b	0.146862	1.26e-06	grey	BM
Pola1	0.14695	3.79e-05	grey	BM
Pml	0.14704	0.041061	grey	BM
Uhrf2	0.147101	0.00297	grey	BM
Zeb2	0.147266	5.46e-05	grey	BM
Chek2	0.147435	0.039438	grey	BM
Ube2c	0.147848	0.025399	grey	BM
Gpn3	0.14848	0.04294	grey	BM
Ttc3	0.148766	0.013144	grey	BM
Hemgn	0.148899	0.045301	grey	BM
Ehd1	0.148959	0.022887	grey	BM
Hbs1l	0.149118	0.027824	grey	BM
Pitrm1	0.149387	0.00122	grey	BM
Fen1	0.149523	0.001499	grey	BM
Ppp3ca	0.14957	0.036942	grey	BM
2010111I01Rik	0.149648	0.035505	grey	BM
Rfwd3	0.149728	0.013124	grey	BM
2810474O19Rik	0.149831	0.035141	grey	BM
Ces2g	0.150188	3.86e-05	grey	BM
Ranbp2	0.150317	5.23e-10	grey	BM
Arih2	0.151011	0.049814	grey	BM
BC005537	0.151484	0.015504	grey	BM
Hars	0.15194	0.001349	grey	BM
Spen	0.15204	0.019221	grey	BM
Eif4a2	0.152048	0.024809	grey	BM
Ccnt1	0.152356	0.011241	grey	BM
Picalm	0.152358	2.03e-05	grey	BM
Mrps28	0.152447	8.28e-08	grey	BM
Zbtb7a	0.152481	9.77e-05	grey	BM
Ints10	0.152658	0.01413	grey	BM
Spn	0.152761	0.010704	grey	BM
Slc16a1	0.152934	0.001441	grey	BM
Xpot	0.15335	0.019592	grey	BM
Xrcc6	0.153694	0.011234	grey	BM
Taf1	0.153722	0.002108	grey	BM
Mga	0.153733	0.023371	grey	BM
Nxpe2	0.154674	0.00425	grey	BM
Topors	0.155114	0.041061	grey	BM
Wnk1	0.155255	3.33e-05	grey	BM
Rgs10	0.155364	1.02e-05	yellow	BM
Slc38a9	0.155495	0.00043	grey	BM
Nfyc	0.155621	0.040355	grey	BM
Pcyt1a	0.155972	0.002471	grey	BM
Uba1	0.155981	9.81e-05	grey	BM
Nudcd3	0.156108	0.015995	grey	BM
Gpatch8	0.156478	3.98e-05	grey	BM
Kcnn4	0.156763	2.81e-05	yellow	BM
Tcerg1	0.156764	1.89e-09	grey	BM
Myh10	0.156837	0.000209	grey	BM
Xist	0.157116	4.78e-19	grey	BM
Itch	0.157127	0.043009	grey	BM
Cks1b	0.157186	1.27e-07	grey	BM
Bod1l	0.157509	1.5e-06	grey	BM
Ddx10	0.157942	0.000407	grey	BM
Rb1cc1	0.158003	0.015298	grey	BM
Xpr1	0.158132	0.029724	grey	BM
Naa15	0.158258	1.26e-06	grey	BM
Lims1	0.158506	0.003147	grey	BM
Rbm6	0.159476	0.000203	grey	BM
Bloc1s2	0.15975	0.013006	grey	BM
Anapc1	0.16014	0.007327	grey	BM
Tal1	0.160364	7.21e-06	grey	BM
Cmip	0.160479	7.96e-06	grey	BM
Fut8	0.160677	0.002185	grey	BM
Anln	0.16108	0.010937	grey	BM
Ralgapa1	0.161269	0.00231	grey	BM
Asap1	0.161336	3.47e-12	yellow	BM
Adk	0.161769	5.88e-10	grey	BM
Rsrp1	0.16189	4.75e-08	grey	BM
Herc1	0.162354	5.42e-06	grey	BM
Pfdn4	0.162512	0.047833	grey	BM
Atp8a1	0.162541	1.63e-05	grey	BM
Jak2	0.162928	0.027453	grey	BM
Pycr2	0.16362	0.008267	grey	BM
Prkag1	0.163649	0.003449	grey	BM
E2f4	0.163661	1.49e-05	grey	BM
Tyw1	0.16367	0.037676	grey	BM
Zdhhc17	0.163764	0.046223	grey	BM
Phf12	0.164319	0.027201	grey	BM
Pelp1	0.164353	0.024984	grey	BM
Scoc	0.164524	0.034785	grey	BM
Sdha	0.16486	3.27e-07	grey	BM
Lrwd1	0.165203	0.041061	grey	BM
Kdm3b	0.166484	0.040343	grey	BM
Vps13a	0.166529	0.00122	grey	BM
Rab6a	0.166624	0.007925	grey	BM
Atp6v1b2	0.166856	0.046602	grey	BM
Dgcr8	0.166909	0.041143	grey	BM
Rere	0.167009	0.014867	grey	BM
Fh1	0.167074	0.004343	grey	BM
Nsmce2	0.167396	0.00016	yellow	BM
Gphn	0.167469	0.002928	grey	BM
Copa	0.16755	0.018307	grey	BM
Rabgap1	0.168315	0.049685	grey	BM
Tcf4	0.168803	0.014825	grey	BM
Vkorc1l1	0.169109	8.87e-07	grey	BM
Pdpk1	0.169471	0.025835	grey	BM
Lpcat1	0.16975	0.04031	grey	BM
Phactr4	0.170138	0.003391	grey	BM
Bora	0.170423	0.023838	grey	BM
Cenpp	0.170518	0.000232	grey	BM
4932438A13Rik	0.170693	0.021125	grey	BM
Tnrc6b	0.170728	7.66e-07	yellow	BM
Gna13	0.171166	0.046602	yellow	BM
Msh3	0.171332	0.048151	grey	BM
Cntln	0.171382	0.03448	grey	BM
Tnpo1	0.171651	0.000873	grey	BM
Fabp5	0.171738	5.17e-07	grey	BM
Dmxl1	0.171786	3.81e-05	grey	BM
Ankrd17	0.171974	5.5e-07	grey	BM
Pds5a	0.172285	4.71e-09	grey	BM
Osbp	0.172369	0.013468	grey	BM
Zzef1	0.172758	0.008737	grey	BM
Chd8	0.172783	0.002267	grey	BM
Cdk7	0.173802	0.00935	grey	BM
Mdn1	0.173875	0.009064	grey	BM
Mfsd2b	0.174092	0.005629	grey	BM
Trpm7	0.174101	0.000502	grey	BM
Raver1	0.174299	0.039233	grey	BM
Mis18bp1	0.174568	0.008724	grey	BM
Pcf11	0.174569	0.043183	grey	BM
Mtmr3	0.174779	0.023464	grey	BM
Zfp652	0.175275	9.12e-05	grey	BM
Myo18a	0.175337	0.000828	grey	BM
Kmt2c	0.175464	0.004627	grey	BM
Usp4	0.175562	0.01202	grey	BM
Yars	0.175748	0.021294	grey	BM
AU020206	0.175908	0.000579	grey	BM
Clybl	0.176219	0.04973	grey	BM
Nup160	0.17634	0.001602	grey	BM
Agfg2	0.176808	0.019752	grey	BM
Sphk1	0.177015	0.013144	grey	BM
Sp4	0.177035	0.02777	grey	BM
Xpo4	0.177318	0.009307	grey	BM
Ppp3cb	0.17757	0.000384	grey	BM
Lrch3	0.177608	0.048208	grey	BM
Yae1d1	0.177638	0.041143	grey	BM
Phip	0.177935	1.63e-05	grey	BM
Nrip1	0.177982	1.66e-06	grey	BM
Cmss1	0.178746	1.6e-06	grey	BM
Sfmbt1	0.179894	0.004135	grey	BM
Aqr	0.179963	5.64e-06	grey	BM
Dyrk1a	0.180154	0.002928	grey	BM
Rnf123	0.181191	0.030234	grey	BM
Fcho1	0.18132	0.03386	grey	BM
Acaca	0.181523	0.047344	grey	BM
Scaf8	0.181556	0.000461	grey	BM
Dpp8	0.181952	0.008246	grey	BM
Ormdl2	0.182492	0.002261	grey	BM
Gcn1l1	0.182593	0.008028	grey	BM
Ubc	0.182649	0.003975	grey	BM
Mphosph9	0.182747	0.043033	grey	BM
Kpna1	0.182894	0.012072	grey	BM
Bccip	0.183004	0.001239	grey	BM
Nup155	0.183035	0.001793	grey	BM
Tram1	0.183867	0.001674	grey	BM
Max	0.184271	0.003309	grey	BM
Gak	0.184533	0.027201	grey	BM
Emilin2	0.184718	0.046602	grey	BM
Rab1a	0.185563	0.037983	grey	BM
Fryl	0.185698	0.000365	grey	BM
Mms22l	0.185831	0.00043	grey	BM
Metap1d	0.185843	0.00207	grey	BM
Smg1	0.185851	0.002228	grey	BM
Clip1	0.185868	0.036983	grey	BM
Ubr3	0.186195	0.04426	grey	BM
Kat2b	0.186338	0.038814	yellow	BM
Mark2	0.186581	0.002248	yellow	BM
Ranbp10	0.186679	0.012192	grey	BM
Mcph1	0.186988	4.21e-05	grey	BM
Mapk14	0.18721	0.000642	yellow	BM
Cd82	0.187414	0.007984	yellow	BM
Pip5k1a	0.187534	0.036869	grey	BM
Smg7	0.18764	0.006953	grey	BM
Hnrnph1	0.187665	5.24e-09	grey	BM
Fbxw7	0.188582	0.013701	grey	BM
Foxk2	0.188723	0.04477	grey	BM
Cnot2	0.189064	0.000267	grey	BM
Bre	0.190089	0.00044	grey	BM
Slc25a21	0.19023	2.38e-24	grey	BM
Spopl	0.190281	0.016355	grey	BM
Tango2	0.190799	0.000594	grey	BM
Sp1	0.190853	0.03141	grey	BM
Trrap	0.19086	0.046172	grey	BM
St3gal4	0.190966	0.018403	grey	BM
Cers2	0.19149	0.000769	grey	BM
Taf3	0.192186	0.000988	grey	BM
Ddx3x	0.192454	6.23e-07	grey	BM
Gnptab	0.192659	0.048098	grey	BM
Mad2l1	0.192708	0.008645	grey	BM
Aqp1	0.192888	1.07e-12	grey	BM
Ssbp2	0.192976	1.18e-08	grey	BM
Nhlrc2	0.193165	0.001309	grey	BM
Pklr	0.193255	0.000212	grey	BM
Gabpb2	0.19351	7.72e-07	grey	BM
Ago2	0.193593	1.79e-08	grey	BM
Ubn2	0.193744	8.93e-06	grey	BM
Actn4	0.193896	5.24e-05	grey	BM
Aspm	0.193903	0.001213	grey	BM
Rab28	0.194019	0.045467	grey	BM
Zfp36l2	0.194127	0.0021	grey	BM
Rap1gds1	0.194129	0.049693	grey	BM
Gpbp1l1	0.194228	0.011509	grey	BM
Cspp1	0.194305	0.002267	grey	BM
Bcas3	0.194547	0.006398	grey	BM
Eri3	0.194776	0.020236	grey	BM
Zcchc7	0.194818	1.04e-05	grey	BM
Ankrd28	0.19483	0.035888	grey	BM
Mkln1	0.194952	3.36e-05	grey	BM
Cyth3	0.195337	3.12e-09	grey	BM
Eef2k	0.195342	0.01246	grey	BM
Daam1	0.195853	1.5e-07	grey	BM
Setx	0.196213	0.000761	grey	BM
Eef1e1	0.196319	6.88e-05	grey	BM
Pdss2	0.196321	0.017542	grey	BM
Armc8	0.196554	0.047692	grey	BM
Abi1	0.196616	0.000684	grey	BM
Lactb2	0.196822	0.037553	grey	BM
Cdk8	0.196976	5.99e-06	grey	BM
Fcho2	0.19711	0.04973	grey	BM
Odf2	0.197245	0.002126	grey	BM
Ttll12	0.19731	0.005594	grey	BM
Zzz3	0.197436	0.001076	grey	BM
Specc1	0.197504	0.000232	grey	BM
Lrrc8c	0.198829	8.31e-05	grey	BM
Ccng1	0.198973	0.00904	grey	BM
Kansl1	0.19911	3.78e-06	grey	BM
Ppm1b	0.199434	0.002787	grey	BM
Safb2	0.199458	0.000328	grey	BM
Alkbh5	0.199614	0.00511	grey	BM
Abcc5	0.199779	0.046731	grey	BM
Ogdh	0.200156	3.07e-05	grey	BM
Tbcd	0.200339	0.008853	grey	BM
Pou2f1	0.200456	0.04861	grey	BM
Dpy19l1	0.200606	4.77e-07	grey	BM
Rab3gap2	0.200647	0.026121	grey	BM
Slc43a3	0.200687	0.001273	grey	BM
Notch2	0.200745	0.040854	grey	BM
Bag6	0.200766	0.031013	grey	BM
Hsph1	0.201393	3.03e-09	grey	BM
Nfkb1	0.201481	0.022741	yellow	BM
Ppp2r5c	0.201955	5.26e-05	yellow	BM
Hs6st1	0.202047	0.008591	grey	BM
Tbce	0.202237	0.015023	grey	BM
Rint1	0.202257	0.032688	grey	BM
Ppp1r9b	0.20227	0.000488	grey	BM
Nr2c2	0.202945	0.001793	grey	BM
Snd1	0.202949	6.62e-06	grey	BM
Ggnbp2	0.203124	4.61e-07	grey	BM
Plaa	0.20336	0.002744	grey	BM
Slc16a10	0.203363	0.000111	grey	BM
Ammecr1	0.203606	6.78e-11	grey	BM
Fam120a	0.20361	2.92e-09	grey	BM
Thada	0.203837	0.002018	grey	BM
Dlg1	0.204129	0.000155	grey	BM
Krit1	0.20428	0.00835	grey	BM
Lcor	0.204313	0.00855	grey	BM
Ikzf1	0.204372	2.25e-18	yellow	BM
Cenpe	0.204462	5.89e-05	grey	BM
Med13	0.204613	0.000956	grey	BM
Nup93	0.20471	0.001553	grey	BM
Coq9	0.205149	0.011777	grey	BM
Csnk1g1	0.205373	0.014545	grey	BM
Ppp2r5e	0.205716	0.000768	grey	BM
Tbl3	0.206357	0.04188	grey	BM
Cd44	0.206776	0.000988	grey	BM
Rc3h1	0.206801	0.003975	grey	BM
Cstf3	0.206949	0.000637	grey	BM
Phf20	0.207173	0.002868	yellow	BM
Zgrf1	0.207252	0.013762	grey	BM
Jmjd1c	0.207256	1.34e-06	grey	BM
Mta1	0.207262	0.00139	grey	BM
Naa20	0.207378	0.001217	grey	BM
Ccar1	0.207492	2.6e-12	grey	BM
Cited4	0.208285	0.00065	grey	BM
Adsl	0.208289	0.00065	grey	BM
Mtr	0.208441	0.010929	grey	BM
Phkb	0.208601	0.001918	grey	BM
Kidins220	0.208827	0.025155	grey	BM
Cdc26	0.208841	7.5e-05	grey	BM
Nup210	0.209133	0.000331	yellow	BM
Clasp1	0.209254	2.39e-05	grey	BM
Jade1	0.209593	0.002358	grey	BM
Sec23ip	0.210028	0.02873	grey	BM
Sec61a1	0.210061	0.021493	grey	BM
Atp6v0a1	0.210072	0.00925	grey	BM
Igf1r	0.210165	0.000237	grey	BM
Celf1	0.210263	8.55e-10	grey	BM
Arhgap19	0.210296	0.008158	grey	BM
Zfp592	0.210584	0.028944	grey	BM
St7	0.211046	9.34e-06	grey	BM
Hnrnpu	0.211155	1.39e-09	grey	BM
Rnf216	0.211651	5.47e-06	grey	BM
Ssh2	0.211847	0.002317	yellow	BM
Psat1	0.211876	0.025234	grey	BM
Unc50	0.212242	0.013762	grey	BM
Dph6	0.212246	0.003592	grey	BM
Bcl7a	0.212421	0.007753	grey	BM
Micu1	0.212459	0.035725	grey	BM
Pcca	0.212642	0.018025	grey	BM
Ccdc88a	0.212776	3.25e-05	grey	BM
Nup62	0.214131	0.001197	grey	BM
Sav1	0.215164	0.002533	grey	BM
Ndc1	0.215432	0.034943	grey	BM
Ranbp9	0.215479	0.005192	grey	BM
Ccdc18	0.215554	0.006829	grey	BM
Atp1b2	0.215709	0.001057	grey	BM
Gatad2b	0.215931	0.000584	grey	BM
Zak	0.215968	0.002928	grey	BM
Pip4k2a	0.216049	6.96e-07	yellow	BM
Uba52	0.216158	4.06e-09	grey	BM
Tank	0.216616	0.001472	grey	BM
Tdrd3	0.216931	0.016275	grey	BM
45722	0.216932	3.58e-05	grey	BM
Gga2	0.216955	0.001977	grey	BM
Jmy	0.217216	7.02e-05	grey	BM
Arid2	0.217398	1.24e-06	grey	BM
Nup133	0.217527	0.001749	grey	BM
Herc4	0.217734	0.001293	grey	BM
Clic4	0.217921	9.77e-06	grey	BM
Serinc3	0.218068	6.67e-22	grey	BM
Asb3	0.218274	0.047833	grey	BM
Ppp6r3	0.218317	0.000174	grey	BM
Naa25	0.218338	0.000902	grey	BM
Pip5k1b	0.218644	2.3e-10	grey	BM
Usp32	0.218969	0.000502	grey	BM
Elp2	0.219047	0.019553	grey	BM
Gna12	0.219101	0.002818	grey	BM
Ssbp3	0.21915	2.63e-10	grey	BM
Foxn3	0.219421	7.83e-05	yellow	BM
Aftph	0.220203	0.015655	grey	BM
Far1	0.220225	4.8e-05	grey	BM
Scd2	0.220387	0.005456	yellow	BM
Pik3ca	0.22053	0.008016	grey	BM
Tbc1d5	0.220783	7.7e-06	grey	BM
Zmynd8	0.221199	4.82e-05	grey	BM
Sos2	0.221321	0.008483	grey	BM
Rnf169	0.221446	0.035248	grey	BM
Tfr2	0.221564	4.4e-05	grey	BM
Dym	0.221566	5.48e-06	yellow	BM
Zfp609	0.221774	0.000434	grey	BM
Slc40a1	0.221917	0.008668	grey	BM
Dennd4c	0.221971	0.045093	grey	BM
Brd2	0.222168	1.48e-05	yellow	BM
Sdhd	0.22222	1.29e-11	grey	BM
Rictor	0.222245	0.003105	grey	BM
Man2a1	0.222423	0.017521	grey	BM
Med14	0.222755	0.005643	grey	BM
Plcl2	0.222846	1.81e-07	grey	BM
Epb41	0.222941	5.75e-08	grey	BM
Rapgef1	0.223257	0.0092	yellow	BM
Ncoa7	0.223831	0.000275	grey	BM
Exoc2	0.224672	0.005258	yellow	BM
Eps15l1	0.22481	0.00841	grey	BM
Gypc	0.22487	0.00013	grey	BM
Ercc6l2	0.224978	0.004947	grey	BM
Helz	0.225077	0.000718	grey	BM
Scfd1	0.225111	0.003147	grey	BM
Magt1	0.225576	6.04e-06	grey	BM
Pds5b	0.225895	2e-07	grey	BM
Atp2b1	0.225921	0.003118	grey	BM
Zfp36l1	0.226023	0.005604	yellow	BM
Esyt2	0.22606	0.000241	grey	BM
Cebpg	0.226127	0.005458	grey	BM
Mast2	0.226233	0.0036	grey	BM
Senp1	0.22638	0.000108	grey	BM
Zg16	0.226526	0.006337	grey	BM
Ubr1	0.226626	1.94e-05	grey	BM
Lars2	0.226636	3.44e-05	grey	BM
Jarid2	0.226636	0.000509	grey	BM
Srgap2	0.226753	0.027821	grey	BM
Snx27	0.226796	0.000213	grey	BM
Pbx3	0.227018	0.019896	grey	BM
Ndc80	0.227256	0.002976	grey	BM
Itsn2	0.227305	3.56e-05	grey	BM
Metap1	0.228016	0.018372	grey	BM
Ugt8a	0.228211	0.022142	grey	BM
Fam172a	0.228426	1.74e-07	grey	BM
Cs	0.22848	5.52e-07	grey	BM
Ctnnb1	0.228576	2.59e-07	grey	BM
Qrich1	0.228838	0.000449	grey	BM
Sgms1	0.228853	0.000132	grey	BM
Wipi2	0.229125	0.004072	grey	BM
Vti1a	0.229224	3.18e-10	grey	BM
Zkscan3	0.229242	0.004309	grey	BM
Wwp2	0.229257	0.021109	grey	BM
Apeh	0.229471	0.001139	grey	BM
Ankrd26	0.229842	0.000513	grey	BM
Ipo11	0.229961	0.009808	grey	BM
Abhd16a	0.230249	3.47e-05	grey	BM
Prrc2a	0.23042	8.09e-06	grey	BM
Tcf12	0.230749	2.84e-09	grey	BM
Stt3a	0.230751	0.000179	grey	BM
Mib1	0.230972	0.005318	grey	BM
Golim4	0.231407	1.48e-05	grey	BM
Zfp346	0.231503	0.023584	grey	BM
Ptbp2	0.23159	0.03141	grey	BM
Piezo1	0.231602	6e-06	grey	BM
Rabgap1l	0.231822	1.18e-13	grey	BM
Kdm6a	0.232187	2.01e-05	grey	BM
Asxl2	0.232379	2.27e-07	grey	BM
B3glct	0.232653	0.000212	grey	BM
Abca3	0.23266	3.26e-06	grey	BM
Ankrd52	0.232786	0.016932	grey	BM
Mzt2	0.232821	0.016046	grey	BM
Acer3	0.232979	3.52e-05	grey	BM
Dhrs11	0.233133	0.020513	grey	BM
Patz1	0.233152	0.015851	grey	BM
Kif20b	0.233288	1.1e-06	grey	BM
Arhgef12	0.23331	0.000247	grey	BM
Tnpo3	0.233462	3.81e-06	grey	BM
Ints9	0.233517	0.023351	grey	BM
Nup188	0.233964	0.006571	grey	BM
Fkbp15	0.234159	0.023674	grey	BM
Trappc9	0.234306	0.015138	grey	BM
Nrf1	0.234339	0.000114	grey	BM
Kif14	0.234453	0.017741	grey	BM
Pitpnc1	0.234498	9.08e-11	yellow	BM
Slc2a3	0.23451	0.027734	grey	BM
Zeb1	0.234561	1.09e-06	grey	BM
Ube3c	0.2348	0.000112	grey	BM
Dcaf6	0.235055	0.048528	grey	BM
Alms1	0.235182	0.003042	grey	BM
2810403A07Rik	0.235501	0.028468	grey	BM
Slmap	0.235659	1.65e-05	grey	BM
Mvb12b	0.235762	0.008804	grey	BM
Utp20	0.235854	0.000198	grey	BM
Baz2a	0.236317	0.020775	grey	BM
Kars	0.236694	3.52e-05	grey	BM
D930015E06Rik	0.236734	1.55e-05	grey	BM
Usp33	0.236973	0.000212	grey	BM
Lmtk2	0.237075	0.033482	grey	BM
Tubgcp4	0.237562	0.0362	grey	BM
E2f3	0.237809	0.001711	grey	BM
Ints7	0.237816	2.31e-06	grey	BM
Cit	0.238316	4.57e-05	grey	BM
Mad1l1	0.238385	1.74e-05	yellow	BM
Ep300	0.238598	1.92e-05	grey	BM
Paqr9	0.23889	0.003689	grey	BM
Mbnl3	0.238966	0.000828	grey	BM
Gfm2	0.239215	0.025241	grey	BM
Enox2	0.239227	0.004211	grey	BM
Rreb1	0.239637	8.26e-07	grey	BM
Pfkm	0.240048	0.00241	grey	BM
Mars	0.240078	0.008353	grey	BM
Tbccd1	0.240083	0.005204	grey	BM
Slc35e2	0.240236	0.016583	grey	BM
Sin3a	0.240421	0.00122	grey	BM
Gtf2h2	0.240649	0.032841	grey	BM
Foxp1	0.240841	3.7e-05	yellow	BM
Ralgapb	0.241608	0.023549	grey	BM
Gsk3b	0.241676	8.46e-08	grey	BM
Tmem164	0.242398	5.6e-05	grey	BM
Lin9	0.24254	0.012651	grey	BM
Cpq	0.242751	7.81e-08	grey	BM
Eya3	0.243227	0.007743	grey	BM
Gbf1	0.243228	0.000319	grey	BM
Ep400	0.244358	7.48e-11	grey	BM
Akap10	0.244929	0.002663	grey	BM
Gpsm2	0.24515	0.001364	grey	BM
Kcnq1ot1	0.245495	7.32e-10	grey	BM
Sik2	0.245509	0.002865	grey	BM
Pias1	0.245981	0.004375	grey	BM
Gclc	0.246625	3.15e-08	grey	BM
Zc3h7a	0.24699	0.007568	grey	BM
Scaf4	0.247168	2.65e-05	grey	BM
Etv6	0.247296	8.38e-05	yellow	BM
Zbtb11	0.247395	0.000132	grey	BM
Ncoa2	0.247626	0.000221	yellow	BM
Paxip1	0.247669	0.019628	grey	BM
Tasp1	0.248027	0.003748	grey	BM
6030458C11Rik	0.248249	1.18e-06	grey	BM
Fer	0.248709	0.018615	grey	BM
Mgll	0.24909	0.000407	yellow	BM
Ccdc53	0.249174	0.036869	grey	BM
Sptb	0.249615	0.007269	grey	BM
Ube4b	0.249751	0.000142	grey	BM
Hiatl1	0.249864	0.003624	grey	BM
Atp9b	0.249894	0.004079	grey	BM
Ylpm1	0.249944	1.35e-05	grey	BM
Lrba	0.250496	0.000204	grey	BM
Pibf1	0.251249	0.002223	grey	BM
Stxbp5	0.251347	0.00304	grey	BM
Ttll5	0.251511	0.036421	yellow	BM
Iars	0.252033	1.25e-07	grey	BM
Pan3	0.252171	1.15e-11	grey	BM
Nfia	0.252437	7.26e-25	grey	BM
Epor	0.252524	3.4e-05	grey	BM
Ahcyl2	0.253294	0.000352	grey	BM
Atp11c	0.254215	0.000171	grey	BM
Fam126a	0.25431	1.45e-08	grey	BM
Fuca2	0.254579	0.018038	grey	BM
Polr2l	0.255524	0.027432	grey	BM
Slc20a2	0.256368	0.006215	grey	BM
Magohb	0.256391	0.000488	grey	BM
Fads1	0.257163	0.024382	grey	BM
Hace1	0.257379	0.037858	grey	BM
Dgkd	0.257864	0.049966	grey	BM
Zmiz2	0.257979	0.011792	grey	BM
Cep128	0.257999	8.06e-09	grey	BM
Cnn3	0.258141	0.017029	grey	BM
Sgpp1	0.258244	0.000989	grey	BM
Sil1	0.258698	0.002852	grey	BM
Ints1	0.260042	0.037535	grey	BM
Tab2	0.260199	8.54e-05	grey	BM
4930402H24Rik	0.261197	0.045619	grey	BM
Scmh1	0.261782	0.000395	grey	BM
Cdk17	0.262994	2.46e-05	grey	BM
C2cd5	0.263157	0.001965	grey	BM
Add2	0.263183	2.94e-06	grey	BM
Rgs12	0.263266	0.000125	grey	BM
Tapt1	0.264042	8.87e-07	grey	BM
Pde4d	0.264502	2.53e-12	yellow	BM
Nf2	0.264537	0.001661	grey	BM
Lin54	0.26487	0.002335	grey	BM
Nmnat3	0.265074	2.21e-06	grey	BM
Ss18	0.265296	0.000422	grey	BM
Mecp2	0.265404	0.002327	grey	BM
Zfp410	0.265654	0.04267	grey	BM
Pum2	0.265843	7.62e-13	grey	BM
Sesn1	0.266116	0.002023	grey	BM
Daglb	0.266475	0.034473	grey	BM
Cdk1	0.266477	5.67e-07	grey	BM
Map2k5	0.266794	0.007386	grey	BM
Fnip1	0.26731	0.000345	grey	BM
Pogz	0.267398	0.028284	grey	BM
Snca	0.267473	0.000957	grey	BM
Git2	0.267516	2.59e-05	grey	BM
Ppp2r1b	0.267698	0.000411	grey	BM
Arfgef2	0.268157	0.00123	grey	BM
Ftx	0.268534	0.034802	grey	BM
Ipo9	0.269726	0.005119	grey	BM
Crebbp	0.269808	4.29e-08	grey	BM
Clasp2	0.270806	0.000345	grey	BM
Fads3	0.270918	0.000584	grey	BM
Lyrm4	0.270989	7.82e-06	grey	BM
Snhg9	0.271173	0.022648	grey	BM
Abl2	0.271564	0.021231	grey	BM
Inpp5b	0.272153	0.003489	grey	BM
Tpk1	0.27218	0.001465	grey	BM
Immp2l	0.272369	2.38e-05	grey	BM
Fam193a	0.272698	2.22e-05	grey	BM
Pi4ka	0.272797	0.015053	grey	BM
Smpd4	0.272884	0.001332	grey	BM
Zfp236	0.272898	0.031607	grey	BM
Slc25a36	0.272924	0.045802	grey	BM
Dnajc6	0.273075	9.34e-05	grey	BM
Mafg	0.273425	0.003401	grey	BM
Fam208a	0.274038	0.000882	grey	BM
Reps2	0.274039	0.000132	grey	BM
Runx1	0.274205	1.13e-14	yellow	BM
Epdr1	0.274633	0.000317	grey	BM
Mast4	0.275161	0.006759	grey	BM
Orc5	0.275521	7e-07	grey	BM
Dcaf10	0.275859	0.000734	grey	BM
Txlng	0.276512	0.000165	grey	BM
Hpn	0.27713	0.006917	grey	BM
Ank1	0.277581	6.44e-14	grey	BM
Shmt2	0.278019	9.13e-06	grey	BM
Arid1a	0.278646	7.85e-11	yellow	BM
Prrc2b	0.279589	2.03e-05	grey	BM
Mbd5	0.279988	3.19e-05	grey	BM
Phc3	0.280053	0.024537	grey	BM
Lrch1	0.280759	0.000633	grey	BM
Nlk	0.280842	0.000988	grey	BM
Kif13a	0.280888	0.026598	grey	BM
Ldb1	0.280953	3.82e-07	grey	BM
Pola2	0.282318	5.99e-06	grey	BM
Tfrc	0.282439	1.72e-18	grey	BM
Pigu	0.282693	0.029269	grey	BM
Foxo3	0.282696	3.87e-07	grey	BM
Rbm5	0.282702	2.48e-10	grey	BM
Atp2b4	0.282773	0.000129	grey	BM
Pacs1	0.283276	5.75e-07	grey	BM
Unk	0.283309	0.047596	grey	BM
Zfp808	0.283669	0.004544	grey	BM
Acss1	0.283728	7.88e-08	grey	BM
Exoc4	0.283785	1.95e-12	grey	BM
Snhg6	0.284483	0.005643	grey	BM
Fam179b	0.284499	0.012651	grey	BM
Naa40	0.284516	0.001432	grey	BM
Ppp4c	0.284767	0.000472	grey	BM
Cdk19	0.285066	0.004544	grey	BM
Ftsj1	0.28513	0.000542	grey	BM
Gtdc1	0.285427	0.018634	grey	BM
Prep	0.28552	0.002066	grey	BM
Dis3l2	0.285848	2.09e-06	grey	BM
Pik3c3	0.28591	0.035049	grey	BM
Mier3	0.286227	0.000957	grey	BM
Amfr	0.286619	1.23e-05	grey	BM
Mtss1	0.287282	1.02e-06	yellow	BM
Wipf2	0.287758	0.046643	grey	BM
Zfand3	0.287855	0.012299	grey	BM
Ikbkap	0.287915	0.007739	grey	BM
Slc6a6	0.28824	0.009535	yellow	BM
Drosha	0.288467	0.000158	grey	BM
Plagl2	0.289006	0.028994	grey	BM
Cdca2	0.289593	0.000422	grey	BM
Sppl3	0.289817	3.66e-08	grey	BM
Grpel2	0.290028	0.017015	grey	BM
Fanca	0.29041	0.016156	grey	BM
Itpr1	0.290858	0.004198	yellow	BM
C530008M17Rik	0.291338	4.49e-09	grey	BM
Rbbp5	0.291418	0.019484	grey	BM
Slc10a7	0.291668	3.79e-05	grey	BM
Ints6	0.291977	8.63e-07	grey	BM
Ampd3	0.292664	7.27e-05	grey	BM
Ranbp17	0.293078	0.025241	grey	BM
Slc9a8	0.293915	0.040169	grey	BM
Znrf3	0.294383	0.001159	yellow	BM
Ago3	0.2949	0.011934	grey	BM
Cse1l	0.295428	6.1e-08	grey	BM
Abcc4	0.29608	0.002868	grey	BM
Abca7	0.296645	0.012248	grey	BM
Focad	0.297634	7.82e-06	grey	BM
Airn	0.297789	4.53e-05	grey	BM
Eno1	0.297982	2.12e-09	grey	BM
Atxn7	0.298068	0.002854	grey	BM
Zfp407	0.299025	1e-05	grey	BM
Evi5	0.299197	2.3e-05	grey	BM
Pex14	0.29931	0.017389	grey	BM
Spag5	0.299798	0.002678	grey	BM
Slc7a1	0.300639	0.001261	grey	BM
Ppm1l	0.300802	0.000182	grey	BM
Zdhhc13	0.301084	0.005318	grey	BM
Smyd3	0.301132	4.58e-07	grey	BM
Camsap2	0.301521	2.51e-07	grey	BM
Slc11a2	0.302127	6.09e-05	grey	BM
Tars2	0.303754	0.000225	grey	BM
Akap7	0.304032	0.005611	grey	BM
Tbc1d24	0.304546	0.024405	grey	BM
Cep120	0.30515	0.020236	grey	BM
Fbxo11	0.305325	0.000145	grey	BM
Uhrf1bp1	0.306312	0.001057	grey	BM
Stam	0.307413	0.00547	grey	BM
Ralgapa2	0.307561	0.00056	grey	BM
Fhit	0.307645	0.000221	grey	BM
Phb	0.307686	2.38e-07	grey	BM
Fbxl17	0.307968	2.9e-07	grey	BM
Fbxw4	0.30809	0.005824	grey	BM
Atxn7l1	0.308359	1.2e-07	yellow	BM
Mef2d	0.308814	0.000402	grey	BM
Slc14a1	0.309718	8.9e-06	grey	BM
Dhdds	0.31004	0.008259	grey	BM
Nxpe4	0.31022	0.046782	grey	BM
Abcb6	0.310221	0.008498	grey	BM
Pnpla7	0.310304	0.002678	yellow	BM
St3gal3	0.310365	1.83e-05	grey	BM
Snapc3	0.310696	0.011241	grey	BM
Ccl25	0.311005	0.009474	grey	BM
8030462N17Rik	0.311092	0.002788	grey	BM
Vps8	0.312245	0.046643	grey	BM
Cog5	0.312499	7.91e-07	grey	BM
Araf	0.312538	0.002534	grey	BM
Polr1a	0.313398	3.54e-07	grey	BM
Bsdc1	0.314102	0.032688	grey	BM
E130308A19Rik	0.314829	3.73e-07	grey	BM
Hacd2	0.315121	0.004294	grey	BM
6530409C15Rik	0.315153	0.00589	grey	BM
Insr	0.315201	0.016479	grey	BM
Mthfd2	0.316155	1.04e-06	grey	BM
Msi2	0.316598	2.39e-10	grey	BM
Espl1	0.317198	0.028127	grey	BM
Pdxdc1	0.317381	0.015922	grey	BM
Vps13b	0.317629	1.4e-11	grey	BM
Pias2	0.318251	0.000204	grey	BM
Med15	0.318378	9.33e-05	grey	BM
Carm1	0.318863	4.55e-05	grey	BM
Gnpat	0.319227	0.000133	grey	BM
Ptk2b	0.319678	0.022829	yellow	BM
Galnt7	0.319719	0.008273	grey	BM
Hs2st1	0.319953	1.78e-06	grey	BM
Nbas	0.320101	0.000163	grey	BM
Dtnb	0.320178	0.023134	grey	BM
Alg6	0.321048	0.008293	grey	BM
Stom	0.321307	4.74e-08	grey	BM
Ppp6r2	0.321964	0.027821	grey	BM
Ccdc57	0.322108	0.00589	grey	BM
4931406P16Rik	0.322299	0.006476	grey	BM
Gtpbp1	0.322629	0.000289	grey	BM
Tmcc1	0.324132	0.000421	grey	BM
Dennd1b	0.324189	0.00014	grey	BM
Dennd1a	0.324447	1.64e-13	grey	BM
Ppp1r12b	0.324673	5.26e-05	grey	BM
Prim2	0.324792	1.44e-10	grey	BM
Btbd9	0.324907	0.00034	grey	BM
Arrb1	0.325259	9.58e-07	grey	BM
Gtf3c2	0.325634	0.001499	grey	BM
Scarb1	0.326006	0.000283	grey	BM
Ccnc	0.326333	0.016995	grey	BM
Pacs2	0.326673	0.018402	yellow	BM
Ift140	0.32709	0.02931	grey	BM
AW554918	0.328021	4.69e-05	grey	BM
Rrp12	0.328112	0.003632	grey	BM
Tapbp	0.330888	0.047074	grey	BM
Mgat5	0.331633	0.000313	yellow	BM
Gan	0.331749	0.038527	grey	BM
1700112E06Rik	0.331863	6.44e-05	grey	BM
Arl15	0.332451	4.17e-13	grey	BM
Arhgap23	0.332921	0.000547	grey	BM
Cnnm2	0.333042	3.37e-05	grey	BM
Gne	0.333273	0.002484	grey	BM
Usp36	0.333396	0.010658	grey	BM
Gemin6	0.333408	2.7e-05	grey	BM
Map3k1	0.334069	0.005901	grey	BM
Recql5	0.334177	0.028344	grey	BM
Vps13c	0.335447	1.93e-23	grey	BM
Ric8b	0.335501	0.035871	grey	BM
Scfd2	0.335899	2.09e-06	grey	BM
Slc35a3	0.336861	0.009668	grey	BM
Ambra1	0.336971	2.14e-07	grey	BM
Wdr59	0.337255	0.035795	grey	BM
Inpp4b	0.337988	0.037227	yellow	BM
Cherp	0.338165	3.13e-05	grey	BM
Prdm10	0.33831	0.000931	grey	BM
Rtel1	0.33847	0.046625	grey	BM
Adgre5	0.338753	0.002494	grey	BM
Ermp1	0.338849	0.035727	grey	BM
Med26	0.339281	0.005473	grey	BM
Tshz1	0.339563	6e-06	grey	BM
Kif24	0.339647	7.83e-05	grey	BM
Kdm4c	0.34154	0.000834	grey	BM
Vwa8	0.343151	2.27e-05	grey	BM
Sox12	0.343159	0.045028	grey	BM
Susd6	0.343741	2.07e-09	grey	BM
Dpp9	0.344153	0.010358	grey	BM
Tsc22d2	0.345214	0.001263	grey	BM
Pofut1	0.346531	0.012299	grey	BM
Vps13d	0.346872	1.32e-07	grey	BM
Nipa1	0.347362	2.28e-09	grey	BM
Cars	0.34765	0.002298	grey	BM
Arhgap39	0.347959	0.003371	grey	BM
Ext1	0.348055	1.66e-15	yellow	BM
Trpv2	0.348537	0.039184	grey	BM
Cept1	0.349138	0.002297	grey	BM
Ncapg	0.350729	7.61e-11	grey	BM
Smurf2	0.351189	0.002794	grey	BM
Nbr1	0.351432	0.000828	grey	BM
Ints2	0.351546	2.79e-05	grey	BM
Agap3	0.351612	0.005611	grey	BM
Agap1	0.351746	5.21e-10	yellow	BM
Cog3	0.352683	0.017646	grey	BM
Smad3	0.352795	0.048298	yellow	BM
Fto	0.352895	1.53e-13	grey	BM
C330027C09Rik	0.35301	0.000383	grey	BM
BC052040	0.35347	4e-06	grey	BM
Rttn	0.353815	0.008949	grey	BM
Lin52	0.354308	7.77e-05	grey	BM
Mboat2	0.35503	8.9e-06	grey	BM
2610037D02Rik	0.357032	0.000949	grey	BM
Arid1b	0.357178	1.27e-10	yellow	BM
Rnf5	0.357896	0.000283	grey	BM
Sipa1l3	0.358368	0.000564	grey	BM
Slc7a5	0.359133	0.009524	grey	BM
Galnt10	0.36015	6.81e-06	grey	BM
Gse1	0.360469	1.56e-07	yellow	BM
Sh3tc2	0.36054	0.006093	grey	BM
A230046K03Rik	0.360701	0.017572	grey	BM
Med31	0.36244	0.018687	grey	BM
Myo1d	0.362696	3.85e-17	grey	BM
Papd5	0.363282	8.87e-07	grey	BM
Zbtb46	0.364469	8.27e-06	grey	BM
Fbxw11	0.365167	0.000192	grey	BM
Acyp2	0.365911	8.31e-05	grey	BM
Trappc12	0.366455	0.000143	grey	BM
Parvb	0.366614	0.002186	grey	BM
Lemd3	0.368659	0.002794	grey	BM
Cdkal1	0.369465	6.48e-08	yellow	BM
Armc9	0.371651	0.00208	grey	BM
Dcaf5	0.372867	0.038527	grey	BM
Atg2b	0.375116	3.06e-06	grey	BM
9530068E07Rik	0.375262	0.004392	grey	BM
Mon2	0.375599	3.22e-05	grey	BM
Tmtc3	0.37696	0.040854	grey	BM
Bmpr2	0.379615	0.000237	grey	BM
Atp7b	0.38005	1.59e-06	grey	BM
Bex4	0.381195	6.19e-10	grey	BM
Tmx3	0.381741	0.000107	grey	BM
Kif16b	0.382107	0.007822	grey	BM
Med13l	0.388166	2.54e-11	yellow	BM
Fam168a	0.389668	1.3e-05	grey	BM
Fbxo42	0.39055	0.000634	grey	BM
Atl2	0.390922	0.000204	grey	BM
Wwox	0.391237	6.23e-08	yellow	BM
Prex1	0.394419	0.001104	grey	BM
Pitpnm2	0.395334	3.98e-05	grey	BM
Rfx3	0.395876	0.000729	grey	BM
St6galnac3	0.39745	9.32e-17	grey	BM
Slc22a23	0.398135	5.4e-10	grey	BM
Zdhhc14	0.401723	6.9e-20	grey	BM
Tmem194	0.401934	6.88e-05	grey	BM
Mtbp	0.402568	0.000283	grey	BM
Rhag	0.403141	3.56e-23	grey	BM
Tmem245	0.404135	0.003526	grey	BM
Dpf3	0.404602	1.09e-06	grey	BM
C2cd2	0.407852	0.027432	grey	BM
Leng8	0.408096	0.000709	grey	BM
Wdr20	0.41122	0.000224	grey	BM
Tsix	0.413207	0.001477	grey	BM
Ttll4	0.413538	0.003556	grey	BM
Sidt2	0.414181	0.043276	grey	BM
Serinc5	0.415102	1.85e-05	grey	BM
Taf4a	0.416704	0.012518	grey	BM
Rab40c	0.417671	0.036486	grey	BM
Elmsan1	0.420227	1.09e-06	grey	BM
Garem	0.420642	3.78e-10	grey	BM
45719	0.421039	9.04e-10	grey	BM
Slc25a44	0.424386	0.001496	grey	BM
Tns1	0.426477	1.32e-07	grey	BM
Ddias	0.427986	0.022846	grey	BM
Dopey2	0.428596	0.002039	grey	BM
Kat6b	0.430579	0.002663	grey	BM
Epg5	0.433337	0.007069	grey	BM
Hist1h2ap	0.433543	1.64e-24	grey	BM
2610020H08Rik	0.435804	0.045224	grey	BM
AY036118	0.437498	3.1e-17	grey	BM
Prr14	0.437547	6.66e-05	grey	BM
Tbc1d12	0.438488	0.001842	grey	BM
Anks1	0.441185	0.015298	grey	BM
Sec24c	0.441393	0.000193	grey	BM
Gab1	0.444055	5.27e-08	grey	BM
Dnah8	0.44539	0.007327	grey	BM
Tbc1d22a	0.450099	0.001499	grey	BM
Tom1l2	0.456956	0.011446	grey	BM
Mkl2	0.460601	0.036529	grey	BM
Gramd4	0.462316	5.58e-06	grey	BM
Rai1	0.465504	2.18e-06	yellow	BM
Ank2	0.467632	0.000115	grey	BM
Rpa3	0.468015	8.64e-12	grey	BM
Noct	0.469335	7.97e-05	grey	BM
Gigyf1	0.469425	0.010364	grey	BM
Uba3	0.470397	0.000134	grey	BM
Abcg4	0.470833	0.010358	grey	BM
Maml3	0.470936	1.56e-08	yellow	BM
Dclre1c	0.474811	0.00023	grey	BM
Rptor	0.477069	8.54e-15	grey	BM
Ell	0.477759	0.001507	grey	BM
Ptprj	0.479731	7.21e-07	yellow	BM
Rad51b	0.479925	3e-13	grey	BM
Ubl3	0.480379	0.020981	grey	BM
Lrrc4	0.482708	0.042438	grey	BM
Pvt1	0.483753	3.52e-18	grey	BM
Slc9a1	0.483825	0.000885	yellow	BM
Sorbs1	0.486422	0.007743	grey	BM
Prkd3	0.48716	0.004544	grey	BM
Pkp4	0.493024	0.049907	grey	BM
Lrrc8b	0.496237	0.003912	grey	BM
Twsg1	0.497094	0.015298	grey	BM
Snx29	0.501467	0.009339	yellow	BM
Tnfrsf21	0.512805	7.83e-05	grey	BM
4732471J01Rik	0.514504	0.043402	grey	BM
Sft2d1	0.517299	0.014039	grey	BM
Gltscr1l	0.527938	0.002036	grey	BM
Tmem56	0.529259	2.96e-17	grey	BM
Lace1	0.555929	0.001372	grey	BM
Gstp1	0.556953	0.000195	grey	BM
Chst11	0.610046	1.63e-11	yellow	BM
Igsf3	0.616233	0.000893	grey	BM
Fry	0.622194	5.69e-05	grey	BM
Flg	0.643049	0.00016	grey	BM
Emc1	0.675074	0.003977	grey	BM
Cpd	0.685477	1.62e-16	yellow	BM
Acsl6	0.693275	0.017672	grey	BM
Podxl	1.93223	0.00835	grey	BM
Hist1h2bn	-0.895544	6.64671e-43	grey	SP
Hist1h3i	-0.778486	1.89293e-58	grey	SP
Camp	-0.740753	4.4884e-08	grey	SP
Prss50	-0.661436	0.00717209	grey	SP
Hba-a2	-0.657491	3.68917e-57	grey	SP
Slc30a10	-0.652851	0.000145231	grey	SP
Hist1h2bl	-0.649122	3.5064e-27	grey	SP
Slc6a20a	-0.624819	0.000399612	grey	SP
Hbb-bt	-0.607416	3.12056e-31	grey	SP
Hist1h2bm	-0.597411	3.41159e-34	grey	SP
Hist1h2bf	-0.58972	0.000406221	grey	SP
Acp5	-0.576154	3.25143e-07	grey	SP
Pdzk1ip1	-0.570966	2.0466e-05	grey	SP
Ngp	-0.56317	9.10486e-05	grey	SP
Hba-a1	-0.562707	1.60963e-52	grey	SP
Gnaq	-0.553553	0.00083732	grey	SP
Fhdc1	-0.547487	0.00135416	grey	SP
S100a8	-0.532397	1.43281e-21	grey	SP
Hist1h2an	-0.529174	1.30059e-38	grey	SP
Hist2h2bb-1	-0.517967	9.35935e-43	grey	SP
Btg2	-0.504555	0.0208414	grey	SP
Hist4h4	-0.502282	3.1852e-12	grey	SP
Hist1h3a	-0.498415	4.11152e-13	grey	SP
Hist1h2bh	-0.493186	1.32395e-07	grey	SP
Hist1h3d	-0.482035	0.00692665	grey	SP
Pdgfd	-0.481247	0.000431047	grey	SP
Hbb-bs	-0.471105	1.65035e-87	grey	SP
S100a9	-0.469352	6.75902e-25	grey	SP
Hist1h2ab	-0.432018	6.14647e-11	grey	SP
Hist1h2bg	-0.430609	0.0035431	grey	SP
Ypel5	-0.429944	0.0373717	grey	SP
Hist1h3c	-0.427744	2.32417e-67	grey	SP
St5	-0.425968	0.00124783	grey	SP
Cenpb	-0.425436	1.09644e-17	grey	SP
Gnb4	-0.420656	0.00297778	grey	SP
1700001L05Rik	-0.412005	0.00190622	grey	SP
Epb42	-0.408968	0.00586036	grey	SP
Cd59a	-0.407646	1.05509e-06	grey	SP
Hist3h2ba	-0.405737	0.0434198	grey	SP
Hist1h3e	-0.40117	3.5038e-28	grey	SP
Borcs6	-0.400094	0.0292652	grey	SP
Khdrbs3	-0.395467	6.16058e-09	grey	SP
Hist1h2ak	-0.385715	1.42206e-10	grey	SP
Hook1	-0.385128	0.0207023	grey	SP
Scpep1	-0.385042	0.00793993	grey	SP
Zfp930	-0.371565	0.00112736	grey	SP
Hist1h2bj	-0.355758	6.73877e-11	grey	SP
Cd59b	-0.351982	0.000387394	grey	SP
Sgk3	-0.350776	8.39321e-11	grey	SP
Ogfrl1	-0.348638	3.34279e-23	grey	SP
S100a11	-0.346179	0.0153205	grey	SP
Armcx3	-0.345204	5.61002e-07	grey	SP
Aldh1a7	-0.343704	0.00216805	grey	SP
Ifi27	-0.341322	4.33892e-17	grey	SP
Hist1h2al	-0.33437	0.000231435	grey	SP
Gkap1	-0.330854	1.91992e-05	grey	SP
Hist2h2ac	-0.322324	1.83715e-59	grey	SP
Adnp	-0.320257	1.92121e-05	grey	SP
Dnaja4	-0.310596	0.00186114	grey	SP
Vkorc1	-0.30628	2.49669e-12	grey	SP
Gypa	-0.301625	3.0946e-13	grey	SP
Hist1h2be	-0.300991	6.232e-15	grey	SP
Hist1h1d	-0.300274	1.57313e-30	grey	SP
Ube2l6	-0.295572	0.0109398	grey	SP
Smpdl3a	-0.292848	3.26736e-05	grey	SP
Cela1	-0.292497	0.00232257	grey	SP
Spon2	-0.291719	0.0207983	grey	SP
Unc119	-0.288905	5.38651e-11	grey	SP
Map1lc3a	-0.279972	0.00413524	grey	SP
Ypel3	-0.27694	0.0346759	grey	SP
Smox	-0.273742	0.00299159	yellow	SP
Hist1h2af	-0.272845	0.000893272	grey	SP
2810402E24Rik	-0.27071	0.0343742	grey	SP
Filip1l	-0.268958	0.0132899	grey	SP
Tmem55b	-0.268906	0.0002462	grey	SP
Tsc22d1	-0.26239	1.81674e-07	grey	SP
Btg1	-0.257321	0.0137783	yellow	SP
1500015A07Rik	-0.257163	0.0322027	grey	SP
Ccne2	-0.254435	1.07066e-11	grey	SP
Pgrmc2	-0.254079	7.01038e-25	grey	SP
Glul	-0.252952	8.5576e-09	grey	SP
Fahd1	-0.250838	2.39416e-12	grey	SP
Trim10	-0.250472	4.03432e-06	grey	SP
Ppp1r15a	-0.25042	0.000340287	grey	SP
Acaa1a	-0.248694	0.00747576	grey	SP
Smim6	-0.245526	0.0282752	grey	SP
Hcfc1r1	-0.244941	1.71893e-09	grey	SP
Cirbp	-0.242922	0.00129051	grey	SP
Ier2	-0.240463	0.00200738	grey	SP
1700037H04Rik	-0.240128	3.29705e-11	grey	SP
Grina	-0.23768	7.6349e-06	grey	SP
Timm10b	-0.237515	3.18402e-43	grey	SP
Amdhd2	-0.236408	0.0273355	grey	SP
Mxd4	-0.235725	7.82438e-05	grey	SP
Vegfb	-0.235679	2.21711e-19	grey	SP
Ankrd9	-0.235487	0.00480372	grey	SP
Morn2	-0.234785	2.02687e-05	grey	SP
Mpst	-0.234548	4.31973e-11	grey	SP
Slc25a37	-0.234225	1.68809e-05	grey	SP
Was	-0.233464	2.56032e-10	grey	SP
Spsb3	-0.232599	0.0110142	grey	SP
Sh2d4a	-0.23224	3.93403e-18	grey	SP
G430095P16Rik	-0.232121	9.73747e-07	grey	SP
Donson	-0.229984	3.97281e-06	grey	SP
Rpp21	-0.226716	1.36871e-21	grey	SP
Vangl1	-0.225844	0.00226221	grey	SP
Nenf	-0.225731	1.16024e-25	grey	SP
Wbp1	-0.225533	0.000936902	grey	SP
Rcn1	-0.224242	0.0056704	grey	SP
9530077C05Rik	-0.223268	0.0126862	grey	SP
Lamtor4	-0.222077	4.29182e-19	grey	SP
Lsm14b	-0.221968	0.00227964	grey	SP
Hddc3	-0.219853	0.00391358	grey	SP
Sept4	-0.218626	0.0105356	grey	SP
Rraga	-0.214339	4.20593e-08	grey	SP
Rdm1	-0.214065	0.010006	grey	SP
Pnrc1	-0.212768	1.26217e-07	grey	SP
Cpeb4	-0.211683	0.0388577	grey	SP
Plekhf2	-0.210649	1.89832e-06	grey	SP
Hist1h4d	-0.210219	5.04042e-27	grey	SP
Thra	-0.208993	2.9364e-15	grey	SP
Acadl	-0.208707	4.29008e-39	grey	SP
Aldh1a1	-0.208274	3.22393e-10	grey	SP
1810014B01Rik	-0.208039	0.00711919	grey	SP
Ccsap	-0.20655	0.000715145	grey	SP
Narfl	-0.20645	0.00419059	grey	SP
Ccnd3	-0.206371	3.36345e-11	yellow	SP
Phpt1	-0.205187	0.0368522	grey	SP
1110032A03Rik	-0.204239	0.0203389	grey	SP
Hypk	-0.203724	6.40847e-24	grey	SP
Josd2	-0.202927	6.4334e-16	grey	SP
S100a1	-0.202108	0.0467691	grey	SP
Asb17os	-0.20206	2.76874e-09	grey	SP
Gatad1	-0.201678	1.78561e-21	grey	SP
Smim5	-0.201052	6.43034e-07	grey	SP
Rpa2	-0.200253	2.75306e-19	grey	SP
Cgrrf1	-0.200071	0.0258816	grey	SP
Tmem60	-0.199873	8.62677e-07	grey	SP
Flot1	-0.199746	0.000192503	grey	SP
Cggbp1	-0.198947	3.73217e-16	grey	SP
Taco1	-0.198932	0.000842026	grey	SP
Fam132a	-0.197005	8.96007e-10	grey	SP
Tspan8	-0.196915	1.21224e-16	grey	SP
Ccdc82	-0.19681	6.86581e-05	grey	SP
Rab4a	-0.195639	3.56585e-05	grey	SP
Nab1	-0.195635	0.0287559	grey	SP
Dscc1	-0.194807	6.82699e-06	grey	SP
Lysmd3	-0.194745	0.0176497	grey	SP
Rab3il1	-0.194272	0.00378408	grey	SP
H2-Ke6	-0.193774	0.00482126	grey	SP
Zfp367	-0.193638	3.33341e-05	grey	SP
Carhsp1	-0.193594	3.84312e-14	grey	SP
Uxt	-0.193105	2.83602e-08	grey	SP
Tlcd1	-0.190537	0.0161085	grey	SP
Naa38	-0.186797	8.2424e-24	grey	SP
Tmem256	-0.186297	1.43801e-22	grey	SP
Fam173a	-0.185638	1.86732e-12	grey	SP
Isg20	-0.185599	2.73323e-15	grey	SP
Tada2b	-0.184113	0.028326	grey	SP
2310033P09Rik	-0.18397	5.92322e-13	grey	SP
Hist1h1a	-0.183652	9.53906e-24	grey	SP
Bpgm	-0.183571	0.0292741	grey	SP
Smim19	-0.18325	0.00913051	grey	SP
Rbm43	-0.183085	4.92523e-10	grey	SP
Mrps21	-0.183073	1.1413e-40	grey	SP
Bad	-0.182468	3.67592e-08	grey	SP
Icam4	-0.180671	9.83648e-09	grey	SP
Smim1	-0.180077	2.68047e-31	grey	SP
Fam122a	-0.179869	6.99653e-05	grey	SP
Paxbp1	-0.179265	1.6455e-12	grey	SP
Akr7a5	-0.178756	1.46321e-05	grey	SP
Hist1h1e	-0.178564	9.27255e-35	grey	SP
Svip	-0.178503	7.70746e-07	grey	SP
Ssx2ip	-0.178178	1.01589e-16	grey	SP
Ccdc74a	-0.177532	0.0351494	grey	SP
Zcchc3	-0.177465	0.0169805	grey	SP
Cdkn1b	-0.177427	0.000153168	grey	SP
Trappc2l	-0.176095	2.66388e-07	grey	SP
Rab18	-0.17608	1.9987e-13	grey	SP
Ndufb2	-0.175892	3.5038e-28	grey	SP
Aunip	-0.175325	0.00450901	grey	SP
Abhd5	-0.174027	0.00507358	grey	SP
E2f1	-0.173282	0.000723141	grey	SP
Pold4	-0.17317	0.0209124	grey	SP
Ung	-0.171732	0.00547357	grey	SP
Zswim7	-0.171716	0.0295478	grey	SP
Smarcd1	-0.171459	9.93702e-05	grey	SP
Pnpo	-0.171035	0.0272574	grey	SP
Ccdc90b	-0.170985	0.0460144	grey	SP
Ldlrap1	-0.170822	0.00207809	grey	SP
Glmp	-0.170069	0.0186536	grey	SP
Sec14l2	-0.169376	0.0304762	grey	SP
Tceb3	-0.169366	2.25555e-07	grey	SP
Snap29	-0.168552	0.0204107	grey	SP
Ppox	-0.168132	0.0239132	grey	SP
Nup210l	-0.168053	0.0186716	grey	SP
Gins3	-0.167928	0.0125217	grey	SP
Prr13	-0.167836	2.64829e-06	grey	SP
Bloc1s6	-0.167138	0.0269623	grey	SP
Higd1a	-0.16674	6.50114e-34	grey	SP
Cenpw	-0.165594	2.92509e-16	grey	SP
Taf7	-0.165388	1.2904e-05	grey	SP
Haus1	-0.165166	1.44079e-08	grey	SP
Tssc4	-0.164863	1.90822e-05	grey	SP
Hnrnpdl	-0.164084	8.08281e-34	grey	SP
Nr1h2	-0.164043	0.00998433	grey	SP
Pxmp2	-0.16391	0.000736584	grey	SP
Suds3	-0.163814	2.00664e-10	grey	SP
Mpg	-0.163796	0.00109593	grey	SP
Polr2i	-0.163556	3.01511e-10	grey	SP
Trappc10	-0.163227	9.78187e-12	yellow	SP
Klf13	-0.161653	3.85321e-09	yellow	SP
Mylpf	-0.160988	0.0056704	grey	SP
Lrpap1	-0.160756	1.65586e-05	grey	SP
Rab24	-0.160601	4.78002e-06	grey	SP
Ucp2	-0.160439	1.48153e-47	yellow	SP
Haus4	-0.160429	1.47953e-07	grey	SP
Syap1	-0.160192	0.0355831	grey	SP
Uqcc2	-0.159999	6.56719e-27	grey	SP
Sra1	-0.159544	5.26522e-15	grey	SP
Pelo	-0.159082	0.00187311	grey	SP
Hmg20b	-0.158991	6.26757e-07	grey	SP
Tmem9	-0.158547	0.0107757	grey	SP
Dapk3	-0.158398	0.000939504	grey	SP
1810058I24Rik	-0.158036	4.21787e-05	grey	SP
Ngrn	-0.157951	4.86013e-05	grey	SP
Lactb	-0.157314	0.000730321	grey	SP
Vcpkmt	-0.157056	0.0101159	grey	SP
Mvb12a	-0.156672	0.000996593	grey	SP
Eif4ebp1	-0.156481	3.08323e-46	grey	SP
Bst2	-0.156015	0.0226215	grey	SP
Cmas	-0.155907	0.00265242	grey	SP
Cfl2	-0.155657	0.00744555	grey	SP
0610011F06Rik	-0.15554	1.50625e-08	grey	SP
Anapc13	-0.154932	9.94921e-07	grey	SP
Vapb	-0.154622	4.53853e-05	grey	SP
Tmx1	-0.154621	7.9618e-11	grey	SP
Smndc1	-0.153593	6.09524e-09	grey	SP
Rpain	-0.153555	4.92175e-05	grey	SP
M1ap	-0.153401	0.0492365	grey	SP
Wipi1	-0.153355	0.00358612	grey	SP
Atg12	-0.152757	0.0133151	grey	SP
Abcg2	-0.15266	3.54069e-08	grey	SP
Tuba1c	-0.152042	0.00447111	grey	SP
Traf4	-0.151056	0.00350447	grey	SP
Dr1	-0.150914	1.59352e-05	grey	SP
Smim10l1	-0.150833	2.10132e-05	grey	SP
Thap11	-0.150788	0.010668	grey	SP
Ccne1	-0.150372	4.01238e-19	grey	SP
Cdkn2aip	-0.150222	0.0498029	grey	SP
Ngly1	-0.148452	0.00346723	grey	SP
Med12	-0.148416	0.00500595	grey	SP
Zfp830	-0.148089	1.20531e-05	grey	SP
Fancm	-0.147819	0.000324273	grey	SP
Slc16a2	-0.147742	0.0460825	grey	SP
Slc25a16	-0.147202	0.0244787	grey	SP
Dnaaf2	-0.146947	4.19028e-06	grey	SP
R3hdm4	-0.146586	0.000493565	grey	SP
Bcat2	-0.146582	0.000415863	grey	SP
Cldn13	-0.146559	4.94099e-11	grey	SP
Dcaf4	-0.146392	0.00250429	grey	SP
Sord	-0.146391	0.0105211	grey	SP
Zfp646	-0.14584	0.00649955	grey	SP
Lefty1	-0.145611	0.0318935	grey	SP
Cdk2ap1	-0.144562	2.60497e-14	grey	SP
Chmp3	-0.144424	2.00965e-06	grey	SP
Akip1	-0.144382	0.00266638	grey	SP
Med28	-0.144238	1.36526e-09	grey	SP
Dstn	-0.144111	0.0016537	grey	SP
Lamp1	-0.144083	2.99929e-17	grey	SP
Ube2e3	-0.143586	4.2537e-21	grey	SP
Idnk	-0.143474	0.00416028	grey	SP
Atp6v0b	-0.14329	2.39908e-16	grey	SP
3110062M04Rik	-0.143268	0.0432966	grey	SP
Smim12	-0.143134	0.00333922	grey	SP
Rab8a	-0.143009	3.37431e-09	grey	SP
Zfp511	-0.142966	0.0050719	grey	SP
Cript	-0.142765	6.49394e-09	grey	SP
Acads	-0.142524	0.0007714	grey	SP
Npepl1	-0.142134	0.00166058	grey	SP
Timm17b	-0.142123	1.41289e-12	grey	SP
Cyb5r3	-0.141888	9.07606e-11	grey	SP
Ppdpf	-0.141883	2.25447e-07	grey	SP
Taf11	-0.14177	1.5638e-06	grey	SP
Cltb	-0.14106	0.0163248	grey	SP
Mesdc2	-0.141057	1.97347e-08	grey	SP
Spty2d1	-0.140978	0.0229425	grey	SP
Fundc2	-0.140735	1.31801e-14	grey	SP
Kdm1a	-0.140602	4.01612e-17	grey	SP
Blvra	-0.140489	2.00536e-05	grey	SP
Fam50a	-0.140273	7.11397e-09	grey	SP
Zmynd19	-0.140246	3.97302e-08	grey	SP
BC005624	-0.139889	2.14752e-07	grey	SP
Hebp1	-0.139708	2.53186e-10	grey	SP
Ubxn6	-0.139573	0.0183049	grey	SP
Lamtor2	-0.139572	9.30535e-19	grey	SP
Dgcr6	-0.139511	8.3025e-06	grey	SP
Ing5	-0.139164	0.00219949	grey	SP
Gps2	-0.138961	1.98294e-17	grey	SP
Aggf1	-0.138518	1.5882e-11	grey	SP
Rfc4	-0.137762	4.65392e-28	grey	SP
Nfe2l1	-0.137442	0.0181826	grey	SP
Vrk3	-0.137247	0.0100103	grey	SP
Fuca1	-0.136203	6.36174e-05	grey	SP
Ifnar2	-0.13598	0.00156107	grey	SP
Eif2b4	-0.135625	3.90131e-05	grey	SP
Fam117a	-0.135291	0.00614948	grey	SP
Tmem183a	-0.135261	1.53799e-05	grey	SP
Arl4a	-0.135193	1.24307e-08	grey	SP
Cdc6	-0.134835	4.69157e-11	grey	SP
Cnp	-0.13463	1.99532e-05	grey	SP
Higd2a	-0.134409	7.60246e-09	grey	SP
Rfc5	-0.13438	1.75121e-10	grey	SP
Ezr	-0.134228	2.50694e-10	grey	SP
Pin4	-0.133223	2.36471e-09	grey	SP
Rnf10	-0.133165	2.28064e-10	grey	SP
4930430F08Rik	-0.132965	0.0144051	grey	SP
Ddx23	-0.132828	7.37607e-10	grey	SP
Ino80b	-0.132709	0.00461244	grey	SP
Hist1h1c	-0.132668	4.93308e-07	grey	SP
Apip	-0.132109	6.16573e-07	grey	SP
Gnpda1	-0.131843	0.0297549	grey	SP
2300009A05Rik	-0.131568	0.0111789	grey	SP
Pcmtd2	-0.1315	0.0418379	grey	SP
Mpp1	-0.131314	8.01853e-05	grey	SP
Commd3	-0.130864	5.17107e-09	grey	SP
Plin2	-0.130759	0.000476527	grey	SP
Hagh	-0.130692	4.85146e-05	grey	SP
Cenpm	-0.130426	5.31594e-05	grey	SP
Fam98b	-0.1292	0.000140678	grey	SP
Gbas	-0.129063	0.000805497	grey	SP
Rnpc3	-0.129028	0.0141785	grey	SP
Ctsl	-0.128927	0.000165302	grey	SP
Ndufv3	-0.128904	3.52748e-12	grey	SP
Fam76b	-0.128768	0.000106552	grey	SP
Emc3	-0.12831	6.48184e-06	grey	SP
Tk1	-0.128211	4.63875e-09	grey	SP
Prps1l3	-0.128182	0.0358667	grey	SP
Cbr1	-0.12805	6.77857e-05	grey	SP
Gid8	-0.127125	1.03754e-07	grey	SP
Rnf187	-0.127036	5.10836e-20	grey	SP
Ndufa2	-0.126682	9.88871e-44	grey	SP
Sac3d1	-0.126504	0.00294827	grey	SP
Ndufa5	-0.126445	1.45896e-28	grey	SP
Ctsd	-0.126421	1.25065e-09	grey	SP
Vps4a	-0.126404	0.00171705	grey	SP
Ndufaf3	-0.126178	0.00578467	grey	SP
Haus8	-0.125959	0.000703406	grey	SP
Nelfe	-0.125911	0.00135957	grey	SP
Tcf25	-0.125796	5.53556e-16	grey	SP
Tpm1	-0.125103	1.73805e-12	grey	SP
Msh6	-0.125074	2.44666e-07	grey	SP
Ddhd2	-0.124783	0.00376775	grey	SP
Dguok	-0.124419	0.0103538	grey	SP
Fgfr1op2	-0.124019	3.90929e-18	grey	SP
Gipc1	-0.124018	0.00151413	grey	SP
Pih1d1	-0.123635	0.000129037	grey	SP
Pdzd11	-0.123213	4.4228e-05	grey	SP
Ndufaf1	-0.123195	0.00125455	grey	SP
Ptrh2	-0.122302	1.10617e-06	grey	SP
Ndufa7	-0.122135	3.66954e-22	grey	SP
4930453N24Rik	-0.121798	0.000780798	grey	SP
Slbp	-0.121562	3.34842e-23	grey	SP
C1d	-0.121357	3.08349e-08	grey	SP
Serf2	-0.121041	1.03832e-133	grey	SP
2310009B15Rik	-0.120988	0.0326764	grey	SP
Timm22	-0.120861	4.1898e-05	grey	SP
Egln2	-0.120734	0.0283389	grey	SP
1110001J03Rik	-0.120569	1.86687e-06	grey	SP
Stk16	-0.120323	2.15536e-06	grey	SP
Atox1	-0.120314	2.74642e-28	grey	SP
Bcap31	-0.119775	1.74242e-11	grey	SP
Arl2	-0.119569	0.000147019	grey	SP
Pkn2	-0.119517	4.71064e-17	grey	SP
Smdt1	-0.119486	9.47604e-29	grey	SP
Apitd1	-0.119428	4.10483e-05	grey	SP
Arl6ip4	-0.119086	8.2648e-18	grey	SP
Pold3	-0.11882	8.43672e-07	grey	SP
Tspo2	-0.118632	7.7371e-06	grey	SP
Stub1	-0.118587	7.47787e-09	grey	SP
Ubxn2a	-0.118348	3.89019e-10	grey	SP
Rrm2	-0.117802	7.05042e-15	grey	SP
Atg101	-0.117605	0.0306857	grey	SP
Lyrm9	-0.117143	0.0350081	grey	SP
Fis1	-0.117053	3.72143e-19	grey	SP
Pmm1	-0.116966	0.000358091	grey	SP
Exo1	-0.116214	0.00649244	grey	SP
Irf2bp1	-0.116027	0.0146285	grey	SP
Tspo	-0.115663	1.94492e-17	grey	SP
Ywhah	-0.115618	1.52957e-16	grey	SP
Mrpl55	-0.115559	1.32141e-05	grey	SP
Gins1	-0.115497	0.0217061	grey	SP
Yeats4	-0.115073	2.93867e-09	grey	SP
Eif1b	-0.11501	3.60463e-15	grey	SP
Ndufc1	-0.115005	6.01661e-24	grey	SP
Romo1	-0.1149	1.3861e-15	grey	SP
2410015M20Rik	-0.114804	5.10216e-28	grey	SP
Rabgef1	-0.114775	3.35457e-11	grey	SP
Ethe1	-0.114427	0.0155007	grey	SP
Eif2b5	-0.114406	2.86198e-08	grey	SP
Isoc1	-0.114356	0.0014748	grey	SP
Kdm5b	-0.114113	0.00661437	grey	SP
Ormdl3	-0.113917	0.00226221	grey	SP
Sephs2	-0.113914	0.000797493	grey	SP
Tstd3	-0.113887	0.0273308	grey	SP
Etfdh	-0.113796	0.0246859	grey	SP
Mea1	-0.113768	0.00215261	grey	SP
Med19	-0.113706	5.10707e-05	grey	SP
Dctn1	-0.113408	0.026363	grey	SP
Eid1	-0.113282	1.05863e-08	grey	SP
Zfand2b	-0.113151	0.0356098	grey	SP
Chmp4b	-0.112976	2.18486e-08	grey	SP
E2f8	-0.112812	0.000476274	grey	SP
Gins4	-0.112718	0.000297557	grey	SP
Ocel1	-0.112643	0.00345871	grey	SP
Psmd4	-0.112513	2.43004e-34	grey	SP
Psenen	-0.112496	2.48273e-11	grey	SP
Znhit1	-0.112441	1.77835e-05	grey	SP
Uros	-0.112433	0.0105941	grey	SP
Arl6ip6	-0.112271	0.000539678	grey	SP
Dck	-0.112122	0.01052	grey	SP
March5	-0.111926	6.5172e-12	grey	SP
Rap1b	-0.111321	8.28398e-05	grey	SP
Dpm3	-0.111006	0.000250512	grey	SP
Rprd1b	-0.110807	3.46775e-05	grey	SP
Zfp622	-0.110728	0.00916025	grey	SP
Plekhj1	-0.110697	2.4584e-10	grey	SP
Chchd6	-0.110637	0.0142499	grey	SP
Spr	-0.110378	0.00106071	grey	SP
Parp2	-0.110348	6.77194e-08	grey	SP
Mrpl16	-0.110083	0.000123981	grey	SP
Coq2	-0.109998	0.0109829	grey	SP
Wdr83	-0.109862	0.03057	grey	SP
Ppm1a	-0.109837	0.00104254	grey	SP
Nsmce1	-0.109797	0.00281788	grey	SP
Rfc2	-0.109769	1.26498e-10	grey	SP
Anapc11	-0.109612	3.57494e-06	grey	SP
Orc6	-0.109507	1.48215e-10	grey	SP
Ubr7	-0.109489	4.21787e-05	grey	SP
Cdk2ap2	-0.109404	4.53215e-06	grey	SP
Dhrs4	-0.109189	2.68083e-11	grey	SP
Echdc1	-0.108655	0.0303686	grey	SP
Commd4	-0.108578	7.34294e-05	grey	SP
Reep5	-0.108152	2.64796e-08	grey	SP
1810030O07Rik	-0.108144	0.0242518	grey	SP
Mrpl52	-0.107487	5.00325e-29	grey	SP
H2afx	-0.107349	3.192e-06	grey	SP
Fbxo5	-0.107173	4.16982e-05	grey	SP
Pigyl	-0.10693	0.00501371	grey	SP
Fibp	-0.106805	0.0305851	grey	SP
Ttc7	-0.10662	0.000590182	grey	SP
Trappc6a	-0.105738	0.00179401	grey	SP
Glrx2	-0.105568	5.12831e-09	grey	SP
Timm8b	-0.105378	2.10582e-15	grey	SP
Snrnp25	-0.105286	0.00752561	grey	SP
Senp2	-0.105149	1.56317e-05	grey	SP
Gng5	-0.105002	8.96502e-23	grey	SP
Get4	-0.104898	0.00126517	grey	SP
Prdx5	-0.104666	4.51975e-06	grey	SP
Phf10	-0.104616	4.4661e-29	grey	SP
Nt5dc2	-0.104455	0.0268303	grey	SP
Npc2	-0.104251	4.74174e-13	grey	SP
Api5	-0.104219	2.14812e-12	grey	SP
Ppp1r2	-0.104212	2.42182e-06	grey	SP
Myeov2	-0.104023	4.36733e-08	grey	SP
Ndufs5	-0.103711	6.82316e-24	grey	SP
Bag5	-0.10354	0.0327064	grey	SP
Ube2q1	-0.103436	0.011128	grey	SP
Mcl1	-0.103299	9.51685e-08	grey	SP
Ap2s1	-0.103222	5.19386e-11	grey	SP
Sri	-0.10309	2.26709e-08	grey	SP
Pmvk	-0.102923	0.000624598	grey	SP
Ywhab	-0.102901	2.75071e-25	grey	SP
Vps4b	-0.102743	0.00322343	grey	SP
Hint2	-0.102628	0.00753441	grey	SP
Snx17	-0.102497	0.021172	grey	SP
B3gat3	-0.102462	0.0302718	grey	SP
Aes	-0.102438	1.78472e-20	grey	SP
Pradc1	-0.102377	0.0177457	grey	SP
Mtx1	-0.101723	0.00525812	grey	SP
Cdc34	-0.101405	4.01802e-07	grey	SP
Mrpl49	-0.101273	4.92341e-05	grey	SP
Uqcr11	-0.100983	3.70935e-61	grey	SP
Trim27	-0.100945	4.91237e-06	grey	SP
Nap1l4	-0.100912	3.33524e-24	grey	SP
Pigp	-0.1007	0.00169908	grey	SP
Cby1	-0.100675	0.00744555	grey	SP
Dnttip1	-0.100107	0.000773098	grey	SP
Ubl5	-0.100093	1.01129e-25	grey	SP
Otulin	-0.100066	0.000775465	grey	SP
Ech1	-0.0999042	0.000685865	yellow	SP
Nudt4	-0.0997204	1.16055e-05	grey	SP
Sepw1	-0.0995347	5.67946e-26	grey	SP
Ubald2	-0.099534	9.66951e-05	grey	SP
Optn	-0.0993521	0.0168388	grey	SP
Ndufa13	-0.0993381	1.79481e-21	grey	SP
Dcun1d5	-0.0993041	3.51818e-09	grey	SP
Nsmce4a	-0.0992495	4.89151e-17	grey	SP
Med29	-0.0992405	0.00084016	grey	SP
Rbbp4	-0.0990481	5.09318e-14	grey	SP
Tufm	-0.0988378	0.0205004	grey	SP
Actg1	-0.0987258	1.48525e-10	grey	SP
Cdv3	-0.0986975	1.64383e-19	grey	SP
Atg3	-0.0983241	0.00261195	grey	SP
Sarnp	-0.0983051	2.3415e-14	grey	SP
Ndufa11	-0.0982916	3.15182e-16	grey	SP
Mum1	-0.0982533	0.0236048	grey	SP
Ccdc124	-0.0979092	6.46525e-07	grey	SP
Ubp1	-0.0978654	0.000503716	grey	SP
Syf2	-0.0977901	7.72732e-10	grey	SP
Ube2j2	-0.0977207	0.000634248	grey	SP
Tonsl	-0.0975928	0.000177684	grey	SP
Arl6ip5	-0.0970485	0.00358612	grey	SP
Pole3	-0.0970319	2.13931e-13	grey	SP
Tmem50a	-0.096865	2.16561e-09	grey	SP
Scand1	-0.0968388	1.07638e-42	grey	SP
Tceb2	-0.0966044	4.65729e-51	grey	SP
Gins2	-0.0965569	0.00539147	grey	SP
[truncated: 2,489 more rows]

## Sheet: fig5e
Target Name	stimulation	mean	sem
Podxl	EPO	0.690192	0.0866354
Podxl	EPO + IL-17	0.988541	0.0114593
Podxl	PBS	0.0773808	0.0370748
Cda	EPO	0.515155	0.133997
Cda	EPO + IL-17	0.894194	0.105806
Cda	PBS	0.0891032	0.0370113
Arhgdig	EPO	0.541682	0.128917
Arhgdig	EPO + IL-17	0.890828	0.0704743
Arhgdig	PBS	0.357591	0.176067
Cpd	EPO	0.883192	0.0735503
Cpd	EPO + IL-17	0.784822	0.0997978
Cpd	PBS	0.383739	0.10858

[truncated: 8 more sheets: fig6a, fig6b, fig6d, fig6e, fig7e, fig7f, fig7g, fig7h]
