# Supplementary material for: IL-17 stimulates erythropoiesis in vivo by amplifying the response of erythroid progenitors to erythropoietin
Source: PLoS Biol. 2025 Dec 11;23(12):e3003462. doi: 10.1371/journal.pbio.3003462 (PMC12697970; doi:10.1371/journal.pbio.3003462)
Supplement: S11 Table — (XLSX) [file pbio.3003462.s019.xlsx]

## Sheet: Sheet1
	Podxl	date	file	tissue	subset	replicate	treatment	Podxl_norm
4418	383	05_23_2024	export_IL17_SP_1_P7_P1-CD71Hi.csv	SP	P1-high	1	IL17	-0.214336
4419	536	05_23_2024	export_IL17_SP_1_P7_P1-CD71Hi.csv	SP	P1-high	1	IL17	-0.00034965
4420	588	05_23_2024	export_IL17_SP_1_P7_P1-CD71Hi.csv	SP	P1-high	1	IL17	0.0723776
4421	679	05_23_2024	export_IL17_SP_1_P7_P1-CD71Hi.csv	SP	P1-high	1	IL17	0.19965
4422	515	05_23_2024	export_IL17_SP_1_P7_P1-CD71Hi.csv	SP	P1-high	1	IL17	-0.0297203
4423	487	05_23_2024	export_IL17_SP_1_P7_P1-CD71Hi.csv	SP	P1-high	1	IL17	-0.0688811
4424	605	05_23_2024	export_IL17_SP_1_P7_P1-CD71Hi.csv	SP	P1-high	1	IL17	0.0961538
4425	634	05_23_2024	export_IL17_SP_1_P7_P1-CD71Hi.csv	SP	P1-high	1	IL17	0.136713
4426	574	05_23_2024	export_IL17_SP_1_P7_P1-CD71Hi.csv	SP	P1-high	1	IL17	0.0527972
4427	649	05_23_2024	export_IL17_SP_1_P7_P1-CD71Hi.csv	SP	P1-high	1	IL17	0.157692
4428	387	05_23_2024	export_IL17_SP_1_P7_P1-CD71Hi.csv	SP	P1-high	1	IL17	-0.208741
4429	543	05_23_2024	export_IL17_SP_1_P7_P1-CD71Hi.csv	SP	P1-high	1	IL17	0.00944056
4430	556	05_23_2024	export_IL17_SP_1_P7_P1-CD71Hi.csv	SP	P1-high	1	IL17	0.0276224
4431	507	05_23_2024	export_IL17_SP_1_P7_P1-CD71Hi.csv	SP	P1-high	1	IL17	-0.0409091
4432	522	05_23_2024	export_IL17_SP_1_P7_P1-CD71Hi.csv	SP	P1-high	1	IL17	-0.0199301
4433	402	05_23_2024	export_IL17_SP_1_P7_P1-CD71Hi.csv	SP	P1-high	1	IL17	-0.187762
4434	513	05_23_2024	export_IL17_SP_1_P7_P1-CD71Hi.csv	SP	P1-high	1	IL17	-0.0325175
4435	578	05_23_2024	export_IL17_SP_1_P7_P1-CD71Hi.csv	SP	P1-high	1	IL17	0.0583916
4436	619	05_23_2024	export_IL17_SP_1_P7_P1-CD71Hi.csv	SP	P1-high	1	IL17	0.115734
4437	514	05_23_2024	export_IL17_SP_1_P7_P1-CD71Hi.csv	SP	P1-high	1	IL17	-0.0311189
4438	597	05_23_2024	export_IL17_SP_1_P7_P1-CD71Hi.csv	SP	P1-high	1	IL17	0.084965
4439	552	05_23_2024	export_IL17_SP_1_P7_P1-CD71Hi.csv	SP	P1-high	1	IL17	0.022028
4440	568	05_23_2024	export_IL17_SP_1_P7_P1-CD71Hi.csv	SP	P1-high	1	IL17	0.0444056
4441	577	05_23_2024	export_IL17_SP_1_P7_P1-CD71Hi.csv	SP	P1-high	1	IL17	0.056993
4442	502	05_23_2024	export_IL17_SP_1_P7_P1-CD71Hi.csv	SP	P1-high	1	IL17	-0.0479021
4443	435	05_23_2024	export_IL17_SP_1_P7_P1-CD71Hi.csv	SP	P1-high	1	IL17	-0.141608
4444	325	05_23_2024	export_IL17_SP_1_P7_P1-CD71Hi.csv	SP	P1-high	1	IL17	-0.295455
4445	464	05_23_2024	export_IL17_SP_1_P7_P1-CD71Hi.csv	SP	P1-high	1	IL17	-0.101049
4446	467	05_23_2024	export_IL17_SP_1_P7_P1-CD71Hi.csv	SP	P1-high	1	IL17	-0.0968531
4447	597	05_23_2024	export_IL17_SP_1_P7_P1-CD71Hi.csv	SP	P1-high	1	IL17	0.084965
4448	575	05_23_2024	export_IL17_SP_1_P7_P1-CD71Hi.csv	SP	P1-high	1	IL17	0.0541958
4449	490	05_23_2024	export_IL17_SP_1_P7_P1-CD71Hi.csv	SP	P1-high	1	IL17	-0.0646853
4450	309	05_23_2024	export_IL17_SP_1_P7_P1-CD71Hi.csv	SP	P1-high	1	IL17	-0.317832
4451	511	05_23_2024	export_IL17_SP_1_P7_P1-CD71Hi.csv	SP	P1-high	1	IL17	-0.0353147
4452	548	05_23_2024	export_IL17_SP_1_P7_P1-CD71Hi.csv	SP	P1-high	1	IL17	0.0164336
4453	488	05_23_2024	export_IL17_SP_1_P7_P1-CD71Hi.csv	SP	P1-high	1	IL17	-0.0674825
4454	367	05_23_2024	export_IL17_SP_1_P7_P1-CD71Hi.csv	SP	P1-high	1	IL17	-0.236713
4455	688	05_23_2024	export_IL17_SP_1_P7_P1-CD71Hi.csv	SP	P1-high	1	IL17	0.212238
4456	548	05_23_2024	export_IL17_SP_1_P7_P1-CD71Hi.csv	SP	P1-high	1	IL17	0.0164336
4457	312	05_23_2024	export_IL17_SP_1_P7_P1-CD71Hi.csv	SP	P1-high	1	IL17	-0.313636
4458	550	05_23_2024	export_IL17_SP_1_P7_P1-CD71Hi.csv	SP	P1-high	1	IL17	0.0192308
4459	620	05_23_2024	export_IL17_SP_1_P7_P1-CD71Hi.csv	SP	P1-high	1	IL17	0.117133
4460	564	05_23_2024	export_IL17_SP_1_P7_P1-CD71Hi.csv	SP	P1-high	1	IL17	0.0388112
4461	707	05_23_2024	export_IL17_SP_1_P7_P1-CD71Hi.csv	SP	P1-high	1	IL17	0.238811
4462	510	05_23_2024	export_IL17_SP_1_P7_P1-CD71Hi.csv	SP	P1-high	1	IL17	-0.0367133
4463	492	05_23_2024	export_IL17_SP_1_P7_P1-CD71Hi.csv	SP	P1-high	1	IL17	-0.0618881
4464	511	05_23_2024	export_IL17_SP_1_P7_P1-CD71Hi.csv	SP	P1-high	1	IL17	-0.0353147
4465	546	05_23_2024	export_IL17_SP_1_P7_P1-CD71Hi.csv	SP	P1-high	1	IL17	0.0136364
4466	577	05_23_2024	export_IL17_SP_1_P7_P1-CD71Hi.csv	SP	P1-high	1	IL17	0.056993
4467	459	05_23_2024	export_IL17_SP_1_P7_P1-CD71Hi.csv	SP	P1-high	1	IL17	-0.108042
4468	519	05_23_2024	export_IL17_SP_1_P7_P1-CD71Hi.csv	SP	P1-high	1	IL17	-0.0241259
4469	554	05_23_2024	export_IL17_SP_1_P7_P1-CD71Hi.csv	SP	P1-high	1	IL17	0.0248252
4470	355	05_23_2024	export_IL17_SP_1_P7_P1-CD71Hi.csv	SP	P1-high	1	IL17	-0.253497
4471	574	05_23_2024	export_IL17_SP_1_P7_P1-CD71Hi.csv	SP	P1-high	1	IL17	0.0527972
4472	459	05_23_2024	export_IL17_SP_1_P7_P1-CD71Hi.csv	SP	P1-high	1	IL17	-0.108042
4473	556	05_23_2024	export_IL17_SP_1_P7_P1-CD71Hi.csv	SP	P1-high	1	IL17	0.0276224
4474	441	05_23_2024	export_IL17_SP_1_P7_P1-CD71Hi.csv	SP	P1-high	1	IL17	-0.133217
4475	575	05_23_2024	export_IL17_SP_1_P7_P1-CD71Hi.csv	SP	P1-high	1	IL17	0.0541958
4476	456	05_23_2024	export_IL17_SP_1_P7_P1-CD71Hi.csv	SP	P1-high	1	IL17	-0.112238
4477	443	05_23_2024	export_IL17_SP_1_P7_P1-CD71Hi.csv	SP	P1-high	1	IL17	-0.13042
4478	457	05_23_2024	export_IL17_SP_1_P7_P1-CD71Hi.csv	SP	P1-high	1	IL17	-0.110839
4479	435	05_23_2024	export_IL17_SP_1_P7_P1-CD71Hi.csv	SP	P1-high	1	IL17	-0.141608
4480	554	05_23_2024	export_IL17_SP_1_P7_P1-CD71Hi.csv	SP	P1-high	1	IL17	0.0248252
4481	766	05_23_2024	export_EPO_SP_P7_P1-CD71Med.csv	SP	P1-med	1	Epo	0.302988
4482	683	05_23_2024	export_EPO_SP_P7_P1-CD71Med.csv	SP	P1-med	1	Epo	0.18763
4483	731	05_23_2024	export_EPO_SP_P7_P1-CD71Med.csv	SP	P1-med	1	Epo	0.254343
4484	758	05_23_2024	export_EPO_SP_P7_P1-CD71Med.csv	SP	P1-med	1	Epo	0.291869
4485	676	05_23_2024	export_EPO_SP_P7_P1-CD71Med.csv	SP	P1-med	1	Epo	0.177901
4486	730	05_23_2024	export_EPO_SP_P7_P1-CD71Med.csv	SP	P1-med	1	Epo	0.252953
4487	609	05_23_2024	export_EPO_SP_P7_P1-CD71Med.csv	SP	P1-med	1	Epo	0.0847811
4488	710	05_23_2024	export_EPO_SP_P7_P1-CD71Med.csv	SP	P1-med	1	Epo	0.225156
4489	693	05_23_2024	export_EPO_SP_P7_P1-CD71Med.csv	SP	P1-med	1	Epo	0.201529
4490	782	05_23_2024	export_EPO_SP_P7_P1-CD71Med.csv	SP	P1-med	1	Epo	0.325226
4491	775	05_23_2024	export_EPO_SP_P7_P1-CD71Med.csv	SP	P1-med	1	Epo	0.315497
4492	569	05_23_2024	export_EPO_SP_P7_P1-CD71Med.csv	SP	P1-med	1	Epo	0.0291869
4493	827	05_23_2024	export_EPO_SP_P7_P1-CD71Med.csv	SP	P1-med	1	Epo	0.387769
4494	688	05_23_2024	export_EPO_SP_P7_P1-CD71Med.csv	SP	P1-med	1	Epo	0.19458
4495	742	05_23_2024	export_EPO_SP_P7_P1-CD71Med.csv	SP	P1-med	1	Epo	0.269632
4496	649	05_23_2024	export_EPO_SP_P7_P1-CD71Med.csv	SP	P1-med	1	Epo	0.140375
4497	779	05_23_2024	export_EPO_SP_P7_P1-CD71Med.csv	SP	P1-med	1	Epo	0.321056
4498	649	05_23_2024	export_EPO_SP_P7_P1-CD71Med.csv	SP	P1-med	1	Epo	0.140375
4499	789	05_23_2024	export_EPO_SP_P7_P1-CD71Med.csv	SP	P1-med	1	Epo	0.334955
4500	734	05_23_2024	export_EPO_SP_P7_P1-CD71Med.csv	SP	P1-med	1	Epo	0.258513
4501	783	05_23_2024	export_EPO_SP_P7_P1-CD71Med.csv	SP	P1-med	1	Epo	0.326616
4502	710	05_23_2024	export_EPO_SP_P7_P1-CD71Med.csv	SP	P1-med	1	Epo	0.225156
4503	706	05_23_2024	export_EPO_SP_P7_P1-CD71Med.csv	SP	P1-med	1	Epo	0.219597
4504	718	05_23_2024	export_EPO_SP_P7_P1-CD71Med.csv	SP	P1-med	1	Epo	0.236275
4505	756	05_23_2024	export_EPO_SP_P7_P1-CD71Med.csv	SP	P1-med	1	Epo	0.28909
4506	549	05_23_2024	export_EPO_SP_P7_P1-CD71Med.csv	SP	P1-med	1	Epo	0.00138985
4507	764	05_23_2024	export_EPO_SP_P7_P1-CD71Med.csv	SP	P1-med	1	Epo	0.300208
4508	721	05_23_2024	export_EPO_SP_P7_P1-CD71Med.csv	SP	P1-med	1	Epo	0.240445
4509	743	05_23_2024	export_EPO_SP_P7_P1-CD71Med.csv	SP	P1-med	1	Epo	0.271022
4510	742	05_23_2024	export_EPO_SP_P7_P1-CD71Med.csv	SP	P1-med	1	Epo	0.269632
4511	715	05_23_2024	export_EPO_SP_P7_P1-CD71Med.csv	SP	P1-med	1	Epo	0.232106
4512	540	05_23_2024	export_EPO_SP_P7_P1-CD71Med.csv	SP	P1-med	1	Epo	-0.0111188
4513	725	05_23_2024	export_EPO_SP_P7_P1-CD71Med.csv	SP	P1-med	1	Epo	0.246004
4514	889	05_23_2024	export_EPO_SP_P7_P1-CD71Med.csv	SP	P1-med	1	Epo	0.47394
4515	670	05_23_2024	export_EPO_SP_P7_P1-CD71Med.csv	SP	P1-med	1	Epo	0.169562
4516	620	05_23_2024	export_EPO_SP_P7_P1-CD71Med.csv	SP	P1-med	1	Epo	0.100069
4517	744	05_23_2024	export_EPO_SP_P7_P1-CD71Med.csv	SP	P1-med	1	Epo	0.272411
4518	603	05_23_2024	export_EPO_SP_P7_P1-CD71Med.csv	SP	P1-med	1	Epo	0.076442
4519	604	05_23_2024	export_EPO_SP_P7_P1-CD71Med.csv	SP	P1-med	1	Epo	0.0778318
4520	849	05_23_2024	export_EPO_SP_P7_P1-CD71Med.csv	SP	P1-med	1	Epo	0.418346
4521	744	05_23_2024	export_EPO_SP_P7_P1-CD71Med.csv	SP	P1-med	1	Epo	0.272411
4522	755	05_23_2024	export_EPO_SP_P7_P1-CD71Med.csv	SP	P1-med	1	Epo	0.2877
4523	544	05_23_2024	export_EPO_SP_P7_P1-CD71Med.csv	SP	P1-med	1	Epo	-0.00555942
4524	668	05_23_2024	export_EPO_SP_P7_P1-CD71Med.csv	SP	P1-med	1	Epo	0.166782
4525	751	05_23_2024	export_EPO_SP_P7_P1-CD71Med.csv	SP	P1-med	1	Epo	0.28214
4526	753	05_23_2024	export_EPO_SP_P7_P1-CD71Med.csv	SP	P1-med	1	Epo	0.28492
4527	732	05_23_2024	export_EPO_SP_P7_P1-CD71Med.csv	SP	P1-med	1	Epo	0.255733
4528	702	05_23_2024	export_EPO_SP_P7_P1-CD71Med.csv	SP	P1-med	1	Epo	0.214038
4529	664	05_23_2024	export_EPO_SP_P7_P1-CD71Med.csv	SP	P1-med	1	Epo	0.161223
4530	791	05_23_2024	export_EPO_SP_P7_P1-CD71Med.csv	SP	P1-med	1	Epo	0.337735
4531	643	05_23_2024	export_EPO_SP_P7_P1-CD71Med.csv	SP	P1-med	1	Epo	0.132036
4532	776	05_23_2024	export_EPO_SP_P7_P1-CD71Med.csv	SP	P1-med	1	Epo	0.316887
4533	716	05_23_2024	export_EPO_SP_P7_P1-CD71Med.csv	SP	P1-med	1	Epo	0.233495
4534	687	05_23_2024	export_EPO_SP_P7_P1-CD71Med.csv	SP	P1-med	1	Epo	0.19319
4535	748	05_23_2024	export_EPO_SP_P7_P1-CD71Med.csv	SP	P1-med	1	Epo	0.277971
4536	706	05_23_2024	export_EPO_SP_P7_P1-CD71Med.csv	SP	P1-med	1	Epo	0.219597
4537	641	05_23_2024	export_EPO_SP_P7_P1-CD71Med.csv	SP	P1-med	1	Epo	0.129256
4538	748	05_23_2024	export_EPO_SP_P7_P1-CD71Med.csv	SP	P1-med	1	Epo	0.277971
4539	777	05_23_2024	export_EPO_SP_P7_P1-CD71Med.csv	SP	P1-med	1	Epo	0.318277
4540	734	05_23_2024	export_EPO_SP_P7_P1-CD71Med.csv	SP	P1-med	1	Epo	0.258513
4541	702	05_23_2024	export_EPO_SP_P7_P1-CD71Med.csv	SP	P1-med	1	Epo	0.214038
4542	665	05_23_2024	export_EPO_SP_P7_P1-CD71Med.csv	SP	P1-med	1	Epo	0.162613
4543	770	05_23_2024	export_EPO_SP_P7_P1-CD71Med.csv	SP	P1-med	1	Epo	0.308548
4544	793	05_23_2024	export_EPO_SP_P7_P1-CD71Med.csv	SP	P1-med	1	Epo	0.340514
4545	684	05_23_2024	export_EPO_SP_P7_P1-CD71Med.csv	SP	P1-med	1	Epo	0.18902
4546	671	05_23_2024	export_EPO_SP_P7_P1-CD71Med.csv	SP	P1-med	1	Epo	0.170952
4547	613	05_23_2024	export_EPO_SP_P7_P1-CD71Med.csv	SP	P1-med	1	Epo	0.0903405
4548	682	05_23_2024	export_EPO_SP_P7_P1-CD71Med.csv	SP	P1-med	1	Epo	0.18624
4549	712	05_23_2024	export_EPO_SP_P7_P1-CD71Med.csv	SP	P1-med	1	Epo	0.227936
4550	705	05_23_2024	export_EPO_SP_P7_P1-CD71Med.csv	SP	P1-med	1	Epo	0.218207
4551	656	05_23_2024	export_EPO_SP_P7_P1-CD71Med.csv	SP	P1-med	1	Epo	0.150104
4552	651	05_23_2024	export_EPO_SP_P7_P1-CD71Med.csv	SP	P1-med	1	Epo	0.143155
4553	645	05_23_2024	export_EPO_SP_P7_P1-CD71Med.csv	SP	P1-med	1	Epo	0.134816
4554	614	05_23_2024	export_EPO_SP_P7_P1-CD71Med.csv	SP	P1-med	1	Epo	0.0917304
4555	787	05_23_2024	export_EPO_SP_P7_P1-CD71Med.csv	SP	P1-med	1	Epo	0.332175
4556	674	05_23_2024	export_EPO_SP_P7_P1-CD71Med.csv	SP	P1-med	1	Epo	0.175122
4557	611	05_23_2024	export_EPO_SP_P7_P1-CD71Med.csv	SP	P1-med	1	Epo	0.0875608
4558	672	05_23_2024	export_EPO_SP_P7_P1-CD71Med.csv	SP	P1-med	1	Epo	0.172342
4559	750	05_23_2024	export_EPO_SP_P7_P1-CD71Med.csv	SP	P1-med	1	Epo	0.280751
4560	718	05_23_2024	export_EPO_SP_P7_P1-CD71Med.csv	SP	P1-med	1	Epo	0.236275
4561	685	05_23_2024	export_EPO_SP_P7_P1-CD71Med.csv	SP	P1-med	1	Epo	0.19041
4562	612	05_23_2024	export_EPO_SP_P7_P1-CD71Med.csv	SP	P1-med	1	Epo	0.0889507
4563	743	05_23_2024	export_EPO_SP_P7_P1-CD71Med.csv	SP	P1-med	1	Epo	0.271022
4564	795	05_23_2024	export_EPO_SP_P7_P1-CD71Med.csv	SP	P1-med	1	Epo	0.343294
4565	732	05_23_2024	export_EPO_SP_P7_P1-CD71Med.csv	SP	P1-med	1	Epo	0.255733
4566	718	05_23_2024	export_EPO_SP_P7_P1-CD71Med.csv	SP	P1-med	1	Epo	0.236275
4567	664	05_23_2024	export_EPO_SP_P7_P1-CD71Med.csv	SP	P1-med	1	Epo	0.161223
4568	658	05_23_2024	export_EPO_SP_P7_P1-CD71Med.csv	SP	P1-med	1	Epo	0.152884
4569	674	05_23_2024	export_EPO_SP_P7_P1-CD71Med.csv	SP	P1-med	1	Epo	0.175122
4570	760	05_23_2024	export_EPO_SP_P7_P1-CD71Med.csv	SP	P1-med	1	Epo	0.294649
4571	746	05_23_2024	export_EPO_SP_P7_P1-CD71Med.csv	SP	P1-med	1	Epo	0.275191
4572	719	05_23_2024	export_EPO_SP_P7_P1-CD71Med.csv	SP	P1-med	1	Epo	0.237665
4573	727	05_23_2024	export_EPO_SP_P7_P1-CD71Med.csv	SP	P1-med	1	Epo	0.248784
4574	716	05_23_2024	export_EPO_SP_P7_P1-CD71Med.csv	SP	P1-med	1	Epo	0.233495
4575	707	05_23_2024	export_EPO_SP_P7_P1-CD71Med.csv	SP	P1-med	1	Epo	0.220987
4576	661	05_23_2024	export_EPO_SP_P7_P1-CD71Med.csv	SP	P1-med	1	Epo	0.157054
4577	727	05_23_2024	export_EPO_SP_P7_P1-CD71Med.csv	SP	P1-med	1	Epo	0.248784
4578	689	05_23_2024	export_EPO_SP_P7_P1-CD71Med.csv	SP	P1-med	1	Epo	0.195969
4579	717	05_23_2024	export_EPO_SP_P7_P1-CD71Med.csv	SP	P1-med	1	Epo	0.234885
4580	719	05_23_2024	export_EPO_SP_P7_P1-CD71Med.csv	SP	P1-med	1	Epo	0.237665
4581	759	05_23_2024	export_EPO_SP_P7_P1-CD71Med.csv	SP	P1-med	1	Epo	0.293259
4582	656	05_23_2024	export_EPO_SP_P7_P1-CD71Med.csv	SP	P1-med	1	Epo	0.150104
4583	697	05_23_2024	export_EPO_SP_P7_P1-CD71Med.csv	SP	P1-med	1	Epo	0.207088
4584	807	05_23_2024	export_EPO_SP_P7_P1-CD71Med.csv	SP	P1-med	1	Epo	0.359972
4585	811	05_23_2024	export_EPO_SP_P7_P1-CD71Med.csv	SP	P1-med	1	Epo	0.365532
4586	747	05_23_2024	export_EPO_SP_P7_P1-CD71Med.csv	SP	P1-med	1	Epo	0.276581
4587	758	05_23_2024	export_EPO_SP_P7_P1-CD71Med.csv	SP	P1-med	1	Epo	0.291869
4588	643	05_23_2024	export_EPO_SP_P7_P1-CD71Med.csv	SP	P1-med	1	Epo	0.132036
4589	699	05_23_2024	export_EPO_SP_P7_P1-CD71Med.csv	SP	P1-med	1	Epo	0.209868
4590	616	05_23_2024	export_EPO_SP_P7_P1-CD71Med.csv	SP	P1-med	1	Epo	0.0945101
4591	723	05_23_2024	export_EPO_SP_P7_P1-CD71Med.csv	SP	P1-med	1	Epo	0.243224
4592	606	05_23_2024	export_EPO_SP_P7_P1-CD71Med.csv	SP	P1-med	1	Epo	0.0806115
4593	604	05_23_2024	export_EPO_SP_P7_P1-CD71Med.csv	SP	P1-med	1	Epo	0.0778318
4594	837	05_23_2024	export_EPO_SP_P7_P1-CD71Med.csv	SP	P1-med	1	Epo	0.401668
4595	746	05_23_2024	export_EPO_SP_P7_P1-CD71Med.csv	SP	P1-med	1	Epo	0.275191
4596	699	05_23_2024	export_EPO_SP_P7_P1-CD71Med.csv	SP	P1-med	1	Epo	0.209868
4597	759	05_23_2024	export_EPO_SP_P7_P1-CD71Med.csv	SP	P1-med	1	Epo	0.293259
4598	783	05_23_2024	export_EPO_SP_P7_P1-CD71Med.csv	SP	P1-med	1	Epo	0.326616
4599	530	05_23_2024	export_EPO_SP_P7_P1-CD71Med.csv	SP	P1-med	1	Epo	-0.0250174
4600	630	05_23_2024	export_EPO_SP_P7_P1-CD71Med.csv	SP	P1-med	1	Epo	0.113968
4601	686	05_23_2024	export_EPO_SP_P7_P1-CD71Med.csv	SP	P1-med	1	Epo	0.1918
4602	722	05_23_2024	export_EPO_SP_P7_P1-CD71Med.csv	SP	P1-med	1	Epo	0.241835
4603	773	05_23_2024	export_EPO_SP_P7_P1-CD71Med.csv	SP	P1-med	1	Epo	0.312717
4604	731	05_23_2024	export_EPO_SP_P7_P1-CD71Med.csv	SP	P1-med	1	Epo	0.254343
4605	752	05_23_2024	export_EPO_SP_P7_P1-CD71Med.csv	SP	P1-med	1	Epo	0.28353
4606	728	05_23_2024	export_EPO_SP_P7_P1-CD71Med.csv	SP	P1-med	1	Epo	0.250174
4607	702	05_23_2024	export_EPO_SP_P7_P1-CD71Med.csv	SP	P1-med	1	Epo	0.214038
4608	692	05_23_2024	export_EPO_SP_P7_P1-CD71Med.csv	SP	P1-med	1	Epo	0.200139
4609	595	05_23_2024	export_EPO_SP_P7_P1-CD71Med.csv	SP	P1-med	1	Epo	0.0653231
4610	787	05_23_2024	export_EPO_SP_P7_P1-CD71Med.csv	SP	P1-med	1	Epo	0.332175
4611	651	05_23_2024	export_EPO_SP_P7_P1-CD71Med.csv	SP	P1-med	1	Epo	0.143155
4612	782	05_23_2024	export_EPO_SP_P7_P1-CD71Med.csv	SP	P1-med	1	Epo	0.325226
4613	671	05_23_2024	export_EPO_SP_P7_P1-CD71Med.csv	SP	P1-med	1	Epo	0.170952
4614	742	05_23_2024	export_EPO_SP_P7_P1-CD71Med.csv	SP	P1-med	1	Epo	0.269632
4615	820	05_23_2024	export_EPO_SP_P7_P1-CD71Med.csv	SP	P1-med	1	Epo	0.37804
4616	736	05_23_2024	export_EPO_SP_P7_P1-CD71Med.csv	SP	P1-med	1	Epo	0.261293
4617	865	05_23_2024	export_EPO_SP_P7_P1-CD71Med.csv	SP	P1-med	1	Epo	0.440584
4618	734	05_23_2024	export_EPO_SP_P7_P1-CD71Med.csv	SP	P1-med	1	Epo	0.258513
4619	754	05_23_2024	export_EPO_SP_P7_P1-CD71Med.csv	SP	P1-med	1	Epo	0.28631
4620	688	05_23_2024	export_EPO_SP_P7_P1-CD71Med.csv	SP	P1-med	1	Epo	0.19458
4621	776	05_23_2024	export_EPO_SP_P7_P1-CD71Med.csv	SP	P1-med	1	Epo	0.316887
4622	724	05_23_2024	export_EPO_SP_P7_P1-CD71Med.csv	SP	P1-med	1	Epo	0.244614
4623	709	05_23_2024	export_EPO_SP_P7_P1-CD71Med.csv	SP	P1-med	1	Epo	0.223767
4624	659	05_23_2024	export_EPO_SP_P7_P1-CD71Med.csv	SP	P1-med	1	Epo	0.154274
4625	637	05_23_2024	export_EPO_SP_P7_P1-CD71Med.csv	SP	P1-med	1	Epo	0.123697
4626	702	05_23_2024	export_EPO_SP_P7_P1-CD71Med.csv	SP	P1-med	1	Epo	0.214038
4627	746	05_23_2024	export_EPO_SP_P7_P1-CD71Med.csv	SP	P1-med	1	Epo	0.275191
4628	758	05_23_2024	export_EPO_SP_P7_P1-CD71Med.csv	SP	P1-med	1	Epo	0.291869
4629	588	05_23_2024	export_EPO_SP_P7_P1-CD71Med.csv	SP	P1-med	1	Epo	0.0555942
4630	813	05_23_2024	export_EPO_SP_P7_P1-CD71Med.csv	SP	P1-med	1	Epo	0.368311
4631	788	05_23_2024	export_EPO_SP_P7_P1-CD71Med.csv	SP	P1-med	1	Epo	0.333565
4632	542	05_23_2024	export_EPO_SP_P7_P1-CD71Med.csv	SP	P1-med	1	Epo	-0.00833912
4633	781	05_23_2024	export_EPO_SP_P7_P1-CD71Med.csv	SP	P1-med	1	Epo	0.323836
4634	734	05_23_2024	export_EPO_SP_P7_P1-CD71Med.csv	SP	P1-med	1	Epo	0.258513
4635	664	05_23_2024	export_EPO_SP_P7_P1-CD71Med.csv	SP	P1-med	1	Epo	0.161223
4636	626	05_23_2024	export_EPO_SP_P7_P1-CD71Med.csv	SP	P1-med	1	Epo	0.108409
4637	732	05_23_2024	export_EPO_SP_P7_P1-CD71Med.csv	SP	P1-med	1	Epo	0.255733
4638	731	05_23_2024	export_EPO_SP_P7_P1-CD71Med.csv	SP	P1-med	1	Epo	0.254343
4639	622	05_23_2024	export_EPO_SP_P7_P1-CD71Med.csv	SP	P1-med	1	Epo	0.102849
4640	781	05_23_2024	export_EPO_SP_P7_P1-CD71Med.csv	SP	P1-med	1	Epo	0.323836
4641	796	05_23_2024	export_EPO_SP_P7_P1-CD71Med.csv	SP	P1-med	1	Epo	0.344684
4642	660	05_23_2024	export_EPO_SP_P7_P1-CD71Med.csv	SP	P1-med	1	Epo	0.155664
4643	606	05_23_2024	export_EPO_SP_P7_P1-CD71Med.csv	SP	P1-med	1	Epo	0.0806115
4644	695	05_23_2024	export_EPO_SP_P7_P1-CD71Med.csv	SP	P1-med	1	Epo	0.204309
4645	704	05_23_2024	export_EPO_SP_P7_P1-CD71Med.csv	SP	P1-med	1	Epo	0.216817
4646	739	05_23_2024	export_EPO_SP_P7_P1-CD71Med.csv	SP	P1-med	1	Epo	0.265462
4647	750	05_23_2024	export_EPO_SP_P7_P1-CD71Med.csv	SP	P1-med	1	Epo	0.280751
4648	709	05_23_2024	export_EPO_SP_P7_P1-CD71Med.csv	SP	P1-med	1	Epo	0.223767
4649	738	05_23_2024	export_EPO_SP_P7_P1-CD71Med.csv	SP	P1-med	1	Epo	0.264072
4650	827	05_23_2024	export_EPO_SP_P7_P1-CD71Med.csv	SP	P1-med	1	Epo	0.387769
4651	867	05_23_2024	export_EPO_SP_P7_P1-CD71Med.csv	SP	P1-med	1	Epo	0.443363
4652	749	05_23_2024	export_EPO_SP_P7_P1-CD71Med.csv	SP	P1-med	1	Epo	0.279361
4653	660	05_23_2024	export_EPO_SP_P7_P1-CD71Med.csv	SP	P1-med	1	Epo	0.155664
4654	733	05_23_2024	export_EPO_SP_P7_P1-CD71Med.csv	SP	P1-med	1	Epo	0.257123
4655	761	05_23_2024	export_EPO_SP_P7_P1-CD71Med.csv	SP	P1-med	1	Epo	0.296039
4656	709	05_23_2024	export_EPO_SP_P7_P1-CD71Med.csv	SP	P1-med	1	Epo	0.223767
4657	716	05_23_2024	export_EPO_SP_P7_P1-CD71Med.csv	SP	P1-med	1	Epo	0.233495
4658	752	05_23_2024	export_EPO_SP_P7_P1-CD71Med.csv	SP	P1-med	1	Epo	0.28353
4659	778	05_23_2024	export_EPO_SP_P7_P1-CD71Med.csv	SP	P1-med	1	Epo	0.319666
4660	810	05_23_2024	export_EPO_SP_P7_P1-CD71Med.csv	SP	P1-med	1	Epo	0.364142
4661	683	05_23_2024	export_EPO_SP_P7_P1-CD71Med.csv	SP	P1-med	1	Epo	0.18763
4662	775	05_23_2024	export_EPO_SP_P7_P1-CD71Med.csv	SP	P1-med	1	Epo	0.315497
4663	768	05_23_2024	export_EPO_SP_P7_P1-CD71Med.csv	SP	P1-med	1	Epo	0.305768
4664	712	05_23_2024	export_EPO_SP_P7_P1-CD71Med.csv	SP	P1-med	1	Epo	0.227936
4665	754	05_23_2024	export_EPO_SP_P7_P1-CD71Med.csv	SP	P1-med	1	Epo	0.28631
4666	720	05_23_2024	export_EPO_SP_P7_P1-CD71Med.csv	SP	P1-med	1	Epo	0.239055
4667	653	05_23_2024	export_EPO_SP_P7_P1-CD71Med.csv	SP	P1-med	1	Epo	0.145935
4668	768	05_23_2024	export_EPO_SP_P7_P1-CD71Med.csv	SP	P1-med	1	Epo	0.305768
4669	750	05_23_2024	export_EPO_SP_P7_P1-CD71Med.csv	SP	P1-med	1	Epo	0.280751
4670	712	05_23_2024	export_EPO_SP_P7_P1-CD71Med.csv	SP	P1-med	1	Epo	0.227936
4671	736	05_23_2024	export_EPO_SP_P7_P1-CD71Med.csv	SP	P1-med	1	Epo	0.261293
4672	590	05_23_2024	export_EPO_SP_P7_P1-CD71Med.csv	SP	P1-med	1	Epo	0.0583739
4673	727	05_23_2024	export_EPO_SP_P7_P1-CD71Med.csv	SP	P1-med	1	Epo	0.248784
4674	627	05_23_2024	export_EPO_SP_P7_P1-CD71Med.csv	SP	P1-med	1	Epo	0.109798
4675	824	05_23_2024	export_EPO_SP_P7_P1-CD71Med.csv	SP	P1-med	1	Epo	0.3836
4676	764	05_23_2024	export_EPO_SP_P7_P1-CD71Med.csv	SP	P1-med	1	Epo	0.300208
4677	708	05_23_2024	export_EPO_SP_P7_P1-CD71Med.csv	SP	P1-med	1	Epo	0.222377
4678	713	05_23_2024	export_EPO_SP_P7_P1-CD71Med.csv	SP	P1-med	1	Epo	0.229326
4679	670	05_23_2024	export_EPO_SP_P7_P1-CD71Med.csv	SP	P1-med	1	Epo	0.169562
4680	708	05_23_2024	export_EPO_SP_P7_P1-CD71Med.csv	SP	P1-med	1	Epo	0.222377
4681	732	05_23_2024	export_EPO_SP_P7_P1-CD71Med.csv	SP	P1-med	1	Epo	0.255733
4682	758	05_23_2024	export_EPO_SP_P7_P1-CD71Med.csv	SP	P1-med	1	Epo	0.291869
4683	568	05_23_2024	export_EPO_SP_P7_P1-CD71Med.csv	SP	P1-med	1	Epo	0.0277971
4684	655	05_23_2024	export_EPO_SP_P7_P1-CD71Med.csv	SP	P1-med	1	Epo	0.148714
4685	653	05_23_2024	export_EPO_SP_P7_P1-CD71Med.csv	SP	P1-med	1	Epo	0.145935
4686	848	05_23_2024	export_EPO_SP_P7_P1-CD71Med.csv	SP	P1-med	1	Epo	0.416956
4687	757	05_23_2024	export_EPO_SP_P7_P1-CD71Med.csv	SP	P1-med	1	Epo	0.290479
4688	634	05_23_2024	export_EPO_SP_P7_P1-CD71Med.csv	SP	P1-med	1	Epo	0.119527
4689	788	05_23_2024	export_EPO_SP_P7_P1-CD71Med.csv	SP	P1-med	1	Epo	0.333565
4690	755	05_23_2024	export_EPO_SP_P7_P1-CD71Med.csv	SP	P1-med	1	Epo	0.2877
4691	696	05_23_2024	export_EPO_SP_P7_P1-CD71Med.csv	SP	P1-med	1	Epo	0.205698
4692	646	05_23_2024	export_EPO_SP_P7_P1-CD71Med.csv	SP	P1-med	1	Epo	0.136206
4693	611	05_23_2024	export_EPO_SP_P7_P1-CD71Med.csv	SP	P1-med	1	Epo	0.0875608
4694	728	05_23_2024	export_EPO_SP_P7_P1-CD71Med.csv	SP	P1-med	1	Epo	0.250174
4695	703	05_23_2024	export_EPO_SP_P7_P1-CD71Med.csv	SP	P1-med	1	Epo	0.215427
4696	756	05_23_2024	export_EPO_SP_P7_P1-CD71Med.csv	SP	P1-med	1	Epo	0.28909
4697	637	05_23_2024	export_EPO_SP_P7_P1-CD71Med.csv	SP	P1-med	1	Epo	0.123697
4698	605	05_23_2024	export_EPO_SP_P7_P1-CD71Med.csv	SP	P1-med	1	Epo	0.0792217
4699	677	05_23_2024	export_EPO_SP_P7_P1-CD71Med.csv	SP	P1-med	1	Epo	0.179291
4700	777	05_23_2024	export_EPO_SP_P7_P1-CD71Med.csv	SP	P1-med	1	Epo	0.318277
4701	783	05_23_2024	export_EPO_SP_P7_P1-CD71Med.csv	SP	P1-med	1	Epo	0.326616
4702	735	05_23_2024	export_EPO_SP_P7_P1-CD71Med.csv	SP	P1-med	1	Epo	0.259903
4703	725	05_23_2024	export_EPO_SP_P7_P1-CD71Med.csv	SP	P1-med	1	Epo	0.246004
4704	772	05_23_2024	export_EPO_SP_P7_P1-CD71Med.csv	SP	P1-med	1	Epo	0.311327
4705	745	05_23_2024	export_EPO_SP_P7_P1-CD71Med.csv	SP	P1-med	1	Epo	0.273801
4706	831	05_23_2024	export_EPO_SP_P7_P1-CD71Med.csv	SP	P1-med	1	Epo	0.393329
4707	702	05_23_2024	export_EPO_SP_P7_P1-CD71Med.csv	SP	P1-med	1	Epo	0.214038
4708	710	05_23_2024	export_EPO_SP_P7_P1-CD71Med.csv	SP	P1-med	1	Epo	0.225156
4709	662	05_23_2024	export_EPO_SP_P7_P1-CD71Med.csv	SP	P1-med	1	Epo	0.158443
4710	789	05_23_2024	export_EPO_SP_P7_P1-CD71Med.csv	SP	P1-med	1	Epo	0.334955
4711	687	05_23_2024	export_EPO_SP_P7_P1-CD71Med.csv	SP	P1-med	1	Epo	0.19319
4712	761	05_23_2024	export_EPO_SP_P7_P1-CD71Med.csv	SP	P1-med	1	Epo	0.296039
4713	670	05_23_2024	export_EPO_SP_P7_P1-CD71Med.csv	SP	P1-med	1	Epo	0.169562
4714	735	05_23_2024	export_EPO_SP_P7_P1-CD71Med.csv	SP	P1-med	1	Epo	0.259903
4715	710	05_23_2024	export_EPO_SP_P7_P1-CD71Med.csv	SP	P1-med	1	Epo	0.225156
4716	738	05_23_2024	export_EPO_SP_P7_P1-CD71Med.csv	SP	P1-med	1	Epo	0.264072
4717	670	05_23_2024	export_EPO_SP_P7_P1-CD71Med.csv	SP	P1-med	1	Epo	0.169562
4718	789	05_23_2024	export_EPO_SP_P7_P1-CD71Med.csv	SP	P1-med	1	Epo	0.334955
4719	681	05_23_2024	export_EPO_SP_P7_P1-CD71Med.csv	SP	P1-med	1	Epo	0.184851
4720	642	05_23_2024	export_EPO_SP_P7_P1-CD71Med.csv	SP	P1-med	1	Epo	0.130646
4721	753	05_23_2024	export_EPO_SP_P7_P1-CD71Med.csv	SP	P1-med	1	Epo	0.28492
4722	685	05_23_2024	export_EPO_SP_P7_P1-CD71Med.csv	SP	P1-med	1	Epo	0.19041
4723	753	05_23_2024	export_EPO_SP_P7_P1-CD71Med.csv	SP	P1-med	1	Epo	0.28492
4724	756	05_23_2024	export_EPO_SP_P7_P1-CD71Med.csv	SP	P1-med	1	Epo	0.28909
4725	667	05_23_2024	export_EPO_SP_P7_P1-CD71Med.csv	SP	P1-med	1	Epo	0.165393
4726	745	05_23_2024	export_EPO_SP_P7_P1-CD71Med.csv	SP	P1-med	1	Epo	0.273801
4727	706	05_23_2024	export_EPO_SP_P7_P1-CD71Med.csv	SP	P1-med	1	Epo	0.219597
4728	737	05_23_2024	export_EPO_SP_P7_P1-CD71Med.csv	SP	P1-med	1	Epo	0.262682
4729	723	05_23_2024	export_EPO_SP_P7_P1-CD71Med.csv	SP	P1-med	1	Epo	0.243224
4730	722	05_23_2024	export_EPO_SP_P7_P1-CD71Med.csv	SP	P1-med	1	Epo	0.241835
4731	592	05_23_2024	export_EPO_SP_P7_P1-CD71Med.csv	SP	P1-med	1	Epo	0.0611536
4732	828	05_23_2024	export_EPO_SP_P7_P1-CD71Med.csv	SP	P1-med	1	Epo	0.389159
4733	758	05_23_2024	export_EPO_SP_P7_P1-CD71Med.csv	SP	P1-med	1	Epo	0.291869
4734	723	05_23_2024	export_EPO_SP_P7_P1-CD71Med.csv	SP	P1-med	1	Epo	0.243224
4735	710	05_23_2024	export_EPO_SP_P7_P1-CD71Med.csv	SP	P1-med	1	Epo	0.225156
4736	643	05_23_2024	export_EPO_SP_P7_P1-CD71Med.csv	SP	P1-med	1	Epo	0.132036
4737	642	05_23_2024	export_EPO_SP_P7_P1-CD71Med.csv	SP	P1-med	1	Epo	0.130646
4738	709	05_23_2024	export_EPO_SP_P7_P1-CD71Med.csv	SP	P1-med	1	Epo	0.223767
4739	762	05_23_2024	export_EPO_SP_P7_P1-CD71Med.csv	SP	P1-med	1	Epo	0.297429
4740	716	05_23_2024	export_EPO_SP_P7_P1-CD71Med.csv	SP	P1-med	1	Epo	0.233495
4741	745	05_23_2024	export_EPO_SP_P7_P1-CD71Med.csv	SP	P1-med	1	Epo	0.273801
4742	705	05_23_2024	export_EPO_SP_P7_P1-CD71Med.csv	SP	P1-med	1	Epo	0.218207
4743	776	05_23_2024	export_EPO_SP_P7_P1-CD71Med.csv	SP	P1-med	1	Epo	0.316887
4744	652	05_23_2024	export_EPO_SP_P7_P1-CD71Med.csv	SP	P1-med	1	Epo	0.144545
4745	758	05_23_2024	export_EPO_SP_P7_P1-CD71Med.csv	SP	P1-med	1	Epo	0.291869
4746	713	05_23_2024	export_EPO_SP_P7_P1-CD71Med.csv	SP	P1-med	1	Epo	0.229326
4747	750	05_23_2024	export_EPO_SP_P7_P1-CD71Med.csv	SP	P1-med	1	Epo	0.280751
4748	669	05_23_2024	export_EPO_SP_P7_P1-CD71Med.csv	SP	P1-med	1	Epo	0.168172
4749	615	05_23_2024	export_EPO_SP_P7_P1-CD71Med.csv	SP	P1-med	1	Epo	0.0931202
4750	689	05_23_2024	export_EPO_SP_P7_P1-CD71Med.csv	SP	P1-med	1	Epo	0.195969
4751	733	05_23_2024	export_EPO_SP_P7_P1-CD71Med.csv	SP	P1-med	1	Epo	0.257123
4752	606	05_23_2024	export_EPO_SP_P7_P1-CD71Med.csv	SP	P1-med	1	Epo	0.0806115
4753	748	05_23_2024	export_EPO_SP_P7_P1-CD71Med.csv	SP	P1-med	1	Epo	0.277971
4754	686	05_23_2024	export_EPO_SP_P7_P1-CD71Med.csv	SP	P1-med	1	Epo	0.1918
4755	726	05_23_2024	export_EPO_SP_P7_P1-CD71Med.csv	SP	P1-med	1	Epo	0.247394
4756	734	05_23_2024	export_EPO_SP_P7_P1-CD71Med.csv	SP	P1-med	1	Epo	0.258513
4757	863	05_23_2024	export_EPO_SP_P7_P1-CD71Med.csv	SP	P1-med	1	Epo	0.437804
4758	781	05_23_2024	export_EPO_SP_P7_P1-CD71Med.csv	SP	P1-med	1	Epo	0.323836
4759	747	05_23_2024	export_EPO_SP_P7_P1-CD71Med.csv	SP	P1-med	1	Epo	0.276581
4760	691	05_23_2024	export_EPO_SP_P7_P1-CD71Med.csv	SP	P1-med	1	Epo	0.198749
4761	696	05_23_2024	export_EPO_SP_P7_P1-CD71Med.csv	SP	P1-med	1	Epo	0.205698
4762	588	05_23_2024	export_EPO_SP_P7_P1-CD71Med.csv	SP	P1-med	1	Epo	0.0555942
4763	759	05_23_2024	export_EPO_SP_P7_P1-CD71Med.csv	SP	P1-med	1	Epo	0.293259
4764	775	05_23_2024	export_EPO_SP_P7_P1-CD71Med.csv	SP	P1-med	1	Epo	0.315497
4765	681	05_23_2024	export_EPO_SP_P7_P1-CD71Med.csv	SP	P1-med	1	Epo	0.184851
4766	783	05_23_2024	export_EPO_SP_P7_P1-CD71Med.csv	SP	P1-med	1	Epo	0.326616
4767	579	05_23_2024	export_EPO_SP_P7_P1-CD71Med.csv	SP	P1-med	1	Epo	0.0430855
4768	746	05_23_2024	export_EPO_SP_P7_P1-CD71Med.csv	SP	P1-med	1	Epo	0.275191
4769	611	05_23_2024	export_EPO_SP_P7_P1-CD71Med.csv	SP	P1-med	1	Epo	0.0875608
4770	548	05_23_2024	export_EPO_SP_P7_P1-CD71Med.csv	SP	P1-med	1	Epo	0
4771	745	05_23_2024	export_EPO_SP_P7_P1-CD71Med.csv	SP	P1-med	1	Epo	0.273801
4772	730	05_23_2024	export_EPO_SP_P7_P1-CD71Med.csv	SP	P1-med	1	Epo	0.252953
4773	762	05_23_2024	export_EPO_SP_P7_P1-CD71Med.csv	SP	P1-med	1	Epo	0.297429
4774	669	05_23_2024	export_EPO_SP_P7_P1-CD71Med.csv	SP	P1-med	1	Epo	0.168172
4775	787	05_23_2024	export_EPO_SP_P7_P1-CD71Med.csv	SP	P1-med	1	Epo	0.332175
4776	609	05_23_2024	export_EPO_SP_P7_P1-CD71Med.csv	SP	P1-med	1	Epo	0.0847811
4777	654	05_23_2024	export_EPO_SP_P7_P1-CD71Med.csv	SP	P1-med	1	Epo	0.147325
4778	635	05_23_2024	export_EPO_SP_P7_P1-CD71Med.csv	SP	P1-med	1	Epo	0.120917
4779	797	05_23_2024	export_EPO_SP_P7_P1-CD71Med.csv	SP	P1-med	1	Epo	0.346074
4780	771	05_23_2024	export_EPO_SP_P7_P1-CD71Med.csv	SP	P1-med	1	Epo	0.309937
4781	723	05_23_2024	export_EPO_SP_P7_P1-CD71Med.csv	SP	P1-med	1	Epo	0.243224
4782	743	05_23_2024	export_EPO_SP_P7_P1-CD71Med.csv	SP	P1-med	1	Epo	0.271022
4783	680	05_23_2024	export_EPO_SP_P7_P1-CD71Med.csv	SP	P1-med	1	Epo	0.183461
4784	676	05_23_2024	export_EPO_SP_P7_P1-CD71Med.csv	SP	P1-med	1	Epo	0.177901
4785	717	05_23_2024	export_EPO_SP_P7_P1-CD71Med.csv	SP	P1-med	1	Epo	0.234885
4786	758	05_23_2024	export_EPO_SP_P7_P1-CD71Med.csv	SP	P1-med	1	Epo	0.291869
4787	729	05_23_2024	export_EPO_SP_P7_P1-CD71Med.csv	SP	P1-med	1	Epo	0.251564
4788	621	05_23_2024	export_EPO_SP_P7_P1-CD71Med.csv	SP	P1-med	1	Epo	0.101459
4789	790	05_23_2024	export_EPO_SP_P7_P1-CD71Med.csv	SP	P1-med	1	Epo	0.336345
4790	791	05_23_2024	export_EPO_SP_P7_P1-CD71Med.csv	SP	P1-med	1	Epo	0.337735
4791	672	05_23_2024	export_EPO_SP_P7_P1-CD71Med.csv	SP	P1-med	1	Epo	0.172342
4792	739	05_23_2024	export_EPO_SP_P7_P1-CD71Med.csv	SP	P1-med	1	Epo	0.265462
4793	735	05_23_2024	export_EPO_SP_P7_P1-CD71Med.csv	SP	P1-med	1	Epo	0.259903
4794	701	05_23_2024	export_EPO_SP_P7_P1-CD71Med.csv	SP	P1-med	1	Epo	0.212648
4795	698	05_23_2024	export_EPO_SP_P7_P1-CD71Med.csv	SP	P1-med	1	Epo	0.208478
4796	690	05_23_2024	export_EPO_SP_P7_P1-CD71Med.csv	SP	P1-med	1	Epo	0.197359
4797	799	05_23_2024	export_EPO_SP_P7_P1-CD71Med.csv	SP	P1-med	1	Epo	0.348853
4798	781	05_23_2024	export_EPO_SP_P7_P1-CD71Med.csv	SP	P1-med	1	Epo	0.323836
4799	718	05_23_2024	export_EPO_SP_P7_P1-CD71Med.csv	SP	P1-med	1	Epo	0.236275
4800	671	05_23_2024	export_EPO_SP_P7_P1-CD71Med.csv	SP	P1-med	1	Epo	0.170952
4801	729	05_23_2024	export_EPO_SP_P7_P1-CD71Med.csv	SP	P1-med	1	Epo	0.251564
4802	707	05_23_2024	export_EPO_SP_P7_P1-CD71Med.csv	SP	P1-med	1	Epo	0.220987
4803	777	05_23_2024	export_EPO_SP_P7_P1-CD71Med.csv	SP	P1-med	1	Epo	0.318277
4804	740	05_23_2024	export_EPO_SP_P7_P1-CD71Med.csv	SP	P1-med	1	Epo	0.266852
4805	733	05_23_2024	export_EPO_SP_P7_P1-CD71Med.csv	SP	P1-med	1	Epo	0.257123
4806	722	05_23_2024	export_EPO_SP_P7_P1-CD71Med.csv	SP	P1-med	1	Epo	0.241835
4807	788	05_23_2024	export_EPO_SP_P7_P1-CD71Med.csv	SP	P1-med	1	Epo	0.333565
4808	611	05_23_2024	export_EPO_SP_P7_P1-CD71Med.csv	SP	P1-med	1	Epo	0.0875608
4809	695	05_23_2024	export_EPO_SP_P7_P1-CD71Med.csv	SP	P1-med	1	Epo	0.204309
4810	725	05_23_2024	export_EPO_SP_P7_P1-CD71Med.csv	SP	P1-med	1	Epo	0.246004
4811	738	05_23_2024	export_EPO_SP_P7_P1-CD71Med.csv	SP	P1-med	1	Epo	0.264072
4812	817	05_23_2024	export_EPO_SP_P7_P1-CD71Med.csv	SP	P1-med	1	Epo	0.373871
4813	638	05_23_2024	export_EPO_SP_P7_P1-CD71Med.csv	SP	P1-med	1	Epo	0.125087
4814	760	05_23_2024	export_EPO_SP_P7_P1-CD71Med.csv	SP	P1-med	1	Epo	0.294649
4815	755	05_23_2024	export_EPO_SP_P7_P1-CD71Med.csv	SP	P1-med	1	Epo	0.2877
4816	823	05_23_2024	export_EPO_SP_P7_P1-CD71Med.csv	SP	P1-med	1	Epo	0.38221
4817	747	05_23_2024	export_EPO_SP_P7_P1-CD71Med.csv	SP	P1-med	1	Epo	0.276581
4818	683	05_23_2024	export_EPO_SP_P7_P1-CD71Med.csv	SP	P1-med	1	Epo	0.18763
4819	796	05_23_2024	export_EPO_SP_P7_P1-CD71Med.csv	SP	P1-med	1	Epo	0.344684
4820	728	05_23_2024	export_EPO_SP_P7_P1-CD71Med.csv	SP	P1-med	1	Epo	0.250174
4821	721	05_23_2024	export_EPO_SP_P7_P1-CD71Med.csv	SP	P1-med	1	Epo	0.240445
4822	621	05_23_2024	export_EPO_SP_P7_P1-CD71Med.csv	SP	P1-med	1	Epo	0.101459
4823	690	05_23_2024	export_EPO_SP_P7_P1-CD71Med.csv	SP	P1-med	1	Epo	0.197359
4824	690	05_23_2024	export_EPO_SP_P7_P1-CD71Med.csv	SP	P1-med	1	Epo	0.197359
4825	669	05_23_2024	export_EPO_SP_P7_P1-CD71Med.csv	SP	P1-med	1	Epo	0.168172
4826	692	05_23_2024	export_EPO_SP_P7_P1-CD71Med.csv	SP	P1-med	1	Epo	0.200139
4827	776	05_23_2024	export_EPO_SP_P7_P1-CD71Med.csv	SP	P1-med	1	Epo	0.316887
4828	706	05_23_2024	export_EPO_SP_P7_P1-CD71Med.csv	SP	P1-med	1	Epo	0.219597
4829	699	05_23_2024	export_EPO_SP_P7_P1-CD71Med.csv	SP	P1-med	1	Epo	0.209868
4830	718	05_23_2024	export_EPO_SP_P7_P1-CD71Med.csv	SP	P1-med	1	Epo	0.236275
4831	802	05_23_2024	export_EPO_SP_P7_P1-CD71Med.csv	SP	P1-med	1	Epo	0.353023
4832	765	05_23_2024	export_EPO_SP_P7_P1-CD71Med.csv	SP	P1-med	1	Epo	0.301598
4833	674	05_23_2024	export_EPO_SP_P7_P1-CD71Med.csv	SP	P1-med	1	Epo	0.175122
4834	843	05_23_2024	export_EPO_SP_P7_P1-CD71Med.csv	SP	P1-med	1	Epo	0.410007
4835	816	05_23_2024	export_EPO_SP_P7_P1-CD71Med.csv	SP	P1-med	1	Epo	0.372481
4836	746	05_23_2024	export_EPO_SP_P7_P1-CD71Med.csv	SP	P1-med	1	Epo	0.275191
4837	814	05_23_2024	export_EPO_SP_P7_P1-CD71Med.csv	SP	P1-med	1	Epo	0.369701
4838	720	05_23_2024	export_EPO_SP_P7_P1-CD71Med.csv	SP	P1-med	1	Epo	0.239055
4839	740	05_23_2024	export_EPO_SP_P7_P1-CD71Med.csv	SP	P1-med	1	Epo	0.266852
4840	877	05_23_2024	export_EPO_SP_P7_P1-CD71Med.csv	SP	P1-med	1	Epo	0.457262
4841	782	05_23_2024	export_EPO_SP_P7_P1-CD71Med.csv	SP	P1-med	1	Epo	0.325226
4842	709	05_23_2024	export_EPO_SP_P7_P1-CD71Med.csv	SP	P1-med	1	Epo	0.223767
4843	792	05_23_2024	export_EPO_SP_P7_P1-CD71Med.csv	SP	P1-med	1	Epo	0.339124
4844	748	05_23_2024	export_EPO_SP_P7_P1-CD71Med.csv	SP	P1-med	1	Epo	0.277971
4845	630	05_23_2024	export_EPO_SP_P7_P1-CD71Med.csv	SP	P1-med	1	Epo	0.113968
4846	776	05_23_2024	export_EPO_SP_P7_P1-CD71Med.csv	SP	P1-med	1	Epo	0.316887
4847	669	05_23_2024	export_EPO_SP_P7_P1-CD71Med.csv	SP	P1-med	1	Epo	0.168172
4848	569	05_23_2024	export_EPO_SP_P7_P1-CD71Med.csv	SP	P1-med	1	Epo	0.0291869
4849	728	05_23_2024	export_EPO_SP_P7_P1-CD71Med.csv	SP	P1-med	1	Epo	0.250174
4850	780	05_23_2024	export_EPO_SP_P7_P1-CD71Med.csv	SP	P1-med	1	Epo	0.322446
4851	785	05_23_2024	export_EPO_SP_P7_P1-CD71Med.csv	SP	P1-med	1	Epo	0.329395
4852	676	05_23_2024	export_EPO_SP_P7_P1-CD71Med.csv	SP	P1-med	1	Epo	0.177901
4853	763	05_23_2024	export_EPO_SP_P7_P1-CD71Med.csv	SP	P1-med	1	Epo	0.298819
4854	716	05_23_2024	export_EPO_SP_P7_P1-CD71Med.csv	SP	P1-med	1	Epo	0.233495
4855	719	05_23_2024	export_EPO_SP_P7_P1-CD71Med.csv	SP	P1-med	1	Epo	0.237665
4856	847	05_23_2024	export_EPO_SP_P7_P1-CD71Med.csv	SP	P1-med	1	Epo	0.415566
4857	849	05_23_2024	export_EPO_SP_P7_P1-CD71Med.csv	SP	P1-med	1	Epo	0.418346
4858	762	05_23_2024	export_EPO_SP_P7_P1-CD71Med.csv	SP	P1-med	1	Epo	0.297429
4859	739	05_23_2024	export_EPO_SP_P7_P1-CD71Med.csv	SP	P1-med	1	Epo	0.265462
4860	740	05_23_2024	export_EPO_SP_P7_P1-CD71Med.csv	SP	P1-med	1	Epo	0.266852
4861	562	05_23_2024	export_EPO_SP_P7_P1-CD71Med.csv	SP	P1-med	1	Epo	0.019458
4862	698	05_23_2024	export_EPO_SP_P7_P1-CD71Med.csv	SP	P1-med	1	Epo	0.208478
4863	722	05_23_2024	export_EPO_SP_P7_P1-CD71Med.csv	SP	P1-med	1	Epo	0.241835
4864	802	05_23_2024	export_EPO_SP_P7_P1-CD71Med.csv	SP	P1-med	1	Epo	0.353023
4865	756	05_23_2024	export_EPO_SP_P7_P1-CD71Med.csv	SP	P1-med	1	Epo	0.28909
4866	669	05_23_2024	export_EPO_SP_P7_P1-CD71Med.csv	SP	P1-med	1	Epo	0.168172
4867	787	05_23_2024	export_EPO_SP_P7_P1-CD71Med.csv	SP	P1-med	1	Epo	0.332175
4868	710	05_23_2024	export_EPO_SP_P7_P1-CD71Med.csv	SP	P1-med	1	Epo	0.225156
4869	672	05_23_2024	export_EPO_SP_P7_P1-CD71Med.csv	SP	P1-med	1	Epo	0.172342
4870	779	05_23_2024	export_EPO_SP_P7_P1-CD71Med.csv	SP	P1-med	1	Epo	0.321056
4871	577	05_23_2024	export_EPO_SP_P7_P1-CD71Med.csv	SP	P1-med	1	Epo	0.0403058
4872	821	05_23_2024	export_EPO_SP_P7_P1-CD71Med.csv	SP	P1-med	1	Epo	0.37943
4873	718	05_23_2024	export_EPO_SP_P7_P1-CD71Med.csv	SP	P1-med	1	Epo	0.236275
4874	713	05_23_2024	export_EPO_SP_P7_P1-CD71Med.csv	SP	P1-med	1	Epo	0.229326
4875	748	05_23_2024	export_EPO_SP_P7_P1-CD71Med.csv	SP	P1-med	1	Epo	0.277971
4876	670	05_23_2024	export_EPO_SP_P7_P1-CD71Med.csv	SP	P1-med	1	Epo	0.169562
4877	794	05_23_2024	export_EPO_SP_P7_P1-CD71Med.csv	SP	P1-med	1	Epo	0.341904
4878	805	05_23_2024	export_EPO_SP_P7_P1-CD71Med.csv	SP	P1-med	1	Epo	0.357192
4879	789	05_23_2024	export_EPO_SP_P7_P1-CD71Med.csv	SP	P1-med	1	Epo	0.334955
4880	592	05_23_2024	export_EPO_SP_P7_P1-CD71Med.csv	SP	P1-med	1	Epo	0.0611536
4881	567	05_23_2024	export_EPO_SP_P7_P1-CD71Med.csv	SP	P1-med	1	Epo	0.0264072
4882	701	05_23_2024	export_EPO_SP_P7_P1-CD71Med.csv	SP	P1-med	1	Epo	0.212648
4883	764	05_23_2024	export_EPO_SP_P7_P1-CD71Med.csv	SP	P1-med	1	Epo	0.300208
4884	759	05_23_2024	export_EPO_SP_P7_P1-CD71Med.csv	SP	P1-med	1	Epo	0.293259
4885	802	05_23_2024	export_EPO_SP_P7_P1-CD71Med.csv	SP	P1-med	1	Epo	0.353023
4886	623	05_23_2024	export_EPO_SP_P7_P1-CD71Med.csv	SP	P1-med	1	Epo	0.104239
4887	669	05_23_2024	export_EPO_SP_P7_P1-CD71Med.csv	SP	P1-med	1	Epo	0.168172
4888	820	05_23_2024	export_EPO_SP_P7_P1-CD71Med.csv	SP	P1-med	1	Epo	0.37804
4889	769	05_23_2024	export_EPO_SP_P7_P1-CD71Med.csv	SP	P1-med	1	Epo	0.307158
4890	750	05_23_2024	export_EPO_SP_P7_P1-CD71Med.csv	SP	P1-med	1	Epo	0.280751
4891	739	05_23_2024	export_EPO_SP_P7_P1-CD71Med.csv	SP	P1-med	1	Epo	0.265462
4892	799	05_23_2024	export_EPO_SP_P7_P1-CD71Med.csv	SP	P1-med	1	Epo	0.348853
4893	531	05_23_2024	export_EPO_SP_P7_P1-CD71Med.csv	SP	P1-med	1	Epo	-0.0236275
4894	677	05_23_2024	export_EPO_SP_P7_P1-CD71Med.csv	SP	P1-med	1	Epo	0.179291
4895	738	05_23_2024	export_EPO_SP_P7_P1-CD71Med.csv	SP	P1-med	1	Epo	0.264072
4896	797	05_23_2024	export_EPO_SP_P7_P1-CD71Med.csv	SP	P1-med	1	Epo	0.346074
4897	714	05_23_2024	export_EPO_SP_P7_P1-CD71Med.csv	SP	P1-med	1	Epo	0.230716
4898	792	05_23_2024	export_EPO_SP_P7_P1-CD71Med.csv	SP	P1-med	1	Epo	0.339124
4899	723	05_23_2024	export_EPO_SP_P7_P1-CD71Med.csv	SP	P1-med	1	Epo	0.243224
4900	577	05_23_2024	export_EPO_SP_P7_P1-CD71Med.csv	SP	P1-med	1	Epo	0.0403058
4901	629	05_23_2024	export_EPO_SP_P7_P1-CD71Med.csv	SP	P1-med	1	Epo	0.112578
4902	696	05_23_2024	export_EPO_SP_P7_P1-CD71Med.csv	SP	P1-med	1	Epo	0.205698
4903	742	05_23_2024	export_EPO_SP_P7_P1-CD71Med.csv	SP	P1-med	1	Epo	0.269632
4904	787	05_23_2024	export_EPO_SP_P7_P1-CD71Med.csv	SP	P1-med	1	Epo	0.332175
4905	701	05_23_2024	export_EPO_SP_P7_P1-CD71Med.csv	SP	P1-med	1	Epo	0.212648
4906	685	05_23_2024	export_EPO_SP_P7_P1-CD71Med.csv	SP	P1-med	1	Epo	0.19041
4907	696	05_23_2024	export_EPO_SP_P7_P1-CD71Med.csv	SP	P1-med	1	Epo	0.205698
4908	610	05_23_2024	export_EPO_SP_P7_P1-CD71Med.csv	SP	P1-med	1	Epo	0.086171
4909	744	05_23_2024	export_EPO_SP_P7_P1-CD71Med.csv	SP	P1-med	1	Epo	0.272411
4910	807	05_23_2024	export_EPO_SP_P7_P1-CD71Med.csv	SP	P1-med	1	Epo	0.359972
4911	777	05_23_2024	export_EPO_SP_P7_P1-CD71Med.csv	SP	P1-med	1	Epo	0.318277
4912	824	05_23_2024	export_EPO_SP_P7_P1-CD71Med.csv	SP	P1-med	1	Epo	0.3836
4913	740	05_23_2024	export_EPO_SP_P7_P1-CD71Med.csv	SP	P1-med	1	Epo	0.266852
4914	594	05_23_2024	export_EPO_SP_P7_P1-CD71Med.csv	SP	P1-med	1	Epo	0.0639333
4915	784	05_23_2024	export_EPO_SP_P7_P1-CD71Med.csv	SP	P1-med	1	Epo	0.328006
4916	675	05_23_2024	export_EPO_SP_P7_P1-CD71Med.csv	SP	P1-med	1	Epo	0.176511
4917	743	05_23_2024	export_EPO_SP_P7_P1-CD71Med.csv	SP	P1-med	1	Epo	0.271022
4918	713	05_23_2024	export_EPO_SP_P7_P1-CD71Med.csv	SP	P1-med	1	Epo	0.229326
4919	704	05_23_2024	export_EPO_SP_P7_P1-CD71Med.csv	SP	P1-med	1	Epo	0.216817
4920	615	05_23_2024	export_EPO_SP_P7_P1-CD71Med.csv	SP	P1-med	1	Epo	0.0931202
4921	637	05_23_2024	export_EPO_SP_P7_P1-CD71Med.csv	SP	P1-med	1	Epo	0.123697
4922	681	05_23_2024	export_EPO_SP_P7_P1-CD71Med.csv	SP	P1-med	1	Epo	0.184851
4923	737	05_23_2024	export_EPO_SP_P7_P1-CD71Med.csv	SP	P1-med	1	Epo	0.262682
4924	677	05_23_2024	export_EPO_SP_P7_P1-CD71Med.csv	SP	P1-med	1	Epo	0.179291
4925	695	05_23_2024	export_EPO_SP_P7_P1-CD71Med.csv	SP	P1-med	1	Epo	0.204309
4926	747	05_23_2024	export_EPO_SP_P7_P1-CD71Med.csv	SP	P1-med	1	Epo	0.276581
4927	567	05_23_2024	export_EPO_SP_P7_P1-CD71Med.csv	SP	P1-med	1	Epo	0.0264072
4928	641	05_23_2024	export_EPO_SP_P7_P1-CD71Med.csv	SP	P1-med	1	Epo	0.129256
4929	729	05_23_2024	export_EPO_SP_P7_P1-CD71Med.csv	SP	P1-med	1	Epo	0.251564
4930	872	05_23_2024	export_EPO_SP_P7_P1-CD71Med.csv	SP	P1-med	1	Epo	0.450313
4931	783	05_23_2024	export_EPO_SP_P7_P1-CD71Med.csv	SP	P1-med	1	Epo	0.326616
4932	655	05_23_2024	export_EPO_SP_P7_P1-CD71Med.csv	SP	P1-med	1	Epo	0.148714
4933	659	05_23_2024	export_EPO_SP_P7_P1-CD71Med.csv	SP	P1-med	1	Epo	0.154274
4934	589	05_23_2024	export_EPO_SP_P7_P1-CD71Med.csv	SP	P1-med	1	Epo	0.056984
4935	759	05_23_2024	export_EPO_SP_P7_P1-CD71Med.csv	SP	P1-med	1	Epo	0.293259
4936	613	05_23_2024	export_EPO_SP_P7_P1-CD71Med.csv	SP	P1-med	1	Epo	0.0903405
4937	752	05_23_2024	export_EPO_SP_P7_P1-CD71Med.csv	SP	P1-med	1	Epo	0.28353
4938	725	05_23_2024	export_EPO_SP_P7_P1-CD71Med.csv	SP	P1-med	1	Epo	0.246004
4939	700	05_23_2024	export_EPO_SP_P7_P1-CD71Med.csv	SP	P1-med	1	Epo	0.211258
4940	681	05_23_2024	export_EPO_SP_P7_P1-CD71Med.csv	SP	P1-med	1	Epo	0.184851
4941	702	05_23_2024	export_EPO_SP_P7_P1-CD71Med.csv	SP	P1-med	1	Epo	0.214038
4942	786	05_23_2024	export_EPO_SP_P7_P1-CD71Med.csv	SP	P1-med	1	Epo	0.330785
4943	688	05_23_2024	export_EPO_SP_P7_P1-CD71Med.csv	SP	P1-med	1	Epo	0.19458
4944	674	05_23_2024	export_EPO_SP_P7_P1-CD71Med.csv	SP	P1-med	1	Epo	0.175122
4945	698	05_23_2024	export_EPO_SP_P7_P1-CD71Med.csv	SP	P1-med	1	Epo	0.208478
4946	592	05_23_2024	export_EPO_SP_P7_P1-CD71Med.csv	SP	P1-med	1	Epo	0.0611536
4947	786	05_23_2024	export_EPO_SP_P7_P1-CD71Med.csv	SP	P1-med	1	Epo	0.330785
4948	707	05_23_2024	export_EPO_SP_P7_P1-CD71Med.csv	SP	P1-med	1	Epo	0.220987
4949	794	05_23_2024	export_EPO_SP_P7_P1-CD71Med.csv	SP	P1-med	1	Epo	0.341904
4950	720	05_23_2024	export_EPO_SP_P7_P1-CD71Med.csv	SP	P1-med	1	Epo	0.239055
4951	616	05_23_2024	export_EPO_SP_P7_P1-CD71Med.csv	SP	P1-med	1	Epo	0.0945101
4952	574	05_23_2024	export_EPO_SP_P7_P1-CD71Med.csv	SP	P1-med	1	Epo	0.0361362
4953	675	05_23_2024	export_EPO_SP_P7_P1-CD71Med.csv	SP	P1-med	1	Epo	0.176511
4954	737	05_23_2024	export_EPO_SP_P7_P1-CD71Med.csv	SP	P1-med	1	Epo	0.262682
4955	786	05_23_2024	export_EPO_SP_P7_P1-CD71Med.csv	SP	P1-med	1	Epo	0.330785
4956	739	05_23_2024	export_EPO_SP_P7_P1-CD71Med.csv	SP	P1-med	1	Epo	0.265462
4957	608	05_23_2024	export_EPO_SP_P7_P1-CD71Med.csv	SP	P1-med	1	Epo	0.0833912
4958	746	05_23_2024	export_EPO_SP_P7_P1-CD71Med.csv	SP	P1-med	1	Epo	0.275191
4959	790	05_23_2024	export_EPO_SP_P7_P1-CD71Med.csv	SP	P1-med	1	Epo	0.336345
4960	694	05_23_2024	export_EPO_SP_P7_P1-CD71Med.csv	SP	P1-med	1	Epo	0.202919
4961	805	05_23_2024	export_EPO_SP_P7_P1-CD71Med.csv	SP	P1-med	1	Epo	0.357192
4962	730	05_23_2024	export_EPO_SP_P7_P1-CD71Med.csv	SP	P1-med	1	Epo	0.252953
4963	786	05_23_2024	export_EPO_SP_P7_P1-CD71Med.csv	SP	P1-med	1	Epo	0.330785
4964	747	05_23_2024	export_EPO_SP_P7_P1-CD71Med.csv	SP	P1-med	1	Epo	0.276581
4965	675	05_23_2024	export_EPO_SP_P7_P1-CD71Med.csv	SP	P1-med	1	Epo	0.176511
4966	756	05_23_2024	export_EPO_SP_P7_P1-CD71Med.csv	SP	P1-med	1	Epo	0.28909
4967	758	05_23_2024	export_EPO_SP_P7_P1-CD71Med.csv	SP	P1-med	1	Epo	0.291869
4968	813	05_23_2024	export_EPO_SP_P7_P1-CD71Med.csv	SP	P1-med	1	Epo	0.368311
4969	744	05_23_2024	export_EPO_SP_P7_P1-CD71Med.csv	SP	P1-med	1	Epo	0.272411
4970	809	05_23_2024	export_EPO_SP_P7_P1-CD71Med.csv	SP	P1-med	1	Epo	0.362752
4971	730	05_23_2024	export_EPO_SP_P7_P1-CD71Med.csv	SP	P1-med	1	Epo	0.252953
4972	699	05_23_2024	export_EPO_SP_P7_P1-CD71Med.csv	SP	P1-med	1	Epo	0.209868
4973	710	05_23_2024	export_EPO_SP_P7_P1-CD71Med.csv	SP	P1-med	1	Epo	0.225156
4974	616	05_23_2024	export_EPO_SP_P7_P1-CD71Med.csv	SP	P1-med	1	Epo	0.0945101
4975	715	05_23_2024	export_EPO_SP_P7_P1-CD71Med.csv	SP	P1-med	1	Epo	0.232106
4976	765	05_23_2024	export_EPO_SP_P7_P1-CD71Med.csv	SP	P1-med	1	Epo	0.301598
4977	742	05_23_2024	export_EPO_SP_P7_P1-CD71Med.csv	SP	P1-med	1	Epo	0.269632
4978	571	05_23_2024	export_EPO_SP_P7_P1-CD71Med.csv	SP	P1-med	1	Epo	0.0319666
4979	767	05_23_2024	export_EPO_SP_P7_P1-CD71Med.csv	SP	P1-med	1	Epo	0.304378
4980	722	05_23_2024	export_EPO_SP_P7_P1-CD71Med.csv	SP	P1-med	1	Epo	0.241835
4981	706	05_23_2024	export_EPO_SP_P7_P1-CD71Med.csv	SP	P1-med	1	Epo	0.219597
4982	699	05_23_2024	export_EPO_SP_P7_P1-CD71Med.csv	SP	P1-med	1	Epo	0.209868
4983	692	05_23_2024	export_EPO_SP_P7_P1-CD71Med.csv	SP	P1-med	1	Epo	0.200139
4984	674	05_23_2024	export_EPO_SP_P7_P1-CD71Med.csv	SP	P1-med	1	Epo	0.175122
4985	729	05_23_2024	export_EPO_SP_P7_P1-CD71Med.csv	SP	P1-med	1	Epo	0.251564
4986	794	05_23_2024	export_EPO_SP_P7_P1-CD71Med.csv	SP	P1-med	1	Epo	0.341904
4987	677	05_23_2024	export_EPO_SP_P7_P1-CD71Med.csv	SP	P1-med	1	Epo	0.179291
4988	708	05_23_2024	export_EPO_SP_P7_P1-CD71Med.csv	SP	P1-med	1	Epo	0.222377
4989	684	05_23_2024	export_EPO_SP_P7_P1-CD71Med.csv	SP	P1-med	1	Epo	0.18902
4990	706	05_23_2024	export_EPO_SP_P7_P1-CD71Med.csv	SP	P1-med	1	Epo	0.219597
4991	686	05_23_2024	export_EPO_SP_P7_P1-CD71Med.csv	SP	P1-med	1	Epo	0.1918
4992	762	05_23_2024	export_EPO_SP_P7_P1-CD71Med.csv	SP	P1-med	1	Epo	0.297429
4993	656	05_23_2024	export_EPO_SP_P7_P1-CD71Med.csv	SP	P1-med	1	Epo	0.150104
4994	687	05_23_2024	export_EPO_SP_P7_P1-CD71Med.csv	SP	P1-med	1	Epo	0.19319
4995	750	05_23_2024	export_EPO_SP_P7_P1-CD71Med.csv	SP	P1-med	1	Epo	0.280751
4996	821	05_23_2024	export_EPO_SP_P7_P1-CD71Med.csv	SP	P1-med	1	Epo	0.37943
4997	746	05_23_2024	export_EPO_SP_P7_P1-CD71Med.csv	SP	P1-med	1	Epo	0.275191
4998	692	05_23_2024	export_EPO_SP_P7_P1-CD71Med.csv	SP	P1-med	1	Epo	0.200139
4999	775	05_23_2024	export_EPO_SP_P7_P1-CD71Med.csv	SP	P1-med	1	Epo	0.315497
5000	736	05_23_2024	export_EPO_SP_P7_P1-CD71Med.csv	SP	P1-med	1	Epo	0.261293
5001	662	05_23_2024	export_EPO_SP_P7_P1-CD71Med.csv	SP	P1-med	1	Epo	0.158443
5002	564	05_23_2024	export_EPO_SP_P7_P1-CD71Med.csv	SP	P1-med	1	Epo	0.0222377
5003	698	05_23_2024	export_EPO_SP_P7_P1-CD71Med.csv	SP	P1-med	1	Epo	0.208478
5004	632	05_23_2024	export_EPO_SP_P7_P1-CD71Med.csv	SP	P1-med	1	Epo	0.116748
5005	791	05_23_2024	export_EPO_SP_P7_P1-CD71Med.csv	SP	P1-med	1	Epo	0.337735
5006	638	05_23_2024	export_EPO_SP_P7_P1-CD71Med.csv	SP	P1-med	1	Epo	0.125087
5007	725	05_23_2024	export_EPO_SP_P7_P1-CD71Med.csv	SP	P1-med	1	Epo	0.246004
5008	764	05_23_2024	export_EPO_SP_P7_P1-CD71Med.csv	SP	P1-med	1	Epo	0.300208
5009	665	05_23_2024	export_EPO_SP_P7_P1-CD71Med.csv	SP	P1-med	1	Epo	0.162613
5010	670	05_23_2024	export_EPO_SP_P7_P1-CD71Med.csv	SP	P1-med	1	Epo	0.169562
5011	721	05_23_2024	export_EPO_SP_P7_P1-CD71Med.csv	SP	P1-med	1	Epo	0.240445
5012	770	05_23_2024	export_EPO_SP_P7_P1-CD71Med.csv	SP	P1-med	1	Epo	0.308548
5013	684	05_23_2024	export_EPO_SP_P7_P1-CD71Med.csv	SP	P1-med	1	Epo	0.18902
5014	763	05_23_2024	export_EPO_SP_P7_P1-CD71Med.csv	SP	P1-med	1	Epo	0.298819
5015	616	05_23_2024	export_EPO_SP_P7_P1-CD71Med.csv	SP	P1-med	1	Epo	0.0945101
5016	757	05_23_2024	export_EPO_SP_P7_P1-CD71Med.csv	SP	P1-med	1	Epo	0.290479
5017	658	05_23_2024	export_EPO_SP_P7_P1-CD71Med.csv	SP	P1-med	1	Epo	0.152884
5018	722	05_23_2024	export_EPO_SP_P7_P1-CD71Med.csv	SP	P1-med	1	Epo	0.241835
5019	637	05_23_2024	export_EPO_SP_P7_P1-CD71Med.csv	SP	P1-med	1	Epo	0.123697
5020	771	05_23_2024	export_EPO_SP_P7_P1-CD71Med.csv	SP	P1-med	1	Epo	0.309937
5021	677	05_23_2024	export_EPO_SP_P7_P1-CD71Med.csv	SP	P1-med	1	Epo	0.179291
5022	743	05_23_2024	export_EPO_SP_P7_P1-CD71Med.csv	SP	P1-med	1	Epo	0.271022
5023	667	05_23_2024	export_EPO_SP_P7_P1-CD71Med.csv	SP	P1-med	1	Epo	0.165393
5024	750	05_23_2024	export_EPO_SP_P7_P1-CD71Med.csv	SP	P1-med	1	Epo	0.280751
5025	729	05_23_2024	export_EPO_SP_P7_P1-CD71Med.csv	SP	P1-med	1	Epo	0.251564
5026	770	05_23_2024	export_EPO_SP_P7_P1-CD71Med.csv	SP	P1-med	1	Epo	0.308548
5027	615	05_23_2024	export_EPO_SP_P7_P1-CD71Med.csv	SP	P1-med	1	Epo	0.0931202
5028	661	05_23_2024	export_EPO_SP_P7_P1-CD71Med.csv	SP	P1-med	1	Epo	0.157054
5029	610	05_23_2024	export_EPO_SP_P7_P1-CD71Med.csv	SP	P1-med	1	Epo	0.086171
5030	790	05_23_2024	export_EPO_SP_P7_P1-CD71Med.csv	SP	P1-med	1	Epo	0.336345
5031	671	05_23_2024	export_EPO_SP_P7_P1-CD71Med.csv	SP	P1-med	1	Epo	0.170952
5032	755	05_23_2024	export_EPO_SP_P7_P1-CD71Med.csv	SP	P1-med	1	Epo	0.2877
5033	721	05_23_2024	export_EPO_SP_P7_P1-CD71Med.csv	SP	P1-med	1	Epo	0.240445
5034	531	05_23_2024	export_EPO_SP_P7_P1-CD71Med.csv	SP	P1-med	1	Epo	-0.0236275
5035	712	05_23_2024	export_EPO_SP_P7_P1-CD71Med.csv	SP	P1-med	1	Epo	0.227936
5036	702	05_23_2024	export_EPO_SP_P7_P1-CD71Med.csv	SP	P1-med	1	Epo	0.214038
5037	646	05_23_2024	export_EPO_SP_P7_P1-CD71Med.csv	SP	P1-med	1	Epo	0.136206
5038	600	05_23_2024	export_EPO_SP_P7_P1-CD71Med.csv	SP	P1-med	1	Epo	0.0722724
5039	760	05_23_2024	export_EPO_SP_P7_P1-CD71Med.csv	SP	P1-med	1	Epo	0.294649
5040	774	05_23_2024	export_EPO_SP_P7_P1-CD71Med.csv	SP	P1-med	1	Epo	0.314107
5041	631	05_23_2024	export_EPO_SP_P7_P1-CD71Med.csv	SP	P1-med	1	Epo	0.115358
5042	704	05_23_2024	export_EPO_SP_P7_P1-CD71Med.csv	SP	P1-med	1	Epo	0.216817
5043	763	05_23_2024	export_EPO_SP_P7_P1-CD71Med.csv	SP	P1-med	1	Epo	0.298819
5044	619	05_23_2024	export_EPO_SP_P7_P1-CD71Med.csv	SP	P1-med	1	Epo	0.0986796
5045	637	05_23_2024	export_EPO_SP_P7_P1-CD71Med.csv	SP	P1-med	1	Epo	0.123697
5046	605	05_23_2024	export_EPO_SP_P7_P1-CD71Med.csv	SP	P1-med	1	Epo	0.0792217
5047	734	05_23_2024	export_EPO_SP_P7_P1-CD71Med.csv	SP	P1-med	1	Epo	0.258513
5048	769	05_23_2024	export_EPO_SP_P7_P1-CD71Med.csv	SP	P1-med	1	Epo	0.307158
5049	781	05_23_2024	export_EPO_SP_P7_P1-CD71Med.csv	SP	P1-med	1	Epo	0.323836
5050	765	05_23_2024	export_EPO_SP_P7_P1-CD71Med.csv	SP	P1-med	1	Epo	0.301598
5051	681	05_23_2024	export_EPO_SP_P7_P1-CD71Med.csv	SP	P1-med	1	Epo	0.184851
5052	728	05_23_2024	export_EPO_SP_P7_P1-CD71Med.csv	SP	P1-med	1	Epo	0.250174
5053	767	05_23_2024	export_EPO_SP_P7_P1-CD71Med.csv	SP	P1-med	1	Epo	0.304378
5054	669	05_23_2024	export_EPO_SP_P7_P1-CD71Med.csv	SP	P1-med	1	Epo	0.168172
5055	741	05_23_2024	export_EPO_SP_P7_P1-CD71Med.csv	SP	P1-med	1	Epo	0.268242
5056	719	05_23_2024	export_EPO_SP_P7_P1-CD71Med.csv	SP	P1-med	1	Epo	0.237665
5057	768	05_23_2024	export_EPO_SP_P7_P1-CD71Med.csv	SP	P1-med	1	Epo	0.305768
5058	778	05_23_2024	export_EPO_SP_P7_P1-CD71Med.csv	SP	P1-med	1	Epo	0.319666
5059	552	05_23_2024	export_EPO_SP_P7_P1-CD71Med.csv	SP	P1-med	1	Epo	0.00555942
5060	792	05_23_2024	export_EPO_SP_P7_P1-CD71Med.csv	SP	P1-med	1	Epo	0.339124
5061	821	05_23_2024	export_EPO_SP_P7_P1-CD71Med.csv	SP	P1-med	1	Epo	0.37943
5062	569	05_23_2024	export_EPO_SP_P7_P1-CD71Med.csv	SP	P1-med	1	Epo	0.0291869
5063	643	05_23_2024	export_EPO_SP_P7_P1-CD71Med.csv	SP	P1-med	1	Epo	0.132036
5064	752	05_23_2024	export_EPO_SP_P7_P1-CD71Med.csv	SP	P1-med	1	Epo	0.28353
5065	684	05_23_2024	export_EPO_SP_P7_P1-CD71Med.csv	SP	P1-med	1	Epo	0.18902
5066	617	05_23_2024	export_EPO_SP_P7_P1-CD71Med.csv	SP	P1-med	1	Epo	0.0958999
5067	683	05_23_2024	export_EPO_SP_P7_P1-CD71Med.csv	SP	P1-med	1	Epo	0.18763
5068	666	05_23_2024	export_EPO_SP_P7_P1-CD71Med.csv	SP	P1-med	1	Epo	0.164003
5069	575	05_23_2024	export_EPO_SP_P7_P1-CD71Med.csv	SP	P1-med	1	Epo	0.0375261
5070	683	05_23_2024	export_EPO_SP_P7_P1-CD71Med.csv	SP	P1-med	1	Epo	0.18763
5071	636	05_23_2024	export_EPO_SP_P7_P1-CD71Med.csv	SP	P1-med	1	Epo	0.122307
5072	649	05_23_2024	export_EPO_SP_P7_P1-CD71Med.csv	SP	P1-med	1	Epo	0.140375
5073	767	05_23_2024	export_EPO_SP_P7_P1-CD71Med.csv	SP	P1-med	1	Epo	0.304378
5074	711	05_23_2024	export_EPO_SP_P7_P1-CD71Med.csv	SP	P1-med	1	Epo	0.226546
5075	776	05_23_2024	export_EPO_SP_P7_P1-CD71Med.csv	SP	P1-med	1	Epo	0.316887
5076	691	05_23_2024	export_EPO_SP_P7_P1-CD71Med.csv	SP	P1-med	1	Epo	0.198749
5077	682	05_23_2024	export_EPO_SP_P7_P1-CD71Med.csv	SP	P1-med	1	Epo	0.18624
5078	767	05_23_2024	export_EPO_SP_P7_P1-CD71Med.csv	SP	P1-med	1	Epo	0.304378
5079	854	05_23_2024	export_EPO_SP_P7_P1-CD71Med.csv	SP	P1-med	1	Epo	0.425295
5080	743	05_23_2024	export_EPO_SP_P7_P1-CD71Med.csv	SP	P1-med	1	Epo	0.271022
5081	640	05_23_2024	export_EPO_SP_P7_P1-CD71Med.csv	SP	P1-med	1	Epo	0.127867
5082	711	05_23_2024	export_EPO_SP_P7_P1-CD71Med.csv	SP	P1-med	1	Epo	0.226546
5083	817	05_23_2024	export_EPO_SP_P7_P1-CD71Med.csv	SP	P1-med	1	Epo	0.373871
5084	641	05_23_2024	export_EPO_SP_P7_P1-CD71Med.csv	SP	P1-med	1	Epo	0.129256
5085	780	05_23_2024	export_EPO_SP_P7_P1-CD71Med.csv	SP	P1-med	1	Epo	0.322446
5086	805	05_23_2024	export_EPO_SP_P7_P1-CD71Med.csv	SP	P1-med	1	Epo	0.357192
5087	742	05_23_2024	export_EPO_SP_P7_P1-CD71Med.csv	SP	P1-med	1	Epo	0.269632
5088	708	05_23_2024	export_EPO_SP_P7_P1-CD71Med.csv	SP	P1-med	1	Epo	0.222377
5089	693	05_23_2024	export_EPO_SP_P7_P1-CD71Med.csv	SP	P1-med	1	Epo	0.201529
5090	670	05_23_2024	export_EPO_SP_P7_P1-CD71Med.csv	SP	P1-med	1	Epo	0.169562
5091	737	05_23_2024	export_EPO_SP_P7_P1-CD71Med.csv	SP	P1-med	1	Epo	0.262682
5092	694	05_23_2024	export_EPO_SP_P7_P1-CD71Med.csv	SP	P1-med	1	Epo	0.202919
5093	784	05_23_2024	export_EPO_SP_P7_P1-CD71Med.csv	SP	P1-med	1	Epo	0.328006
5094	730	05_23_2024	export_EPO_SP_P7_P1-CD71Med.csv	SP	P1-med	1	Epo	0.252953
5095	719	05_23_2024	export_EPO_SP_P7_P1-CD71Med.csv	SP	P1-med	1	Epo	0.237665
5096	716	05_23_2024	export_EPO_SP_P7_P1-CD71Med.csv	SP	P1-med	1	Epo	0.233495
5097	777	05_23_2024	export_EPO_SP_P7_P1-CD71Med.csv	SP	P1-med	1	Epo	0.318277
5098	790	05_23_2024	export_EPO_SP_P7_P1-CD71Med.csv	SP	P1-med	1	Epo	0.336345
5099	685	05_23_2024	export_EPO_SP_P7_P1-CD71Med.csv	SP	P1-med	1	Epo	0.19041
5100	698	05_23_2024	export_EPO_SP_P7_P1-CD71Med.csv	SP	P1-med	1	Epo	0.208478
5101	688	05_23_2024	export_EPO_SP_P7_P1-CD71Med.csv	SP	P1-med	1	Epo	0.19458
5102	733	05_23_2024	export_EPO_SP_P7_P1-CD71Med.csv	SP	P1-med	1	Epo	0.257123
5103	646	05_23_2024	export_EPO_SP_P7_P1-CD71Med.csv	SP	P1-med	1	Epo	0.136206
5104	655	05_23_2024	export_EPO_SP_P7_P1-CD71Med.csv	SP	P1-med	1	Epo	0.148714
5105	737	05_23_2024	export_EPO_SP_P7_P1-CD71Med.csv	SP	P1-med	1	Epo	0.262682
5106	729	05_23_2024	export_EPO_SP_P7_P1-CD71Med.csv	SP	P1-med	1	Epo	0.251564
5107	808	05_23_2024	export_EPO_SP_P7_P1-CD71Med.csv	SP	P1-med	1	Epo	0.361362
5108	821	05_23_2024	export_EPO_SP_P7_P1-CD71Med.csv	SP	P1-med	1	Epo	0.37943
5109	647	05_23_2024	export_EPO_SP_P7_P1-CD71Med.csv	SP	P1-med	1	Epo	0.137596
5110	832	05_23_2024	export_EPO_SP_P7_P1-CD71Med.csv	SP	P1-med	1	Epo	0.394719
5111	726	05_23_2024	export_EPO_SP_P7_P1-CD71Med.csv	SP	P1-med	1	Epo	0.247394
5112	814	05_23_2024	export_EPO_SP_P7_P1-CD71Med.csv	SP	P1-med	1	Epo	0.369701
5113	708	05_23_2024	export_EPO_SP_P7_P1-CD71Med.csv	SP	P1-med	1	Epo	0.222377
5114	727	05_23_2024	export_EPO_SP_P7_P1-CD71Med.csv	SP	P1-med	1	Epo	0.248784
5115	777	05_23_2024	export_EPO_SP_P7_P1-CD71Med.csv	SP	P1-med	1	Epo	0.318277
5116	630	05_23_2024	export_EPO_SP_P7_P1-CD71Med.csv	SP	P1-med	1	Epo	0.113968
5117	697	05_23_2024	export_EPO_SP_P7_P1-CD71Med.csv	SP	P1-med	1	Epo	0.207088
5118	792	05_23_2024	export_EPO_SP_P7_P1-CD71Med.csv	SP	P1-med	1	Epo	0.339124
5119	686	05_23_2024	export_EPO_SP_P7_P1-CD71Med.csv	SP	P1-med	1	Epo	0.1918
5120	716	05_23_2024	export_EPO_SP_P7_P1-CD71Med.csv	SP	P1-med	1	Epo	0.233495
5121	712	05_23_2024	export_EPO_SP_P7_P1-CD71Med.csv	SP	P1-med	1	Epo	0.227936
5122	840	05_23_2024	export_EPO_SP_P7_P1-CD71Med.csv	SP	P1-med	1	Epo	0.405837
5123	712	05_23_2024	export_EPO_SP_P7_P1-CD71Med.csv	SP	P1-med	1	Epo	0.227936
5124	771	05_23_2024	export_EPO_SP_P7_P1-CD71Med.csv	SP	P1-med	1	Epo	0.309937
5125	731	05_23_2024	export_EPO_SP_P7_P1-CD71Med.csv	SP	P1-med	1	Epo	0.254343
5126	754	05_23_2024	export_EPO_SP_P7_P1-CD71Med.csv	SP	P1-med	1	Epo	0.28631
5127	693	05_23_2024	export_EPO_SP_P7_P1-CD71Med.csv	SP	P1-med	1	Epo	0.201529
5128	742	05_23_2024	export_EPO_SP_P7_P1-CD71Med.csv	SP	P1-med	1	Epo	0.269632
5129	762	05_23_2024	export_EPO_SP_P7_P1-CD71Med.csv	SP	P1-med	1	Epo	0.297429
5130	692	05_23_2024	export_EPO_SP_P7_P1-CD71Med.csv	SP	P1-med	1	Epo	0.200139
5131	775	05_23_2024	export_EPO_SP_P7_P1-CD71Med.csv	SP	P1-med	1	Epo	0.315497
5132	689	05_23_2024	export_EPO_SP_P7_P1-CD71Med.csv	SP	P1-med	1	Epo	0.195969
5133	679	05_23_2024	export_EPO_SP_P7_P1-CD71Med.csv	SP	P1-med	1	Epo	0.182071
5134	771	05_23_2024	export_EPO_SP_P7_P1-CD71Med.csv	SP	P1-med	1	Epo	0.309937
5135	718	05_23_2024	export_EPO_SP_P7_P1-CD71Med.csv	SP	P1-med	1	Epo	0.236275
5136	614	05_23_2024	export_EPO_SP_P7_P1-CD71Med.csv	SP	P1-med	1	Epo	0.0917304
5137	780	05_23_2024	export_EPO_SP_P7_P1-CD71Med.csv	SP	P1-med	1	Epo	0.322446
5138	679	05_23_2024	export_EPO_SP_P7_P1-CD71Med.csv	SP	P1-med	1	Epo	0.182071
5139	681	05_23_2024	export_EPO_SP_P7_P1-CD71Med.csv	SP	P1-med	1	Epo	0.184851
5140	712	05_23_2024	export_EPO_SP_P7_P1-CD71Med.csv	SP	P1-med	1	Epo	0.227936
5141	764	05_23_2024	export_EPO_SP_P7_P1-CD71Med.csv	SP	P1-med	1	Epo	0.300208
5142	760	05_23_2024	export_EPO_SP_P7_P1-CD71Med.csv	SP	P1-med	1	Epo	0.294649
5143	751	05_23_2024	export_EPO_SP_P7_P1-CD71Med.csv	SP	P1-med	1	Epo	0.28214
5144	751	05_23_2024	export_EPO_SP_P7_P1-CD71Med.csv	SP	P1-med	1	Epo	0.28214
5145	807	05_23_2024	export_EPO_SP_P7_P1-CD71Med.csv	SP	P1-med	1	Epo	0.359972
5146	655	05_23_2024	export_EPO_SP_P7_P1-CD71Med.csv	SP	P1-med	1	Epo	0.148714
5147	768	05_23_2024	export_EPO_SP_P7_P1-CD71Med.csv	SP	P1-med	1	Epo	0.305768
5148	723	05_23_2024	export_EPO_SP_P7_P1-CD71Med.csv	SP	P1-med	1	Epo	0.243224
5149	753	05_23_2024	export_EPO_SP_P7_P1-CD71Med.csv	SP	P1-med	1	Epo	0.28492
5150	747	05_23_2024	export_EPO_SP_P7_P1-CD71Med.csv	SP	P1-med	1	Epo	0.276581
5151	681	05_23_2024	export_EPO_SP_P7_P1-CD71Med.csv	SP	P1-med	1	Epo	0.184851
5152	759	05_23_2024	export_EPO_SP_P7_P1-CD71Med.csv	SP	P1-med	1	Epo	0.293259
5153	693	05_23_2024	export_EPO_SP_P7_P1-CD71Med.csv	SP	P1-med	1	Epo	0.201529
5154	775	05_23_2024	export_EPO_SP_P7_P1-CD71Med.csv	SP	P1-med	1	Epo	0.315497
5155	689	05_23_2024	export_EPO_SP_P7_P1-CD71Med.csv	SP	P1-med	1	Epo	0.195969
5156	777	05_23_2024	export_EPO_SP_P7_P1-CD71Med.csv	SP	P1-med	1	Epo	0.318277
5157	812	05_23_2024	export_EPO_SP_P7_P1-CD71Med.csv	SP	P1-med	1	Epo	0.366921
5158	686	05_23_2024	export_EPO_SP_P7_P1-CD71Med.csv	SP	P1-med	1	Epo	0.1918
5159	706	05_23_2024	export_EPO_SP_P7_P1-CD71Med.csv	SP	P1-med	1	Epo	0.219597
5160	691	05_23_2024	export_EPO_SP_P7_P1-CD71Med.csv	SP	P1-med	1	Epo	0.198749
5161	660	05_23_2024	export_EPO_SP_P7_P1-CD71Med.csv	SP	P1-med	1	Epo	0.155664
5162	568	05_23_2024	export_EPO_SP_P7_P1-CD71Med.csv	SP	P1-med	1	Epo	0.0277971
5163	707	05_23_2024	export_EPO_SP_P7_P1-CD71Med.csv	SP	P1-med	1	Epo	0.220987
5164	678	05_23_2024	export_EPO_SP_P7_P1-CD71Med.csv	SP	P1-med	1	Epo	0.180681
5165	606	05_23_2024	export_EPO_SP_P7_P1-CD71Med.csv	SP	P1-med	1	Epo	0.0806115
5166	735	05_23_2024	export_EPO_SP_P7_P1-CD71Med.csv	SP	P1-med	1	Epo	0.259903
5167	634	05_23_2024	export_EPO_SP_P7_P1-CD71Med.csv	SP	P1-med	1	Epo	0.119527
5168	723	05_23_2024	export_EPO_SP_P7_P1-CD71Med.csv	SP	P1-med	1	Epo	0.243224
5169	646	05_23_2024	export_EPO_SP_P7_P1-CD71Med.csv	SP	P1-med	1	Epo	0.136206
5170	696	05_23_2024	export_EPO_SP_P7_P1-CD71Med.csv	SP	P1-med	1	Epo	0.205698
5171	732	05_23_2024	export_EPO_SP_P7_P1-CD71Med.csv	SP	P1-med	1	Epo	0.255733
5172	657	05_23_2024	export_EPO_SP_P7_P1-CD71Med.csv	SP	P1-med	1	Epo	0.151494
5173	723	05_23_2024	export_EPO_SP_P7_P1-CD71Med.csv	SP	P1-med	1	Epo	0.243224
5174	698	05_23_2024	export_EPO_SP_P7_P1-CD71Med.csv	SP	P1-med	1	Epo	0.208478
5175	809	05_23_2024	export_EPO_SP_P7_P1-CD71Med.csv	SP	P1-med	1	Epo	0.362752
5176	771	05_23_2024	export_EPO_SP_P7_P1-CD71Med.csv	SP	P1-med	1	Epo	0.309937
5177	654	05_23_2024	export_EPO_SP_P7_P1-CD71Med.csv	SP	P1-med	1	Epo	0.147325
5178	774	05_23_2024	export_EPO_SP_P7_P1-CD71Med.csv	SP	P1-med	1	Epo	0.314107
5179	810	05_23_2024	export_EPO_SP_P7_P1-CD71Med.csv	SP	P1-med	1	Epo	0.364142
5180	663	05_23_2024	export_EPO_SP_P7_P1-CD71Med.csv	SP	P1-med	1	Epo	0.159833
5181	800	05_23_2024	export_EPO_SP_P7_P1-CD71Med.csv	SP	P1-med	1	Epo	0.350243
5182	691	05_23_2024	export_EPO_SP_P7_P1-CD71Med.csv	SP	P1-med	1	Epo	0.198749
5183	584	05_23_2024	export_EPO_SP_P7_P1-CD71Med.csv	SP	P1-med	1	Epo	0.0500347
5184	649	05_23_2024	export_EPO_SP_P7_P1-CD71Med.csv	SP	P1-med	1	Epo	0.140375
5185	639	05_23_2024	export_EPO_SP_P7_P1-CD71Med.csv	SP	P1-med	1	Epo	0.126477
5186	562	05_23_2024	export_EPO_SP_P7_P1-CD71Med.csv	SP	P1-med	1	Epo	0.019458
5187	712	05_23_2024	export_EPO_SP_P7_P1-CD71Med.csv	SP	P1-med	1	Epo	0.227936
5188	713	05_23_2024	export_EPO_SP_P7_P1-CD71Med.csv	SP	P1-med	1	Epo	0.229326
5189	669	05_23_2024	export_EPO_SP_P7_P1-CD71Med.csv	SP	P1-med	1	Epo	0.168172
5190	699	05_23_2024	export_EPO_SP_P7_P1-CD71Med.csv	SP	P1-med	1	Epo	0.209868
5191	729	05_23_2024	export_EPO_SP_P7_P1-CD71Med.csv	SP	P1-med	1	Epo	0.251564
5192	756	05_23_2024	export_EPO_SP_P7_P1-CD71Med.csv	SP	P1-med	1	Epo	0.28909
5193	829	05_23_2024	export_EPO_SP_P7_P1-CD71Med.csv	SP	P1-med	1	Epo	0.390549
5194	581	05_23_2024	export_EPO_SP_P7_P1-CD71Med.csv	SP	P1-med	1	Epo	0.0458652
5195	598	05_23_2024	export_EPO_SP_P7_P1-CD71Med.csv	SP	P1-med	1	Epo	0.0694927
5196	671	05_23_2024	export_EPO_SP_P7_P1-CD71Med.csv	SP	P1-med	1	Epo	0.170952
5197	667	05_23_2024	export_EPO_SP_P7_P1-CD71Med.csv	SP	P1-med	1	Epo	0.165393
5198	700	05_23_2024	export_EPO_SP_P7_P1-CD71Med.csv	SP	P1-med	1	Epo	0.211258
5199	712	05_23_2024	export_EPO_SP_P7_P1-CD71Med.csv	SP	P1-med	1	Epo	0.227936
5200	695	05_23_2024	export_EPO_SP_P7_P1-CD71Med.csv	SP	P1-med	1	Epo	0.204309
5201	697	05_23_2024	export_EPO_SP_P7_P1-CD71Med.csv	SP	P1-med	1	Epo	0.207088
5202	604	05_23_2024	export_EPO_SP_P7_P1-CD71Med.csv	SP	P1-med	1	Epo	0.0778318
5203	698	05_23_2024	export_EPO_SP_P7_P1-CD71Med.csv	SP	P1-med	1	Epo	0.208478
5204	756	05_23_2024	export_EPO_SP_P7_P1-CD71Med.csv	SP	P1-med	1	Epo	0.28909
5205	801	05_23_2024	export_EPO_SP_P7_P1-CD71Med.csv	SP	P1-med	1	Epo	0.351633
5206	607	05_23_2024	export_EPO_SP_P7_P1-CD71Med.csv	SP	P1-med	1	Epo	0.0820014
5207	777	05_23_2024	export_EPO_SP_P7_P1-CD71Med.csv	SP	P1-med	1	Epo	0.318277
5208	695	05_23_2024	export_EPO_SP_P7_P1-CD71Med.csv	SP	P1-med	1	Epo	0.204309
5209	610	05_23_2024	export_EPO_SP_P7_P1-CD71Med.csv	SP	P1-med	1	Epo	0.086171
5210	759	05_23_2024	export_EPO_SP_P7_P1-CD71Med.csv	SP	P1-med	1	Epo	0.293259
5211	761	05_23_2024	export_EPO_SP_P7_P1-CD71Med.csv	SP	P1-med	1	Epo	0.296039
5212	795	05_23_2024	export_EPO_SP_P7_P1-CD71Med.csv	SP	P1-med	1	Epo	0.343294
5213	603	05_23_2024	export_EPO_SP_P7_P1-CD71Med.csv	SP	P1-med	1	Epo	0.076442
5214	763	05_23_2024	export_EPO_SP_P7_P1-CD71Med.csv	SP	P1-med	1	Epo	0.298819
5215	719	05_23_2024	export_EPO_SP_P7_P1-CD71Med.csv	SP	P1-med	1	Epo	0.237665
5216	704	05_23_2024	export_EPO_SP_P7_P1-CD71Med.csv	SP	P1-med	1	Epo	0.216817
5217	809	05_23_2024	export_EPO_SP_P7_P1-CD71Med.csv	SP	P1-med	1	Epo	0.362752
5218	743	05_23_2024	export_EPO_SP_P7_P1-CD71Med.csv	SP	P1-med	1	Epo	0.271022
5219	637	05_23_2024	export_EPO_SP_P7_P1-CD71Med.csv	SP	P1-med	1	Epo	0.123697
5220	689	05_23_2024	export_EPO_SP_P7_P1-CD71Med.csv	SP	P1-med	1	Epo	0.195969
5221	790	05_23_2024	export_EPO_SP_P7_P1-CD71Med.csv	SP	P1-med	1	Epo	0.336345
5222	620	05_23_2024	export_EPO_SP_P7_P1-CD71Med.csv	SP	P1-med	1	Epo	0.100069
5223	602	05_23_2024	export_EPO_SP_P7_P1-CD71Med.csv	SP	P1-med	1	Epo	0.0750521
5224	760	05_23_2024	export_EPO_SP_P7_P1-CD71Med.csv	SP	P1-med	1	Epo	0.294649
5225	829	05_23_2024	export_EPO_SP_P7_P1-CD71Med.csv	SP	P1-med	1	Epo	0.390549
5226	758	05_23_2024	export_EPO_SP_P7_P1-CD71Med.csv	SP	P1-med	1	Epo	0.291869
5227	731	05_23_2024	export_EPO_SP_P7_P1-CD71Med.csv	SP	P1-med	1	Epo	0.254343
5228	690	05_23_2024	export_EPO_SP_P7_P1-CD71Med.csv	SP	P1-med	1	Epo	0.197359
5229	662	05_23_2024	export_EPO_SP_P7_P1-CD71Med.csv	SP	P1-med	1	Epo	0.158443
5230	698	05_23_2024	export_EPO_SP_P7_P1-CD71Med.csv	SP	P1-med	1	Epo	0.208478
5231	720	05_23_2024	export_EPO_SP_P7_P1-CD71Med.csv	SP	P1-med	1	Epo	0.239055
5232	696	05_23_2024	export_EPO_SP_P7_P1-CD71Med.csv	SP	P1-med	1	Epo	0.205698
5233	711	05_23_2024	export_EPO_SP_P7_P1-CD71Med.csv	SP	P1-med	1	Epo	0.226546
5234	573	05_23_2024	export_EPO_SP_P7_P1-CD71Med.csv	SP	P1-med	1	Epo	0.0347464
5235	798	05_23_2024	export_EPO_SP_P7_P1-CD71Med.csv	SP	P1-med	1	Epo	0.347464
5236	747	05_23_2024	export_EPO_SP_P7_P1-CD71Med.csv	SP	P1-med	1	Epo	0.276581
5237	606	05_23_2024	export_EPO_SP_P7_P1-CD71Med.csv	SP	P1-med	1	Epo	0.0806115
5238	844	05_23_2024	export_EPO_SP_P7_P1-CD71Med.csv	SP	P1-med	1	Epo	0.411397
5239	737	05_23_2024	export_EPO_SP_P7_P1-CD71Med.csv	SP	P1-med	1	Epo	0.262682
5240	720	05_23_2024	export_EPO_SP_P7_P1-CD71Med.csv	SP	P1-med	1	Epo	0.239055
5241	704	05_23_2024	export_EPO_SP_P7_P1-CD71Med.csv	SP	P1-med	1	Epo	0.216817
5242	696	05_23_2024	export_EPO_SP_P7_P1-CD71Med.csv	SP	P1-med	1	Epo	0.205698
5243	568	05_23_2024	export_EPO_SP_P7_P1-CD71Med.csv	SP	P1-med	1	Epo	0.0277971
5244	737	05_23_2024	export_EPO_SP_P7_P1-CD71Med.csv	SP	P1-med	1	Epo	0.262682
5245	729	05_23_2024	export_EPO_SP_P7_P1-CD71Med.csv	SP	P1-med	1	Epo	0.251564
5246	650	05_23_2024	export_EPO_SP_P7_P1-CD71Med.csv	SP	P1-med	1	Epo	0.141765
5247	764	05_23_2024	export_EPO_SP_P7_P1-CD71Med.csv	SP	P1-med	1	Epo	0.300208
5248	568	05_23_2024	export_EPO_SP_P7_P1-CD71Med.csv	SP	P1-med	1	Epo	0.0277971
5249	602	05_23_2024	export_EPO_SP_P7_P1-CD71Med.csv	SP	P1-med	1	Epo	0.0750521
5250	787	05_23_2024	export_EPO_SP_P7_P1-CD71Med.csv	SP	P1-med	1	Epo	0.332175
5251	735	05_23_2024	export_EPO_SP_P7_P1-CD71Med.csv	SP	P1-med	1	Epo	0.259903
5252	754	05_23_2024	export_EPO_SP_P7_P1-CD71Med.csv	SP	P1-med	1	Epo	0.28631
5253	712	05_23_2024	export_EPO_SP_P7_P1-CD71Med.csv	SP	P1-med	1	Epo	0.227936
5254	752	05_23_2024	export_EPO_SP_P7_P1-CD71Med.csv	SP	P1-med	1	Epo	0.28353
5255	733	05_23_2024	export_EPO_SP_P7_P1-CD71Med.csv	SP	P1-med	1	Epo	0.257123
5256	769	05_23_2024	export_EPO_SP_P7_P1-CD71Med.csv	SP	P1-med	1	Epo	0.307158
5257	619	05_23_2024	export_EPO_SP_P7_P1-CD71Med.csv	SP	P1-med	1	Epo	0.0986796
5258	698	05_23_2024	export_EPO_SP_P7_P1-CD71Med.csv	SP	P1-med	1	Epo	0.208478
5259	714	05_23_2024	export_EPO_SP_P7_P1-CD71Med.csv	SP	P1-med	1	Epo	0.230716
5260	702	05_23_2024	export_EPO_SP_P7_P1-CD71Med.csv	SP	P1-med	1	Epo	0.214038
5261	656	05_23_2024	export_EPO_SP_P7_P1-CD71Med.csv	SP	P1-med	1	Epo	0.150104
5262	678	05_23_2024	export_EPO_SP_P7_P1-CD71Med.csv	SP	P1-med	1	Epo	0.180681
5263	755	05_23_2024	export_EPO_SP_P7_P1-CD71Med.csv	SP	P1-med	1	Epo	0.2877
5264	591	05_23_2024	export_EPO_SP_P7_P1-CD71Med.csv	SP	P1-med	1	Epo	0.0597637
5265	693	05_23_2024	export_EPO_SP_P7_P1-CD71Med.csv	SP	P1-med	1	Epo	0.201529
5266	678	05_23_2024	export_EPO_SP_P7_P1-CD71Med.csv	SP	P1-med	1	Epo	0.180681
5267	713	05_23_2024	export_EPO_SP_P7_P1-CD71Med.csv	SP	P1-med	1	Epo	0.229326
5268	637	05_23_2024	export_EPO_SP_P7_P1-CD71Med.csv	SP	P1-med	1	Epo	0.123697
5269	703	05_23_2024	export_EPO_SP_P7_P1-CD71Med.csv	SP	P1-med	1	Epo	0.215427
5270	822	05_23_2024	export_EPO_SP_P7_P1-CD71Med.csv	SP	P1-med	1	Epo	0.38082
5271	724	05_23_2024	export_EPO_SP_P7_P1-CD71Med.csv	SP	P1-med	1	Epo	0.244614
5272	650	05_23_2024	export_EPO_SP_P7_P1-CD71Med.csv	SP	P1-med	1	Epo	0.141765
5273	588	05_23_2024	export_EPO_SP_P7_P1-CD71Med.csv	SP	P1-med	1	Epo	0.0555942
5274	788	05_23_2024	export_EPO_SP_P7_P1-CD71Med.csv	SP	P1-med	1	Epo	0.333565
5275	743	05_23_2024	export_EPO_SP_P7_P1-CD71Med.csv	SP	P1-med	1	Epo	0.271022
5276	611	05_23_2024	export_EPO_SP_P7_P1-CD71Med.csv	SP	P1-med	1	Epo	0.0875608
5277	555	05_23_2024	export_EPO_SP_P7_P1-CD71Med.csv	SP	P1-med	1	Epo	0.00972898
5278	753	05_23_2024	export_EPO_SP_P7_P1-CD71Med.csv	SP	P1-med	1	Epo	0.28492
5279	682	05_23_2024	export_EPO_SP_P7_P1-CD71Med.csv	SP	P1-med	1	Epo	0.18624
5280	545	05_23_2024	export_EPO_SP_P7_P1-CD71Med.csv	SP	P1-med	1	Epo	-0.00416956
5281	658	05_23_2024	export_EPO_SP_P7_P1-CD71Med.csv	SP	P1-med	1	Epo	0.152884
5282	759	05_23_2024	export_EPO_SP_P7_P1-CD71Med.csv	SP	P1-med	1	Epo	0.293259
5283	689	05_23_2024	export_EPO_SP_P7_P1-CD71Med.csv	SP	P1-med	1	Epo	0.195969
5284	633	05_23_2024	export_EPO_SP_P7_P1-CD71Med.csv	SP	P1-med	1	Epo	0.118138
5285	753	05_23_2024	export_EPO_SP_P7_P1-CD71Med.csv	SP	P1-med	1	Epo	0.28492
5286	681	05_23_2024	export_EPO_SP_P7_P1-CD71Med.csv	SP	P1-med	1	Epo	0.184851
5287	693	05_23_2024	export_EPO_SP_P7_P1-CD71Med.csv	SP	P1-med	1	Epo	0.201529
5288	613	05_23_2024	export_EPO_SP_P7_P1-CD71Med.csv	SP	P1-med	1	Epo	0.0903405
5289	585	05_23_2024	export_EPO_SP_P7_P1-CD71Med.csv	SP	P1-med	1	Epo	0.0514246
5290	783	05_23_2024	export_EPO_SP_P7_P1-CD71Med.csv	SP	P1-med	1	Epo	0.326616
5291	610	05_23_2024	export_EPO_SP_P7_P1-CD71Med.csv	SP	P1-med	1	Epo	0.086171
5292	697	05_23_2024	export_EPO_SP_P7_P1-CD71Med.csv	SP	P1-med	1	Epo	0.207088
5293	718	05_23_2024	export_EPO_SP_P7_P1-CD71Med.csv	SP	P1-med	1	Epo	0.236275
5294	759	05_23_2024	export_EPO_SP_P7_P1-CD71Med.csv	SP	P1-med	1	Epo	0.293259
5295	636	05_23_2024	export_EPO_SP_P7_P1-CD71Med.csv	SP	P1-med	1	Epo	0.122307
5296	576	05_23_2024	export_EPO_SP_P7_P1-CD71Med.csv	SP	P1-med	1	Epo	0.0389159
5297	738	05_23_2024	export_EPO_SP_P7_P1-CD71Med.csv	SP	P1-med	1	Epo	0.264072
5298	683	05_23_2024	export_EPO_SP_P7_P1-CD71Med.csv	SP	P1-med	1	Epo	0.18763
5299	698	05_23_2024	export_EPO_SP_P7_P1-CD71Med.csv	SP	P1-med	1	Epo	0.208478
5300	728	05_23_2024	export_EPO_SP_P7_P1-CD71Med.csv	SP	P1-med	1	Epo	0.250174
5301	639	05_23_2024	export_EPO_SP_P7_P1-CD71Med.csv	SP	P1-med	1	Epo	0.126477
5302	808	05_23_2024	export_EPO_SP_P7_P1-CD71Med.csv	SP	P1-med	1	Epo	0.361362
5303	678	05_23_2024	export_EPO_SP_P7_P1-CD71Med.csv	SP	P1-med	1	Epo	0.180681
5304	747	05_23_2024	export_EPO_SP_P7_P1-CD71Med.csv	SP	P1-med	1	Epo	0.276581
5305	783	05_23_2024	export_EPO_SP_P7_P1-CD71Med.csv	SP	P1-med	1	Epo	0.326616
5306	762	05_23_2024	export_EPO_SP_P7_P1-CD71Med.csv	SP	P1-med	1	Epo	0.297429
5307	781	05_23_2024	export_EPO_SP_P7_P1-CD71Med.csv	SP	P1-med	1	Epo	0.323836
5308	727	05_23_2024	export_EPO_SP_P7_P1-CD71Med.csv	SP	P1-med	1	Epo	0.248784
5309	765	05_23_2024	export_EPO_SP_P7_P1-CD71Med.csv	SP	P1-med	1	Epo	0.301598
5310	743	05_23_2024	export_EPO_SP_P7_P1-CD71Med.csv	SP	P1-med	1	Epo	0.271022
5311	778	05_23_2024	export_EPO_SP_P7_P1-CD71Med.csv	SP	P1-med	1	Epo	0.319666
5312	777	05_23_2024	export_EPO_SP_P7_P1-CD71Med.csv	SP	P1-med	1	Epo	0.318277
5313	748	05_23_2024	export_EPO_SP_P7_P1-CD71Med.csv	SP	P1-med	1	Epo	0.277971
5314	632	05_23_2024	export_EPO_SP_P7_P1-CD71Med.csv	SP	P1-med	1	Epo	0.116748
5315	732	05_23_2024	export_EPO_SP_P7_P1-CD71Med.csv	SP	P1-med	1	Epo	0.255733
5316	694	05_23_2024	export_EPO_SP_P7_P1-CD71Med.csv	SP	P1-med	1	Epo	0.202919
5317	672	05_23_2024	export_EPO_SP_P7_P1-CD71Med.csv	SP	P1-med	1	Epo	0.172342
5318	743	05_23_2024	export_EPO_SP_P7_P1-CD71Med.csv	SP	P1-med	1	Epo	0.271022
5319	802	05_23_2024	export_EPO_SP_P7_P1-CD71Med.csv	SP	P1-med	1	Epo	0.353023
5320	713	05_23_2024	export_EPO_SP_P7_P1-CD71Med.csv	SP	P1-med	1	Epo	0.229326
5321	737	05_23_2024	export_EPO_SP_P7_P1-CD71Med.csv	SP	P1-med	1	Epo	0.262682
5322	737	05_23_2024	export_EPO_SP_P7_P1-CD71Med.csv	SP	P1-med	1	Epo	0.262682
5323	694	05_23_2024	export_EPO_SP_P7_P1-CD71Med.csv	SP	P1-med	1	Epo	0.202919
5324	785	05_23_2024	export_EPO_SP_P7_P1-CD71Med.csv	SP	P1-med	1	Epo	0.329395
5325	797	05_23_2024	export_EPO_SP_P7_P1-CD71Med.csv	SP	P1-med	1	Epo	0.346074
5326	676	05_23_2024	export_EPO_SP_P7_P1-CD71Med.csv	SP	P1-med	1	Epo	0.177901
5327	816	05_23_2024	export_EPO_SP_P7_P1-CD71Med.csv	SP	P1-med	1	Epo	0.372481
5328	744	05_23_2024	export_EPO_SP_P7_P1-CD71Med.csv	SP	P1-med	1	Epo	0.272411
5329	569	05_23_2024	export_EPO_SP_P7_P1-CD71Med.csv	SP	P1-med	1	Epo	0.0291869
5330	722	05_23_2024	export_EPO_SP_P7_P1-CD71Med.csv	SP	P1-med	1	Epo	0.241835
5331	785	05_23_2024	export_EPO_SP_P7_P1-CD71Med.csv	SP	P1-med	1	Epo	0.329395
5332	717	05_23_2024	export_EPO_SP_P7_P1-CD71Med.csv	SP	P1-med	1	Epo	0.234885
5333	728	05_23_2024	export_EPO_SP_P7_P1-CD71Med.csv	SP	P1-med	1	Epo	0.250174
5334	718	05_23_2024	export_EPO_SP_P7_P1-CD71Med.csv	SP	P1-med	1	Epo	0.236275
5335	759	05_23_2024	export_EPO_SP_P7_P1-CD71Med.csv	SP	P1-med	1	Epo	0.293259
5336	763	05_23_2024	export_EPO_SP_P7_P1-CD71Med.csv	SP	P1-med	1	Epo	0.298819
5337	808	05_23_2024	export_EPO_SP_P7_P1-CD71Med.csv	SP	P1-med	1	Epo	0.361362
5338	532	05_23_2024	export_EPO_SP_P7_P1-CD71Med.csv	SP	P1-med	1	Epo	-0.0222377
5339	745	05_23_2024	export_EPO_SP_P7_P1-CD71Med.csv	SP	P1-med	1	Epo	0.273801
5340	766	05_23_2024	export_EPO_SP_P7_P1-CD71Med.csv	SP	P1-med	1	Epo	0.302988
5341	661	05_23_2024	export_EPO_SP_P7_P1-CD71Med.csv	SP	P1-med	1	Epo	0.157054
5342	772	05_23_2024	export_EPO_SP_P7_P1-CD71Med.csv	SP	P1-med	1	Epo	0.311327
5343	741	05_23_2024	export_EPO_SP_P7_P1-CD71Med.csv	SP	P1-med	1	Epo	0.268242
5344	720	05_23_2024	export_EPO_SP_P7_P1-CD71Med.csv	SP	P1-med	1	Epo	0.239055
5345	818	05_23_2024	export_EPO_SP_P7_P1-CD71Med.csv	SP	P1-med	1	Epo	0.375261
5346	687	05_23_2024	export_EPO_SP_P7_P1-CD71Med.csv	SP	P1-med	1	Epo	0.19319
5347	687	05_23_2024	export_EPO_SP_P7_P1-CD71Med.csv	SP	P1-med	1	Epo	0.19319
5348	712	05_23_2024	export_EPO_SP_P7_P1-CD71Med.csv	SP	P1-med	1	Epo	0.227936
5349	709	05_23_2024	export_EPO_SP_P7_P1-CD71Med.csv	SP	P1-med	1	Epo	0.223767
5350	719	05_23_2024	export_EPO_SP_P7_P1-CD71Med.csv	SP	P1-med	1	Epo	0.237665
5351	755	05_23_2024	export_EPO_SP_P7_P1-CD71Med.csv	SP	P1-med	1	Epo	0.2877
5352	655	05_23_2024	export_EPO_SP_P7_P1-CD71Med.csv	SP	P1-med	1	Epo	0.148714
5353	798	05_23_2024	export_EPO_SP_P7_P1-CD71Med.csv	SP	P1-med	1	Epo	0.347464
5354	691	05_23_2024	export_EPO_SP_P7_P1-CD71Med.csv	SP	P1-med	1	Epo	0.198749
5355	686	05_23_2024	export_EPO_SP_P7_P1-CD71Med.csv	SP	P1-med	1	Epo	0.1918
5356	721	05_23_2024	export_EPO_SP_P7_P1-CD71Med.csv	SP	P1-med	1	Epo	0.240445
5357	798	05_23_2024	export_EPO_SP_P7_P1-CD71Med.csv	SP	P1-med	1	Epo	0.347464
5358	697	05_23_2024	export_EPO_SP_P7_P1-CD71Med.csv	SP	P1-med	1	Epo	0.207088
5359	793	05_23_2024	export_EPO_SP_P7_P1-CD71Med.csv	SP	P1-med	1	Epo	0.340514
5360	572	05_23_2024	export_EPO_SP_P7_P1-CD71Med.csv	SP	P1-med	1	Epo	0.0333565
5361	762	05_23_2024	export_EPO_SP_P7_P1-CD71Med.csv	SP	P1-med	1	Epo	0.297429
5362	764	05_23_2024	export_EPO_SP_P7_P1-CD71Med.csv	SP	P1-med	1	Epo	0.300208
5363	722	05_23_2024	export_EPO_SP_P7_P1-CD71Med.csv	SP	P1-med	1	Epo	0.241835
5364	782	05_23_2024	export_EPO_SP_P7_P1-CD71Med.csv	SP	P1-med	1	Epo	0.325226
5365	765	05_23_2024	export_EPO_SP_P7_P1-CD71Med.csv	SP	P1-med	1	Epo	0.301598
5366	755	05_23_2024	export_EPO_SP_P7_P1-CD71Med.csv	SP	P1-med	1	Epo	0.2877
5367	751	05_23_2024	export_EPO_SP_P7_P1-CD71Med.csv	SP	P1-med	1	Epo	0.28214
5368	763	05_23_2024	export_EPO_SP_P7_P1-CD71Med.csv	SP	P1-med	1	Epo	0.298819
5369	715	05_23_2024	export_EPO_SP_P7_P1-CD71Med.csv	SP	P1-med	1	Epo	0.232106
5370	635	05_23_2024	export_EPO_SP_P7_P1-CD71Med.csv	SP	P1-med	1	Epo	0.120917
5371	662	05_23_2024	export_EPO_SP_P7_P1-CD71Med.csv	SP	P1-med	1	Epo	0.158443
5372	818	05_23_2024	export_EPO_SP_P7_P1-CD71Med.csv	SP	P1-med	1	Epo	0.375261
5373	741	05_23_2024	export_EPO_SP_P7_P1-CD71Med.csv	SP	P1-med	1	Epo	0.268242
5374	698	05_23_2024	export_EPO_SP_P7_P1-CD71Med.csv	SP	P1-med	1	Epo	0.208478
5375	678	05_23_2024	export_EPO_SP_P7_P1-CD71Med.csv	SP	P1-med	1	Epo	0.180681
5376	891	05_23_2024	export_EPO_SP_P7_P1-CD71Med.csv	SP	P1-med	1	Epo	0.47672
5377	729	05_23_2024	export_EPO_SP_P7_P1-CD71Med.csv	SP	P1-med	1	Epo	0.251564
5378	653	05_23_2024	export_EPO_SP_P7_P1-CD71Med.csv	SP	P1-med	1	Epo	0.145935
5379	696	05_23_2024	export_EPO_SP_P7_P1-CD71Med.csv	SP	P1-med	1	Epo	0.205698
5380	756	05_23_2024	export_EPO_SP_P7_P1-CD71Med.csv	SP	P1-med	1	Epo	0.28909
5381	542	05_23_2024	export_EPO_SP_P7_P1-CD71Med.csv	SP	P1-med	1	Epo	-0.00833912
5382	748	05_23_2024	export_EPO_SP_P7_P1-CD71Med.csv	SP	P1-med	1	Epo	0.277971
5383	797	05_23_2024	export_EPO_SP_P7_P1-CD71Med.csv	SP	P1-med	1	Epo	0.346074
5384	568	05_23_2024	export_EPO_SP_P7_P1-CD71Med.csv	SP	P1-med	1	Epo	0.0277971
5385	751	05_23_2024	export_EPO_SP_P7_P1-CD71Med.csv	SP	P1-med	1	Epo	0.28214
5386	739	05_23_2024	export_EPO_SP_P7_P1-CD71Med.csv	SP	P1-med	1	Epo	0.265462
5387	704	05_23_2024	export_EPO_SP_P7_P1-CD71Med.csv	SP	P1-med	1	Epo	0.216817
5388	621	05_23_2024	export_EPO_SP_P7_P1-CD71Med.csv	SP	P1-med	1	Epo	0.101459
5389	700	05_23_2024	export_EPO_SP_P7_P1-CD71Med.csv	SP	P1-med	1	Epo	0.211258
5390	644	05_23_2024	export_EPO_SP_P7_P1-CD71Med.csv	SP	P1-med	1	Epo	0.133426
5391	685	05_23_2024	export_EPO_SP_P7_P1-CD71Med.csv	SP	P1-med	1	Epo	0.19041
5392	591	05_23_2024	export_EPO_SP_P7_P1-CD71Med.csv	SP	P1-med	1	Epo	0.0597637
5393	741	05_23_2024	export_EPO_SP_P7_P1-CD71Med.csv	SP	P1-med	1	Epo	0.268242
5394	757	05_23_2024	export_EPO_SP_P7_P1-CD71Med.csv	SP	P1-med	1	Epo	0.290479
5395	671	05_23_2024	export_EPO_SP_P7_P1-CD71Med.csv	SP	P1-med	1	Epo	0.170952
5396	778	05_23_2024	export_EPO_SP_P7_P1-CD71Med.csv	SP	P1-med	1	Epo	0.319666
5397	648	05_23_2024	export_EPO_SP_P7_P1-CD71Med.csv	SP	P1-med	1	Epo	0.138985
5398	712	05_23_2024	export_EPO_SP_P7_P1-CD71Med.csv	SP	P1-med	1	Epo	0.227936
5399	776	05_23_2024	export_EPO_SP_P7_P1-CD71Med.csv	SP	P1-med	1	Epo	0.316887
5400	834	05_23_2024	export_EPO_SP_P7_P1-CD71Med.csv	SP	P1-med	1	Epo	0.397498
5401	707	05_23_2024	export_EPO_SP_P7_P1-CD71Med.csv	SP	P1-med	1	Epo	0.220987
5402	740	05_23_2024	export_EPO_SP_P7_P1-CD71Med.csv	SP	P1-med	1	Epo	0.266852
5403	765	05_23_2024	export_EPO_SP_P7_P1-CD71Med.csv	SP	P1-med	1	Epo	0.301598
5404	737	05_23_2024	export_EPO_SP_P7_P1-CD71Med.csv	SP	P1-med	1	Epo	0.262682
5405	729	05_23_2024	export_EPO_SP_P7_P1-CD71Med.csv	SP	P1-med	1	Epo	0.251564
5406	752	05_23_2024	export_EPO_SP_P7_P1-CD71Med.csv	SP	P1-med	1	Epo	0.28353
5407	702	05_23_2024	export_EPO_SP_P7_P1-CD71Med.csv	SP	P1-med	1	Epo	0.214038
5408	716	05_23_2024	export_EPO_SP_P7_P1-CD71Med.csv	SP	P1-med	1	Epo	0.233495
5409	702	05_23_2024	export_EPO_SP_P7_P1-CD71Med.csv	SP	P1-med	1	Epo	0.214038
5410	744	05_23_2024	export_EPO_SP_P7_P1-CD71Med.csv	SP	P1-med	1	Epo	0.272411
5411	695	05_23_2024	export_EPO_SP_P7_P1-CD71Med.csv	SP	P1-med	1	Epo	0.204309
5412	576	05_23_2024	export_EPO_SP_P7_P1-CD71Med.csv	SP	P1-med	1	Epo	0.0389159
5413	701	05_23_2024	export_EPO_SP_P7_P1-CD71Med.csv	SP	P1-med	1	Epo	0.212648
5414	777	05_23_2024	export_EPO_SP_P7_P1-CD71Med.csv	SP	P1-med	1	Epo	0.318277
5415	548	05_23_2024	export_EPO_SP_P7_P1-CD71Med.csv	SP	P1-med	1	Epo	0
5416	654	05_23_2024	export_EPO_SP_P7_P1-CD71Med.csv	SP	P1-med	1	Epo	0.147325
5417	726	05_23_2024	export_EPO_SP_P7_P1-CD71Med.csv	SP	P1-med	1	Epo	0.247394
5418	770	05_23_2024	export_EPO_SP_P7_P1-CD71Med.csv	SP	P1-med	1	Epo	0.308548
5419	530	05_23_2024	export_EPO_SP_P7_P1-CD71Med.csv	SP	P1-med	1	Epo	-0.0250174
5420	540	05_23_2024	export_EPO_SP_P7_P1-CD71Med.csv	SP	P1-med	1	Epo	-0.0111188
5421	718	05_23_2024	export_EPO_SP_P7_P1-CD71Med.csv	SP	P1-med	1	Epo	0.236275
5422	733	05_23_2024	export_EPO_SP_P7_P1-CD71Med.csv	SP	P1-med	1	Epo	0.257123
5423	724	05_23_2024	export_EPO_SP_P7_P1-CD71Med.csv	SP	P1-med	1	Epo	0.244614
5424	743	05_23_2024	export_EPO_SP_P7_P1-CD71Med.csv	SP	P1-med	1	Epo	0.271022
5425	792	05_23_2024	export_EPO_SP_P7_P1-CD71Med.csv	SP	P1-med	1	Epo	0.339124
5426	760	05_23_2024	export_EPO_SP_P7_P1-CD71Med.csv	SP	P1-med	1	Epo	0.294649
5427	858	05_23_2024	export_EPO_SP_P7_P1-CD71Med.csv	SP	P1-med	1	Epo	0.430855
5428	779	05_23_2024	export_EPO_SP_P7_P1-CD71Med.csv	SP	P1-med	1	Epo	0.321056
5429	767	05_23_2024	export_EPO_SP_P7_P1-CD71Med.csv	SP	P1-med	1	Epo	0.304378
5430	752	05_23_2024	export_EPO_SP_P7_P1-CD71Med.csv	SP	P1-med	1	Epo	0.28353
5431	701	05_23_2024	export_EPO_SP_P7_P1-CD71Med.csv	SP	P1-med	1	Epo	0.212648
5432	717	05_23_2024	export_EPO_SP_P7_P1-CD71Med.csv	SP	P1-med	1	Epo	0.234885
5433	662	05_23_2024	export_EPO_SP_P7_P1-CD71Med.csv	SP	P1-med	1	Epo	0.158443
5434	652	05_23_2024	export_EPO_SP_P7_P1-CD71Med.csv	SP	P1-med	1	Epo	0.144545
5435	708	05_23_2024	export_EPO_SP_P7_P1-CD71Med.csv	SP	P1-med	1	Epo	0.222377
5436	775	05_23_2024	export_EPO_SP_P7_P1-CD71Med.csv	SP	P1-med	1	Epo	0.315497
5437	633	05_23_2024	export_EPO_SP_P7_P1-CD71Med.csv	SP	P1-med	1	Epo	0.118138
5438	772	05_23_2024	export_EPO_SP_P7_P1-CD71Med.csv	SP	P1-med	1	Epo	0.311327
5439	731	05_23_2024	export_EPO_SP_P7_P1-CD71Med.csv	SP	P1-med	1	Epo	0.254343
5440	747	05_23_2024	export_EPO_SP_P7_P1-CD71Med.csv	SP	P1-med	1	Epo	0.276581
5441	758	05_23_2024	export_EPO_SP_P7_P1-CD71Med.csv	SP	P1-med	1	Epo	0.291869
5442	676	05_23_2024	export_EPO_SP_P7_P1-CD71Med.csv	SP	P1-med	1	Epo	0.177901
5443	665	05_23_2024	export_EPO_SP_P7_P1-CD71Med.csv	SP	P1-med	1	Epo	0.162613
5444	705	05_23_2024	export_EPO_SP_P7_P1-CD71Med.csv	SP	P1-med	1	Epo	0.218207
5445	730	05_23_2024	export_EPO_SP_P7_P1-CD71Med.csv	SP	P1-med	1	Epo	0.252953
5446	661	05_23_2024	export_EPO_SP_P7_P1-CD71Med.csv	SP	P1-med	1	Epo	0.157054
5447	800	05_23_2024	export_EPO_SP_P7_P1-CD71Med.csv	SP	P1-med	1	Epo	0.350243
5448	728	05_23_2024	export_EPO_SP_P7_P1-CD71Med.csv	SP	P1-med	1	Epo	0.250174
5449	797	05_23_2024	export_EPO_SP_P7_P1-CD71Med.csv	SP	P1-med	1	Epo	0.346074
5450	785	05_23_2024	export_EPO_SP_P7_P1-CD71Med.csv	SP	P1-med	1	Epo	0.329395
5451	697	05_23_2024	export_EPO_SP_P7_P1-CD71Med.csv	SP	P1-med	1	Epo	0.207088
5452	736	05_23_2024	export_EPO_SP_P7_P1-CD71Med.csv	SP	P1-med	1	Epo	0.261293
5453	774	05_23_2024	export_EPO_SP_P7_P1-CD71Med.csv	SP	P1-med	1	Epo	0.314107
5454	778	05_23_2024	export_EPO_SP_P7_P1-CD71Med.csv	SP	P1-med	1	Epo	0.319666
5455	762	05_23_2024	export_EPO_SP_P7_P1-CD71Med.csv	SP	P1-med	1	Epo	0.297429
5456	687	05_23_2024	export_EPO_SP_P7_P1-CD71Med.csv	SP	P1-med	1	Epo	0.19319
5457	675	05_23_2024	export_EPO_SP_P7_P1-CD71Med.csv	SP	P1-med	1	Epo	0.176511
5458	717	05_23_2024	export_EPO_SP_P7_P1-CD71Med.csv	SP	P1-med	1	Epo	0.234885
5459	830	05_23_2024	export_EPO_SP_P7_P1-CD71Med.csv	SP	P1-med	1	Epo	0.391939
5460	640	05_23_2024	export_EPO_SP_P7_P1-CD71Med.csv	SP	P1-med	1	Epo	0.127867
5461	648	05_23_2024	export_EPO_SP_P7_P1-CD71Med.csv	SP	P1-med	1	Epo	0.138985
5462	747	05_23_2024	export_EPO_SP_P7_P1-CD71Med.csv	SP	P1-med	1	Epo	0.276581
5463	815	05_23_2024	export_EPO_SP_P7_P1-CD71Med.csv	SP	P1-med	1	Epo	0.371091
5464	713	05_23_2024	export_EPO_SP_P7_P1-CD71Med.csv	SP	P1-med	1	Epo	0.229326
5465	766	05_23_2024	export_EPO_SP_P7_P1-CD71Med.csv	SP	P1-med	1	Epo	0.302988
5466	637	05_23_2024	export_EPO_SP_P7_P1-CD71Med.csv	SP	P1-med	1	Epo	0.123697
5467	768	05_23_2024	export_EPO_SP_P7_P1-CD71Med.csv	SP	P1-med	1	Epo	0.305768
5468	798	05_23_2024	export_EPO_SP_P7_P1-CD71Med.csv	SP	P1-med	1	Epo	0.347464
5469	739	05_23_2024	export_EPO_SP_P7_P1-CD71Med.csv	SP	P1-med	1	Epo	0.265462
5470	633	05_23_2024	export_EPO_SP_P7_P1-CD71Med.csv	SP	P1-med	1	Epo	0.118138
5471	792	05_23_2024	export_EPO_SP_P7_P1-CD71Med.csv	SP	P1-med	1	Epo	0.339124
5472	538	05_23_2024	export_EPO_SP_P7_P1-CD71Med.csv	SP	P1-med	1	Epo	-0.0138985
5473	699	05_23_2024	export_EPO_SP_P7_P1-CD71Med.csv	SP	P1-med	1	Epo	0.209868
5474	758	05_23_2024	export_EPO_SP_P7_P1-CD71Med.csv	SP	P1-med	1	Epo	0.291869
5475	745	05_23_2024	export_EPO_SP_P7_P1-CD71Med.csv	SP	P1-med	1	Epo	0.273801
5476	817	05_23_2024	export_EPO_SP_P7_P1-CD71Med.csv	SP	P1-med	1	Epo	0.373871
5477	690	05_23_2024	export_EPO_SP_P7_P1-CD71Med.csv	SP	P1-med	1	Epo	0.197359
5478	745	05_23_2024	export_EPO_SP_P7_P1-CD71Med.csv	SP	P1-med	1	Epo	0.273801
5479	679	05_23_2024	export_EPO_SP_P7_P1-CD71Med.csv	SP	P1-med	1	Epo	0.182071
5480	809	05_23_2024	export_EPO_SP_P7_P1-CD71Med.csv	SP	P1-med	1	Epo	0.362752
5481	786	05_23_2024	export_EPO_SP_P7_P1-CD71Med.csv	SP	P1-med	1	Epo	0.330785
5482	618	05_23_2024	export_EPO_SP_P7_P1-CD71Med.csv	SP	P1-med	1	Epo	0.0972898
5483	763	05_23_2024	export_EPO_SP_P7_P1-CD71Med.csv	SP	P1-med	1	Epo	0.298819
5484	640	05_23_2024	export_EPO_SP_P7_P1-CD71Med.csv	SP	P1-med	1	Epo	0.127867
5485	673	05_23_2024	export_EPO_SP_P7_P1-CD71Med.csv	SP	P1-med	1	Epo	0.173732
5486	607	05_23_2024	export_EPO_SP_P7_P1-CD71Med.csv	SP	P1-med	1	Epo	0.0820014
5487	613	05_23_2024	export_EPO_SP_P7_P1-CD71Med.csv	SP	P1-med	1	Epo	0.0903405
5488	661	05_23_2024	export_EPO_SP_P7_P1-CD71Med.csv	SP	P1-med	1	Epo	0.157054
5489	685	05_23_2024	export_EPO_SP_P7_P1-CD71Med.csv	SP	P1-med	1	Epo	0.19041
5490	726	05_23_2024	export_EPO_SP_P7_P1-CD71Med.csv	SP	P1-med	1	Epo	0.247394
5491	741	05_23_2024	export_EPO_SP_P7_P1-CD71Med.csv	SP	P1-med	1	Epo	0.268242
5492	780	05_23_2024	export_EPO_SP_P7_P1-CD71Med.csv	SP	P1-med	1	Epo	0.322446
5493	715	05_23_2024	export_EPO_SP_P7_P1-CD71Med.csv	SP	P1-med	1	Epo	0.232106
5494	744	05_23_2024	export_EPO_SP_P7_P1-CD71Med.csv	SP	P1-med	1	Epo	0.272411
5495	809	05_23_2024	export_EPO_SP_P7_P1-CD71Med.csv	SP	P1-med	1	Epo	0.362752
5496	617	05_23_2024	export_EPO_SP_P7_P1-CD71Med.csv	SP	P1-med	1	Epo	0.0958999
5497	859	05_23_2024	export_EPO_SP_P7_P1-CD71Med.csv	SP	P1-med	1	Epo	0.432245
5498	777	05_23_2024	export_EPO_SP_P7_P1-CD71Med.csv	SP	P1-med	1	Epo	0.318277
5499	738	05_23_2024	export_EPO_SP_P7_P1-CD71Med.csv	SP	P1-med	1	Epo	0.264072
5500	715	05_23_2024	export_EPO_SP_P7_P1-CD71Med.csv	SP	P1-med	1	Epo	0.232106
5501	596	05_23_2024	export_EPO_SP_P7_P1-CD71Med.csv	SP	P1-med	1	Epo	0.066713
5502	709	05_23_2024	export_EPO_SP_P7_P1-CD71Med.csv	SP	P1-med	1	Epo	0.223767
5503	787	05_23_2024	export_EPO_SP_P7_P1-CD71Med.csv	SP	P1-med	1	Epo	0.332175
5504	804	05_23_2024	export_EPO_SP_P7_P1-CD71Med.csv	SP	P1-med	1	Epo	0.355803
5505	742	05_23_2024	export_EPO_SP_P7_P1-CD71Med.csv	SP	P1-med	1	Epo	0.269632
5506	754	05_23_2024	export_EPO_SP_P7_P1-CD71Med.csv	SP	P1-med	1	Epo	0.28631
5507	734	05_23_2024	export_EPO_SP_P7_P1-CD71Med.csv	SP	P1-med	1	Epo	0.258513
5508	752	05_23_2024	export_EPO_SP_P7_P1-CD71Med.csv	SP	P1-med	1	Epo	0.28353
5509	674	05_23_2024	export_EPO_SP_P7_P1-CD71Med.csv	SP	P1-med	1	Epo	0.175122
5510	756	05_23_2024	export_EPO_SP_P7_P1-CD71Med.csv	SP	P1-med	1	Epo	0.28909
5511	728	05_23_2024	export_EPO_SP_P7_P1-CD71Med.csv	SP	P1-med	1	Epo	0.250174
5512	664	05_23_2024	export_EPO_SP_P7_P1-CD71Med.csv	SP	P1-med	1	Epo	0.161223
5513	777	05_23_2024	export_EPO_SP_P7_P1-CD71Med.csv	SP	P1-med	1	Epo	0.318277
5514	748	05_23_2024	export_EPO_SP_P7_P1-CD71Med.csv	SP	P1-med	1	Epo	0.277971
5515	740	05_23_2024	export_EPO_SP_P7_P1-CD71Med.csv	SP	P1-med	1	Epo	0.266852
5516	692	05_23_2024	export_EPO_SP_P7_P1-CD71Med.csv	SP	P1-med	1	Epo	0.200139
5517	730	05_23_2024	export_EPO_SP_P7_P1-CD71Med.csv	SP	P1-med	1	Epo	0.252953
5518	714	05_23_2024	export_EPO_SP_P7_P1-CD71Med.csv	SP	P1-med	1	Epo	0.230716
5519	816	05_23_2024	export_EPO_SP_P7_P1-CD71Med.csv	SP	P1-med	1	Epo	0.372481
5520	769	05_23_2024	export_EPO_SP_P7_P1-CD71Med.csv	SP	P1-med	1	Epo	0.307158
5521	753	05_23_2024	export_EPO_SP_P7_P1-CD71Med.csv	SP	P1-med	1	Epo	0.28492
5522	765	05_23_2024	export_EPO_SP_P7_P1-CD71Med.csv	SP	P1-med	1	Epo	0.301598
5523	734	05_23_2024	export_EPO_SP_P7_P1-CD71Med.csv	SP	P1-med	1	Epo	0.258513
5524	728	05_23_2024	export_EPO_SP_P7_P1-CD71Med.csv	SP	P1-med	1	Epo	0.250174
5525	678	05_23_2024	export_EPO_SP_P7_P1-CD71Med.csv	SP	P1-med	1	Epo	0.180681
5526	708	05_23_2024	export_EPO_SP_P7_P1-CD71Med.csv	SP	P1-med	1	Epo	0.222377
5527	744	05_23_2024	export_EPO_SP_P7_P1-CD71Med.csv	SP	P1-med	1	Epo	0.272411
5528	788	05_23_2024	export_EPO_SP_P7_P1-CD71Med.csv	SP	P1-med	1	Epo	0.333565
5529	783	05_23_2024	export_EPO_SP_P7_P1-CD71Med.csv	SP	P1-med	1	Epo	0.326616
5530	729	05_23_2024	export_EPO_SP_P7_P1-CD71Med.csv	SP	P1-med	1	Epo	0.251564
5531	766	05_23_2024	export_EPO_SP_P7_P1-CD71Med.csv	SP	P1-med	1	Epo	0.302988
5532	586	05_23_2024	export_EPO_SP_P7_P1-CD71Med.csv	SP	P1-med	1	Epo	0.0528145
5533	711	05_23_2024	export_EPO_SP_P7_P1-CD71Med.csv	SP	P1-med	1	Epo	0.226546
5534	563	05_23_2024	export_EPO_SP_P7_P1-CD71Med.csv	SP	P1-med	1	Epo	0.0208478
5535	730	05_23_2024	export_EPO_SP_P7_P1-CD71Med.csv	SP	P1-med	1	Epo	0.252953
5536	802	05_23_2024	export_EPO_SP_P7_P1-CD71Med.csv	SP	P1-med	1	Epo	0.353023
5537	736	05_23_2024	export_EPO_SP_P7_P1-CD71Med.csv	SP	P1-med	1	Epo	0.261293
5538	836	05_23_2024	export_EPO_SP_P7_P1-CD71Med.csv	SP	P1-med	1	Epo	0.400278
5539	603	05_23_2024	export_EPO_SP_P7_P1-CD71Med.csv	SP	P1-med	1	Epo	0.076442
5540	636	05_23_2024	export_EPO_SP_P7_P1-CD71Med.csv	SP	P1-med	1	Epo	0.122307
5541	590	05_23_2024	export_EPO_SP_P7_P1-CD71Med.csv	SP	P1-med	1	Epo	0.0583739
5542	722	05_23_2024	export_EPO_SP_P7_P1-CD71Med.csv	SP	P1-med	1	Epo	0.241835
5543	762	05_23_2024	export_EPO_SP_P7_P1-CD71Med.csv	SP	P1-med	1	Epo	0.297429
5544	676	05_23_2024	export_EPO_SP_P7_P1-CD71Med.csv	SP	P1-med	1	Epo	0.177901
5545	647	05_23_2024	export_EPO_SP_P7_P1-CD71Med.csv	SP	P1-med	1	Epo	0.137596
5546	785	05_23_2024	export_EPO_SP_P7_P1-CD71Med.csv	SP	P1-med	1	Epo	0.329395
5547	688	05_23_2024	export_EPO_SP_P7_P1-CD71Med.csv	SP	P1-med	1	Epo	0.19458
5548	671	05_23_2024	export_EPO_SP_P7_P1-CD71Med.csv	SP	P1-med	1	Epo	0.170952
5549	781	05_23_2024	export_EPO_SP_P7_P1-CD71Med.csv	SP	P1-med	1	Epo	0.323836
5550	745	05_23_2024	export_EPO_SP_P7_P1-CD71Med.csv	SP	P1-med	1	Epo	0.273801
5551	661	05_23_2024	export_EPO_SP_P7_P1-CD71Med.csv	SP	P1-med	1	Epo	0.157054
5552	769	05_23_2024	export_EPO_SP_P7_P1-CD71Med.csv	SP	P1-med	1	Epo	0.307158
5553	731	05_23_2024	export_EPO_SP_P7_P1-CD71Med.csv	SP	P1-med	1	Epo	0.254343
5554	730	05_23_2024	export_EPO_SP_P7_P1-CD71Med.csv	SP	P1-med	1	Epo	0.252953
5555	749	05_23_2024	export_EPO_SP_P7_P1-CD71Med.csv	SP	P1-med	1	Epo	0.279361
5556	595	05_23_2024	export_EPO_SP_P7_P1-CD71Med.csv	SP	P1-med	1	Epo	0.0653231
5557	629	05_23_2024	export_EPO_SP_P7_P1-CD71Med.csv	SP	P1-med	1	Epo	0.112578
5558	801	05_23_2024	export_EPO_SP_P7_P1-CD71Med.csv	SP	P1-med	1	Epo	0.351633
5559	728	05_23_2024	export_EPO_SP_P7_P1-CD71Med.csv	SP	P1-med	1	Epo	0.250174
5560	741	05_23_2024	export_EPO_SP_P7_P1-CD71Med.csv	SP	P1-med	1	Epo	0.268242
5561	633	05_23_2024	export_EPO_SP_P7_P1-CD71Med.csv	SP	P1-med	1	Epo	0.118138
5562	723	05_23_2024	export_EPO_SP_P7_P1-CD71Med.csv	SP	P1-med	1	Epo	0.243224
5563	555	05_23_2024	export_EPO_SP_P7_P1-CD71Med.csv	SP	P1-med	1	Epo	0.00972898
5564	797	05_23_2024	export_EPO_SP_P7_P1-CD71Med.csv	SP	P1-med	1	Epo	0.346074
5565	740	05_23_2024	export_EPO_SP_P7_P1-CD71Med.csv	SP	P1-med	1	Epo	0.266852
5566	778	05_23_2024	export_EPO_SP_P7_P1-CD71Med.csv	SP	P1-med	1	Epo	0.319666
5567	762	05_23_2024	export_EPO_SP_P7_P1-CD71Med.csv	SP	P1-med	1	Epo	0.297429
5568	750	05_23_2024	export_EPO_SP_P7_P1-CD71Med.csv	SP	P1-med	1	Epo	0.280751
5569	743	05_23_2024	export_EPO_SP_P7_P1-CD71Med.csv	SP	P1-med	1	Epo	0.271022
5570	616	05_23_2024	export_EPO_SP_P7_P1-CD71Med.csv	SP	P1-med	1	Epo	0.0945101
5571	768	05_23_2024	export_EPO_SP_P7_P1-CD71Med.csv	SP	P1-med	1	Epo	0.305768
5572	734	05_23_2024	export_EPO_SP_P7_P1-CD71Med.csv	SP	P1-med	1	Epo	0.258513
5573	703	05_23_2024	export_EPO_SP_P7_P1-CD71Med.csv	SP	P1-med	1	Epo	0.215427
5574	750	05_23_2024	export_EPO_SP_P7_P1-CD71Med.csv	SP	P1-med	1	Epo	0.280751
5575	696	05_23_2024	export_EPO_SP_P7_P1-CD71Med.csv	SP	P1-med	1	Epo	0.205698
5576	709	05_23_2024	export_EPO_SP_P7_P1-CD71Med.csv	SP	P1-med	1	Epo	0.223767
5577	766	05_23_2024	export_EPO_SP_P7_P1-CD71Med.csv	SP	P1-med	1	Epo	0.302988
5578	691	05_23_2024	export_EPO_SP_P7_P1-CD71Med.csv	SP	P1-med	1	Epo	0.198749
5579	550	05_23_2024	export_EPO_SP_P7_P1-CD71Med.csv	SP	P1-med	1	Epo	0.00277971
5580	680	05_23_2024	export_EPO_SP_P7_P1-CD71Med.csv	SP	P1-med	1	Epo	0.183461
5581	709	05_23_2024	export_EPO_SP_P7_P1-CD71Med.csv	SP	P1-med	1	Epo	0.223767
5582	734	05_23_2024	export_EPO_SP_P7_P1-CD71Med.csv	SP	P1-med	1	Epo	0.258513
5583	655	05_23_2024	export_EPO_SP_P7_P1-CD71Med.csv	SP	P1-med	1	Epo	0.148714
5584	584	05_23_2024	export_EPO_SP_P7_P1-CD71Med.csv	SP	P1-med	1	Epo	0.0500347
5585	703	05_23_2024	export_EPO_SP_P7_P1-CD71Med.csv	SP	P1-med	1	Epo	0.215427
5586	706	05_23_2024	export_EPO_SP_P7_P1-CD71Med.csv	SP	P1-med	1	Epo	0.219597
5587	627	05_23_2024	export_EPO_SP_P7_P1-CD71Med.csv	SP	P1-med	1	Epo	0.109798
5588	588	05_23_2024	export_EPO_SP_P7_P1-CD71Med.csv	SP	P1-med	1	Epo	0.0555942
5589	697	05_23_2024	export_EPO_SP_P7_P1-CD71Med.csv	SP	P1-med	1	Epo	0.207088
5590	746	05_23_2024	export_EPO_SP_P7_P1-CD71Med.csv	SP	P1-med	1	Epo	0.275191
5591	600	05_23_2024	export_EPO_SP_P7_P1-CD71Med.csv	SP	P1-med	1	Epo	0.0722724
5592	735	05_23_2024	export_EPO_SP_P7_P1-CD71Med.csv	SP	P1-med	1	Epo	0.259903
5593	711	05_23_2024	export_EPO_SP_P7_P1-CD71Med.csv	SP	P1-med	1	Epo	0.226546
5594	765	05_23_2024	export_EPO_SP_P7_P1-CD71Med.csv	SP	P1-med	1	Epo	0.301598
5595	813	05_23_2024	export_EPO_SP_P7_P1-CD71Med.csv	SP	P1-med	1	Epo	0.368311
5596	714	05_23_2024	export_EPO_SP_P7_P1-CD71Med.csv	SP	P1-med	1	Epo	0.230716
5597	776	05_23_2024	export_EPO_SP_P7_P1-CD71Med.csv	SP	P1-med	1	Epo	0.316887
5598	718	05_23_2024	export_EPO_SP_P7_P1-CD71Med.csv	SP	P1-med	1	Epo	0.236275
5599	760	05_23_2024	export_EPO_SP_P7_P1-CD71Med.csv	SP	P1-med	1	Epo	0.294649
5600	805	05_23_2024	export_EPO_SP_P7_P1-CD71Med.csv	SP	P1-med	1	Epo	0.357192
5601	747	05_23_2024	export_EPO_SP_P7_P1-CD71Med.csv	SP	P1-med	1	Epo	0.276581
5602	747	05_23_2024	export_EPO_SP_P7_P1-CD71Med.csv	SP	P1-med	1	Epo	0.276581
5603	733	05_23_2024	export_EPO_SP_P7_P1-CD71Med.csv	SP	P1-med	1	Epo	0.257123
5604	670	05_23_2024	export_EPO_SP_P7_P1-CD71Med.csv	SP	P1-med	1	Epo	0.169562
5605	635	05_23_2024	export_EPO_SP_P7_P1-CD71Med.csv	SP	P1-med	1	Epo	0.120917
5606	736	05_23_2024	export_EPO_SP_P7_P1-CD71Med.csv	SP	P1-med	1	Epo	0.261293
5607	610	05_23_2024	export_EPO_SP_P7_P1-CD71Med.csv	SP	P1-med	1	Epo	0.086171
5608	708	05_23_2024	export_EPO_SP_P7_P1-CD71Med.csv	SP	P1-med	1	Epo	0.222377
5609	731	05_23_2024	export_EPO_SP_P7_P1-CD71Med.csv	SP	P1-med	1	Epo	0.254343
5610	601	05_23_2024	export_EPO_SP_P7_P1-CD71Med.csv	SP	P1-med	1	Epo	0.0736623
5611	703	05_23_2024	export_EPO_SP_P7_P1-CD71Med.csv	SP	P1-med	1	Epo	0.215427
5612	662	05_23_2024	export_EPO_SP_P7_P1-CD71Med.csv	SP	P1-med	1	Epo	0.158443
5613	720	05_23_2024	export_EPO_SP_P7_P1-CD71Med.csv	SP	P1-med	1	Epo	0.239055
5614	660	05_23_2024	export_EPO_SP_P7_P1-CD71Med.csv	SP	P1-med	1	Epo	0.155664
5615	669	05_23_2024	export_EPO_SP_P7_P1-CD71Med.csv	SP	P1-med	1	Epo	0.168172
5616	693	05_23_2024	export_EPO_SP_P7_P1-CD71Med.csv	SP	P1-med	1	Epo	0.201529
5617	770	05_23_2024	export_EPO_SP_P7_P1-CD71Med.csv	SP	P1-med	1	Epo	0.308548
5618	695	05_23_2024	export_EPO_SP_P7_P1-CD71Med.csv	SP	P1-med	1	Epo	0.204309
5619	707	05_23_2024	export_EPO_SP_P7_P1-CD71Med.csv	SP	P1-med	1	Epo	0.220987
5620	672	05_23_2024	export_EPO_SP_P7_P1-CD71Med.csv	SP	P1-med	1	Epo	0.172342
5621	737	05_23_2024	export_EPO_SP_P7_P1-CD71Med.csv	SP	P1-med	1	Epo	0.262682
5622	713	05_23_2024	export_EPO_SP_P7_P1-CD71Med.csv	SP	P1-med	1	Epo	0.229326
5623	629	05_23_2024	export_EPO_SP_P7_P1-CD71Med.csv	SP	P1-med	1	Epo	0.112578
5624	642	05_23_2024	export_EPO_SP_P7_P1-CD71Med.csv	SP	P1-med	1	Epo	0.130646
5625	697	05_23_2024	export_EPO_SP_P7_P1-CD71Med.csv	SP	P1-med	1	Epo	0.207088
5626	591	05_23_2024	export_EPO_SP_P7_P1-CD71Med.csv	SP	P1-med	1	Epo	0.0597637
5627	648	05_23_2024	export_EPO_SP_P7_P1-CD71Med.csv	SP	P1-med	1	Epo	0.138985
5628	712	05_23_2024	export_EPO_SP_P7_P1-CD71Med.csv	SP	P1-med	1	Epo	0.227936
5629	699	05_23_2024	export_EPO_SP_P7_P1-CD71Med.csv	SP	P1-med	1	Epo	0.209868
5630	743	05_23_2024	export_EPO_SP_P7_P1-CD71Med.csv	SP	P1-med	1	Epo	0.271022
5631	763	05_23_2024	export_EPO_SP_P7_P1-CD71Med.csv	SP	P1-med	1	Epo	0.298819
5632	783	05_23_2024	export_EPO_SP_P7_P1-CD71Med.csv	SP	P1-med	1	Epo	0.326616
5633	778	05_23_2024	export_EPO_SP_P7_P1-CD71Med.csv	SP	P1-med	1	Epo	0.319666
5634	691	05_23_2024	export_EPO_SP_P7_P1-CD71Med.csv	SP	P1-med	1	Epo	0.198749
5635	718	05_23_2024	export_EPO_SP_P7_P1-CD71Med.csv	SP	P1-med	1	Epo	0.236275
5636	793	05_23_2024	export_EPO_SP_P7_P1-CD71Med.csv	SP	P1-med	1	Epo	0.340514
5637	603	05_23_2024	export_EPO_SP_P7_P1-CD71Med.csv	SP	P1-med	1	Epo	0.076442
5638	715	05_23_2024	export_EPO_SP_P7_P1-CD71Med.csv	SP	P1-med	1	Epo	0.232106
5639	626	05_23_2024	export_EPO_SP_P7_P1-CD71Med.csv	SP	P1-med	1	Epo	0.108409
5640	728	05_23_2024	export_EPO_SP_P7_P1-CD71Med.csv	SP	P1-med	1	Epo	0.250174
5641	708	05_23_2024	export_EPO_SP_P7_P1-CD71Med.csv	SP	P1-med	1	Epo	0.222377
5642	608	05_23_2024	export_EPO_SP_P7_P1-CD71Med.csv	SP	P1-med	1	Epo	0.0833912
5643	785	05_23_2024	export_EPO_SP_P7_P1-CD71Med.csv	SP	P1-med	1	Epo	0.329395
5644	704	05_23_2024	export_EPO_SP_P7_P1-CD71Med.csv	SP	P1-med	1	Epo	0.216817
5645	715	05_23_2024	export_EPO_SP_P7_P1-CD71Med.csv	SP	P1-med	1	Epo	0.232106
5646	720	05_23_2024	export_EPO_SP_P7_P1-CD71Med.csv	SP	P1-med	1	Epo	0.239055
5647	766	05_23_2024	export_EPO_SP_P7_P1-CD71Med.csv	SP	P1-med	1	Epo	0.302988
5648	757	05_23_2024	export_EPO_SP_P7_P1-CD71Med.csv	SP	P1-med	1	Epo	0.290479
5649	665	05_23_2024	export_EPO_SP_P7_P1-CD71Med.csv	SP	P1-med	1	Epo	0.162613
5650	746	05_23_2024	export_EPO_SP_P7_P1-CD71Med.csv	SP	P1-med	1	Epo	0.275191
5651	649	05_23_2024	export_EPO_SP_P7_P1-CD71Med.csv	SP	P1-med	1	Epo	0.140375
5652	594	05_23_2024	export_EPO_SP_P7_P1-CD71Med.csv	SP	P1-med	1	Epo	0.0639333
5653	825	05_23_2024	export_EPO_SP_P7_P1-CD71Med.csv	SP	P1-med	1	Epo	0.38499
5654	662	05_23_2024	export_EPO_SP_P7_P1-CD71Med.csv	SP	P1-med	1	Epo	0.158443
5655	763	05_23_2024	export_EPO_SP_P7_P1-CD71Med.csv	SP	P1-med	1	Epo	0.298819
5656	721	05_23_2024	export_EPO_SP_P7_P1-CD71Med.csv	SP	P1-med	1	Epo	0.240445
5657	626	05_23_2024	export_EPO_SP_P7_P1-CD71Med.csv	SP	P1-med	1	Epo	0.108409
5658	691	05_23_2024	export_EPO_SP_P7_P1-CD71Med.csv	SP	P1-med	1	Epo	0.198749
5659	640	05_23_2024	export_EPO_SP_P7_P1-CD71Med.csv	SP	P1-med	1	Epo	0.127867
5660	776	05_23_2024	export_EPO_SP_P7_P1-CD71Med.csv	SP	P1-med	1	Epo	0.316887
5661	715	05_23_2024	export_EPO_SP_P7_P1-CD71Med.csv	SP	P1-med	1	Epo	0.232106
5662	614	05_23_2024	export_EPO_SP_P7_P1-CD71Med.csv	SP	P1-med	1	Epo	0.0917304
5663	816	05_23_2024	export_EPO_SP_P7_P1-CD71Med.csv	SP	P1-med	1	Epo	0.372481
5664	705	05_23_2024	export_EPO_SP_P7_P1-CD71Med.csv	SP	P1-med	1	Epo	0.218207
5665	770	05_23_2024	export_EPO_SP_P7_P1-CD71Med.csv	SP	P1-med	1	Epo	0.308548
5666	768	05_23_2024	export_EPO_SP_P7_P1-CD71Med.csv	SP	P1-med	1	Epo	0.305768
5667	637	05_23_2024	export_EPO_SP_P7_P1-CD71Med.csv	SP	P1-med	1	Epo	0.123697
5668	747	05_23_2024	export_EPO_SP_P7_P1-CD71Med.csv	SP	P1-med	1	Epo	0.276581
5669	719	05_23_2024	export_EPO_SP_P7_P1-CD71Med.csv	SP	P1-med	1	Epo	0.237665
5670	674	05_23_2024	export_EPO_SP_P7_P1-CD71Med.csv	SP	P1-med	1	Epo	0.175122
5671	814	05_23_2024	export_EPO_SP_P7_P1-CD71Med.csv	SP	P1-med	1	Epo	0.369701
5672	674	05_23_2024	export_EPO_SP_P7_P1-CD71Med.csv	SP	P1-med	1	Epo	0.175122
5673	730	05_23_2024	export_EPO_SP_P7_P1-CD71Med.csv	SP	P1-med	1	Epo	0.252953
5674	736	05_23_2024	export_EPO_SP_P7_P1-CD71Med.csv	SP	P1-med	1	Epo	0.261293
5675	729	05_23_2024	export_EPO_SP_P7_P1-CD71Med.csv	SP	P1-med	1	Epo	0.251564
5676	607	05_23_2024	export_EPO_SP_P7_P1-CD71Med.csv	SP	P1-med	1	Epo	0.0820014
5677	725	05_23_2024	export_EPO_SP_P7_P1-CD71Med.csv	SP	P1-med	1	Epo	0.246004
5678	752	05_23_2024	export_EPO_SP_P7_P1-CD71Med.csv	SP	P1-med	1	Epo	0.28353
5679	787	05_23_2024	export_EPO_SP_P7_P1-CD71Med.csv	SP	P1-med	1	Epo	0.332175
5680	585	05_23_2024	export_EPO_SP_P7_P1-CD71Med.csv	SP	P1-med	1	Epo	0.0514246
5681	649	05_23_2024	export_EPO_SP_P7_P1-CD71Med.csv	SP	P1-med	1	Epo	0.140375
5682	744	05_23_2024	export_EPO_SP_P7_P1-CD71Med.csv	SP	P1-med	1	Epo	0.272411
5683	705	05_23_2024	export_EPO_SP_P7_P1-CD71Med.csv	SP	P1-med	1	Epo	0.218207
5684	680	05_23_2024	export_EPO_SP_P7_P1-CD71Med.csv	SP	P1-med	1	Epo	0.183461
5685	769	05_23_2024	export_EPO_SP_P7_P1-CD71Med.csv	SP	P1-med	1	Epo	0.307158
5686	582	05_23_2024	export_EPO_SP_P7_P1-CD71Med.csv	SP	P1-med	1	Epo	0.047255
5687	700	05_23_2024	export_EPO_SP_P7_P1-CD71Med.csv	SP	P1-med	1	Epo	0.211258
5688	614	05_23_2024	export_EPO_SP_P7_P1-CD71Med.csv	SP	P1-med	1	Epo	0.0917304
5689	660	05_23_2024	export_EPO_SP_P7_P1-CD71Med.csv	SP	P1-med	1	Epo	0.155664
5690	757	05_23_2024	export_EPO_SP_P7_P1-CD71Med.csv	SP	P1-med	1	Epo	0.290479
5691	718	05_23_2024	export_EPO_SP_P7_P1-CD71Med.csv	SP	P1-med	1	Epo	0.236275
5692	700	05_23_2024	export_EPO_SP_P7_P1-CD71Med.csv	SP	P1-med	1	Epo	0.211258
5693	760	05_23_2024	export_EPO_SP_P7_P1-CD71Med.csv	SP	P1-med	1	Epo	0.294649
5694	736	05_23_2024	export_EPO_SP_P7_P1-CD71Med.csv	SP	P1-med	1	Epo	0.261293
5695	691	05_23_2024	export_EPO_SP_P7_P1-CD71Med.csv	SP	P1-med	1	Epo	0.198749
5696	737	05_23_2024	export_EPO_SP_P7_P1-CD71Med.csv	SP	P1-med	1	Epo	0.262682
5697	734	05_23_2024	export_EPO_SP_P7_P1-CD71Med.csv	SP	P1-med	1	Epo	0.258513
5698	539	05_23_2024	export_EPO_SP_P7_P1-CD71Med.csv	SP	P1-med	1	Epo	-0.0125087
5699	720	05_23_2024	export_EPO_SP_P7_P1-CD71Med.csv	SP	P1-med	1	Epo	0.239055
5700	654	05_23_2024	export_EPO_SP_P7_P1-CD71Med.csv	SP	P1-med	1	Epo	0.147325
5701	807	05_23_2024	export_EPO_SP_P7_P1-CD71Med.csv	SP	P1-med	1	Epo	0.359972
5702	704	05_23_2024	export_EPO_SP_P7_P1-CD71Med.csv	SP	P1-med	1	Epo	0.216817
5703	666	05_23_2024	export_EPO_SP_P7_P1-CD71Med.csv	SP	P1-med	1	Epo	0.164003
5704	767	05_23_2024	export_EPO_SP_P7_P1-CD71Med.csv	SP	P1-med	1	Epo	0.304378
5705	693	05_23_2024	export_EPO_SP_P7_P1-CD71Med.csv	SP	P1-med	1	Epo	0.201529
5706	743	05_23_2024	export_EPO_SP_P7_P1-CD71Med.csv	SP	P1-med	1	Epo	0.271022
5707	613	05_23_2024	export_EPO_SP_P7_P1-CD71Med.csv	SP	P1-med	1	Epo	0.0903405
5708	772	05_23_2024	export_EPO_SP_P7_P1-CD71Med.csv	SP	P1-med	1	Epo	0.311327
5709	714	05_23_2024	export_EPO_SP_P7_P1-CD71Med.csv	SP	P1-med	1	Epo	0.230716
5710	575	05_23_2024	export_EPO_SP_P7_P1-CD71Med.csv	SP	P1-med	1	Epo	0.0375261
5711	771	05_23_2024	export_EPO_SP_P7_P1-CD71Med.csv	SP	P1-med	1	Epo	0.309937
5712	783	05_23_2024	export_EPO_SP_P7_P1-CD71Med.csv	SP	P1-med	1	Epo	0.326616
5713	666	05_23_2024	export_EPO_SP_P7_P1-CD71Med.csv	SP	P1-med	1	Epo	0.164003
5714	702	05_23_2024	export_EPO_SP_P7_P1-CD71Med.csv	SP	P1-med	1	Epo	0.214038
5715	630	05_23_2024	export_EPO_SP_P7_P1-CD71Med.csv	SP	P1-med	1	Epo	0.113968
5716	773	05_23_2024	export_EPO_SP_P7_P1-CD71Med.csv	SP	P1-med	1	Epo	0.312717
5717	820	05_23_2024	export_EPO_SP_P7_P1-CD71Med.csv	SP	P1-med	1	Epo	0.37804
5718	783	05_23_2024	export_EPO_SP_P7_P1-CD71Med.csv	SP	P1-med	1	Epo	0.326616
5719	725	05_23_2024	export_EPO_SP_P7_P1-CD71Med.csv	SP	P1-med	1	Epo	0.246004
5720	706	05_23_2024	export_EPO_SP_P7_P1-CD71Med.csv	SP	P1-med	1	Epo	0.219597
5721	744	05_23_2024	export_EPO_SP_P7_P1-CD71Med.csv	SP	P1-med	1	Epo	0.272411
5722	577	05_23_2024	export_EPO_SP_P7_P1-CD71Med.csv	SP	P1-med	1	Epo	0.0403058
5723	560	05_23_2024	export_EPO_SP_P7_P1-CD71Med.csv	SP	P1-med	1	Epo	0.0166782
5724	779	05_23_2024	export_EPO_SP_P7_P1-CD71Med.csv	SP	P1-med	1	Epo	0.321056
5725	771	05_23_2024	export_EPO_SP_P7_P1-CD71Med.csv	SP	P1-med	1	Epo	0.309937
5726	745	05_23_2024	export_EPO_SP_P7_P1-CD71Med.csv	SP	P1-med	1	Epo	0.273801
5727	769	05_23_2024	export_EPO_SP_P7_P1-CD71Med.csv	SP	P1-med	1	Epo	0.307158
5728	709	05_23_2024	export_EPO_SP_P7_P1-CD71Med.csv	SP	P1-med	1	Epo	0.223767
5729	724	05_23_2024	export_EPO_SP_P7_P1-CD71Med.csv	SP	P1-med	1	Epo	0.244614
5730	592	05_23_2024	export_EPO_SP_P7_P1-CD71Med.csv	SP	P1-med	1	Epo	0.0611536
5731	683	05_23_2024	export_EPO_SP_P7_P1-CD71Med.csv	SP	P1-med	1	Epo	0.18763
5732	746	05_23_2024	export_EPO_SP_P7_P1-CD71Med.csv	SP	P1-med	1	Epo	0.275191
5733	668	05_23_2024	export_EPO_SP_P7_P1-CD71Med.csv	SP	P1-med	1	Epo	0.166782
5734	614	05_23_2024	export_EPO_SP_P7_P1-CD71Med.csv	SP	P1-med	1	Epo	0.0917304
5735	771	05_23_2024	export_EPO_SP_P7_P1-CD71Med.csv	SP	P1-med	1	Epo	0.309937
5736	731	05_23_2024	export_EPO_SP_P7_P1-CD71Med.csv	SP	P1-med	1	Epo	0.254343
5737	709	05_23_2024	export_EPO_SP_P7_P1-CD71Med.csv	SP	P1-med	1	Epo	0.223767
5738	754	05_23_2024	export_EPO_SP_P7_P1-CD71Med.csv	SP	P1-med	1	Epo	0.28631
5739	818	05_23_2024	export_EPO_SP_P7_P1-CD71Med.csv	SP	P1-med	1	Epo	0.375261
5740	688	05_23_2024	export_EPO_SP_P7_P1-CD71Med.csv	SP	P1-med	1	Epo	0.19458
5741	566	05_23_2024	export_EPO_SP_P7_P1-CD71Med.csv	SP	P1-med	1	Epo	0.0250174
5742	827	05_23_2024	export_EPO_SP_P7_P1-CD71Med.csv	SP	P1-med	1	Epo	0.387769
5743	757	05_23_2024	export_EPO_SP_P7_P1-CD71Med.csv	SP	P1-med	1	Epo	0.290479
5744	815	05_23_2024	export_EPO_SP_P7_P1-CD71Med.csv	SP	P1-med	1	Epo	0.371091
5745	691	05_23_2024	export_EPO_SP_P7_P1-CD71Med.csv	SP	P1-med	1	Epo	0.198749
5746	698	05_23_2024	export_EPO_SP_P7_P1-CD71Med.csv	SP	P1-med	1	Epo	0.208478
5747	684	05_23_2024	export_EPO_SP_P7_P1-CD71Med.csv	SP	P1-med	1	Epo	0.18902
5748	747	05_23_2024	export_EPO_SP_P7_P1-CD71Med.csv	SP	P1-med	1	Epo	0.276581
5749	678	05_23_2024	export_EPO_SP_P7_P1-CD71Med.csv	SP	P1-med	1	Epo	0.180681
5750	674	05_23_2024	export_EPO_SP_P7_P1-CD71Med.csv	SP	P1-med	1	Epo	0.175122
5751	699	05_23_2024	export_EPO_SP_P7_P1-CD71Med.csv	SP	P1-med	1	Epo	0.209868
5752	726	05_23_2024	export_EPO_SP_P7_P1-CD71Med.csv	SP	P1-med	1	Epo	0.247394
5753	784	05_23_2024	export_EPO_SP_P7_P1-CD71Med.csv	SP	P1-med	1	Epo	0.328006
5754	661	05_23_2024	export_EPO_SP_P7_P1-CD71Med.csv	SP	P1-med	1	Epo	0.157054
5755	755	05_23_2024	export_EPO_SP_P7_P1-CD71Med.csv	SP	P1-med	1	Epo	0.2877
5756	747	05_23_2024	export_EPO_SP_P7_P1-CD71Med.csv	SP	P1-med	1	Epo	0.276581
5757	716	05_23_2024	export_EPO_SP_P7_P1-CD71Med.csv	SP	P1-med	1	Epo	0.233495
5758	726	05_23_2024	export_EPO_SP_P7_P1-CD71Med.csv	SP	P1-med	1	Epo	0.247394
5759	607	05_23_2024	export_EPO_SP_P7_P1-CD71Med.csv	SP	P1-med	1	Epo	0.0820014
5760	680	05_23_2024	export_EPO_SP_P7_P1-CD71Med.csv	SP	P1-med	1	Epo	0.183461
5761	716	05_23_2024	export_EPO_SP_P7_P1-CD71Med.csv	SP	P1-med	1	Epo	0.233495
5762	712	05_23_2024	export_EPO_SP_P7_P1-CD71Med.csv	SP	P1-med	1	Epo	0.227936
5763	611	05_23_2024	export_EPO_SP_P7_P1-CD71Med.csv	SP	P1-med	1	Epo	0.0875608
5764	741	05_23_2024	export_EPO_SP_P7_P1-CD71Med.csv	SP	P1-med	1	Epo	0.268242
5765	733	05_23_2024	export_EPO_SP_P7_P1-CD71Med.csv	SP	P1-med	1	Epo	0.257123
5766	710	05_23_2024	export_EPO_SP_P7_P1-CD71Med.csv	SP	P1-med	1	Epo	0.225156
5767	676	05_23_2024	export_EPO_SP_P7_P1-CD71Med.csv	SP	P1-med	1	Epo	0.177901
5768	700	05_23_2024	export_EPO_SP_P7_P1-CD71Med.csv	SP	P1-med	1	Epo	0.211258
5769	685	05_23_2024	export_EPO_SP_P7_P1-CD71Med.csv	SP	P1-med	1	Epo	0.19041
5770	740	05_23_2024	export_EPO_SP_P7_P1-CD71Med.csv	SP	P1-med	1	Epo	0.266852
5771	774	05_23_2024	export_EPO_SP_P7_P1-CD71Med.csv	SP	P1-med	1	Epo	0.314107
5772	588	05_23_2024	export_EPO_SP_P7_P1-CD71Med.csv	SP	P1-med	1	Epo	0.0555942
5773	621	05_23_2024	export_EPO_SP_P7_P1-CD71Med.csv	SP	P1-med	1	Epo	0.101459
5774	690	05_23_2024	export_EPO_SP_P7_P1-CD71Med.csv	SP	P1-med	1	Epo	0.197359
5775	703	05_23_2024	export_EPO_SP_P7_P1-CD71Med.csv	SP	P1-med	1	Epo	0.215427
5776	641	05_23_2024	export_EPO_SP_P7_P1-CD71Med.csv	SP	P1-med	1	Epo	0.129256
5777	708	05_23_2024	export_EPO_SP_P7_P1-CD71Med.csv	SP	P1-med	1	Epo	0.222377
5778	811	05_23_2024	export_EPO_SP_P7_P1-CD71Med.csv	SP	P1-med	1	Epo	0.365532
5779	705	05_23_2024	export_EPO_SP_P7_P1-CD71Med.csv	SP	P1-med	1	Epo	0.218207
5780	605	05_23_2024	export_EPO_SP_P7_P1-CD71Med.csv	SP	P1-med	1	Epo	0.0792217
5781	688	05_23_2024	export_EPO_SP_P7_P1-CD71Med.csv	SP	P1-med	1	Epo	0.19458
5782	733	05_23_2024	export_EPO_SP_P7_P1-CD71Med.csv	SP	P1-med	1	Epo	0.257123
5783	839	05_23_2024	export_EPO_SP_P7_P1-CD71Med.csv	SP	P1-med	1	Epo	0.404448
5784	728	05_23_2024	export_EPO_SP_P7_P1-CD71Med.csv	SP	P1-med	1	Epo	0.250174
5785	843	05_23_2024	export_EPO_SP_P7_P1-CD71Med.csv	SP	P1-med	1	Epo	0.410007
5786	727	05_23_2024	export_EPO_SP_P7_P1-CD71Med.csv	SP	P1-med	1	Epo	0.248784
5787	753	05_23_2024	export_EPO_SP_P7_P1-CD71Med.csv	SP	P1-med	1	Epo	0.28492
5788	715	05_23_2024	export_EPO_SP_P7_P1-CD71Med.csv	SP	P1-med	1	Epo	0.232106
5789	770	05_23_2024	export_EPO_SP_P7_P1-CD71Med.csv	SP	P1-med	1	Epo	0.308548
5790	698	05_23_2024	export_EPO_SP_P7_P1-CD71Med.csv	SP	P1-med	1	Epo	0.208478
5791	639	05_23_2024	export_EPO_SP_P7_P1-CD71Med.csv	SP	P1-med	1	Epo	0.126477
5792	677	05_23_2024	export_EPO_SP_P7_P1-CD71Med.csv	SP	P1-med	1	Epo	0.179291
5793	754	05_23_2024	export_EPO_SP_P7_P1-CD71Med.csv	SP	P1-med	1	Epo	0.28631
5794	567	05_23_2024	export_EPO_SP_P7_P1-CD71Med.csv	SP	P1-med	1	Epo	0.0264072
5795	676	05_23_2024	export_EPO_SP_P7_P1-CD71Med.csv	SP	P1-med	1	Epo	0.177901
5796	653	05_23_2024	export_EPO_SP_P7_P1-CD71Med.csv	SP	P1-med	1	Epo	0.145935
5797	820	05_23_2024	export_EPO_SP_P7_P1-CD71Med.csv	SP	P1-med	1	Epo	0.37804
5798	709	05_23_2024	export_EPO_SP_P7_P1-CD71Med.csv	SP	P1-med	1	Epo	0.223767
5799	591	05_23_2024	export_EPO_SP_P7_P1-CD71Med.csv	SP	P1-med	1	Epo	0.0597637
5800	658	05_23_2024	export_EPO_SP_P7_P1-CD71Med.csv	SP	P1-med	1	Epo	0.152884
5801	746	05_23_2024	export_EPO_SP_P7_P1-CD71Med.csv	SP	P1-med	1	Epo	0.275191
5802	631	05_23_2024	export_EPO_SP_P7_P1-CD71Med.csv	SP	P1-med	1	Epo	0.115358
5803	625	05_23_2024	export_EPO_SP_P7_P1-CD71Med.csv	SP	P1-med	1	Epo	0.107019
5804	722	05_23_2024	export_EPO_SP_P7_P1-CD71Med.csv	SP	P1-med	1	Epo	0.241835
5805	634	05_23_2024	export_EPO_SP_P7_P1-CD71Med.csv	SP	P1-med	1	Epo	0.119527
5806	762	05_23_2024	export_EPO_SP_P7_P1-CD71Med.csv	SP	P1-med	1	Epo	0.297429
5807	702	05_23_2024	export_EPO_SP_P7_P1-CD71Med.csv	SP	P1-med	1	Epo	0.214038
5808	786	05_23_2024	export_EPO_SP_P7_P1-CD71Med.csv	SP	P1-med	1	Epo	0.330785
5809	703	05_23_2024	export_EPO_SP_P7_P1-CD71Med.csv	SP	P1-med	1	Epo	0.215427
5810	748	05_23_2024	export_EPO_SP_P7_P1-CD71Med.csv	SP	P1-med	1	Epo	0.277971
5811	711	05_23_2024	export_EPO_SP_P7_P1-CD71Med.csv	SP	P1-med	1	Epo	0.226546
5812	818	05_23_2024	export_EPO_SP_P7_P1-CD71Med.csv	SP	P1-med	1	Epo	0.375261
5813	738	05_23_2024	export_EPO_SP_P7_P1-CD71Med.csv	SP	P1-med	1	Epo	0.264072
5814	643	05_23_2024	export_EPO_SP_P7_P1-CD71Med.csv	SP	P1-med	1	Epo	0.132036
5815	647	05_23_2024	export_EPO_SP_P7_P1-CD71Med.csv	SP	P1-med	1	Epo	0.137596
5816	720	05_23_2024	export_EPO_SP_P7_P1-CD71Med.csv	SP	P1-med	1	Epo	0.239055
5817	743	05_23_2024	export_EPO_SP_P7_P1-CD71Med.csv	SP	P1-med	1	Epo	0.271022
5818	775	05_23_2024	export_EPO_SP_P7_P1-CD71Med.csv	SP	P1-med	1	Epo	0.315497
5819	632	05_23_2024	export_EPO_SP_P7_P1-CD71Med.csv	SP	P1-med	1	Epo	0.116748
5820	654	05_23_2024	export_EPO_SP_P7_P1-CD71Med.csv	SP	P1-med	1	Epo	0.147325
5821	777	05_23_2024	export_EPO_SP_P7_P1-CD71Med.csv	SP	P1-med	1	Epo	0.318277
5822	682	05_23_2024	export_EPO_SP_P7_P1-CD71Med.csv	SP	P1-med	1	Epo	0.18624
5823	733	05_23_2024	export_EPO_SP_P7_P1-CD71Med.csv	SP	P1-med	1	Epo	0.257123
5824	727	05_23_2024	export_EPO_SP_P7_P1-CD71Med.csv	SP	P1-med	1	Epo	0.248784
5825	711	05_23_2024	export_EPO_SP_P7_P1-CD71Med.csv	SP	P1-med	1	Epo	0.226546
5826	777	05_23_2024	export_EPO_SP_P7_P1-CD71Med.csv	SP	P1-med	1	Epo	0.318277
5827	650	05_23_2024	export_EPO_SP_P7_P1-CD71Med.csv	SP	P1-med	1	Epo	0.141765
5828	569	05_23_2024	export_EPO_SP_P7_P1-CD71Med.csv	SP	P1-med	1	Epo	0.0291869
5829	700	05_23_2024	export_EPO_SP_P7_P1-CD71Med.csv	SP	P1-med	1	Epo	0.211258
5830	773	05_23_2024	export_EPO_SP_P7_P1-CD71Med.csv	SP	P1-med	1	Epo	0.312717
5831	753	05_23_2024	export_EPO_SP_P7_P1-CD71Med.csv	SP	P1-med	1	Epo	0.28492
5832	676	05_23_2024	export_EPO_SP_P7_P1-CD71Med.csv	SP	P1-med	1	Epo	0.177901
5833	625	05_23_2024	export_EPO_SP_P7_P1-CD71Med.csv	SP	P1-med	1	Epo	0.107019
5834	777	05_23_2024	export_EPO_SP_P7_P1-CD71Med.csv	SP	P1-med	1	Epo	0.318277
5835	697	05_23_2024	export_EPO_SP_P7_P1-CD71Med.csv	SP	P1-med	1	Epo	0.207088
5836	709	05_23_2024	export_EPO_SP_P7_P1-CD71Med.csv	SP	P1-med	1	Epo	0.223767
5837	812	05_23_2024	export_EPO_SP_P7_P1-CD71Med.csv	SP	P1-med	1	Epo	0.366921
5838	679	05_23_2024	export_EPO_SP_P7_P1-CD71Med.csv	SP	P1-med	1	Epo	0.182071
5839	731	05_23_2024	export_EPO_SP_P7_P1-CD71Med.csv	SP	P1-med	1	Epo	0.254343
5840	727	05_23_2024	export_EPO_SP_P7_P1-CD71Med.csv	SP	P1-med	1	Epo	0.248784
5841	662	05_23_2024	export_EPO_SP_P7_P1-CD71Med.csv	SP	P1-med	1	Epo	0.158443
5842	693	05_23_2024	export_EPO_SP_P7_P1-CD71Med.csv	SP	P1-med	1	Epo	0.201529
5843	758	05_23_2024	export_EPO_SP_P7_P1-CD71Med.csv	SP	P1-med	1	Epo	0.291869
5844	709	05_23_2024	export_EPO_SP_P7_P1-CD71Med.csv	SP	P1-med	1	Epo	0.223767
5845	836	05_23_2024	export_EPO_SP_P7_P1-CD71Med.csv	SP	P1-med	1	Epo	0.400278
5846	565	05_23_2024	export_EPO_SP_P7_P1-CD71Med.csv	SP	P1-med	1	Epo	0.0236275
5847	757	05_23_2024	export_EPO_SP_P7_P1-CD71Med.csv	SP	P1-med	1	Epo	0.290479
5848	669	05_23_2024	export_EPO_SP_P7_P1-CD71Med.csv	SP	P1-med	1	Epo	0.168172
5849	726	05_23_2024	export_EPO_SP_P7_P1-CD71Med.csv	SP	P1-med	1	Epo	0.247394
5850	797	05_23_2024	export_EPO_SP_P7_P1-CD71Med.csv	SP	P1-med	1	Epo	0.346074
5851	722	05_23_2024	export_EPO_SP_P7_P1-CD71Med.csv	SP	P1-med	1	Epo	0.241835
5852	754	05_23_2024	export_EPO_SP_P7_P1-CD71Med.csv	SP	P1-med	1	Epo	0.28631
5853	611	05_23_2024	export_EPO_SP_P7_P1-CD71Med.csv	SP	P1-med	1	Epo	0.0875608
5854	812	05_23_2024	export_EPO_SP_P7_P1-CD71Med.csv	SP	P1-med	1	Epo	0.366921
5855	782	05_23_2024	export_EPO_SP_P7_P1-CD71Med.csv	SP	P1-med	1	Epo	0.325226
5856	713	05_23_2024	export_EPO_SP_P7_P1-CD71Med.csv	SP	P1-med	1	Epo	0.229326
5857	812	05_23_2024	export_EPO_SP_P7_P1-CD71Med.csv	SP	P1-med	1	Epo	0.366921
5858	788	05_23_2024	export_EPO_SP_P7_P1-CD71Med.csv	SP	P1-med	1	Epo	0.333565
5859	659	05_23_2024	export_EPO_SP_P7_P1-CD71Med.csv	SP	P1-med	1	Epo	0.154274
5860	819	05_23_2024	export_EPO_SP_P7_P1-CD71Med.csv	SP	P1-med	1	Epo	0.37665
5861	705	05_23_2024	export_EPO_SP_P7_P1-CD71Med.csv	SP	P1-med	1	Epo	0.218207
5862	712	05_23_2024	export_EPO_SP_P7_P1-CD71Med.csv	SP	P1-med	1	Epo	0.227936
5863	682	05_23_2024	export_EPO_SP_P7_P1-CD71Med.csv	SP	P1-med	1	Epo	0.18624
5864	594	05_23_2024	export_EPO_SP_P7_P1-CD71Med.csv	SP	P1-med	1	Epo	0.0639333
5865	754	05_23_2024	export_EPO_SP_P7_P1-CD71Med.csv	SP	P1-med	1	Epo	0.28631
5866	778	05_23_2024	export_EPO_SP_P7_P1-CD71Med.csv	SP	P1-med	1	Epo	0.319666
5867	789	05_23_2024	export_EPO_SP_P7_P1-CD71Med.csv	SP	P1-med	1	Epo	0.334955
5868	760	05_23_2024	export_EPO_SP_P7_P1-CD71Med.csv	SP	P1-med	1	Epo	0.294649
5869	796	05_23_2024	export_EPO_SP_P7_P1-CD71Med.csv	SP	P1-med	1	Epo	0.344684
5870	717	05_23_2024	export_EPO_SP_P7_P1-CD71Med.csv	SP	P1-med	1	Epo	0.234885
5871	820	05_23_2024	export_EPO_SP_P7_P1-CD71Med.csv	SP	P1-med	1	Epo	0.37804
5872	777	05_23_2024	export_EPO_SP_P7_P1-CD71Med.csv	SP	P1-med	1	Epo	0.318277
5873	714	05_23_2024	export_EPO_SP_P7_P1-CD71Med.csv	SP	P1-med	1	Epo	0.230716
5874	833	05_23_2024	export_EPO_SP_P7_P1-CD71Med.csv	SP	P1-med	1	Epo	0.396108
5875	759	05_23_2024	export_EPO_SP_P7_P1-CD71Med.csv	SP	P1-med	1	Epo	0.293259
5876	737	05_23_2024	export_EPO_SP_P7_P1-CD71Med.csv	SP	P1-med	1	Epo	0.262682
5877	755	05_23_2024	export_EPO_SP_P7_P1-CD71Med.csv	SP	P1-med	1	Epo	0.2877
5878	641	05_23_2024	export_EPO_SP_P7_P1-CD71Med.csv	SP	P1-med	1	Epo	0.129256
5879	728	05_23_2024	export_EPO_SP_P7_P1-CD71Med.csv	SP	P1-med	1	Epo	0.250174
5880	771	05_23_2024	export_EPO_SP_P7_P1-CD71Med.csv	SP	P1-med	1	Epo	0.309937
5881	755	05_23_2024	export_EPO_SP_P7_P1-CD71Med.csv	SP	P1-med	1	Epo	0.2877
5882	663	05_23_2024	export_EPO_SP_P7_P1-CD71Med.csv	SP	P1-med	1	Epo	0.159833
5883	639	05_23_2024	export_EPO_SP_P7_P1-CD71Med.csv	SP	P1-med	1	Epo	0.126477
5884	705	05_23_2024	export_EPO_SP_P7_P1-CD71Med.csv	SP	P1-med	1	Epo	0.218207
5885	767	05_23_2024	export_EPO_SP_P7_P1-CD71Med.csv	SP	P1-med	1	Epo	0.304378
5886	738	05_23_2024	export_EPO_SP_P7_P1-CD71Med.csv	SP	P1-med	1	Epo	0.264072
5887	704	05_23_2024	export_EPO_SP_P7_P1-CD71Med.csv	SP	P1-med	1	Epo	0.216817
5888	601	05_23_2024	export_EPO_SP_P7_P1-CD71Med.csv	SP	P1-med	1	Epo	0.0736623
5889	802	05_23_2024	export_EPO_SP_P7_P1-CD71Med.csv	SP	P1-med	1	Epo	0.353023
5890	753	05_23_2024	export_EPO_SP_P7_P1-CD71Med.csv	SP	P1-med	1	Epo	0.28492
5891	608	05_23_2024	export_EPO_SP_P7_P1-CD71Med.csv	SP	P1-med	1	Epo	0.0833912
5892	792	05_23_2024	export_EPO_SP_P7_P1-CD71Med.csv	SP	P1-med	1	Epo	0.339124
5893	669	05_23_2024	export_EPO_SP_P7_P1-CD71Med.csv	SP	P1-med	1	Epo	0.168172
5894	633	05_23_2024	export_EPO_SP_P7_P1-CD71Med.csv	SP	P1-med	1	Epo	0.118138
5895	666	05_23_2024	export_EPO_SP_P7_P1-CD71Med.csv	SP	P1-med	1	Epo	0.164003
5896	713	05_23_2024	export_EPO_SP_P7_P1-CD71Med.csv	SP	P1-med	1	Epo	0.229326
5897	727	05_23_2024	export_EPO_SP_P7_P1-CD71Med.csv	SP	P1-med	1	Epo	0.248784
5898	721	05_23_2024	export_EPO_SP_P7_P1-CD71Med.csv	SP	P1-med	1	Epo	0.240445
5899	779	05_23_2024	export_EPO_SP_P7_P1-CD71Med.csv	SP	P1-med	1	Epo	0.321056
5900	704	05_23_2024	export_EPO_SP_P7_P1-CD71Med.csv	SP	P1-med	1	Epo	0.216817
5901	792	05_23_2024	export_EPO_SP_P7_P1-CD71Med.csv	SP	P1-med	1	Epo	0.339124
5902	776	05_23_2024	export_EPO_SP_P7_P1-CD71Med.csv	SP	P1-med	1	Epo	0.316887
5903	669	05_23_2024	export_EPO_SP_P7_P1-CD71Med.csv	SP	P1-med	1	Epo	0.168172
5904	725	05_23_2024	export_EPO_SP_P7_P1-CD71Med.csv	SP	P1-med	1	Epo	0.246004
5905	582	05_23_2024	export_EPO_SP_P7_P1-CD71Med.csv	SP	P1-med	1	Epo	0.047255
5906	784	05_23_2024	export_EPO_SP_P7_P1-CD71Med.csv	SP	P1-med	1	Epo	0.328006
5907	726	05_23_2024	export_EPO_SP_P7_P1-CD71Med.csv	SP	P1-med	1	Epo	0.247394
5908	620	05_23_2024	export_EPO_SP_P7_P1-CD71Med.csv	SP	P1-med	1	Epo	0.100069
5909	763	05_23_2024	export_EPO_SP_P7_P1-CD71Med.csv	SP	P1-med	1	Epo	0.298819
5910	688	05_23_2024	export_EPO_SP_P7_P1-CD71Med.csv	SP	P1-med	1	Epo	0.19458
5911	696	05_23_2024	export_EPO_SP_P7_P1-CD71Med.csv	SP	P1-med	1	Epo	0.205698
5912	675	05_23_2024	export_EPO_SP_P7_P1-CD71Med.csv	SP	P1-med	1	Epo	0.176511
5913	640	05_23_2024	export_EPO_SP_P7_P1-CD71Med.csv	SP	P1-med	1	Epo	0.127867
5914	801	05_23_2024	export_EPO_SP_P7_P1-CD71Med.csv	SP	P1-med	1	Epo	0.351633
5915	745	05_23_2024	export_EPO_SP_P7_P1-CD71Med.csv	SP	P1-med	1	Epo	0.273801
5916	723	05_23_2024	export_EPO_SP_P7_P1-CD71Med.csv	SP	P1-med	1	Epo	0.243224
5917	701	05_23_2024	export_EPO_SP_P7_P1-CD71Med.csv	SP	P1-med	1	Epo	0.212648
5918	682	05_23_2024	export_EPO_SP_P7_P1-CD71Med.csv	SP	P1-med	1	Epo	0.18624
5919	621	05_23_2024	export_EPO_SP_P7_P1-CD71Med.csv	SP	P1-med	1	Epo	0.101459
5920	707	05_23_2024	export_EPO_SP_P7_P1-CD71Med.csv	SP	P1-med	1	Epo	0.220987
5921	732	05_23_2024	export_EPO_SP_P7_P1-CD71Med.csv	SP	P1-med	1	Epo	0.255733
5922	730	05_23_2024	export_EPO_SP_P7_P1-CD71Med.csv	SP	P1-med	1	Epo	0.252953
5923	738	05_23_2024	export_EPO_SP_P7_P1-CD71Med.csv	SP	P1-med	1	Epo	0.264072
5924	718	05_23_2024	export_EPO_SP_P7_P1-CD71Med.csv	SP	P1-med	1	Epo	0.236275
5925	578	05_23_2024	export_EPO_SP_P7_P1-CD71Med.csv	SP	P1-med	1	Epo	0.0416956
5926	603	05_23_2024	export_EPO_SP_P7_P1-CD71Med.csv	SP	P1-med	1	Epo	0.076442
5927	667	05_23_2024	export_EPO_SP_P7_P1-CD71Med.csv	SP	P1-med	1	Epo	0.165393
5928	721	05_23_2024	export_EPO_SP_P7_P1-CD71Med.csv	SP	P1-med	1	Epo	0.240445
5929	621	05_23_2024	export_EPO_SP_P7_P1-CD71Med.csv	SP	P1-med	1	Epo	0.101459
5930	677	05_23_2024	export_EPO_SP_P7_P1-CD71Med.csv	SP	P1-med	1	Epo	0.179291
5931	748	05_23_2024	export_EPO_SP_P7_P1-CD71Med.csv	SP	P1-med	1	Epo	0.277971
5932	736	05_23_2024	export_EPO_SP_P7_P1-CD71Med.csv	SP	P1-med	1	Epo	0.261293
5933	814	05_23_2024	export_EPO_SP_P7_P1-CD71Med.csv	SP	P1-med	1	Epo	0.369701
5934	692	05_23_2024	export_EPO_SP_P7_P1-CD71Med.csv	SP	P1-med	1	Epo	0.200139
5935	773	05_23_2024	export_EPO_SP_P7_P1-CD71Med.csv	SP	P1-med	1	Epo	0.312717
5936	713	05_23_2024	export_EPO_SP_P7_P1-CD71Med.csv	SP	P1-med	1	Epo	0.229326
5937	791	05_23_2024	export_EPO_SP_P7_P1-CD71Med.csv	SP	P1-med	1	Epo	0.337735
5938	729	05_23_2024	export_EPO_SP_P7_P1-CD71Med.csv	SP	P1-med	1	Epo	0.251564
5939	677	05_23_2024	export_EPO_SP_P7_P1-CD71Med.csv	SP	P1-med	1	Epo	0.179291
5940	663	05_23_2024	export_EPO_SP_P7_P1-CD71Med.csv	SP	P1-med	1	Epo	0.159833
5941	736	05_23_2024	export_EPO_SP_P7_P1-CD71Med.csv	SP	P1-med	1	Epo	0.261293
5942	584	05_23_2024	export_EPO_SP_P7_P1-CD71Med.csv	SP	P1-med	1	Epo	0.0500347
5943	546	05_23_2024	export_EPO_SP_P7_P1-CD71Med.csv	SP	P1-med	1	Epo	-0.00277971
5944	773	05_23_2024	export_EPO_SP_P7_P1-CD71Med.csv	SP	P1-med	1	Epo	0.312717
5945	690	05_23_2024	export_EPO_SP_P7_P1-CD71Med.csv	SP	P1-med	1	Epo	0.197359
5946	831	05_23_2024	export_EPO_SP_P7_P1-CD71Med.csv	SP	P1-med	1	Epo	0.393329
5947	779	05_23_2024	export_EPO_SP_P7_P1-CD71Med.csv	SP	P1-med	1	Epo	0.321056
5948	738	05_23_2024	export_EPO_SP_P7_P1-CD71Med.csv	SP	P1-med	1	Epo	0.264072
5949	632	05_23_2024	export_EPO_SP_P7_P1-CD71Med.csv	SP	P1-med	1	Epo	0.116748
5950	730	05_23_2024	export_EPO_SP_P7_P1-CD71Med.csv	SP	P1-med	1	Epo	0.252953
5951	604	05_23_2024	export_EPO_SP_P7_P1-CD71Med.csv	SP	P1-med	1	Epo	0.0778318
5952	690	05_23_2024	export_EPO_SP_P7_P1-CD71Med.csv	SP	P1-med	1	Epo	0.197359
5953	587	05_23_2024	export_EPO_SP_P7_P1-CD71Med.csv	SP	P1-med	1	Epo	0.0542043
5954	650	05_23_2024	export_EPO_SP_P7_P1-CD71Med.csv	SP	P1-med	1	Epo	0.141765
5955	719	05_23_2024	export_EPO_SP_P7_P1-CD71Med.csv	SP	P1-med	1	Epo	0.237665
5956	785	05_23_2024	export_EPO_SP_P7_P1-CD71Med.csv	SP	P1-med	1	Epo	0.329395
5957	713	05_23_2024	export_EPO_SP_P7_P1-CD71Med.csv	SP	P1-med	1	Epo	0.229326
5958	649	05_23_2024	export_EPO_SP_P7_P1-CD71Med.csv	SP	P1-med	1	Epo	0.140375
5959	536	05_23_2024	export_EPO_SP_P7_P1-CD71Med.csv	SP	P1-med	1	Epo	-0.0166782
5960	751	05_23_2024	export_EPO_SP_P7_P1-CD71Med.csv	SP	P1-med	1	Epo	0.28214
6514	529	05_23_2024	export_VEHICLE_SP_P7_P1-CD71Hi.csv	SP	P1-high	1	Vehicle	-0.0101399
6515	655	05_23_2024	export_VEHICLE_SP_P7_P1-CD71Hi.csv	SP	P1-high	1	Vehicle	0.166084
6516	632	05_23_2024	export_VEHICLE_SP_P7_P1-CD71Hi.csv	SP	P1-high	1	Vehicle	0.133916
6517	407	05_23_2024	export_VEHICLE_SP_P7_P1-CD71Hi.csv	SP	P1-high	1	Vehicle	-0.180769
6518	618	05_23_2024	export_VEHICLE_SP_P7_P1-CD71Hi.csv	SP	P1-high	1	Vehicle	0.114336
6519	673	05_23_2024	export_VEHICLE_SP_P7_P1-CD71Hi.csv	SP	P1-high	1	Vehicle	0.191259
6520	538	05_23_2024	export_VEHICLE_SP_P7_P1-CD71Hi.csv	SP	P1-high	1	Vehicle	0.00244755
6521	609	05_23_2024	export_VEHICLE_SP_P7_P1-CD71Hi.csv	SP	P1-high	1	Vehicle	0.101748
6522	526	05_23_2024	export_VEHICLE_SP_P7_P1-CD71Hi.csv	SP	P1-high	1	Vehicle	-0.0143357
6523	551	05_23_2024	export_VEHICLE_SP_P7_P1-CD71Hi.csv	SP	P1-high	1	Vehicle	0.0206294
6524	443	05_23_2024	export_VEHICLE_SP_P7_P1-CD71Hi.csv	SP	P1-high	1	Vehicle	-0.13042
6525	593	05_23_2024	export_VEHICLE_SP_P7_P1-CD71Hi.csv	SP	P1-high	1	Vehicle	0.0793706
6526	519	05_23_2024	export_VEHICLE_SP_P7_P1-CD71Hi.csv	SP	P1-high	1	Vehicle	-0.0241259
6527	548	05_23_2024	export_VEHICLE_SP_P7_P1-CD71Hi.csv	SP	P1-high	1	Vehicle	0.0164336
6528	752	05_23_2024	export_EPO+IL17_SP_P7_P1-CD71Hi.csv	SP	P1-high	1	Epo + IL17	0.301748
6529	791	05_23_2024	export_EPO+IL17_SP_P7_P1-CD71Hi.csv	SP	P1-high	1	Epo + IL17	0.356294
6530	734	05_23_2024	export_EPO+IL17_SP_P7_P1-CD71Hi.csv	SP	P1-high	1	Epo + IL17	0.276573
6531	601	05_23_2024	export_EPO+IL17_SP_P7_P1-CD71Hi.csv	SP	P1-high	1	Epo + IL17	0.0905594
6532	759	05_23_2024	export_EPO+IL17_SP_P7_P1-CD71Hi.csv	SP	P1-high	1	Epo + IL17	0.311538
6533	779	05_23_2024	export_EPO+IL17_SP_P7_P1-CD71Hi.csv	SP	P1-high	1	Epo + IL17	0.33951
6534	729	05_23_2024	export_EPO+IL17_SP_P7_P1-CD71Hi.csv	SP	P1-high	1	Epo + IL17	0.26958
6535	663	05_23_2024	export_EPO+IL17_SP_P7_P1-CD71Hi.csv	SP	P1-high	1	Epo + IL17	0.177273
6536	657	05_23_2024	export_EPO+IL17_SP_P7_P1-CD71Hi.csv	SP	P1-high	1	Epo + IL17	0.168881
6537	683	05_23_2024	export_EPO+IL17_SP_P7_P1-CD71Hi.csv	SP	P1-high	1	Epo + IL17	0.205245
6538	773	05_23_2024	export_EPO+IL17_SP_P7_P1-CD71Hi.csv	SP	P1-high	1	Epo + IL17	0.331119
6539	826	05_23_2024	export_EPO+IL17_SP_P7_P1-CD71Hi.csv	SP	P1-high	1	Epo + IL17	0.405245
6540	607	05_23_2024	export_EPO+IL17_SP_P7_P1-CD71Hi.csv	SP	P1-high	1	Epo + IL17	0.098951
6541	632	05_23_2024	export_EPO+IL17_SP_P7_P1-CD71Hi.csv	SP	P1-high	1	Epo + IL17	0.133916
6542	766	05_23_2024	export_EPO+IL17_SP_P7_P1-CD71Hi.csv	SP	P1-high	1	Epo + IL17	0.321329
6543	646	05_23_2024	export_EPO+IL17_SP_P7_P1-CD71Hi.csv	SP	P1-high	1	Epo + IL17	0.153497
6544	718	05_23_2024	export_EPO+IL17_SP_P7_P1-CD71Hi.csv	SP	P1-high	1	Epo + IL17	0.254196
6545	790	05_23_2024	export_EPO+IL17_SP_P7_P1-CD71Hi.csv	SP	P1-high	1	Epo + IL17	0.354895
6546	727	05_23_2024	export_EPO+IL17_SP_P7_P1-CD71Hi.csv	SP	P1-high	1	Epo + IL17	0.266783
6547	595	05_23_2024	export_EPO+IL17_SP_P7_P1-CD71Hi.csv	SP	P1-high	1	Epo + IL17	0.0821678
6548	767	05_23_2024	export_EPO+IL17_SP_P7_P1-CD71Hi.csv	SP	P1-high	1	Epo + IL17	0.322727
6549	729	05_23_2024	export_EPO+IL17_SP_P7_P1-CD71Hi.csv	SP	P1-high	1	Epo + IL17	0.26958
6550	773	05_23_2024	export_EPO+IL17_SP_P7_P1-CD71Hi.csv	SP	P1-high	1	Epo + IL17	0.331119
6551	727	05_23_2024	export_EPO+IL17_SP_P7_P1-CD71Hi.csv	SP	P1-high	1	Epo + IL17	0.266783
6552	725	05_23_2024	export_EPO+IL17_SP_P7_P1-CD71Hi.csv	SP	P1-high	1	Epo + IL17	0.263986
6553	596	05_23_2024	export_EPO+IL17_SP_P7_P1-CD71Hi.csv	SP	P1-high	1	Epo + IL17	0.0835664
6554	723	05_23_2024	export_EPO+IL17_SP_P7_P1-CD71Hi.csv	SP	P1-high	1	Epo + IL17	0.261189
6555	715	05_23_2024	export_EPO+IL17_SP_P7_P1-CD71Hi.csv	SP	P1-high	1	Epo + IL17	0.25
6556	711	05_23_2024	export_EPO+IL17_SP_P7_P1-CD71Hi.csv	SP	P1-high	1	Epo + IL17	0.244406
6557	759	05_23_2024	export_EPO+IL17_SP_P7_P1-CD71Hi.csv	SP	P1-high	1	Epo + IL17	0.311538
6558	798	05_23_2024	export_EPO+IL17_SP_P7_P1-CD71Hi.csv	SP	P1-high	1	Epo + IL17	0.366084
6559	789	05_23_2024	export_EPO+IL17_SP_P7_P1-CD71Hi.csv	SP	P1-high	1	Epo + IL17	0.353497
6560	805	05_23_2024	export_EPO+IL17_SP_P7_P1-CD71Hi.csv	SP	P1-high	1	Epo + IL17	0.375874
6561	670	05_23_2024	export_EPO+IL17_SP_P7_P1-CD71Hi.csv	SP	P1-high	1	Epo + IL17	0.187063
6562	778	05_23_2024	export_EPO+IL17_SP_P7_P1-CD71Hi.csv	SP	P1-high	1	Epo + IL17	0.338112
6563	759	05_23_2024	export_EPO+IL17_SP_P7_P1-CD71Hi.csv	SP	P1-high	1	Epo + IL17	0.311538
6564	680	05_23_2024	export_EPO+IL17_SP_P7_P1-CD71Hi.csv	SP	P1-high	1	Epo + IL17	0.201049
6565	727	05_23_2024	export_EPO+IL17_SP_P7_P1-CD71Hi.csv	SP	P1-high	1	Epo + IL17	0.266783
6566	624	05_23_2024	export_EPO+IL17_SP_P7_P1-CD71Hi.csv	SP	P1-high	1	Epo + IL17	0.122727
6567	713	05_23_2024	export_EPO+IL17_SP_P7_P1-CD71Hi.csv	SP	P1-high	1	Epo + IL17	0.247203
6568	793	05_23_2024	export_EPO+IL17_SP_P7_P1-CD71Hi.csv	SP	P1-high	1	Epo + IL17	0.359091
6569	752	05_23_2024	export_EPO+IL17_SP_P7_P1-CD71Hi.csv	SP	P1-high	1	Epo + IL17	0.301748
6570	643	05_23_2024	export_EPO+IL17_SP_P7_P1-CD71Hi.csv	SP	P1-high	1	Epo + IL17	0.149301
6571	648	05_23_2024	export_EPO+IL17_SP_P7_P1-CD71Hi.csv	SP	P1-high	1	Epo + IL17	0.156294
6572	647	05_23_2024	export_EPO+IL17_SP_P7_P1-CD71Hi.csv	SP	P1-high	1	Epo + IL17	0.154895
6573	631	05_23_2024	export_EPO+IL17_SP_P7_P1-CD71Hi.csv	SP	P1-high	1	Epo + IL17	0.132517
6574	755	05_23_2024	export_EPO+IL17_SP_P7_P1-CD71Hi.csv	SP	P1-high	1	Epo + IL17	0.305944
6575	679	05_23_2024	export_EPO+IL17_SP_P7_P1-CD71Hi.csv	SP	P1-high	1	Epo + IL17	0.19965
6576	814	05_23_2024	export_EPO+IL17_SP_P7_P1-CD71Hi.csv	SP	P1-high	1	Epo + IL17	0.388462
6577	753	05_23_2024	export_EPO+IL17_SP_P7_P1-CD71Hi.csv	SP	P1-high	1	Epo + IL17	0.303147
6578	756	05_23_2024	export_EPO+IL17_SP_P7_P1-CD71Hi.csv	SP	P1-high	1	Epo + IL17	0.307343
6579	754	05_23_2024	export_EPO+IL17_SP_P7_P1-CD71Hi.csv	SP	P1-high	1	Epo + IL17	0.304545
6580	689	05_23_2024	export_EPO+IL17_SP_P7_P1-CD71Hi.csv	SP	P1-high	1	Epo + IL17	0.213636
6581	770	05_23_2024	export_EPO+IL17_SP_P7_P1-CD71Hi.csv	SP	P1-high	1	Epo + IL17	0.326923
6582	726	05_23_2024	export_EPO+IL17_SP_P7_P1-CD71Hi.csv	SP	P1-high	1	Epo + IL17	0.265385
6583	709	05_23_2024	export_EPO+IL17_SP_P7_P1-CD71Hi.csv	SP	P1-high	1	Epo + IL17	0.241608
6584	706	05_23_2024	export_EPO+IL17_SP_P7_P1-CD71Hi.csv	SP	P1-high	1	Epo + IL17	0.237413
6585	718	05_23_2024	export_EPO+IL17_SP_P7_P1-CD71Hi.csv	SP	P1-high	1	Epo + IL17	0.254196
6586	660	05_23_2024	export_EPO+IL17_SP_P7_P1-CD71Hi.csv	SP	P1-high	1	Epo + IL17	0.173077
6587	652	05_23_2024	export_EPO+IL17_SP_P7_P1-CD71Hi.csv	SP	P1-high	1	Epo + IL17	0.161888
6588	750	05_23_2024	export_EPO+IL17_SP_P7_P1-CD71Hi.csv	SP	P1-high	1	Epo + IL17	0.298951
6589	697	05_23_2024	export_EPO+IL17_SP_P7_P1-CD71Hi.csv	SP	P1-high	1	Epo + IL17	0.224825
6590	677	05_23_2024	export_EPO+IL17_SP_P7_P1-CD71Hi.csv	SP	P1-high	1	Epo + IL17	0.196853
6591	697	05_23_2024	export_EPO+IL17_SP_P7_P1-CD71Hi.csv	SP	P1-high	1	Epo + IL17	0.224825
6592	765	05_23_2024	export_EPO+IL17_SP_P7_P1-CD71Hi.csv	SP	P1-high	1	Epo + IL17	0.31993
6593	717	05_23_2024	export_EPO+IL17_SP_P7_P1-CD71Hi.csv	SP	P1-high	1	Epo + IL17	0.252797
6594	625	05_23_2024	export_EPO+IL17_SP_P7_P1-CD71Hi.csv	SP	P1-high	1	Epo + IL17	0.124126
6595	691	05_23_2024	export_EPO+IL17_SP_P7_P1-CD71Hi.csv	SP	P1-high	1	Epo + IL17	0.216434
6596	743	05_23_2024	export_EPO+IL17_SP_P7_P1-CD71Hi.csv	SP	P1-high	1	Epo + IL17	0.289161
6597	795	05_23_2024	export_EPO+IL17_SP_P7_P1-CD71Hi.csv	SP	P1-high	1	Epo + IL17	0.361888
6598	653	05_23_2024	export_EPO+IL17_SP_P7_P1-CD71Hi.csv	SP	P1-high	1	Epo + IL17	0.163287
6599	692	05_23_2024	export_EPO+IL17_SP_P7_P1-CD71Hi.csv	SP	P1-high	1	Epo + IL17	0.217832
6600	752	05_23_2024	export_EPO+IL17_SP_P7_P1-CD71Hi.csv	SP	P1-high	1	Epo + IL17	0.301748
6601	689	05_23_2024	export_EPO+IL17_SP_P7_P1-CD71Hi.csv	SP	P1-high	1	Epo + IL17	0.213636
6602	695	05_23_2024	export_EPO+IL17_SP_P7_P1-CD71Hi.csv	SP	P1-high	1	Epo + IL17	0.222028
6603	596	05_23_2024	export_EPO+IL17_SP_P7_P1-CD71Hi.csv	SP	P1-high	1	Epo + IL17	0.0835664
6604	703	05_23_2024	export_EPO+IL17_SP_P7_P1-CD71Hi.csv	SP	P1-high	1	Epo + IL17	0.233217
6605	633	05_23_2024	export_EPO+IL17_SP_P7_P1-CD71Hi.csv	SP	P1-high	1	Epo + IL17	0.135315
6606	739	05_23_2024	export_EPO+IL17_SP_P7_P1-CD71Hi.csv	SP	P1-high	1	Epo + IL17	0.283566
6607	593	05_23_2024	export_EPO+IL17_SP_P7_P1-CD71Hi.csv	SP	P1-high	1	Epo + IL17	0.0793706
6608	663	05_23_2024	export_EPO+IL17_SP_P7_P1-CD71Hi.csv	SP	P1-high	1	Epo + IL17	0.177273
6609	680	05_23_2024	export_EPO+IL17_SP_P7_P1-CD71Hi.csv	SP	P1-high	1	Epo + IL17	0.201049
6610	818	05_23_2024	export_EPO+IL17_SP_P7_P1-CD71Hi.csv	SP	P1-high	1	Epo + IL17	0.394056
6611	650	05_23_2024	export_EPO+IL17_SP_P7_P1-CD71Hi.csv	SP	P1-high	1	Epo + IL17	0.159091
6612	731	05_23_2024	export_EPO+IL17_SP_P7_P1-CD71Hi.csv	SP	P1-high	1	Epo + IL17	0.272378
6613	778	05_23_2024	export_EPO+IL17_SP_P7_P1-CD71Hi.csv	SP	P1-high	1	Epo + IL17	0.338112
6614	754	05_23_2024	export_EPO+IL17_SP_P7_P1-CD71Hi.csv	SP	P1-high	1	Epo + IL17	0.304545
6615	620	05_23_2024	export_EPO+IL17_SP_P7_P1-CD71Hi.csv	SP	P1-high	1	Epo + IL17	0.117133
6616	640	05_23_2024	export_EPO+IL17_SP_P7_P1-CD71Hi.csv	SP	P1-high	1	Epo + IL17	0.145105
6617	818	05_23_2024	export_EPO+IL17_SP_P7_P1-CD71Hi.csv	SP	P1-high	1	Epo + IL17	0.394056
6618	727	05_23_2024	export_EPO+IL17_SP_P7_P1-CD71Hi.csv	SP	P1-high	1	Epo + IL17	0.266783
6619	821	05_23_2024	export_EPO+IL17_SP_P7_P1-CD71Hi.csv	SP	P1-high	1	Epo + IL17	0.398252
6620	808	05_23_2024	export_EPO+IL17_SP_P7_P1-CD71Hi.csv	SP	P1-high	1	Epo + IL17	0.38007
6621	738	05_23_2024	export_EPO+IL17_SP_P7_P1-CD71Hi.csv	SP	P1-high	1	Epo + IL17	0.282168
6622	636	05_23_2024	export_EPO+IL17_SP_P7_P1-CD71Hi.csv	SP	P1-high	1	Epo + IL17	0.13951
6623	731	05_23_2024	export_EPO+IL17_SP_P7_P1-CD71Hi.csv	SP	P1-high	1	Epo + IL17	0.272378
6624	794	05_23_2024	export_EPO+IL17_SP_P7_P1-CD71Hi.csv	SP	P1-high	1	Epo + IL17	0.36049
6625	794	05_23_2024	export_EPO+IL17_SP_P7_P1-CD71Hi.csv	SP	P1-high	1	Epo + IL17	0.36049
6626	753	05_23_2024	export_EPO+IL17_SP_P7_P1-CD71Hi.csv	SP	P1-high	1	Epo + IL17	0.303147
6627	700	05_23_2024	export_EPO+IL17_SP_P7_P1-CD71Hi.csv	SP	P1-high	1	Epo + IL17	0.229021
6628	701	05_23_2024	export_EPO+IL17_SP_P7_P1-CD71Hi.csv	SP	P1-high	1	Epo + IL17	0.23042
6629	682	05_23_2024	export_EPO+IL17_SP_P7_P1-CD71Hi.csv	SP	P1-high	1	Epo + IL17	0.203846
6630	769	05_23_2024	export_EPO+IL17_SP_P7_P1-CD71Hi.csv	SP	P1-high	1	Epo + IL17	0.325524
6631	737	05_23_2024	export_EPO+IL17_SP_P7_P1-CD71Hi.csv	SP	P1-high	1	Epo + IL17	0.280769
6632	703	05_23_2024	export_EPO+IL17_SP_P7_P1-CD71Hi.csv	SP	P1-high	1	Epo + IL17	0.233217
6633	747	05_23_2024	export_EPO+IL17_SP_P7_P1-CD71Hi.csv	SP	P1-high	1	Epo + IL17	0.294755
6634	693	05_23_2024	export_EPO+IL17_SP_P7_P1-CD71Hi.csv	SP	P1-high	1	Epo + IL17	0.219231
6635	657	05_23_2024	export_EPO+IL17_SP_P7_P1-CD71Hi.csv	SP	P1-high	1	Epo + IL17	0.168881
6636	709	05_23_2024	export_EPO+IL17_SP_P7_P1-CD71Hi.csv	SP	P1-high	1	Epo + IL17	0.241608
6637	622	05_23_2024	export_EPO+IL17_SP_P7_P1-CD71Hi.csv	SP	P1-high	1	Epo + IL17	0.11993
6638	715	05_23_2024	export_EPO+IL17_SP_P7_P1-CD71Hi.csv	SP	P1-high	1	Epo + IL17	0.25
6639	767	05_23_2024	export_EPO+IL17_SP_P7_P1-CD71Hi.csv	SP	P1-high	1	Epo + IL17	0.322727
6640	731	05_23_2024	export_EPO+IL17_SP_P7_P1-CD71Hi.csv	SP	P1-high	1	Epo + IL17	0.272378
6641	600	05_23_2024	export_EPO+IL17_SP_P7_P1-CD71Hi.csv	SP	P1-high	1	Epo + IL17	0.0891608
6642	706	05_23_2024	export_EPO+IL17_SP_P7_P1-CD71Hi.csv	SP	P1-high	1	Epo + IL17	0.237413
6643	668	05_23_2024	export_EPO+IL17_SP_P7_P1-CD71Hi.csv	SP	P1-high	1	Epo + IL17	0.184266
6644	641	05_23_2024	export_EPO+IL17_SP_P7_P1-CD71Hi.csv	SP	P1-high	1	Epo + IL17	0.146503
6645	689	05_23_2024	export_EPO+IL17_SP_P7_P1-CD71Hi.csv	SP	P1-high	1	Epo + IL17	0.213636
6646	547	05_23_2024	export_EPO+IL17_SP_P7_P1-CD71Hi.csv	SP	P1-high	1	Epo + IL17	0.015035
6647	766	05_23_2024	export_EPO+IL17_SP_P7_P1-CD71Hi.csv	SP	P1-high	1	Epo + IL17	0.321329
6648	767	05_23_2024	export_EPO+IL17_SP_P7_P1-CD71Hi.csv	SP	P1-high	1	Epo + IL17	0.322727
6649	806	05_23_2024	export_EPO+IL17_SP_P7_P1-CD71Hi.csv	SP	P1-high	1	Epo + IL17	0.377273
6650	774	05_23_2024	export_EPO+IL17_SP_P7_P1-CD71Hi.csv	SP	P1-high	1	Epo + IL17	0.332517
6651	729	05_23_2024	export_EPO+IL17_SP_P7_P1-CD71Hi.csv	SP	P1-high	1	Epo + IL17	0.26958
6652	727	05_23_2024	export_EPO+IL17_SP_P7_P1-CD71Hi.csv	SP	P1-high	1	Epo + IL17	0.266783
6653	789	05_23_2024	export_EPO+IL17_SP_P7_P1-CD71Hi.csv	SP	P1-high	1	Epo + IL17	0.353497
6654	624	05_23_2024	export_EPO+IL17_SP_P7_P1-CD71Hi.csv	SP	P1-high	1	Epo + IL17	0.122727
6655	683	05_23_2024	export_EPO+IL17_SP_P7_P1-CD71Hi.csv	SP	P1-high	1	Epo + IL17	0.205245
6656	662	05_23_2024	export_EPO+IL17_SP_P7_P1-CD71Hi.csv	SP	P1-high	1	Epo + IL17	0.175874
6657	729	05_23_2024	export_EPO+IL17_SP_P7_P1-CD71Hi.csv	SP	P1-high	1	Epo + IL17	0.26958
6658	706	05_23_2024	export_EPO+IL17_SP_P7_P1-CD71Hi.csv	SP	P1-high	1	Epo + IL17	0.237413
6659	567	05_23_2024	export_EPO+IL17_SP_P7_P1-CD71Hi.csv	SP	P1-high	1	Epo + IL17	0.043007
6660	639	05_23_2024	export_EPO+IL17_SP_P7_P1-CD71Hi.csv	SP	P1-high	1	Epo + IL17	0.143706
6661	664	05_23_2024	export_EPO+IL17_SP_P7_P1-CD71Hi.csv	SP	P1-high	1	Epo + IL17	0.178671
6662	745	05_23_2024	export_EPO+IL17_SP_P7_P1-CD71Hi.csv	SP	P1-high	1	Epo + IL17	0.291958
6663	779	05_23_2024	export_EPO+IL17_SP_P7_P1-CD71Hi.csv	SP	P1-high	1	Epo + IL17	0.33951
6664	740	05_23_2024	export_EPO+IL17_SP_P7_P1-CD71Hi.csv	SP	P1-high	1	Epo + IL17	0.284965
6665	789	05_23_2024	export_EPO+IL17_SP_P7_P1-CD71Hi.csv	SP	P1-high	1	Epo + IL17	0.353497
6666	692	05_23_2024	export_EPO+IL17_SP_P7_P1-CD71Hi.csv	SP	P1-high	1	Epo + IL17	0.217832
6667	709	05_23_2024	export_EPO+IL17_SP_P7_P1-CD71Hi.csv	SP	P1-high	1	Epo + IL17	0.241608
6668	605	05_23_2024	export_EPO+IL17_SP_P7_P1-CD71Hi.csv	SP	P1-high	1	Epo + IL17	0.0961538
6669	755	05_23_2024	export_EPO+IL17_SP_P7_P1-CD71Hi.csv	SP	P1-high	1	Epo + IL17	0.305944
6670	751	05_23_2024	export_EPO+IL17_SP_P7_P1-CD71Hi.csv	SP	P1-high	1	Epo + IL17	0.30035
6671	707	05_23_2024	export_EPO+IL17_SP_P7_P1-CD71Hi.csv	SP	P1-high	1	Epo + IL17	0.238811
6672	770	05_23_2024	export_EPO+IL17_SP_P7_P1-CD71Hi.csv	SP	P1-high	1	Epo + IL17	0.326923
6673	773	05_23_2024	export_EPO+IL17_SP_P7_P1-CD71Hi.csv	SP	P1-high	1	Epo + IL17	0.331119
6674	743	05_23_2024	export_EPO+IL17_SP_P7_P1-CD71Hi.csv	SP	P1-high	1	Epo + IL17	0.289161
6675	718	05_23_2024	export_EPO+IL17_SP_P7_P1-CD71Hi.csv	SP	P1-high	1	Epo + IL17	0.254196
6676	723	05_23_2024	export_EPO+IL17_SP_P7_P1-CD71Hi.csv	SP	P1-high	1	Epo + IL17	0.261189
6677	704	05_23_2024	export_EPO+IL17_SP_P7_P1-CD71Hi.csv	SP	P1-high	1	Epo + IL17	0.234615
6678	741	05_23_2024	export_EPO+IL17_SP_P7_P1-CD71Hi.csv	SP	P1-high	1	Epo + IL17	0.286364
6679	679	05_23_2024	export_EPO+IL17_SP_P7_P1-CD71Hi.csv	SP	P1-high	1	Epo + IL17	0.19965
6680	748	05_23_2024	export_EPO+IL17_SP_P7_P1-CD71Hi.csv	SP	P1-high	1	Epo + IL17	0.296154
6681	673	05_23_2024	export_EPO+IL17_SP_P7_P1-CD71Hi.csv	SP	P1-high	1	Epo + IL17	0.191259
6682	646	05_23_2024	export_EPO+IL17_SP_P7_P1-CD71Hi.csv	SP	P1-high	1	Epo + IL17	0.153497
6683	706	05_23_2024	export_EPO+IL17_SP_P7_P1-CD71Hi.csv	SP	P1-high	1	Epo + IL17	0.237413
6684	691	05_23_2024	export_EPO+IL17_SP_P7_P1-CD71Hi.csv	SP	P1-high	1	Epo + IL17	0.216434
6685	561	05_23_2024	export_EPO+IL17_SP_P7_P1-CD71Hi.csv	SP	P1-high	1	Epo + IL17	0.0346154
6686	757	05_23_2024	export_EPO+IL17_SP_P7_P1-CD71Hi.csv	SP	P1-high	1	Epo + IL17	0.308741
6687	776	05_23_2024	export_EPO+IL17_SP_P7_P1-CD71Hi.csv	SP	P1-high	1	Epo + IL17	0.335315
6688	785	05_23_2024	export_EPO+IL17_SP_P7_P1-CD71Hi.csv	SP	P1-high	1	Epo + IL17	0.347902
6689	661	05_23_2024	export_EPO+IL17_SP_P7_P1-CD71Hi.csv	SP	P1-high	1	Epo + IL17	0.174476
6690	764	05_23_2024	export_EPO+IL17_SP_P7_P1-CD71Hi.csv	SP	P1-high	1	Epo + IL17	0.318531
6691	635	05_23_2024	export_EPO+IL17_SP_P7_P1-CD71Hi.csv	SP	P1-high	1	Epo + IL17	0.138112
6692	704	05_23_2024	export_EPO+IL17_SP_P7_P1-CD71Hi.csv	SP	P1-high	1	Epo + IL17	0.234615
6693	798	05_23_2024	export_EPO+IL17_SP_P7_P1-CD71Hi.csv	SP	P1-high	1	Epo + IL17	0.366084
6694	749	05_23_2024	export_EPO+IL17_SP_P7_P1-CD71Hi.csv	SP	P1-high	1	Epo + IL17	0.297552
6695	655	05_23_2024	export_EPO+IL17_SP_P7_P1-CD71Hi.csv	SP	P1-high	1	Epo + IL17	0.166084
6696	708	05_23_2024	export_EPO+IL17_SP_P7_P1-CD71Hi.csv	SP	P1-high	1	Epo + IL17	0.24021
6697	735	05_23_2024	export_EPO+IL17_SP_P7_P1-CD71Hi.csv	SP	P1-high	1	Epo + IL17	0.277972
6698	649	05_23_2024	export_EPO+IL17_SP_P7_P1-CD71Hi.csv	SP	P1-high	1	Epo + IL17	0.157692
6699	626	05_23_2024	export_EPO+IL17_SP_P7_P1-CD71Hi.csv	SP	P1-high	1	Epo + IL17	0.125524
6700	743	05_23_2024	export_EPO+IL17_SP_P7_P1-CD71Hi.csv	SP	P1-high	1	Epo + IL17	0.289161
6701	702	05_23_2024	export_EPO+IL17_SP_P7_P1-CD71Hi.csv	SP	P1-high	1	Epo + IL17	0.231818
6702	662	05_23_2024	export_EPO+IL17_SP_P7_P1-CD71Hi.csv	SP	P1-high	1	Epo + IL17	0.175874
6703	632	05_23_2024	export_EPO+IL17_SP_P7_P1-CD71Hi.csv	SP	P1-high	1	Epo + IL17	0.133916
6704	711	05_23_2024	export_EPO+IL17_SP_P7_P1-CD71Hi.csv	SP	P1-high	1	Epo + IL17	0.244406
6705	702	05_23_2024	export_EPO+IL17_SP_P7_P1-CD71Hi.csv	SP	P1-high	1	Epo + IL17	0.231818
6706	740	05_23_2024	export_EPO+IL17_SP_P7_P1-CD71Hi.csv	SP	P1-high	1	Epo + IL17	0.284965
6707	764	05_23_2024	export_EPO+IL17_SP_P7_P1-CD71Hi.csv	SP	P1-high	1	Epo + IL17	0.318531
6708	710	05_23_2024	export_EPO+IL17_SP_P7_P1-CD71Hi.csv	SP	P1-high	1	Epo + IL17	0.243007
6709	711	05_23_2024	export_EPO+IL17_SP_P7_P1-CD71Hi.csv	SP	P1-high	1	Epo + IL17	0.244406
6710	673	05_23_2024	export_EPO+IL17_SP_P7_P1-CD71Hi.csv	SP	P1-high	1	Epo + IL17	0.191259
6711	684	05_23_2024	export_EPO+IL17_SP_P7_P1-CD71Hi.csv	SP	P1-high	1	Epo + IL17	0.206643
6712	773	05_23_2024	export_EPO+IL17_SP_P7_P1-CD71Hi.csv	SP	P1-high	1	Epo + IL17	0.331119
6713	745	05_23_2024	export_EPO+IL17_SP_P7_P1-CD71Hi.csv	SP	P1-high	1	Epo + IL17	0.291958
6714	639	05_23_2024	export_EPO+IL17_SP_P7_P1-CD71Hi.csv	SP	P1-high	1	Epo + IL17	0.143706
6715	627	05_23_2024	export_EPO+IL17_SP_P7_P1-CD71Hi.csv	SP	P1-high	1	Epo + IL17	0.126923
6716	788	05_23_2024	export_EPO+IL17_SP_P7_P1-CD71Hi.csv	SP	P1-high	1	Epo + IL17	0.352098
6717	704	05_23_2024	export_EPO+IL17_SP_P7_P1-CD71Hi.csv	SP	P1-high	1	Epo + IL17	0.234615
6718	778	05_23_2024	export_EPO+IL17_SP_P7_P1-CD71Hi.csv	SP	P1-high	1	Epo + IL17	0.338112
6719	782	05_23_2024	export_EPO+IL17_SP_P7_P1-CD71Hi.csv	SP	P1-high	1	Epo + IL17	0.343706
6720	743	05_23_2024	export_EPO+IL17_SP_P7_P1-CD71Hi.csv	SP	P1-high	1	Epo + IL17	0.289161
6721	775	05_23_2024	export_EPO+IL17_SP_P7_P1-CD71Hi.csv	SP	P1-high	1	Epo + IL17	0.333916
6722	670	05_23_2024	export_EPO+IL17_SP_P7_P1-CD71Hi.csv	SP	P1-high	1	Epo + IL17	0.187063
6723	701	05_23_2024	export_EPO+IL17_SP_P7_P1-CD71Hi.csv	SP	P1-high	1	Epo + IL17	0.23042
6724	765	05_23_2024	export_EPO+IL17_SP_P7_P1-CD71Hi.csv	SP	P1-high	1	Epo + IL17	0.31993
6725	663	05_23_2024	export_EPO+IL17_SP_P7_P1-CD71Hi.csv	SP	P1-high	1	Epo + IL17	0.177273
6726	748	05_23_2024	export_EPO+IL17_SP_P7_P1-CD71Hi.csv	SP	P1-high	1	Epo + IL17	0.296154
6727	665	05_23_2024	export_EPO+IL17_SP_P7_P1-CD71Hi.csv	SP	P1-high	1	Epo + IL17	0.18007
6728	696	05_23_2024	export_EPO+IL17_SP_P7_P1-CD71Hi.csv	SP	P1-high	1	Epo + IL17	0.223427
6729	640	05_23_2024	export_EPO+IL17_SP_P7_P1-CD71Hi.csv	SP	P1-high	1	Epo + IL17	0.145105
6730	723	05_23_2024	export_EPO+IL17_SP_P7_P1-CD71Hi.csv	SP	P1-high	1	Epo + IL17	0.261189
6731	746	05_23_2024	export_EPO+IL17_SP_P7_P1-CD71Hi.csv	SP	P1-high	1	Epo + IL17	0.293357
6732	648	05_23_2024	export_EPO+IL17_SP_P7_P1-CD71Hi.csv	SP	P1-high	1	Epo + IL17	0.156294
6733	759	05_23_2024	export_EPO+IL17_SP_P7_P1-CD71Hi.csv	SP	P1-high	1	Epo + IL17	0.311538
6734	768	05_23_2024	export_EPO+IL17_SP_P7_P1-CD71Hi.csv	SP	P1-high	1	Epo + IL17	0.324126
6735	768	05_23_2024	export_EPO+IL17_SP_P7_P1-CD71Hi.csv	SP	P1-high	1	Epo + IL17	0.324126
6736	765	05_23_2024	export_EPO+IL17_SP_P7_P1-CD71Hi.csv	SP	P1-high	1	Epo + IL17	0.31993
6737	588	05_23_2024	export_EPO+IL17_SP_P7_P1-CD71Hi.csv	SP	P1-high	1	Epo + IL17	0.0723776
6738	777	05_23_2024	export_EPO+IL17_SP_P7_P1-CD71Hi.csv	SP	P1-high	1	Epo + IL17	0.336713
6739	781	05_23_2024	export_EPO+IL17_SP_P7_P1-CD71Hi.csv	SP	P1-high	1	Epo + IL17	0.342308
6740	779	05_23_2024	export_EPO+IL17_SP_P7_P1-CD71Hi.csv	SP	P1-high	1	Epo + IL17	0.33951
6741	726	05_23_2024	export_EPO+IL17_SP_P7_P1-CD71Hi.csv	SP	P1-high	1	Epo + IL17	0.265385
6742	771	05_23_2024	export_EPO+IL17_SP_P7_P1-CD71Hi.csv	SP	P1-high	1	Epo + IL17	0.328322
6743	803	05_23_2024	export_EPO+IL17_SP_P7_P1-CD71Hi.csv	SP	P1-high	1	Epo + IL17	0.373077
6744	580	05_23_2024	export_EPO+IL17_SP_P7_P1-CD71Hi.csv	SP	P1-high	1	Epo + IL17	0.0611888
6745	761	05_23_2024	export_EPO+IL17_SP_P7_P1-CD71Hi.csv	SP	P1-high	1	Epo + IL17	0.314336
6746	744	05_23_2024	export_EPO+IL17_SP_P7_P1-CD71Hi.csv	SP	P1-high	1	Epo + IL17	0.290559
6747	648	05_23_2024	export_EPO+IL17_SP_P7_P1-CD71Hi.csv	SP	P1-high	1	Epo + IL17	0.156294
6748	725	05_23_2024	export_EPO+IL17_SP_P7_P1-CD71Hi.csv	SP	P1-high	1	Epo + IL17	0.263986
6749	695	05_23_2024	export_EPO+IL17_SP_P7_P1-CD71Hi.csv	SP	P1-high	1	Epo + IL17	0.222028
6750	700	05_23_2024	export_EPO+IL17_SP_P7_P1-CD71Hi.csv	SP	P1-high	1	Epo + IL17	0.229021
6751	711	05_23_2024	export_EPO+IL17_SP_P7_P1-CD71Hi.csv	SP	P1-high	1	Epo + IL17	0.244406
6752	660	05_23_2024	export_EPO+IL17_SP_P7_P1-CD71Hi.csv	SP	P1-high	1	Epo + IL17	0.173077
6753	691	05_23_2024	export_EPO+IL17_SP_P7_P1-CD71Hi.csv	SP	P1-high	1	Epo + IL17	0.216434
6754	740	05_23_2024	export_EPO+IL17_SP_P7_P1-CD71Hi.csv	SP	P1-high	1	Epo + IL17	0.284965
6755	556	05_23_2024	export_EPO+IL17_SP_P7_P1-CD71Hi.csv	SP	P1-high	1	Epo + IL17	0.0276224
6756	728	05_23_2024	export_EPO+IL17_SP_P7_P1-CD71Hi.csv	SP	P1-high	1	Epo + IL17	0.268182
6757	656	05_23_2024	export_EPO+IL17_SP_P7_P1-CD71Hi.csv	SP	P1-high	1	Epo + IL17	0.167483
6758	664	05_23_2024	export_EPO+IL17_SP_P7_P1-CD71Hi.csv	SP	P1-high	1	Epo + IL17	0.178671
6759	756	05_23_2024	export_EPO+IL17_SP_P7_P1-CD71Hi.csv	SP	P1-high	1	Epo + IL17	0.307343
6760	657	05_23_2024	export_EPO+IL17_SP_P7_P1-CD71Hi.csv	SP	P1-high	1	Epo + IL17	0.168881
6761	786	05_23_2024	export_EPO+IL17_SP_P7_P1-CD71Hi.csv	SP	P1-high	1	Epo + IL17	0.349301
6762	674	05_23_2024	export_EPO+IL17_SP_P7_P1-CD71Hi.csv	SP	P1-high	1	Epo + IL17	0.192657
6763	772	05_23_2024	export_EPO+IL17_SP_P7_P1-CD71Hi.csv	SP	P1-high	1	Epo + IL17	0.32972
6764	695	05_23_2024	export_EPO+IL17_SP_P7_P1-CD71Hi.csv	SP	P1-high	1	Epo + IL17	0.222028
6765	659	05_23_2024	export_EPO+IL17_SP_P7_P1-CD71Hi.csv	SP	P1-high	1	Epo + IL17	0.171678
6766	699	05_23_2024	export_EPO+IL17_SP_P7_P1-CD71Hi.csv	SP	P1-high	1	Epo + IL17	0.227622
6767	662	05_23_2024	export_EPO+IL17_SP_P7_P1-CD71Hi.csv	SP	P1-high	1	Epo + IL17	0.175874
6768	713	05_23_2024	export_EPO+IL17_SP_P7_P1-CD71Hi.csv	SP	P1-high	1	Epo + IL17	0.247203
6769	769	05_23_2024	export_EPO+IL17_SP_P7_P1-CD71Hi.csv	SP	P1-high	1	Epo + IL17	0.325524
6770	645	05_23_2024	export_EPO+IL17_SP_P7_P1-CD71Hi.csv	SP	P1-high	1	Epo + IL17	0.152098
6771	679	05_23_2024	export_EPO+IL17_SP_P7_P1-CD71Hi.csv	SP	P1-high	1	Epo + IL17	0.19965
6772	724	05_23_2024	export_EPO+IL17_SP_P7_P1-CD71Hi.csv	SP	P1-high	1	Epo + IL17	0.262587
6773	714	05_23_2024	export_EPO+IL17_SP_P7_P1-CD71Hi.csv	SP	P1-high	1	Epo + IL17	0.248601
6774	608	05_23_2024	export_EPO+IL17_SP_P7_P1-CD71Hi.csv	SP	P1-high	1	Epo + IL17	0.10035
6775	634	05_23_2024	export_EPO+IL17_SP_P7_P1-CD71Hi.csv	SP	P1-high	1	Epo + IL17	0.136713
6776	693	05_23_2024	export_EPO+IL17_SP_P7_P1-CD71Hi.csv	SP	P1-high	1	Epo + IL17	0.219231
6777	638	05_23_2024	export_EPO+IL17_SP_P7_P1-CD71Hi.csv	SP	P1-high	1	Epo + IL17	0.142308
6778	729	05_23_2024	export_EPO+IL17_SP_P7_P1-CD71Hi.csv	SP	P1-high	1	Epo + IL17	0.26958
6779	606	05_23_2024	export_EPO+IL17_SP_P7_P1-CD71Hi.csv	SP	P1-high	1	Epo + IL17	0.0975524
6780	666	05_23_2024	export_EPO+IL17_SP_P7_P1-CD71Hi.csv	SP	P1-high	1	Epo + IL17	0.181469
6781	840	05_23_2024	export_EPO+IL17_SP_P7_P1-CD71Hi.csv	SP	P1-high	1	Epo + IL17	0.424825
6782	581	05_23_2024	export_EPO+IL17_SP_P7_P1-CD71Hi.csv	SP	P1-high	1	Epo + IL17	0.0625874
6783	660	05_23_2024	export_EPO+IL17_SP_P7_P1-CD71Hi.csv	SP	P1-high	1	Epo + IL17	0.173077
6784	610	05_23_2024	export_EPO+IL17_SP_P7_P1-CD71Hi.csv	SP	P1-high	1	Epo + IL17	0.103147
6785	783	05_23_2024	export_EPO+IL17_SP_P7_P1-CD71Hi.csv	SP	P1-high	1	Epo + IL17	0.345105
6786	750	05_23_2024	export_EPO+IL17_SP_P7_P1-CD71Hi.csv	SP	P1-high	1	Epo + IL17	0.298951
6787	562	05_23_2024	export_EPO+IL17_SP_P7_P1-CD71Hi.csv	SP	P1-high	1	Epo + IL17	0.036014
6788	778	05_23_2024	export_EPO+IL17_SP_P7_P1-CD71Hi.csv	SP	P1-high	1	Epo + IL17	0.338112
6789	677	05_23_2024	export_EPO+IL17_SP_P7_P1-CD71Hi.csv	SP	P1-high	1	Epo + IL17	0.196853
6790	681	05_23_2024	export_EPO+IL17_SP_P7_P1-CD71Hi.csv	SP	P1-high	1	Epo + IL17	0.202448
6791	681	05_23_2024	export_EPO+IL17_SP_P7_P1-CD71Hi.csv	SP	P1-high	1	Epo + IL17	0.202448
6792	671	05_23_2024	export_EPO+IL17_SP_P7_P1-CD71Hi.csv	SP	P1-high	1	Epo + IL17	0.188462
6793	678	05_23_2024	export_EPO+IL17_SP_P7_P1-CD71Hi.csv	SP	P1-high	1	Epo + IL17	0.198252
6794	555	05_23_2024	export_EPO+IL17_SP_P7_P1-CD71Hi.csv	SP	P1-high	1	Epo + IL17	0.0262238
6795	686	05_23_2024	export_EPO+IL17_SP_P7_P1-CD71Hi.csv	SP	P1-high	1	Epo + IL17	0.209441
6796	719	05_23_2024	export_EPO+IL17_SP_P7_P1-CD71Hi.csv	SP	P1-high	1	Epo + IL17	0.255594
6797	654	05_23_2024	export_EPO+IL17_SP_P7_P1-CD71Hi.csv	SP	P1-high	1	Epo + IL17	0.164685
6798	743	05_23_2024	export_EPO+IL17_SP_P7_P1-CD71Hi.csv	SP	P1-high	1	Epo + IL17	0.289161
6799	763	05_23_2024	export_EPO+IL17_SP_P7_P1-CD71Hi.csv	SP	P1-high	1	Epo + IL17	0.317133
6800	680	05_23_2024	export_EPO+IL17_SP_P7_P1-CD71Hi.csv	SP	P1-high	1	Epo + IL17	0.201049
6801	763	05_23_2024	export_EPO+IL17_SP_P7_P1-CD71Hi.csv	SP	P1-high	1	Epo + IL17	0.317133
6802	703	05_23_2024	export_EPO+IL17_SP_P7_P1-CD71Hi.csv	SP	P1-high	1	Epo + IL17	0.233217
6803	751	05_23_2024	export_EPO+IL17_SP_P7_P1-CD71Hi.csv	SP	P1-high	1	Epo + IL17	0.30035
6804	602	05_23_2024	export_EPO+IL17_SP_P7_P1-CD71Hi.csv	SP	P1-high	1	Epo + IL17	0.091958
6805	699	05_23_2024	export_EPO+IL17_SP_P7_P1-CD71Hi.csv	SP	P1-high	1	Epo + IL17	0.227622
6806	608	05_23_2024	export_EPO+IL17_SP_P7_P1-CD71Hi.csv	SP	P1-high	1	Epo + IL17	0.10035
6807	812	05_23_2024	export_EPO+IL17_SP_P7_P1-CD71Hi.csv	SP	P1-high	1	Epo + IL17	0.385664
6808	736	05_23_2024	export_EPO+IL17_SP_P7_P1-CD71Hi.csv	SP	P1-high	1	Epo + IL17	0.279371
6809	766	05_23_2024	export_EPO+IL17_SP_P7_P1-CD71Hi.csv	SP	P1-high	1	Epo + IL17	0.321329
6810	730	05_23_2024	export_EPO+IL17_SP_P7_P1-CD71Hi.csv	SP	P1-high	1	Epo + IL17	0.270979
6811	685	05_23_2024	export_EPO+IL17_SP_P7_P1-CD71Hi.csv	SP	P1-high	1	Epo + IL17	0.208042
6812	685	05_23_2024	export_EPO+IL17_SP_P7_P1-CD71Hi.csv	SP	P1-high	1	Epo + IL17	0.208042
6813	770	05_23_2024	export_EPO+IL17_SP_P7_P1-CD71Hi.csv	SP	P1-high	1	Epo + IL17	0.326923
6814	692	05_23_2024	export_EPO+IL17_SP_P7_P1-CD71Hi.csv	SP	P1-high	1	Epo + IL17	0.217832
6815	759	05_23_2024	export_EPO+IL17_SP_P7_P1-CD71Hi.csv	SP	P1-high	1	Epo + IL17	0.311538
6816	654	05_23_2024	export_EPO+IL17_SP_P7_P1-CD71Hi.csv	SP	P1-high	1	Epo + IL17	0.164685
6817	768	05_23_2024	export_EPO+IL17_SP_P7_P1-CD71Hi.csv	SP	P1-high	1	Epo + IL17	0.324126
6818	738	05_23_2024	export_EPO+IL17_SP_P7_P1-CD71Hi.csv	SP	P1-high	1	Epo + IL17	0.282168
6819	784	05_23_2024	export_EPO+IL17_SP_P7_P1-CD71Hi.csv	SP	P1-high	1	Epo + IL17	0.346503
6820	717	05_23_2024	export_EPO+IL17_SP_P7_P1-CD71Hi.csv	SP	P1-high	1	Epo + IL17	0.252797
6821	556	05_23_2024	export_EPO+IL17_SP_P7_P1-CD71Hi.csv	SP	P1-high	1	Epo + IL17	0.0276224
6822	737	05_23_2024	export_EPO+IL17_SP_P7_P1-CD71Hi.csv	SP	P1-high	1	Epo + IL17	0.280769
6823	678	05_23_2024	export_EPO+IL17_SP_P7_P1-CD71Hi.csv	SP	P1-high	1	Epo + IL17	0.198252
6824	733	05_23_2024	export_EPO+IL17_SP_P7_P1-CD71Hi.csv	SP	P1-high	1	Epo + IL17	0.275175
6825	788	05_23_2024	export_EPO+IL17_SP_P7_P1-CD71Hi.csv	SP	P1-high	1	Epo + IL17	0.352098
6826	743	05_23_2024	export_EPO+IL17_SP_P7_P1-CD71Hi.csv	SP	P1-high	1	Epo + IL17	0.289161
6827	842	05_23_2024	export_EPO+IL17_SP_P7_P1-CD71Hi.csv	SP	P1-high	1	Epo + IL17	0.427622
6828	744	05_23_2024	export_EPO+IL17_SP_P7_P1-CD71Hi.csv	SP	P1-high	1	Epo + IL17	0.290559
6829	652	05_23_2024	export_EPO+IL17_SP_P7_P1-CD71Hi.csv	SP	P1-high	1	Epo + IL17	0.161888
6830	680	05_23_2024	export_EPO+IL17_SP_P7_P1-CD71Hi.csv	SP	P1-high	1	Epo + IL17	0.201049
6831	670	05_23_2024	export_EPO+IL17_SP_P7_P1-CD71Hi.csv	SP	P1-high	1	Epo + IL17	0.187063
6832	632	05_23_2024	export_EPO+IL17_SP_P7_P1-CD71Hi.csv	SP	P1-high	1	Epo + IL17	0.133916
6833	730	05_23_2024	export_EPO+IL17_SP_P7_P1-CD71Hi.csv	SP	P1-high	1	Epo + IL17	0.270979
6834	714	05_23_2024	export_EPO+IL17_SP_P7_P1-CD71Hi.csv	SP	P1-high	1	Epo + IL17	0.248601
6835	771	05_23_2024	export_EPO+IL17_SP_P7_P1-CD71Hi.csv	SP	P1-high	1	Epo + IL17	0.328322
6836	576	05_23_2024	export_EPO+IL17_SP_P7_P1-CD71Hi.csv	SP	P1-high	1	Epo + IL17	0.0555944
6837	682	05_23_2024	export_EPO+IL17_SP_P7_P1-CD71Hi.csv	SP	P1-high	1	Epo + IL17	0.203846
6838	674	05_23_2024	export_EPO+IL17_SP_P7_P1-CD71Hi.csv	SP	P1-high	1	Epo + IL17	0.192657
6839	678	05_23_2024	export_EPO+IL17_SP_P7_P1-CD71Hi.csv	SP	P1-high	1	Epo + IL17	0.198252
6840	740	05_23_2024	export_EPO+IL17_SP_P7_P1-CD71Hi.csv	SP	P1-high	1	Epo + IL17	0.284965
6841	765	05_23_2024	export_EPO+IL17_SP_P7_P1-CD71Hi.csv	SP	P1-high	1	Epo + IL17	0.31993
6842	747	05_23_2024	export_EPO+IL17_SP_P7_P1-CD71Hi.csv	SP	P1-high	1	Epo + IL17	0.294755
6843	653	05_23_2024	export_EPO+IL17_SP_P7_P1-CD71Hi.csv	SP	P1-high	1	Epo + IL17	0.163287
6844	732	05_23_2024	export_EPO+IL17_SP_P7_P1-CD71Hi.csv	SP	P1-high	1	Epo + IL17	0.273776
6845	688	05_23_2024	export_EPO+IL17_SP_P7_P1-CD71Hi.csv	SP	P1-high	1	Epo + IL17	0.212238
6846	679	05_23_2024	export_EPO+IL17_SP_P7_P1-CD71Hi.csv	SP	P1-high	1	Epo + IL17	0.19965
6847	720	05_23_2024	export_EPO+IL17_SP_P7_P1-CD71Hi.csv	SP	P1-high	1	Epo + IL17	0.256993
6848	794	05_23_2024	export_EPO+IL17_SP_P7_P1-CD71Hi.csv	SP	P1-high	1	Epo + IL17	0.36049
6849	769	05_23_2024	export_EPO+IL17_SP_P7_P1-CD71Hi.csv	SP	P1-high	1	Epo + IL17	0.325524
6850	730	05_23_2024	export_EPO+IL17_SP_P7_P1-CD71Hi.csv	SP	P1-high	1	Epo + IL17	0.270979
6851	771	05_23_2024	export_EPO+IL17_SP_P7_P1-CD71Hi.csv	SP	P1-high	1	Epo + IL17	0.328322
6852	768	05_23_2024	export_EPO+IL17_SP_P7_P1-CD71Hi.csv	SP	P1-high	1	Epo + IL17	0.324126
6853	747	05_23_2024	export_EPO+IL17_SP_P7_P1-CD71Hi.csv	SP	P1-high	1	Epo + IL17	0.294755
6854	730	05_23_2024	export_EPO+IL17_SP_P7_P1-CD71Hi.csv	SP	P1-high	1	Epo + IL17	0.270979
6855	630	05_23_2024	export_EPO+IL17_SP_P7_P1-CD71Hi.csv	SP	P1-high	1	Epo + IL17	0.131119
6856	634	05_23_2024	export_EPO+IL17_SP_P7_P1-CD71Hi.csv	SP	P1-high	1	Epo + IL17	0.136713
6857	754	05_23_2024	export_EPO+IL17_SP_P7_P1-CD71Hi.csv	SP	P1-high	1	Epo + IL17	0.304545
6858	739	05_23_2024	export_EPO+IL17_SP_P7_P1-CD71Hi.csv	SP	P1-high	1	Epo + IL17	0.283566
6859	759	05_23_2024	export_EPO+IL17_SP_P7_P1-CD71Hi.csv	SP	P1-high	1	Epo + IL17	0.311538
6860	661	05_23_2024	export_EPO+IL17_SP_P7_P1-CD71Hi.csv	SP	P1-high	1	Epo + IL17	0.174476
6861	746	05_23_2024	export_EPO+IL17_SP_P7_P1-CD71Hi.csv	SP	P1-high	1	Epo + IL17	0.293357
6862	762	05_23_2024	export_EPO+IL17_SP_P7_P1-CD71Hi.csv	SP	P1-high	1	Epo + IL17	0.315734
6863	649	05_23_2024	export_EPO+IL17_SP_P7_P1-CD71Hi.csv	SP	P1-high	1	Epo + IL17	0.157692
6864	647	05_23_2024	export_EPO+IL17_SP_P7_P1-CD71Hi.csv	SP	P1-high	1	Epo + IL17	0.154895
6865	735	05_23_2024	export_EPO+IL17_SP_P7_P1-CD71Hi.csv	SP	P1-high	1	Epo + IL17	0.277972
6866	783	05_23_2024	export_EPO+IL17_SP_P7_P1-CD71Hi.csv	SP	P1-high	1	Epo + IL17	0.345105
6867	750	05_23_2024	export_EPO+IL17_SP_P7_P1-CD71Hi.csv	SP	P1-high	1	Epo + IL17	0.298951
6868	738	05_23_2024	export_EPO+IL17_SP_P7_P1-CD71Hi.csv	SP	P1-high	1	Epo + IL17	0.282168
6869	652	05_23_2024	export_EPO+IL17_SP_P7_P1-CD71Hi.csv	SP	P1-high	1	Epo + IL17	0.161888
6870	665	05_23_2024	export_EPO+IL17_SP_P7_P1-CD71Hi.csv	SP	P1-high	1	Epo + IL17	0.18007
6871	644	05_23_2024	export_EPO+IL17_SP_P7_P1-CD71Hi.csv	SP	P1-high	1	Epo + IL17	0.150699
6872	600	05_23_2024	export_EPO+IL17_SP_P7_P1-CD71Hi.csv	SP	P1-high	1	Epo + IL17	0.0891608
6873	767	05_23_2024	export_EPO+IL17_SP_P7_P1-CD71Hi.csv	SP	P1-high	1	Epo + IL17	0.322727
6874	771	05_23_2024	export_EPO+IL17_SP_P7_P1-CD71Hi.csv	SP	P1-high	1	Epo + IL17	0.328322
6875	766	05_23_2024	export_EPO+IL17_SP_P7_P1-CD71Hi.csv	SP	P1-high	1	Epo + IL17	0.321329
6876	653	05_23_2024	export_EPO+IL17_SP_P7_P1-CD71Hi.csv	SP	P1-high	1	Epo + IL17	0.163287
6877	617	05_23_2024	export_EPO+IL17_SP_P7_P1-CD71Hi.csv	SP	P1-high	1	Epo + IL17	0.112937
6878	675	05_23_2024	export_EPO+IL17_SP_P7_P1-CD71Hi.csv	SP	P1-high	1	Epo + IL17	0.194056
6879	637	05_23_2024	export_EPO+IL17_SP_P7_P1-CD71Hi.csv	SP	P1-high	1	Epo + IL17	0.140909
6880	693	05_23_2024	export_EPO+IL17_SP_P7_P1-CD71Hi.csv	SP	P1-high	1	Epo + IL17	0.219231
6881	687	05_23_2024	export_EPO+IL17_SP_P7_P1-CD71Hi.csv	SP	P1-high	1	Epo + IL17	0.210839
6882	702	05_23_2024	export_EPO+IL17_SP_P7_P1-CD71Hi.csv	SP	P1-high	1	Epo + IL17	0.231818
6883	737	05_23_2024	export_EPO+IL17_SP_P7_P1-CD71Hi.csv	SP	P1-high	1	Epo + IL17	0.280769
6884	758	05_23_2024	export_EPO+IL17_SP_P7_P1-CD71Hi.csv	SP	P1-high	1	Epo + IL17	0.31014
6885	765	05_23_2024	export_EPO+IL17_SP_P7_P1-CD71Hi.csv	SP	P1-high	1	Epo + IL17	0.31993
6886	629	05_23_2024	export_EPO+IL17_SP_P7_P1-CD71Hi.csv	SP	P1-high	1	Epo + IL17	0.12972
6887	726	05_23_2024	export_EPO+IL17_SP_P7_P1-CD71Hi.csv	SP	P1-high	1	Epo + IL17	0.265385
6888	716	05_23_2024	export_EPO+IL17_SP_P7_P1-CD71Hi.csv	SP	P1-high	1	Epo + IL17	0.251399
6889	712	05_23_2024	export_EPO+IL17_SP_P7_P1-CD71Hi.csv	SP	P1-high	1	Epo + IL17	0.245804
6890	679	05_23_2024	export_EPO+IL17_SP_P7_P1-CD71Hi.csv	SP	P1-high	1	Epo + IL17	0.19965
6891	782	05_23_2024	export_EPO+IL17_SP_P7_P1-CD71Hi.csv	SP	P1-high	1	Epo + IL17	0.343706
6892	825	05_23_2024	export_EPO+IL17_SP_P7_P1-CD71Hi.csv	SP	P1-high	1	Epo + IL17	0.403846
6893	768	05_23_2024	export_EPO+IL17_SP_P7_P1-CD71Hi.csv	SP	P1-high	1	Epo + IL17	0.324126
6894	811	05_23_2024	export_EPO+IL17_SP_P7_P1-CD71Hi.csv	SP	P1-high	1	Epo + IL17	0.384266
6895	596	05_23_2024	export_EPO+IL17_SP_P7_P1-CD71Hi.csv	SP	P1-high	1	Epo + IL17	0.0835664
6896	800	05_23_2024	export_EPO+IL17_SP_P7_P1-CD71Hi.csv	SP	P1-high	1	Epo + IL17	0.368881
6897	681	05_23_2024	export_EPO+IL17_SP_P7_P1-CD71Hi.csv	SP	P1-high	1	Epo + IL17	0.202448
6898	671	05_23_2024	export_EPO+IL17_SP_P7_P1-CD71Hi.csv	SP	P1-high	1	Epo + IL17	0.188462
6899	769	05_23_2024	export_EPO+IL17_SP_P7_P1-CD71Hi.csv	SP	P1-high	1	Epo + IL17	0.325524
6900	653	05_23_2024	export_EPO+IL17_SP_P7_P1-CD71Hi.csv	SP	P1-high	1	Epo + IL17	0.163287
6901	716	05_23_2024	export_EPO+IL17_SP_P7_P1-CD71Hi.csv	SP	P1-high	1	Epo + IL17	0.251399
6902	640	05_23_2024	export_EPO+IL17_SP_P7_P1-CD71Hi.csv	SP	P1-high	1	Epo + IL17	0.145105
6903	575	05_23_2024	export_EPO+IL17_SP_P7_P1-CD71Hi.csv	SP	P1-high	1	Epo + IL17	0.0541958
6904	748	05_23_2024	export_EPO+IL17_SP_P7_P1-CD71Hi.csv	SP	P1-high	1	Epo + IL17	0.296154
6905	742	05_23_2024	export_EPO+IL17_SP_P7_P1-CD71Hi.csv	SP	P1-high	1	Epo + IL17	0.287762
6906	674	05_23_2024	export_EPO+IL17_SP_P7_P1-CD71Hi.csv	SP	P1-high	1	Epo + IL17	0.192657
6907	765	05_23_2024	export_EPO+IL17_SP_P7_P1-CD71Hi.csv	SP	P1-high	1	Epo + IL17	0.31993
6908	732	05_23_2024	export_EPO+IL17_SP_P7_P1-CD71Hi.csv	SP	P1-high	1	Epo + IL17	0.273776
6909	629	05_23_2024	export_EPO+IL17_SP_P7_P1-CD71Hi.csv	SP	P1-high	1	Epo + IL17	0.12972
6910	782	05_23_2024	export_EPO+IL17_SP_P7_P1-CD71Hi.csv	SP	P1-high	1	Epo + IL17	0.343706
6911	788	05_23_2024	export_EPO+IL17_SP_P7_P1-CD71Hi.csv	SP	P1-high	1	Epo + IL17	0.352098
6912	677	05_23_2024	export_EPO+IL17_SP_P7_P1-CD71Hi.csv	SP	P1-high	1	Epo + IL17	0.196853
6913	718	05_23_2024	export_EPO+IL17_SP_P7_P1-CD71Hi.csv	SP	P1-high	1	Epo + IL17	0.254196
6914	720	05_23_2024	export_EPO+IL17_SP_P7_P1-CD71Hi.csv	SP	P1-high	1	Epo + IL17	0.256993
6915	716	05_23_2024	export_EPO+IL17_SP_P7_P1-CD71Hi.csv	SP	P1-high	1	Epo + IL17	0.251399
6916	781	05_23_2024	export_EPO+IL17_SP_P7_P1-CD71Hi.csv	SP	P1-high	1	Epo + IL17	0.342308
6917	725	05_23_2024	export_EPO+IL17_SP_P7_P1-CD71Hi.csv	SP	P1-high	1	Epo + IL17	0.263986
6918	771	05_23_2024	export_EPO+IL17_SP_P7_P1-CD71Hi.csv	SP	P1-high	1	Epo + IL17	0.328322
6919	675	05_23_2024	export_EPO+IL17_SP_P7_P1-CD71Hi.csv	SP	P1-high	1	Epo + IL17	0.194056
6920	756	05_23_2024	export_EPO+IL17_SP_P7_P1-CD71Hi.csv	SP	P1-high	1	Epo + IL17	0.307343
6921	742	05_23_2024	export_EPO+IL17_SP_P7_P1-CD71Hi.csv	SP	P1-high	1	Epo + IL17	0.287762
6922	765	05_23_2024	export_EPO+IL17_SP_P7_P1-CD71Hi.csv	SP	P1-high	1	Epo + IL17	0.31993
6923	763	05_23_2024	export_EPO+IL17_SP_P7_P1-CD71Hi.csv	SP	P1-high	1	Epo + IL17	0.317133
6924	701	05_23_2024	export_EPO+IL17_SP_P7_P1-CD71Hi.csv	SP	P1-high	1	Epo + IL17	0.23042
6925	748	05_23_2024	export_EPO+IL17_SP_P7_P1-CD71Hi.csv	SP	P1-high	1	Epo + IL17	0.296154
6926	690	05_23_2024	export_EPO+IL17_SP_P7_P1-CD71Hi.csv	SP	P1-high	1	Epo + IL17	0.215035
6927	635	05_23_2024	export_EPO+IL17_SP_P7_P1-CD71Hi.csv	SP	P1-high	1	Epo + IL17	0.138112
6928	734	05_23_2024	export_EPO+IL17_SP_P7_P1-CD71Hi.csv	SP	P1-high	1	Epo + IL17	0.276573
6929	671	05_23_2024	export_EPO+IL17_SP_P7_P1-CD71Hi.csv	SP	P1-high	1	Epo + IL17	0.188462
6930	742	05_23_2024	export_EPO+IL17_SP_P7_P1-CD71Hi.csv	SP	P1-high	1	Epo + IL17	0.287762
6931	776	05_23_2024	export_EPO+IL17_SP_P7_P1-CD71Hi.csv	SP	P1-high	1	Epo + IL17	0.335315
6932	765	05_23_2024	export_EPO+IL17_SP_P7_P1-CD71Hi.csv	SP	P1-high	1	Epo + IL17	0.31993
6933	662	05_23_2024	export_EPO+IL17_SP_P7_P1-CD71Hi.csv	SP	P1-high	1	Epo + IL17	0.175874
6934	726	05_23_2024	export_EPO+IL17_SP_P7_P1-CD71Hi.csv	SP	P1-high	1	Epo + IL17	0.265385
6935	617	05_23_2024	export_EPO+IL17_SP_P7_P1-CD71Hi.csv	SP	P1-high	1	Epo + IL17	0.112937
6936	696	05_23_2024	export_EPO+IL17_SP_P7_P1-CD71Hi.csv	SP	P1-high	1	Epo + IL17	0.223427
6937	813	05_23_2024	export_EPO+IL17_SP_P7_P1-CD71Hi.csv	SP	P1-high	1	Epo + IL17	0.387063
6938	701	05_23_2024	export_EPO+IL17_SP_P7_P1-CD71Hi.csv	SP	P1-high	1	Epo + IL17	0.23042
6939	710	05_23_2024	export_EPO+IL17_SP_P7_P1-CD71Hi.csv	SP	P1-high	1	Epo + IL17	0.243007
6940	699	05_23_2024	export_EPO+IL17_SP_P7_P1-CD71Hi.csv	SP	P1-high	1	Epo + IL17	0.227622
6941	662	05_23_2024	export_EPO+IL17_SP_P7_P1-CD71Hi.csv	SP	P1-high	1	Epo + IL17	0.175874
6942	685	05_23_2024	export_EPO+IL17_SP_P7_P1-CD71Hi.csv	SP	P1-high	1	Epo + IL17	0.208042
6943	625	05_23_2024	export_EPO+IL17_SP_P7_P1-CD71Hi.csv	SP	P1-high	1	Epo + IL17	0.124126
6944	824	05_23_2024	export_EPO+IL17_SP_P7_P1-CD71Hi.csv	SP	P1-high	1	Epo + IL17	0.402448
6945	648	05_23_2024	export_EPO+IL17_SP_P7_P1-CD71Hi.csv	SP	P1-high	1	Epo + IL17	0.156294
6946	564	05_23_2024	export_EPO+IL17_SP_P7_P1-CD71Hi.csv	SP	P1-high	1	Epo + IL17	0.0388112
6947	710	05_23_2024	export_EPO+IL17_SP_P7_P1-CD71Hi.csv	SP	P1-high	1	Epo + IL17	0.243007
6948	767	05_23_2024	export_EPO+IL17_SP_P7_P1-CD71Hi.csv	SP	P1-high	1	Epo + IL17	0.322727
6949	729	05_23_2024	export_EPO+IL17_SP_P7_P1-CD71Hi.csv	SP	P1-high	1	Epo + IL17	0.26958
6950	720	05_23_2024	export_EPO+IL17_SP_P7_P1-CD71Hi.csv	SP	P1-high	1	Epo + IL17	0.256993
6951	773	05_23_2024	export_EPO+IL17_SP_P7_P1-CD71Hi.csv	SP	P1-high	1	Epo + IL17	0.331119
6952	801	05_23_2024	export_EPO+IL17_SP_P7_P1-CD71Hi.csv	SP	P1-high	1	Epo + IL17	0.37028
6953	597	05_23_2024	export_EPO+IL17_SP_P7_P1-CD71Hi.csv	SP	P1-high	1	Epo + IL17	0.084965
6954	617	05_23_2024	export_EPO+IL17_SP_P7_P1-CD71Hi.csv	SP	P1-high	1	Epo + IL17	0.112937
6955	738	05_23_2024	export_EPO+IL17_SP_P7_P1-CD71Hi.csv	SP	P1-high	1	Epo + IL17	0.282168
6956	665	05_23_2024	export_EPO+IL17_SP_P7_P1-CD71Hi.csv	SP	P1-high	1	Epo + IL17	0.18007
6957	746	05_23_2024	export_EPO+IL17_SP_P7_P1-CD71Hi.csv	SP	P1-high	1	Epo + IL17	0.293357
6958	669	05_23_2024	export_EPO+IL17_SP_P7_P1-CD71Hi.csv	SP	P1-high	1	Epo + IL17	0.185664
6959	696	05_23_2024	export_EPO+IL17_SP_P7_P1-CD71Hi.csv	SP	P1-high	1	Epo + IL17	0.223427
6960	811	05_23_2024	export_EPO+IL17_SP_P7_P1-CD71Hi.csv	SP	P1-high	1	Epo + IL17	0.384266
6961	705	05_23_2024	export_EPO+IL17_SP_P7_P1-CD71Hi.csv	SP	P1-high	1	Epo + IL17	0.236014
6962	732	05_23_2024	export_EPO+IL17_SP_P7_P1-CD71Hi.csv	SP	P1-high	1	Epo + IL17	0.273776
6963	643	05_23_2024	export_EPO+IL17_SP_P7_P1-CD71Hi.csv	SP	P1-high	1	Epo + IL17	0.149301
6964	686	05_23_2024	export_EPO+IL17_SP_P7_P1-CD71Hi.csv	SP	P1-high	1	Epo + IL17	0.209441
6965	717	05_23_2024	export_EPO+IL17_SP_P7_P1-CD71Hi.csv	SP	P1-high	1	Epo + IL17	0.252797
6966	758	05_23_2024	export_EPO+IL17_SP_P7_P1-CD71Hi.csv	SP	P1-high	1	Epo + IL17	0.31014
6967	703	05_23_2024	export_EPO+IL17_SP_P7_P1-CD71Hi.csv	SP	P1-high	1	Epo + IL17	0.233217
6968	801	05_23_2024	export_EPO+IL17_SP_P7_P1-CD71Hi.csv	SP	P1-high	1	Epo + IL17	0.37028
6969	732	05_23_2024	export_EPO+IL17_SP_P7_P1-CD71Hi.csv	SP	P1-high	1	Epo + IL17	0.273776
[truncated: 155,646 more rows]
