# Supplementary material for: IL-17 stimulates erythropoiesis in vivo by amplifying the response of erythroid progenitors to erythropoietin
Source: PLoS Biol. 2025 Dec 11;23(12):e3003462. doi: 10.1371/journal.pbio.3003462 (PMC12697970; doi:10.1371/journal.pbio.3003462)
Supplement: S12 Table — (XLSX) [file pbio.3003462.s020.xlsx]

## Sheet: figS5a
Sort date	Tissue	Cell type	Genotype	Mouse ID	DDCT Ex2-Ex7	DDCT Ex2-Ex7 mean VC	DDCT Ex2-Ex7 corrected	deletion efficiency	DDCT Ex3-Ex5	DDCT Ex3-Ex5 corrected	deletion efficiency.1	deletion efficiencyx10
04_12_2024	BM	whole tissue	Vav-iCre		-0.884			0	-1.2855		0	0
04_12_2025	BM	whole tissue	Il17ra-f/f-Vav-iCre		4.4365		5.3205	0.974975	4.034	5.3195	0.974958	9.74975
04_12_2026	BM	whole tissue	EpoR-Cre		-1.129			0	-1.0215		0	0
04_12_2027	BM	whole tissue	Il17ra-f/f-EpoR-Cre		0.2755		1.4045	0.622251	0.1465	1.168	0.554962	6.22251
04_12_2024	SP	whole tissue	Vav-iCre		-0.339			0	-0.146		0	0
04_12_2025	SP	whole tissue	Il17ra-f/f-Vav-iCre		2.3655		2.7045	0.846586	4.1705	4.3165	0.949812	8.46586
04_12_2026	SP	whole tissue	EpoR-Cre		0.1545			0	-2.496		0	0
04_12_2027	SP	whole tissue	Il17ra-f/f-EpoR-Cre		0.252		0.0975	0.0653488	0.276	2.772	0.853599	0.653488

## Sheet: figS5b
	genotype	subset	cells/g	cells/g (rel.)
0	VavCre	P5	1638.29	0.659072
1	VavCre	P5	1455.88	0.585691
2	VavCre	P5	4225.71	1.69997
3	VavCre	P5	3333.21	1.34093
4	il17ra_ff_VavCre	P5	1544.52	0.621348
5	il17ra_ff_VavCre	P5	3909.2	1.57264
6	il17ra_ff_VavCre	P5	5738.33	2.30849
7	VavCre	P2	1547.27	1.11448
8	VavCre	P2	1229.41	0.885525
9	VavCre	P2	1675.71	1.20699
10	VavCre	P2	1202.14	0.865883
11	il17ra_ff_VavCre	P2	661.935	0.476781
12	il17ra_ff_VavCre	P2	2022	1.45641
13	il17ra_ff_VavCre	P2	2310.24	1.66403
14	VavCre	P1-CD71Med	1547.27	0.415601
15	VavCre	P1-CD71Med	1908.82	0.512713
16	VavCre	P1-CD71Med	5537.14	1.48729
17	VavCre	P1-CD71Med	6557.14	1.76126
18	il17ra_ff_VavCre	P1-CD71Med	1654.84	0.444493
19	il17ra_ff_VavCre	P1-CD71Med	4785.4	1.28537
20	il17ra_ff_VavCre	P1-CD71Med	5291.19	1.42122
21	VavCre	P1-CD71Hi	606.774	0.654812
22	VavCre	P1-CD71Hi	614.706	0.663372
23	VavCre	P1-CD71Hi	1238.57	1.33663
24	VavCre	P1-CD71Hi	1256.79	1.35628
25	il17ra_ff_VavCre	P1-CD71Hi	882.581	0.952454
26	il17ra_ff_VavCre	P1-CD71Hi	2089.4	2.25482
27	il17ra_ff_VavCre	P1-CD71Hi	1565	1.6889
28	VavCre	ProE	14562.6	0.746719
29	VavCre	ProE	17147.1	0.879242
30	VavCre	ProE	26957.1	1.38227
31	VavCre	ProE	21857.1	1.12076
32	il17ra_ff_VavCre	ProE	21329	1.09368
33	il17ra_ff_VavCre	ProE	33700	1.72802
34	il17ra_ff_VavCre	ProE	100607	5.15878
35	VavCre	EryA-large	264554	1.21015
36	VavCre	EryA-large	283735	1.29789
37	VavCre	EryA-large	172671	0.789852
38	VavCre	EryA-large	155732	0.712366
39	il17ra_ff_VavCre	EryA-large	229103	1.04799
40	il17ra_ff_VavCre	EryA-large	438100	2.004
41	il17ra_ff_VavCre	EryA-large	350262	1.6022
42	VavCre	EryA-small	594639	1.07234
43	VavCre	EryA-small	514412	0.927662
44	VavCre	EryA-small	603257	1.08788
45	VavCre	EryA-small	457361	0.824779
46	il17ra_ff_VavCre	EryA-small	610452	1.10085
47	il17ra_ff_VavCre	EryA-small	977300	1.76241
48	il17ra_ff_VavCre	EryA-small	1.0806e+06	1.94869
49	VavCre	EryB	533961	0.637186
50	VavCre	EryB	501471	0.598415
51	VavCre	EryB	2.30957e+06	2.75606
52	VavCre	EryB	1.14204e+06	1.36281
53	il17ra_ff_VavCre	EryB	713419	0.851337
54	il17ra_ff_VavCre	EryB	1395180	1.6649
55	il17ra_ff_VavCre	EryB	1.84819e+06	2.20548
56	VavCre	EryC	388335	0.541043
57	VavCre	EryC	446471	0.622039
58	VavCre	EryC	1224000	1.70532
59	VavCre	EryC	989036	1.37796
60	il17ra_ff_VavCre	EryC	408194	0.56871
61	il17ra_ff_VavCre	EryC	1179500	1.64332
62	il17ra_ff_VavCre	EryC	1.63952e+06	2.28424

## Sheet: figS5c
condition	Log(Average IL-17 Levels for Plotting)
Hypoxia	0
Hypoxia	0
Hypoxia	0
Hypoxia	0
Hypoxia	0.470397
Hypoxia	0.595862
Hypoxia	1.17556
Hypoxia	1.42986
Hypoxia	1.44439
Hypoxia	1.54221
Hypoxia	1.54522
Hypoxia	2.10499
Hypoxia	2.36184
Hypoxia	3.03105
Hypoxia	4.56786
Hypoxia	4.58976
Hypoxia	4.6143
Normoxia	0
Normoxia	0
Normoxia	0
Normoxia	0
Normoxia	0
Normoxia	0
Normoxia	0
Normoxia	0
Normoxia	0
Normoxia	1.4811
Normoxia	1.77488
Normoxia	1.86911
Normoxia	2.13559
Normoxia	2.8812

## Sheet: figS6a
cell_annotations	Procr	Hlf	Mecom	Apoe	Mfsd2b	Ifitm1	Ctla2a	Ms4a2	Cd200r3	Vwf	Pf4	Prg3	Prg2	Flt3	Cd34	Dntt	Rag1	Rag2	Vpreb1	Pax5	Cd19	Ms4a1	Cd3e	Bcl11b	Siglech	Bst2	Zfp366	Zbtb46	Cd8a	Xcr1	Naaa	Dtx1	Ccr6	Cebpa	Calr	Plac8	Csf1r	Ctss	Klf4	Elane	Lyz2	Lcn2	S100a9	Cebpe	C1qa	C1qb	C1qc	Trib2	Vamp5
BaMaP	0.0573166	0.0747692	0.0710585	0.548633	0.0415875	1	0.221421	1	1	0.00491127	0.00703859	0.00150185	0.0061743	0.0199477	0.571863	0.00400732	0.0071359	0.00874254	0.013318	0.026358	0.0620944	0.0179803	0.00770875	0	0	0.268682	0.00213317	0.0282672	0	0	0.0331258	0.0189191	0.00590305	0.643002	0.469077	0.729286	0.0061281	0.0096846	0.00177566	0.0282472	0.0566831	0.0212241	0.111328	0.00580327	0.0195424	0.00737954	0.00568635	0.217359	0.382287
BasoE	0	0.00531385	0.0103797	0.00460895	0.566215	0.0200731	0.00895675	0.00401141	0.00959133	0.163929	0.00363821	0	0.0157406	0.00805602	0.013108	0.00501508	0	0	0.00169162	0.0102429	0.00629154	0.00978612	0	0.00347748	0	0.0773243	0.00451363	0.0600875	0	0	0.00772615	0.00972198	0	0	0.37355	0.0636904	0.00952921	0.00863899	0	0.0433349	0.0227828	0.027556	0.17466	0.00340993	0.0145685	0.0124541	0.0133316	0.0150023	0.276265
CEP-1	0.0011887	0.00738868	0.0104265	0.0803585	0.508822	0.0168082	0.0052698	0.00536956	0.00219773	0.0087918	0.00776003	0.000718197	0.00704079	0.00365353	0.000371644	0.00236151	0.000461432	0.00151454	0.00703234	0	0.00674301	0	0.000494606	0.000540245	0	0.542297	0.000312173	0.485514	0.000347305	0.000759948	0.0310604	0.00183085	0.0021276	0.00354042	0.659719	0.0136817	0.00146932	0	0.00152085	0	0.000894783	0	0	0.00166532	0.00203629	0.00150229	0.00123015	0.492144	0.896345
CEP-2	0.00128417	0.00353089	0.00857694	0.00135187	0.452842	0	0.00214425	0.00380994	0.000803543	0.0346489	0.00591836	0.000564416	0.00568504	0.00306507	0	0.00182876	0.000581956	0.00111006	0.00685603	0.00117887	0.00724327	0.00121911	0.00100548	0.000766397	0	0.293431	0.000509074	0.484486	0.00129873	0.000373602	0.0293818	0.00151433	0.0029344	0.00319865	0.635215	0	0.00140505	0.000252025	0.00134985	0.00146184	0	0.000509428	0.00163062	0.00205717	0.00263354	0.00163574	0.00164982	0.193009	0.791419
Cycling imNeu	0	0.0988981	0.00545054	0.0198699	0.0105758	0.00121962	0.00578663	0.00493532	0.00276861	0.00298282	0.00141323	0.00210258	0.0145554	0.00275192	0.00364994	0.00399266	0	0.00331363	0.00429665	0.0167401	0.0295487	0.00923923	0.00281338	0.0047122	0	0.0126437	0.00393319	0.0100691	0.00493104	0.00295807	0.0485041	0.0146273	0.00999844	0.0599514	0.0926854	0.391565	0.00528668	0.00870515	0.00339635	0.10959	0.98954	0.994799	0.98957	1	0.0243695	0.0170552	0.0129729	0.0159447	0.649578
EBMP	0.0131536	0.058365	0.198144	0.926918	1	0.803062	0.873086	0.0782316	0.0237098	0.0309093	0.0385618	0.00126297	0.0102731	0.00452396	0.167043	0.0052414	0.0014207	0.00277705	0.034631	0.0123462	0.0108859	0.00776916	0.00105178	0.00305488	0	0.319246	0.00185481	0.0501064	0.00441049	0.00573816	0.0106082	0.0160654	0.0173894	0.0650929	0.514508	0.799346	0.00342712	0.00379118	0.00699078	0.00714763	0.0571478	0.00963139	0.0811212	0.00589726	0.00585575	0.00707269	0.00327052	0.997568	1
EEP	0.000890097	0.0286399	0.06025	0.601693	0.668407	0.443243	0.155381	0.00943732	0.00658558	0.0109065	0.0199157	0.000501897	0.00819153	0.00578078	0.0158559	0.00514828	0.000498428	0.00314552	0.0148684	0.00241696	0.00877073	0.00343031	0.00130937	0.00161856	0	0.626491	0.000746152	0.315877	0.00235954	0.00110722	0.0186779	0.00395252	0.000957884	0.0269146	0.612171	0.402621	0.00326563	0.00202539	0.00388273	0.00452428	0.00798235	0.00336769	0.0350758	0.00225508	0.00342502	0.00451091	0.00303826	1	0.989229
EosP	0	0.104049	0.134709	0.0457964	0.030486	0.114294	0.00973579	0.254228	0	0	0	1	1	0	0.1828	0	0	0	0.0324261	0.0548224	0	0.00915801	0	0	0	0.184279	0	0	0	0	0	0	0	0.0911552	0.669265	0.561025	0	0.0356459	0	0.0601785	0.0120529	0.000282661	0.167549	0.46676	0	0	0	0.122118	0.0653637
GMP	0.10619	0.308394	0.311157	0.221202	0.0186108	0.545699	0.515286	0.0231024	0.0287083	0.0186539	0.0149412	0.00587479	0.0110585	0.463525	1	0.0895984	0.00218309	0.0528245	0.01204	0.00402717	0.00173519	0.0027393	0.0049309	0.003148	0.00336585	0.85897	0.00310725	0.0200129	0	0	0.035294	0.0369257	0.0139452	0.920068	0.96232	0.941811	0.120285	0.06142	0.012067	0.366684	0.257928	0.0189378	0.0492598	0.16438	0.00935712	0.00681832	0.00518826	0.0216951	0.327856
Immature B	0.00874772	0.00952895	0.00836817	0.156644	0.0166985	0.00872302	0.0133812	0.00359186	0.00475858	0.00338061	0.00506753	0.0033372	0.0207523	0.0132445	0.00567642	0.0077304	0.0241789	0.00738607	0.00538999	1	0.965164	1	0.00370907	0.00692157	0	0.0573455	0.00417401	0.0353947	0.00307399	0.00460697	0.045954	0.58703	1	0.00601189	0.201728	0.168342	0.00557412	0.434567	0.00635835	0.024682	0.0369696	0.0230037	0.227183	0.00561341	0.0104519	0.00810891	0.00663785	0.333422	0.0456838
LyP	0.2676	0.633024	0.573566	0.0980554	0.0022913	0.634415	0.719295	0.00189114	0.00446358	0.0127287	0.0244309	0.00144389	0.0126898	0.982612	0.931574	0.598497	0.151229	0.310288	0.0172374	0.0436877	0.0359188	0.0299923	0.00106033	0	0	0.618719	0.00236451	0.0240093	0	0.00249162	0.0212118	0.0777316	0.0406373	0.342357	0.570212	0.744772	0.0538151	0.132233	0.0184767	0.0234695	0.19445	0.00623698	0.0753965	0.00943955	0.0117387	0.0077878	0.00639327	0.0256526	0.267632
MPP	1	1	1	0.364647	0.0339472	0.961875	0.897398	0.0118665	0.0495739	0.0682981	0.0691981	0.000603766	0.0106843	0.450567	0.803736	0.0783682	0.00204477	0.0238809	0.0131532	0.0073587	0.0194617	0.00666275	0.00442503	0.00332085	0	0.552826	0.0050964	0.0330679	0.00096938	0.000548412	0.0335148	0.00915704	0.00968837	0.300307	0.606166	0.485709	0.0116311	0.041459	0.00932909	0.0228262	0.228012	0.0119996	0.0759771	0.0112475	0.0170093	0.0140291	0.0135154	0.0203967	0.595691
Mac-1	0.0100107	0.00538006	0.00292325	1	0.0241907	0.0180742	0.0188097	0.00221826	0.0219829	0.302402	0.0290423	0.000997696	0.0140559	0.00840966	0.00560255	0.00272534	0.00375329	0	0.00660703	0.0286963	0.0526031	0.0365878	0.00434266	0.00673303	0	0.578203	0.974783	0.115692	0.00933315	0.00497614	0.133974	0.0259015	0.0203872	0.338341	0.616764	0.028907	1	0.967094	0.0264541	0.00203225	0.12108	0.0250349	0.124845	0.00448504	1	1	1	0.0184878	0.62881
Mac-2	0.0388525	0.00890733	0.0100924	0.746311	0.0196003	0.00796598	0.0324029	0.00762384	0.00491751	0.0126154	0.0172832	0.00640485	0.0243382	0.0236598	0.00641214	0.00953935	0	0	0.00728381	0.0220151	0.012247	0.0198737	0.0064923	0.0106699	0	0.175111	0.0302516	0.0240797	0	0.00535759	0.0404262	0	0	0.136588	0.18376	0.0690756	0.338398	0.514324	0.00384697	0.0559072	0.183868	0.0342903	0.283535	0.008925	0.777089	0.7285	0.674928	0.0306695	0.232685
MegP	0.0761662	0.234623	0.578595	0.582107	0.494649	0.348017	1	0.00158511	0	1	1	0.00251741	0.0203204	0.0101026	0.0998251	0	0	0	0.00562552	0.00759054	0.0129795	0.00636968	0	0	0	0.476545	0.013995	0.0209532	0	0	0.0231073	0.0293673	0	0.0654943	0.523112	0.146768	0.00802566	0.000603387	0.00565365	0.0214182	0.234321	0.0256217	0.118507	0.00276106	0.0115537	0.0136879	0.0128017	0.0345305	0.764644
MoP	0.0304795	0.0361726	0.0144613	0.0251734	0.0101438	0.223415	0.0148746	0.00257694	0	0.0103455	0.00474975	0.0174017	0.00886725	0.171856	0.55791	0.00389286	0	0.0131195	0.0102397	0.00540567	0.00714422	0.00389829	0.00124999	0.00545738	0	0.896441	0.00402886	0.0124092	0.00256419	0.00192539	0.098244	0.00355021	0.00557099	0.970764	1	1	0.374513	0.239106	0.369743	0.787522	0.39102	0.0278811	0.0320793	0.0969367	0.00253602	0.00271653	0.0028955	0.0140072	0.0214141
NeuP	0.0217117	0.120539	0.0730284	0.0798073	0.0291375	0.0767752	0.0643857	0.0163889	0.00706791	0.00527823	0.00170252	0.0202371	0.0092054	0.0189918	0.192156	0.0049103	0	0.0430696	0.0170702	0.00438429	0.0140831	0.00239228	0.00190811	0.00576555	0	0.529283	0	0.017423	0	0.00272999	0.0552888	0.00755809	0.00660978	1	0.974442	0.995991	0.0331801	0.00651433	0.00356737	1	0.301131	0.147468	0.438107	0.693744	0.00845299	0.00802392	0.00559003	0.0165921	0.283812
OrthoE	0	0.00576008	0.0167967	0.0741614	0.198734	0.0291445	0.0142719	0.00614663	0	0.0408821	0	0	0.0240328	0	0.0260416	0	0	0.0195593	0	0.0369528	0.0364666	0.0106854	0.00816278	0	0	0.0988172	0.0192738	0.0439777	0	0	0.0117332	0	0	0	0.296871	0.0264193	0.0508763	0.0638373	0	0.0437223	0.0484125	0.0438308	0.174499	0.00439478	0.0816977	0.0811657	0.0699231	0.0332329	0.192167
PolyE	0	0.0121935	0	0.036058	0.4272	0.0145548	0	0	0	0.150794	0.00471118	0	0.015253	0.0120541	0.00516683	0.00708351	0	0	0.00687198	0.017126	0	0.00858762	0	0	0	0.0480142	0.00309609	0.0238334	0	0	0.00748569	0	0	0.0343652	0.253402	0.0258084	0.0368036	0.040501	0	0.0489803	0.0305541	0.0209307	0.196573	0	0.0472805	0.0495142	0.0413848	0.0351675	0.191681
ProB	0.00948699	0.0227411	0.0178526	0.00463024	0.0115002	0.054617	0.0547655	0.00465648	0.00697946	0.00295748	0.00365443	0.00563242	0.0172309	0.0611931	0.0123083	1	1	1	1	0.835652	1	0.0433073	0.00687368	0.00523157	0	0.127437	0.00094563	0.015315	0.005736	0.00294138	0.0126111	0.0330611	0.0146125	0.00327956	0.281358	0.283682	0.0079716	0.079498	0.00369954	0.021091	0.0887811	0.00796177	0.131263	0.00162665	0.0058754	0.00501234	0.00447195	0.182072	0.100257
ProE	0	0.00193739	0.00759894	0	0.524673	0.00187155	0.00908961	0.00413869	0	0.079085	0.00864227	0.00183767	0.0135596	0.00399572	0.0039613	0.00264645	0	0.000974409	0.00566568	0.00233745	0.00955481	0.00284384	0.00480439	0.00418314	0	0.0281433	0.0020641	0.230076	0.00643842	0.00155115	0.00700568	0.0108495	0.00848795	0.00318896	0.41578	0.0206786	0.00403742	0.0071184	0.000829511	0.0146898	0.0137153	0.0106916	0.0882199	0.00544118	0.00589916	0.00814968	0.00570196	0.0281818	0.462119
Pyrenocyte	0	0	0	0.0491494	0.218078	0.0110029	0.00452628	0	0	0.133776	0.00822577	0	0.0331179	0	0.0225944	0.0101311	0	0	0	0.0146575	0.0392938	0.0197497	0	0	0	0.0034145	0	0.0366625	0	0	0.0139227	0	0.041439	0	0.183311	0.0655215	0.0084817	0.0304467	0	0.0549336	0.0885444	0.0259251	0.259034	0	0.0284251	0.0544222	0.0361747	0	0
Reticulocyte	0	0.00795639	0.0138819	0.0138489	0.0243989	0.01861	0.0158332	0.00650564	0.00324878	0.0257747	0.00762054	0.00175518	0.0310793	0.0110094	0.0080171	0.0112851	0.00165353	0.00221862	0.00531422	0.0138199	0.0211531	0.0199136	0.00216139	0.00350799	0	0	0.00125021	0.0298521	0.00223956	0	0.00643304	0.0104331	0.0134921	0.00873053	0.00730866	0.0532675	0.00482585	0.0143732	0.00255289	0.0443699	0.0446252	0.0251089	0.28813	0.0102077	0.0203246	0.0125829	0.0101777	0.0364487	0.0529056
T	0.00762034	0.0140764	0.00916191	0.00823928	0.0064488	0.0160516	0.136297	0.00249061	0.0951951	0.00162796	0.00442047	0.00180775	0.0163479	0.0129501	0.00840063	0.00687082	0.00306971	0.000737751	0.0110302	0.0343133	0.0441705	0.0262812	1	1	0	0.260972	0.00388818	0.0613874	0.297301	0.00321949	0.0198272	1	0.300515	0.00227885	0.266614	0.0636403	0.00469495	0.191491	0.0156539	0.0225811	0.034554	0.0269635	0.199568	0.00610472	0.00719169	0.00844281	0.0061182	0.323403	0.0497333
cDC1	0.592338	0.0121567	0.01076	0.127132	0.0105896	0.0268763	0.00878215	0.00172379	0.00221273	0.166306	0.00239403	0.00735405	0.0147791	0.476155	0.0261435	0.00495797	0.00148049	0.00428668	0.00780863	0.0263584	0.0313623	0.0355987	0.00835555	0.00958063	0.0154879	0.406545	0.87648	0.614726	1	1	1	0.0146082	0.0569265	0.127435	0.446009	0.433456	0.0259633	0.481876	0.106462	0.024397	0.21288	0.0252599	0.183324	0.0101543	0.0165594	0.0171938	0.0107231	0.0295016	0.0549702
cDC2	0.581706	0.00783217	0.0118363	0.290554	0.00470906	0.0473972	0.0145015	0.000784378	0.0220954	0.11475	0.00229206	0.0175867	0.0206016	0.66048	0.011251	0.00288129	0.00256938	0	0.0053643	0.0467101	0.0436132	0.0534598	0.00601414	0.0107054	0.0398034	0.287887	1	1	0.01046	0.0248497	0.0975141	0.906204	0.938215	0.100445	0.3054	0.431107	0.130748	0.823208	0.0857005	0.0142603	0.0843499	0.00984478	0.184897	0.00635869	0.0103296	0.00623109	0.00802146	0.0344925	0.143861
imMo	0	0.0133281	0.0156705	0.0727343	0	0.0567968	0.0165374	0	0	0.0164899	0.00454215	0.0305353	0.0183447	0.0276596	0.13407	0.0058138	0	0	0	0.0227408	0.0433664	0.0263786	0	0.0286102	0	0.539844	0	0.043088	0	0	0.453783	0.0393473	0.0186771	0.667534	0.637841	0.868856	0.374745	0.565249	1	0.589367	0.80041	0.107336	0.208098	0.239315	0.00467106	0	0	0.00833378	0.0234554
imNeu	0	0.0568286	0.0067829	0.0126316	0.00737842	0.0312506	0.00147162	0.00457783	0.00282148	0.0013091	0.00140333	0.00221927	0.017873	0.00963753	0.0066268	0.00476748	0.00465433	0.0018063	0.00390862	0.0156043	0.0351253	0.0154639	0.000930952	0.000830482	0	0.021888	0.00340327	0.0134148	0.00541169	0.00309401	0.021643	0.0162247	0.00961286	0.0929393	0.0726366	0.371327	0.0436123	0.0144101	0.0032861	0.0251034	1	1	1	0.741374	0.0174727	0.010747	0.0115146	0.0208898	0.549456
mMo	0.0440865	0.0273665	0.012868	0.78455	0.0375322	0.0158676	2.24233e-05	0.00308717	0	0.0856833	0.00748048	0	0.0124597	0.0359139	0.00835655	0	0.00859519	0.00987221	0.0054379	0.0106754	0	0.0212328	0.0062176	0.00384593	0	0.485583	0	0.0187184	0	0	0.310436	0.0374356	0.0492124	0.494753	0.361584	0.792859	0.605965	1	0.607017	0.0284761	0.940579	0.02464	0.149467	0.0515434	0.00874024	0.00203231	0.0152645	0.0165788	0.0728155
mNeu	0	0.0108661	0.0117963	0.0377498	0.00935778	0.330553	0.017915	0.00405965	0.00820195	0.0118545	0.00432537	0.00465259	0.0155681	0.0175668	0.0142988	0.00979666	0	0	0.00576927	0.0145893	0.010651	0.0134709	0	0	0	0.0167647	0.00476392	0.0368211	0	0	0.0279578	0.0115918	0.0192365	0.121349	0	0.166131	0.167233	0.0316481	0.00424935	0.0415425	0.7411	0.549665	0.933311	0.0827277	0.013055	0.0126345	0.00754995	0.0462152	0.229257
pDC	0	0.105059	0.136105	0.0700075	0.0213738	0.13447	0.319242	0	0	0	0.00962971	0	0	1	0.6353	0.766254	0.209349	0.456775	0.0333076	0.0553997	0.0116571	0.0205036	0	0.00299645	1	1	0.00598915	0.0737674	0	0	0.0465688	0.141795	0.0507292	0.182927	0.57164	0.914898	0.182943	0.272764	0.160399	0.0345986	0.109783	0.013256	0.0533591	0.00140231	0.011719	0	0	0.0160687	0.0770766
[truncated: 16 more columns]

## Sheet: figS6C
Model Contributor	Unique to Comparison	Shared Across Comparisons
Epo	1973	813
Organ	577	720
IL-17 and Epo interaction	10	182
Organ and Epo interaction	0	95
Organ and IL-17 interaction	3	24
Organ, IL-17 and Epo interaction	0	11

## Sheet: figS6d
cellstate	Gene Set	gene	Epo	Epo + IL-17A	is_significant	difference
EEP	Epo Response	Cars2	0.270532	0.39624	FALSE	0.125708
EEP	Epo Response	Ppa1	0.353676	0.176942	TRUE	0.176733
EEP	Epo Response	Slc38a5	0.198427	0.361262	FALSE	0.162835
EEP	Epo Response	Rasl11a	-0.139797	-0.139797	FALSE	0
EEP	Epo Response	Sphk1	-0.197367	0.429307	FALSE	0.626674
EEP	Epo Response	Txnl4a	0.562773	0.338929	TRUE	0.223843
EEP	Epo Response	Gdf3	0.11615	0.127343	FALSE	0.0111931
EEP	Epo Response	Cpd	0.98713	1.84464	FALSE	0.857511
EEP	Epo Response	Psat1	0.750811	1.02733	TRUE	0.276516
EEP	Epo Response	Trpv2	0.0200791	0.169986	FALSE	0.149907
EEP	Epo Response	Fam136a	0.153438	-0.11774	FALSE	0.271178
EEP	Epo Response	Idi1	0.533198	0.382358	TRUE	0.150841
EEP	Epo Response	Dnttip2	-0.00369257	-0.0284248	FALSE	0.0247322
EEP	Epo Response	Tmem8	0.271376	0.486391	FALSE	0.215016
EEP	Epo Response	Ikzf4	-0.279402	-0.279402	FALSE	0
EEP	Epo Response	Mboat2	-0.732814	-0.0773659	FALSE	0.655448
EEP	Epo Response	Muc3a	0.277273	0.298509	FALSE	0.0212359
EEP	Epo Response	Bex4	0.517064	0.931073	TRUE	0.41401
EEP	Epo Response	Arhgdig	0.833484	1.61785	FALSE	0.784368
EEP	Epo Response	D430019H16Rik	3.22467e-08	3.22467e-08	FALSE	0
EEP	Epo Response	Pkia	0.243226	0.58661	FALSE	0.343384
EEP	Epo Response	Dopey2	-0.312236	-0.162253	FALSE	0.149982
EEP	Epo Response	Slc25a4	0.4174	0.292723	TRUE	0.124677
EEP	Epo Response	Osm	0.179513	0.340964	FALSE	0.161452
EEP	Epo Response	Sh2d4a	1.45566	1.33749	FALSE	0.11817
EEP	Epo Response	St3gal6	0.669756	1.77666	TRUE	1.1069
EEP	Epo Response	Vps13c	0.186632	0.603258	TRUE	0.416626
EEP	Epo Response	Phgdh	0.0692691	0.0851156	FALSE	0.0158465
EEP	Epo Response	Aplp2	0.0482945	0.156478	FALSE	0.108184
EEP	Epo Response	Smim1	0.222494	0.262893	FALSE	0.0403989
EEP	Epo Response	Rhd	0.187254	0.304943	FALSE	0.117689
EEP	Epo Response	Rnf144b	0.318665	1.64448	FALSE	1.32582
EEP	Epo Response	Grtp1	-0.649511	0.466335	FALSE	1.11585
EEP	Epo Response	Adgra3	0.348842	0.398991	FALSE	0.050149
EEP	Epo Response	Snrpa1	0.489823	0.266451	TRUE	0.223372
EEP	Epo Response	Slc25a15	0.537417	0.491823	FALSE	0.0455936
EEP	Epo Response	C2cd4a	3.22467e-08	0.418934	FALSE	0.418934
EEP	Epo Response	Arhgap23	-0.98142	-0.231101	FALSE	0.750319
EEP	Epo Response	Rnf19b	0.0934513	0.0462014	FALSE	0.0472499
EEP	Epo Response	Hebp1	-0.401701	-0.252542	FALSE	0.149159
EEP	Epo Response	Spon2	-1.04717	-0.340072	FALSE	0.707102
EEP	Epo Response	B3gnt7	3.22467e-08	3.22467e-08	FALSE	0
EEP	Epo Response	Aimp2	0.0822083	-0.110768	FALSE	0.192976
EEP	Epo Response	Lamc1	0.100986	0.398703	FALSE	0.297717
EEP	Epo Response	Ap1b1	0.132937	0.281621	FALSE	0.148685
EEP	Epo Response	Aldh1a7	-0.703917	-0.758843	FALSE	0.0549265
EEP	Epo Response	Ctsc	0.35196	0.304388	FALSE	0.0475725
EEP	Epo Response	Cela1	0.00247804	0.428487	FALSE	0.426009
EEP	Epo Response	Galk1	0.358941	0.369154	FALSE	0.0102127
EEP	Epo Response	Kat2a	-0.0194085	-0.0167227	FALSE	0.00268575
EEP	Epo Response	Map3k6	-0.250554	-0.327426	FALSE	0.0768719
EEP	Epo Response	Mt2	0.0454786	0.138023	FALSE	0.0925439
EEP	Epo Response	Fabp5	0.752036	0.710799	TRUE	0.0412364
EEP	Epo Response	Gstm5	-0.375935	-0.195265	FALSE	0.18067
EEP	Epo Response	Slc26a1	0.0807731	0.339809	FALSE	0.259036
EEP	Epo Response	Osbpl3	0.109688	-0.10739	FALSE	0.217079
EEP	Epo Response	Gab1	-0.555342	-0.0245085	FALSE	0.530834
EEP	Epo Response	Txnrd1	0.547051	0.405719	TRUE	0.141332
EEP	Epo Response	Gss	0.65838	0.614127	FALSE	0.0442536
EEP	Epo Response	Prss50	-0.671157	-1.15915	TRUE	0.487991
EEP	Epo Response	Cpne2	-0.262352	-0.0611455	FALSE	0.201206
EEP	Epo Response	Elovl6	-0.252189	0.555439	TRUE	0.807628
EEP	Epo Response	Mthfd2	0.950902	1.13825	TRUE	0.187347
EEP	Epo Response	Amigo2	-1.2948	-1.77334	FALSE	0.47854
EEP	Epo Response	Podxl	0.806542	1.89123	FALSE	1.08469
EEP	Epo Response	Tshz1	-0.0230166	0.396152	FALSE	0.419168
EEP	Epo Response	Ccnd2	-0.592979	-0.806469	TRUE	0.21349
EEP	Epo Response	Apobec1	0.0753162	0.285937	FALSE	0.210621
EEP	Epo Response	Ptger3	1.16858	1.0691	FALSE	0.0994838
EEP	Epo Response	Col5a1	0.747775	0.672733	FALSE	0.0750425
EEP	Epo Response	Tac2	0.993956	1.93864	FALSE	0.944689
EEP	Epo Response	Hnrnpa1	0.117661	0.0956841	TRUE	0.0219771
EEP	Epo Response	Cyp2t4	3.22467e-08	3.22467e-08	FALSE	0
EEP	Epo Response	Cnp	0.12267	0.0957161	FALSE	0.0269537
EEP	Epo Response	Cda	-0.226919	0.891932	FALSE	1.11885
EEP	Epo Response	Kif3a	0.172197	0.413727	FALSE	0.24153
EEP	Epo Response	Pold2	0.417809	0.460039	FALSE	0.0422307
EEP	Epo Response	Havcr2	3.22467e-08	0.385945	FALSE	0.385945
EEP	Epo Response	Bbs12	0.145572	0.345124	FALSE	0.199551
EEP	Epo Response	Gcat	1.42615	1.3074	FALSE	0.118751
EEP	Epo Response	Adrm1	0.0745801	-0.186459	FALSE	0.261039
EEP	Epo Response	Egfl7	0.55397	0.575792	TRUE	0.0218222
EEP	Epo Response	Galnt7	-0.424695	-0.117617	TRUE	0.307078
EEP	Epo Response	Tbc1d4	0.275936	-0.0187548	FALSE	0.294691
EEP	Epo Response	Mettl8	-0.0385871	0.108526	FALSE	0.147113
EEP	Epo Response	Mns1	0.897362	1.14828	TRUE	0.250922
EEP	Epo Response	Msh2	0.0582413	0.327689	TRUE	0.269447
EEP	Epo Response	Bzw2	0.12474	0.0379735	FALSE	0.0867668
EEP	Epo Response	Emc4	0.284678	0.0395506	FALSE	0.245128
EEP	Epo Response	Lmcd1	0.0783566	0.120849	FALSE	0.0424929
EEP	Epo Response	Ydjc	0.346271	0.481394	FALSE	0.135123
CEP-1	Epo Response	Cars2	0.239069	0.0909208	FALSE	0.148148
CEP-1	Epo Response	Ppa1	0.370243	0.448028	TRUE	0.0777855
CEP-1	Epo Response	Slc38a5	-0.0883844	-0.0522699	FALSE	0.0361145
CEP-1	Epo Response	Rasl11a	0.0822989	0.224664	FALSE	0.142365
CEP-1	Epo Response	Sphk1	0.0214695	0.0777063	FALSE	0.0562368
CEP-1	Epo Response	Txnl4a	0.650504	0.557286	TRUE	0.0932178
CEP-1	Epo Response	Gdf3	0.930883	1.22491	TRUE	0.294031
CEP-1	Epo Response	Cpd	1.35134	1.94848	TRUE	0.597137
CEP-1	Epo Response	Psat1	0.767405	1.03089	TRUE	0.263489
CEP-1	Epo Response	Trpv2	0.0403898	0.327326	FALSE	0.286936
CEP-1	Epo Response	Fam136a	0.160938	0.0407303	FALSE	0.120207
CEP-1	Epo Response	Idi1	0.246984	0.18453	FALSE	0.0624546
CEP-1	Epo Response	Dnttip2	0.0678801	0.0636804	FALSE	0.00419973
CEP-1	Epo Response	Tmem8	-0.52898	-0.281619	FALSE	0.24736
CEP-1	Epo Response	Ikzf4	0.0271239	0.158985	FALSE	0.131861
CEP-1	Epo Response	Mboat2	-0.30493	-0.190019	TRUE	0.114912
CEP-1	Epo Response	Muc3a	0.0533198	0.131321	FALSE	0.0780014
CEP-1	Epo Response	Bex4	0.278735	0.694823	TRUE	0.416087
CEP-1	Epo Response	Arhgdig	1.70256	2.22373	TRUE	0.521166
CEP-1	Epo Response	D430019H16Rik	0.044441	0.0484986	FALSE	0.0040576
CEP-1	Epo Response	Pkia	0.250579	0.716517	FALSE	0.465938
CEP-1	Epo Response	Dopey2	-0.218206	0.0354634	FALSE	0.25367
CEP-1	Epo Response	Slc25a4	0.334349	0.410679	TRUE	0.0763295
CEP-1	Epo Response	Osm	0.995542	1.07399	FALSE	0.0784533
CEP-1	Epo Response	Sh2d4a	0.730003	0.506747	TRUE	0.223256
CEP-1	Epo Response	St3gal6	0.477051	0.785306	TRUE	0.308256
CEP-1	Epo Response	Vps13c	-0.0226746	0.20892	FALSE	0.231594
CEP-1	Epo Response	Phgdh	0.270643	0.349143	TRUE	0.0785005
CEP-1	Epo Response	Aplp2	-0.178685	-0.17075	FALSE	0.00793523
CEP-1	Epo Response	Smim1	0.290061	0.132131	TRUE	0.15793
CEP-1	Epo Response	Rhd	0.093605	0.140863	FALSE	0.047258
CEP-1	Epo Response	Rnf144b	0.87125	1.41782	FALSE	0.546568
CEP-1	Epo Response	Grtp1	0.303035	0.414552	FALSE	0.111516
CEP-1	Epo Response	Adgra3	0.187024	0.621382	FALSE	0.434358
CEP-1	Epo Response	Snrpa1	0.444837	0.370508	TRUE	0.0743294
CEP-1	Epo Response	Slc25a15	-0.284206	-0.238993	FALSE	0.045213
CEP-1	Epo Response	C2cd4a	0.871536	1.62485	FALSE	0.753317
CEP-1	Epo Response	Arhgap23	-0.140254	0.141039	FALSE	0.281294
CEP-1	Epo Response	Rnf19b	-0.155286	0.231044	TRUE	0.386331
CEP-1	Epo Response	Hebp1	0.126233	-0.025485	FALSE	0.151718
CEP-1	Epo Response	Spon2	-0.685371	-1.06435	TRUE	0.378982
CEP-1	Epo Response	B3gnt7	0.227665	0.415067	FALSE	0.187402
CEP-1	Epo Response	Aimp2	0.282825	0.364633	TRUE	0.0818078
CEP-1	Epo Response	Lamc1	0.466728	0.932921	FALSE	0.466193
CEP-1	Epo Response	Ap1b1	-0.0306887	0.00798129	FALSE	0.0386699
CEP-1	Epo Response	Aldh1a7	-0.554205	-0.685872	TRUE	0.131667
CEP-1	Epo Response	Ctsc	0.730798	1.24966	TRUE	0.518861
CEP-1	Epo Response	Cela1	-0.0195384	-0.249609	TRUE	0.230071
CEP-1	Epo Response	Galk1	0.575964	0.459819	TRUE	0.116145
CEP-1	Epo Response	Kat2a	-0.177889	-0.0906858	FALSE	0.0872035
CEP-1	Epo Response	Map3k6	0.376805	0.266313	FALSE	0.110492
CEP-1	Epo Response	Mt2	-0.336528	-0.32543	TRUE	0.0110972
CEP-1	Epo Response	Fabp5	1.08258	1.34864	TRUE	0.266055
CEP-1	Epo Response	Gstm5	-0.219082	-0.361848	TRUE	0.142765
CEP-1	Epo Response	Slc26a1	0.020741	0.141792	FALSE	0.121051
CEP-1	Epo Response	Osbpl3	0.547532	1.13778	TRUE	0.590248
CEP-1	Epo Response	Gab1	-0.218111	0.14033	TRUE	0.358441
CEP-1	Epo Response	Txnrd1	0.863851	0.794977	TRUE	0.0688744
CEP-1	Epo Response	Gss	0.447288	0.580591	TRUE	0.133303
CEP-1	Epo Response	Prss50	-1.42599	-2.1873	TRUE	0.761312
CEP-1	Epo Response	Cpne2	0.11389	0.168869	FALSE	0.0549782
CEP-1	Epo Response	Elovl6	0.423613	0.775647	TRUE	0.352035
CEP-1	Epo Response	Mthfd2	0.81425	1.00691	TRUE	0.19266
CEP-1	Epo Response	Amigo2	-1.51867	-1.88256	TRUE	0.363895
CEP-1	Epo Response	Podxl	1.89459	3.15672	TRUE	1.26212
CEP-1	Epo Response	Tshz1	0.140929	0.48548	TRUE	0.344552
CEP-1	Epo Response	Ccnd2	-0.298303	-0.0526831	FALSE	0.24562
CEP-1	Epo Response	Apobec1	0.364182	0.672019	FALSE	0.307838
CEP-1	Epo Response	Ptger3	0.996917	1.41495	FALSE	0.418034
CEP-1	Epo Response	Col5a1	0.148743	0.0915985	FALSE	0.0571441
CEP-1	Epo Response	Tac2	0.647844	0.535841	FALSE	0.112003
CEP-1	Epo Response	Hnrnpa1	0.154041	0.0887879	FALSE	0.0652528
CEP-1	Epo Response	Cyp2t4	3.22467e-08	3.22467e-08	FALSE	0
CEP-1	Epo Response	Cnp	0.206718	0.0392303	FALSE	0.167488
CEP-1	Epo Response	Cda	1.98393	2.7564	TRUE	0.772468
CEP-1	Epo Response	Kif3a	0.540294	0.537582	TRUE	0.00271238
CEP-1	Epo Response	Pold2	0.0650178	0.105	FALSE	0.0399818
CEP-1	Epo Response	Havcr2	0.338569	0.161505	FALSE	0.177065
CEP-1	Epo Response	Bbs12	0.0730138	0.166882	FALSE	0.0938684
CEP-1	Epo Response	Gcat	0.716963	0.99692	FALSE	0.279957
CEP-1	Epo Response	Adrm1	-0.120133	-0.172272	FALSE	0.0521384
CEP-1	Epo Response	Egfl7	0.772856	0.637157	TRUE	0.135698
CEP-1	Epo Response	Galnt7	-0.273546	-0.0948171	FALSE	0.178729
CEP-1	Epo Response	Tbc1d4	0.472264	0.841164	FALSE	0.3689
CEP-1	Epo Response	Mettl8	0.15409	0.148621	FALSE	0.00546908
CEP-1	Epo Response	Mns1	0.403427	0.415702	TRUE	0.012275
CEP-1	Epo Response	Msh2	0.217121	0.203962	FALSE	0.0131594
CEP-1	Epo Response	Bzw2	0.171239	0.0986271	FALSE	0.0726116
CEP-1	Epo Response	Emc4	0.285487	0.237712	FALSE	0.0477755
CEP-1	Epo Response	Lmcd1	-0.196872	-0.557167	TRUE	0.360295
CEP-1	Epo Response	Ydjc	0.572307	0.550814	TRUE	0.0214928
CEP-2	Epo Response	Cars2	0.337982	0.253158	FALSE	0.0848238
CEP-2	Epo Response	Ppa1	0.748516	0.761182	TRUE	0.0126663
CEP-2	Epo Response	Slc38a5	-0.212552	-0.131836	FALSE	0.0807165
CEP-2	Epo Response	Rasl11a	0.0726423	0.0938709	FALSE	0.0212285
CEP-2	Epo Response	Sphk1	0.114968	0.201125	FALSE	0.0861572
CEP-2	Epo Response	Txnl4a	0.484929	0.444668	TRUE	0.0402605
CEP-2	Epo Response	Gdf3	1.45547	1.82865	TRUE	0.373173
CEP-2	Epo Response	Cpd	1.35975	1.68614	TRUE	0.326387
CEP-2	Epo Response	Psat1	0.911167	1.28476	TRUE	0.373591
CEP-2	Epo Response	Trpv2	0.17299	0.31293	FALSE	0.13994
CEP-2	Epo Response	Fam136a	0.211411	0.188398	FALSE	0.0230132
CEP-2	Epo Response	Idi1	0.180011	0.0810005	FALSE	0.0990107
CEP-2	Epo Response	Dnttip2	-0.0784464	-0.0488381	FALSE	0.0296083
CEP-2	Epo Response	Tmem8	-0.229038	-0.273238	FALSE	0.0442003
CEP-2	Epo Response	Ikzf4	0.114556	0.0560376	FALSE	0.0585181
CEP-2	Epo Response	Mboat2	-0.351246	-0.255202	FALSE	0.096044
CEP-2	Epo Response	Muc3a	0.0399275	0.0796229	FALSE	0.0396954
CEP-2	Epo Response	Bex4	0.268143	0.618751	TRUE	0.350609
CEP-2	Epo Response	Arhgdig	1.9473	2.38204	TRUE	0.434735
CEP-2	Epo Response	D430019H16Rik	0.0226974	3.22467e-08	FALSE	0.0226974
CEP-2	Epo Response	Pkia	0.678259	1.13703	FALSE	0.458773
CEP-2	Epo Response	Dopey2	-0.0896553	0.0539841	FALSE	0.143639
CEP-2	Epo Response	Slc25a4	0.806276	1.06758	TRUE	0.261306
CEP-2	Epo Response	Osm	0.920016	1.18436	FALSE	0.264339
CEP-2	Epo Response	Sh2d4a	0.0575454	-0.187755	FALSE	0.2453
CEP-2	Epo Response	St3gal6	0.0190288	0.136726	FALSE	0.117698
CEP-2	Epo Response	Vps13c	-0.171917	0.00761097	FALSE	0.179528
CEP-2	Epo Response	Phgdh	1.31274	1.59609	TRUE	0.283348
CEP-2	Epo Response	Aplp2	0.00344461	-0.00674647	FALSE	0.0101911
CEP-2	Epo Response	Smim1	0.00695428	-0.271283	TRUE	0.278237
CEP-2	Epo Response	Rhd	-0.113767	-0.152251	FALSE	0.0384839
CEP-2	Epo Response	Rnf144b	0.869983	1.44005	TRUE	0.570071
CEP-2	Epo Response	Grtp1	0.181776	0.573106	FALSE	0.39133
CEP-2	Epo Response	Adgra3	0.102318	0.571977	FALSE	0.469659
CEP-2	Epo Response	Snrpa1	0.302286	0.346481	FALSE	0.0441953
CEP-2	Epo Response	Slc25a15	-0.0411576	-0.0136651	FALSE	0.0274925
CEP-2	Epo Response	C2cd4a	0.383944	1.41013	FALSE	1.02618
CEP-2	Epo Response	Arhgap23	-0.334058	-0.0970789	FALSE	0.236979
CEP-2	Epo Response	Rnf19b	0.551208	0.820046	FALSE	0.268838
CEP-2	Epo Response	Hebp1	-0.176832	-0.250786	FALSE	0.073954
CEP-2	Epo Response	Spon2	-0.196602	-0.406249	FALSE	0.209646
CEP-2	Epo Response	B3gnt7	3.22467e-08	0.156854	FALSE	0.156854
CEP-2	Epo Response	Aimp2	-0.0207435	0.100667	FALSE	0.121411
CEP-2	Epo Response	Lamc1	1.19216	1.56884	FALSE	0.376684
CEP-2	Epo Response	Ap1b1	0.0562325	0.099804	FALSE	0.0435715
CEP-2	Epo Response	Aldh1a7	-0.709561	-1.09887	TRUE	0.389304
CEP-2	Epo Response	Ctsc	2.14579	2.63583	TRUE	0.490034
CEP-2	Epo Response	Cela1	-0.0820633	-0.522384	TRUE	0.44032
CEP-2	Epo Response	Galk1	1.34348	1.60239	TRUE	0.258903
CEP-2	Epo Response	Kat2a	0.244264	0.336266	FALSE	0.0920022
CEP-2	Epo Response	Map3k6	0.0613915	-0.0541488	FALSE	0.11554
CEP-2	Epo Response	Mt2	0.579018	0.635381	TRUE	0.0563628
CEP-2	Epo Response	Fabp5	1.1825	1.48185	TRUE	0.299345
CEP-2	Epo Response	Gstm5	-0.154877	-0.171208	FALSE	0.0163308
CEP-2	Epo Response	Slc26a1	0.353709	0.466795	FALSE	0.113086
CEP-2	Epo Response	Osbpl3	0.942894	1.54545	TRUE	0.602552
CEP-2	Epo Response	Gab1	-0.44468	-0.213216	TRUE	0.231464
CEP-2	Epo Response	Txnrd1	0.504259	0.466218	TRUE	0.0380411
CEP-2	Epo Response	Gss	0.409144	0.38266	TRUE	0.0264837
CEP-2	Epo Response	Prss50	-1.3325	-1.81174	TRUE	0.479232
CEP-2	Epo Response	Cpne2	0.215442	0.312352	TRUE	0.0969103
CEP-2	Epo Response	Elovl6	0.646383	0.901174	TRUE	0.254791
CEP-2	Epo Response	Mthfd2	0.405494	0.738376	TRUE	0.332881
CEP-2	Epo Response	Amigo2	-0.760649	-0.739704	FALSE	0.0209456
CEP-2	Epo Response	Podxl	2.00789	3.09495	TRUE	1.08706
CEP-2	Epo Response	Tshz1	0.0642489	0.316917	TRUE	0.252668
CEP-2	Epo Response	Ccnd2	0.599939	1.16985	FALSE	0.569914
CEP-2	Epo Response	Apobec1	0.4178	0.620603	FALSE	0.202802
CEP-2	Epo Response	Ptger3	1.33298	1.62954	FALSE	0.296563
CEP-2	Epo Response	Col5a1	-0.18188	-0.180064	FALSE	0.00181628
CEP-2	Epo Response	Tac2	-0.310708	-0.454658	FALSE	0.14395
CEP-2	Epo Response	Hnrnpa1	0.394233	0.451685	TRUE	0.0574516
CEP-2	Epo Response	Cyp2t4	0.0386165	3.22467e-08	FALSE	0.0386164
CEP-2	Epo Response	Cnp	0.470911	0.38144	TRUE	0.0894717
CEP-2	Epo Response	Cda	1.91063	3.01482	TRUE	1.10419
CEP-2	Epo Response	Kif3a	0.413679	0.508435	TRUE	0.0947561
CEP-2	Epo Response	Pold2	0.358417	0.444838	FALSE	0.0864207
CEP-2	Epo Response	Havcr2	-0.0526164	0.00529765	FALSE	0.0579141
CEP-2	Epo Response	Bbs12	0.000811962	-0.0718874	FALSE	0.0726994
CEP-2	Epo Response	Gcat	0.658816	0.975096	FALSE	0.31628
CEP-2	Epo Response	Adrm1	-0.103067	0.0168916	FALSE	0.119958
CEP-2	Epo Response	Egfl7	1.4252	1.42604	TRUE	0.000842249
CEP-2	Epo Response	Galnt7	-0.128398	0.114642	FALSE	0.243041
CEP-2	Epo Response	Tbc1d4	0.703935	0.943545	FALSE	0.23961
CEP-2	Epo Response	Mettl8	-0.149058	-0.162132	FALSE	0.0130739
CEP-2	Epo Response	Mns1	0.37336	0.390172	TRUE	0.0168115
CEP-2	Epo Response	Msh2	-0.0264104	0.0257388	FALSE	0.0521492
CEP-2	Epo Response	Bzw2	0.532031	0.578829	TRUE	0.0467977
CEP-2	Epo Response	Emc4	0.184176	0.274143	FALSE	0.0899668
CEP-2	Epo Response	Lmcd1	-0.356156	-0.558788	FALSE	0.202632
CEP-2	Epo Response	Ydjc	1.29761	1.3898	TRUE	0.09219
EEP	Control Set	Mgmt	-0.35776	-0.135767	FALSE	0.221992
EEP	Control Set	D8Ertd82e	-0.258488	-0.681319	FALSE	0.422831
EEP	Control Set	Gm26565	3.22467e-08	3.22467e-08	FALSE	0
EEP	Control Set	Tspyl3	0.776065	0.377352	FALSE	0.398713
EEP	Control Set	Josd1	-0.12686	0.0700959	FALSE	0.196956
EEP	Control Set	Prc1	0.081592	0.308152	FALSE	0.22656
EEP	Control Set	Lima1	-0.420534	-0.235314	FALSE	0.185221
EEP	Control Set	Kcnj16	3.22467e-08	3.22467e-08	FALSE	0
EEP	Control Set	Sco1	0.0873524	0.240354	FALSE	0.153002
EEP	Control Set	Mdp1	0.407724	0.468156	FALSE	0.0604321
EEP	Control Set	Gabrd	3.22467e-08	3.22467e-08	FALSE	0
EEP	Control Set	Iws1	0.0418864	0.0909037	FALSE	0.0490173
EEP	Control Set	Zmiz2	-0.00338125	0.267847	FALSE	0.271228
EEP	Control Set	Ap3b1	-0.298839	-0.0366012	FALSE	0.262238
EEP	Control Set	Nme8	3.22467e-08	3.22467e-08	FALSE	0
EEP	Control Set	Ptpn3	-0.0614002	0.227262	FALSE	0.288663
EEP	Control Set	Faim	-0.0418704	0.138008	FALSE	0.179879
EEP	Control Set	Plpp5	0.138651	0.336697	FALSE	0.198046
EEP	Control Set	Btbd1	-0.00479973	-0.0648018	FALSE	0.0600021
EEP	Control Set	Pi4ka	-0.203622	0.139203	FALSE	0.342825
EEP	Control Set	Lrrk2	0.330397	0.0688055	FALSE	0.261592
EEP	Control Set	Itih2	3.22467e-08	3.22467e-08	FALSE	0
EEP	Control Set	Leprot	0.192811	0.253041	FALSE	0.0602301
EEP	Control Set	Yipf6	-0.0993047	-0.0488235	FALSE	0.0504812
EEP	Control Set	Ubr5	-0.156754	0.28469	TRUE	0.441445
EEP	Control Set	Gm43154	-0.238458	0.220468	FALSE	0.458926
EEP	Control Set	Wdr61	0.0701591	0.0803045	FALSE	0.0101454
EEP	Control Set	Xrcc6	0.162231	0.34774	FALSE	0.18551
EEP	Control Set	BC035044	-0.124229	-0.347027	FALSE	0.222797
EEP	Control Set	Vps35	0.163531	0.17624	FALSE	0.0127086
EEP	Control Set	Tcaf2	0.280362	3.22467e-08	FALSE	0.280362
EEP	Control Set	Zfp825	0.19545	0.00159674	FALSE	0.193853
EEP	Control Set	Magohb	-0.0799253	0.0986901	FALSE	0.178615
EEP	Control Set	Snx25	-0.437018	-0.0488312	FALSE	0.388186
EEP	Control Set	Klhl22	-0.147598	0.102179	FALSE	0.249776
EEP	Control Set	Gm16564	3.22467e-08	3.22467e-08	FALSE	0
EEP	Control Set	Rfc2	0.529986	0.259496	TRUE	0.270489
EEP	Control Set	Elmo1	-0.146382	-0.0362721	FALSE	0.11011
EEP	Control Set	Lin37	0.0322632	0.0604517	FALSE	0.0281884
EEP	Control Set	Inpp5d	-0.352747	-0.262821	FALSE	0.0899255
EEP	Control Set	Fads2	0.522774	0.994249	FALSE	0.471475
EEP	Control Set	Ddr2	3.22467e-08	3.22467e-08	FALSE	0
EEP	Control Set	Uggt1	-0.00647587	-0.0504821	FALSE	0.0440062
EEP	Control Set	Prkar1b	0.368562	0.221992	FALSE	0.14657
EEP	Control Set	Ryk	0.105652	0.372134	FALSE	0.266483
EEP	Control Set	Tmem181a	-0.84791	-0.297879	FALSE	0.550032
EEP	Control Set	1700017B05Rik	-0.203696	-0.116065	FALSE	0.0876306
EEP	Control Set	Shprh	-0.298774	0.0293804	FALSE	0.328155
EEP	Control Set	Msh3	-0.122264	0.00816522	FALSE	0.13043
EEP	Control Set	Thap2	-0.116322	-0.107118	FALSE	0.00920456
EEP	Control Set	Nubp2	0.223148	0.280165	FALSE	0.0570168
EEP	Control Set	Tbc1d23	-0.557062	0.0411592	FALSE	0.598221
EEP	Control Set	Zfp667	-0.704803	-0.112036	FALSE	0.592767
EEP	Control Set	Asah2	0.295179	-0.245076	FALSE	0.540256
EEP	Control Set	Ap1m1	0.106909	0.0929615	FALSE	0.0139473
EEP	Control Set	Tomm70a	0.132719	0.0773848	FALSE	0.0553338
EEP	Control Set	Dnaaf2	0.414819	0.040256	FALSE	0.374563
EEP	Control Set	Mybl1	0.410751	0.245753	FALSE	0.164998
EEP	Control Set	Cenpu	0.228296	0.343775	FALSE	0.115479
EEP	Control Set	Cpne4	3.22467e-08	0.156741	FALSE	0.156741
EEP	Control Set	Slc48a1	0.274559	0.107506	FALSE	0.167053
EEP	Control Set	9430016H08Rik	0.446726	0.192255	FALSE	0.254472
EEP	Control Set	Ppp6r3	-0.231543	0.122178	FALSE	0.353721
EEP	Control Set	Dgki	-0.372578	0.27198	FALSE	0.644558
EEP	Control Set	Btbd10	-0.341942	-0.434094	FALSE	0.0921525
EEP	Control Set	Gm10762	0.725679	0.712699	FALSE	0.0129798
EEP	Control Set	Mapkbp1	-0.709795	-0.547355	FALSE	0.16244
EEP	Control Set	Mis12	0.0071112	0.314667	FALSE	0.307556
EEP	Control Set	Slc48a1	0.274559	0.107506	FALSE	0.167053
EEP	Control Set	Mtmr3	-0.188527	0.0411784	FALSE	0.229706
EEP	Control Set	Dscc1	0.225282	0.48475	FALSE	0.259467
EEP	Control Set	Iqcg	1.14743	1.18157	FALSE	0.0341335
EEP	Control Set	Slc30a6	-0.0781121	-0.0327933	FALSE	0.0453188
EEP	Control Set	Pcgf5	0.107002	0.107886	FALSE	0.000883702
EEP	Control Set	Arhgap11a	-0.150546	0.0655717	FALSE	0.216117
EEP	Control Set	Gm13710	3.22467e-08	0.227064	FALSE	0.227064
EEP	Control Set	Wsb1	-0.36222	0.221959	FALSE	0.58418
EEP	Control Set	D730003I15Rik	-0.0860123	0.0774095	FALSE	0.163422
EEP	Control Set	Naa38	0.189426	-0.0163198	FALSE	0.205746
EEP	Control Set	Slc35d2	0.703394	0.925605	FALSE	0.222211
EEP	Control Set	Pxmp4	0.429413	0.434047	FALSE	0.00463485
EEP	Control Set	Nckap1	-0.266353	0.232123	FALSE	0.498476
EEP	Control Set	Cenph	0.429805	0.50837	TRUE	0.0785646
EEP	Control Set	Gsdmd	-0.0142163	-0.471847	FALSE	0.457631
EEP	Control Set	Pik3c3	-0.227538	-0.107798	FALSE	0.11974
EEP	Control Set	Eif2b4	0.538081	0.273705	FALSE	0.264376
EEP	Control Set	Gm10076	-1.61469	-0.873171	FALSE	0.741517
EEP	Control Set	Acaca	-0.163263	0.40452	TRUE	0.567784
EEP	Control Set	Gm5611	-0.524474	0.202349	FALSE	0.726823
EEP	Control Set	Cdc25b	0.803452	1.05152	FALSE	0.248072
EEP	Control Set	Gtf2e2	0.0310788	0.253565	FALSE	0.222486
CEP-1	Control Set	Mgmt	-0.412163	-0.175798	FALSE	0.236365
CEP-1	Control Set	D8Ertd82e	-0.220547	-0.301917	FALSE	0.0813704
CEP-1	Control Set	Gm26565	0.0564553	0.0250816	FALSE	0.0313737
CEP-1	Control Set	Tspyl3	0.509277	0.805324	FALSE	0.296047
CEP-1	Control Set	Josd1	-0.0842776	-0.102418	FALSE	0.01814
CEP-1	Control Set	Prc1	0.21345	0.23705	FALSE	0.0235996
CEP-1	Control Set	Lima1	0.0256897	0.0206438	FALSE	0.00504585
CEP-1	Control Set	Kcnj16	3.22467e-08	3.22467e-08	FALSE	0
CEP-1	Control Set	Sco1	-0.236774	-0.290135	FALSE	0.0533604
CEP-1	Control Set	Mdp1	0.267033	0.212581	FALSE	0.0544523
CEP-1	Control Set	Gabrd	0.0316224	0.0328017	FALSE	0.00117931
CEP-1	Control Set	Iws1	0.00799003	0.0801025	FALSE	0.0721125
CEP-1	Control Set	Zmiz2	0.124304	0.353189	FALSE	0.228885
CEP-1	Control Set	Ap3b1	-0.140313	-0.0581779	FALSE	0.0821354
CEP-1	Control Set	Nme8	0.109098	0.0371678	FALSE	0.0719303
CEP-1	Control Set	Ptpn3	-0.196135	-0.277364	FALSE	0.0812285
CEP-1	Control Set	Faim	0.0536219	0.101501	FALSE	0.0478786
CEP-1	Control Set	Plpp5	-0.184733	-0.216506	FALSE	0.0317732
CEP-1	Control Set	Btbd1	0.0903824	0.08187	FALSE	0.00851239
CEP-1	Control Set	Pi4ka	-0.0540338	0.102286	FALSE	0.15632
CEP-1	Control Set	Lrrk2	-0.311981	-0.659577	FALSE	0.347597
CEP-1	Control Set	Itih2	0.0356969	0.0719249	FALSE	0.036228
CEP-1	Control Set	Leprot	0.141508	0.113311	FALSE	0.0281974
CEP-1	Control Set	Yipf6	0.337063	0.356672	FALSE	0.0196088
CEP-1	Control Set	Ubr5	-0.0535442	0.0395766	FALSE	0.0931207
CEP-1	Control Set	Gm43154	1.37566	1.61451	FALSE	0.23885
CEP-1	Control Set	Wdr61	0.0842301	-0.0465357	FALSE	0.130766
CEP-1	Control Set	Xrcc6	0.064548	0.158425	FALSE	0.093877
CEP-1	Control Set	BC035044	0.476728	0.476641	FALSE	8.74717e-05
CEP-1	Control Set	Vps35	0.197589	0.147033	FALSE	0.0505558
CEP-1	Control Set	Tcaf2	0.0629469	0.0325466	FALSE	0.0304003
CEP-1	Control Set	Zfp825	0.148332	0.194796	FALSE	0.046464
CEP-1	Control Set	Magohb	-0.181647	-0.00750585	FALSE	0.174141
CEP-1	Control Set	Snx25	0.153038	0.281947	FALSE	0.128909
CEP-1	Control Set	Klhl22	-0.257563	-0.244432	FALSE	0.0131303
CEP-1	Control Set	Gm16564	3.22467e-08	3.22467e-08	FALSE	0
CEP-1	Control Set	Rfc2	0.289066	0.172204	TRUE	0.116862
CEP-1	Control Set	Elmo1	-0.225791	-0.436683	FALSE	0.210892
CEP-1	Control Set	Lin37	-0.00717477	0.104853	FALSE	0.112028
CEP-1	Control Set	Inpp5d	-0.111483	-0.0183916	FALSE	0.0930912
CEP-1	Control Set	Fads2	-0.102697	0.101205	FALSE	0.203902
CEP-1	Control Set	Ddr2	0.0760118	0.0485068	FALSE	0.0275049
CEP-1	Control Set	Uggt1	0.000923282	0.208815	FALSE	0.207891
CEP-1	Control Set	Prkar1b	-0.284558	-0.0899571	FALSE	0.194601
CEP-1	Control Set	Ryk	0.198431	0.186999	FALSE	0.0114321
CEP-1	Control Set	Tmem181a	-0.575062	-0.0816453	FALSE	0.493417
CEP-1	Control Set	1700017B05Rik	-0.0947421	-0.0977575	FALSE	0.00301537
CEP-1	Control Set	Shprh	-0.0352247	0.10536	FALSE	0.140585
CEP-1	Control Set	Msh3	0.103693	0.0839298	FALSE	0.0197636
CEP-1	Control Set	Thap2	0.114509	0.00982951	FALSE	0.104679
CEP-1	Control Set	Nubp2	0.197119	0.163894	FALSE	0.0332249
CEP-1	Control Set	Tbc1d23	0.0516974	0.262532	FALSE	0.210835
CEP-1	Control Set	Zfp667	0.485025	0.396673	FALSE	0.0883523
CEP-1	Control Set	Asah2	-0.0146367	0.00572001	FALSE	0.0203567
CEP-1	Control Set	Ap1m1	-0.0166849	0.121788	FALSE	0.138473
CEP-1	Control Set	Tomm70a	0.0421803	-0.0780612	FALSE	0.120241
CEP-1	Control Set	Dnaaf2	0.241886	0.16215	FALSE	0.079736
CEP-1	Control Set	Mybl1	0.165095	0.231267	FALSE	0.0661724
CEP-1	Control Set	Cenpu	0.149033	0.170583	TRUE	0.0215498
CEP-1	Control Set	Cpne4	-0.0348224	-0.0070867	FALSE	0.0277357
CEP-1	Control Set	Slc48a1	0.351438	0.317551	FALSE	0.0338871
CEP-1	Control Set	9430016H08Rik	0.130823	0.186386	FALSE	0.0555628
CEP-1	Control Set	Ppp6r3	-0.152812	0.105191	TRUE	0.258003
CEP-1	Control Set	Dgki	-0.490762	-0.547048	FALSE	0.0562862
CEP-1	Control Set	Btbd10	-0.0311174	0.103089	FALSE	0.134206
CEP-1	Control Set	Gm10762	0.204344	0.0887142	FALSE	0.11563
CEP-1	Control Set	Mapkbp1	-0.0945736	0.0853345	FALSE	0.179908
CEP-1	Control Set	Mis12	0.170038	0.0894391	FALSE	0.0805988
CEP-1	Control Set	Slc48a1	0.351438	0.317551	FALSE	0.0338871
CEP-1	Control Set	Mtmr3	-0.107164	0.207676	TRUE	0.31484
CEP-1	Control Set	Dscc1	0.254403	0.165243	FALSE	0.0891605
CEP-1	Control Set	Iqcg	0.418503	-0.0405687	FALSE	0.459072
CEP-1	Control Set	Slc30a6	0.0836447	0.193749	FALSE	0.110105
CEP-1	Control Set	Pcgf5	-0.0486617	0.0653876	FALSE	0.114049
CEP-1	Control Set	Arhgap11a	0.109405	0.230928	FALSE	0.121523
CEP-1	Control Set	Gm13710	-0.208192	-0.191577	FALSE	0.0166148
CEP-1	Control Set	Wsb1	0.0394039	0.240366	FALSE	0.200962
CEP-1	Control Set	D730003I15Rik	0.317773	0.0736124	FALSE	0.24416
CEP-1	Control Set	Naa38	0.0459577	-0.170188	FALSE	0.216146
CEP-1	Control Set	Slc35d2	-0.0401495	-0.242594	FALSE	0.202444
CEP-1	Control Set	Pxmp4	-0.117297	-0.0903028	FALSE	0.026994
CEP-1	Control Set	Nckap1	-0.0843836	0.0480783	FALSE	0.132462
CEP-1	Control Set	Cenph	0.173597	0.181481	FALSE	0.00788441
CEP-1	Control Set	Gsdmd	-0.0622556	-0.275172	FALSE	0.212917
CEP-1	Control Set	Pik3c3	-0.185193	-0.0159118	FALSE	0.169281
CEP-1	Control Set	Eif2b4	0.372844	0.23264	TRUE	0.140203
CEP-1	Control Set	Gm10076	-1.75804	-0.939696	FALSE	0.818347
CEP-1	Control Set	Acaca	0.169621	0.406152	TRUE	0.236532
CEP-1	Control Set	Gm5611	0.272411	0.273769	FALSE	0.00135774
CEP-1	Control Set	Cdc25b	0.594211	0.724801	FALSE	0.13059
CEP-1	Control Set	Gtf2e2	0.016225	0.0493119	FALSE	0.033087
CEP-2	Control Set	Mgmt	0.435228	0.472594	FALSE	0.0373666
CEP-2	Control Set	D8Ertd82e	-0.299604	-0.252646	FALSE	0.0469583
CEP-2	Control Set	Gm26565	3.22467e-08	3.22467e-08	FALSE	0
CEP-2	Control Set	Tspyl3	0.485763	0.783286	FALSE	0.297523
CEP-2	Control Set	Josd1	-0.123131	-0.155285	FALSE	0.0321538
CEP-2	Control Set	Prc1	-0.238539	-0.278229	TRUE	0.0396901
CEP-2	Control Set	Lima1	0.0399634	0.0866074	FALSE	0.0466439
CEP-2	Control Set	Kcnj16	0.0439521	3.22467e-08	FALSE	0.043952
CEP-2	Control Set	Sco1	-0.0300428	0.0598237	FALSE	0.0898665
CEP-2	Control Set	Mdp1	0.30158	0.325032	TRUE	0.0234519
CEP-2	Control Set	Gabrd	3.22467e-08	0.034169	FALSE	0.0341689
CEP-2	Control Set	Iws1	-0.0462921	-0.009789	FALSE	0.0365031
CEP-2	Control Set	Zmiz2	0.0692627	0.311589	FALSE	0.242326
CEP-2	Control Set	Ap3b1	-0.0820821	-0.000899887	FALSE	0.0811822
CEP-2	Control Set	Nme8	-0.00834657	0.125037	FALSE	0.133383
CEP-2	Control Set	Ptpn3	0.143792	0.258471	FALSE	0.114679
CEP-2	Control Set	Faim	0.737434	0.775884	TRUE	0.0384499
CEP-2	Control Set	Plpp5	-0.278198	-0.426519	FALSE	0.148321
CEP-2	Control Set	Btbd1	0.155312	0.231505	FALSE	0.0761933
CEP-2	Control Set	Pi4ka	-0.074603	0.248868	FALSE	0.323471
CEP-2	Control Set	Lrrk2	-0.338128	-0.35664	FALSE	0.0185127
CEP-2	Control Set	Itih2	3.22467e-08	3.22467e-08	FALSE	0
CEP-2	Control Set	Leprot	0.0443352	-0.0680131	FALSE	0.112348
CEP-2	Control Set	Yipf6	0.188333	0.234036	FALSE	0.0457035
CEP-2	Control Set	Ubr5	0.237608	0.305593	FALSE	0.0679849
CEP-2	Control Set	Gm43154	0.899791	0.999117	FALSE	0.0993261
CEP-2	Control Set	Wdr61	0.0658964	-0.0329309	FALSE	0.0988273
CEP-2	Control Set	Xrcc6	-0.0491019	0.0106143	FALSE	0.0597162
CEP-2	Control Set	BC035044	-0.171799	-0.119525	FALSE	0.0522745
CEP-2	Control Set	Vps35	0.110918	0.0995088	FALSE	0.011409
CEP-2	Control Set	Tcaf2	0.0471423	0.0503862	FALSE	0.00324392
CEP-2	Control Set	Zfp825	0.149333	0.109035	FALSE	0.0402987
CEP-2	Control Set	Magohb	-0.214645	0.0834316	TRUE	0.298077
CEP-2	Control Set	Snx25	-0.13639	0.114591	FALSE	0.250982
CEP-2	Control Set	Klhl22	-0.0563586	0.0259057	FALSE	0.0822643
CEP-2	Control Set	Gm16564	3.22467e-08	0.0391576	FALSE	0.0391576
CEP-2	Control Set	Rfc2	0.1998	0.0900437	FALSE	0.109756
CEP-2	Control Set	Elmo1	-0.512549	-0.903821	FALSE	0.391272
CEP-2	Control Set	Lin37	0.481371	0.4146	FALSE	0.0667709
CEP-2	Control Set	Inpp5d	-0.0910432	0.175639	FALSE	0.266682
CEP-2	Control Set	Fads2	0.298146	0.317225	FALSE	0.0190798
CEP-2	Control Set	Ddr2	0.0411605	0.080784	FALSE	0.0396235
CEP-2	Control Set	Uggt1	-0.133938	-0.0399942	FALSE	0.0939437
CEP-2	Control Set	Prkar1b	0.164337	0.522447	FALSE	0.35811
CEP-2	Control Set	Ryk	0.243427	0.163296	FALSE	0.080131
CEP-2	Control Set	Tmem181a	0.444997	0.619132	FALSE	0.174135
CEP-2	Control Set	1700017B05Rik	-0.248738	-0.19153	FALSE	0.057208
CEP-2	Control Set	Shprh	-0.0863435	0.127314	FALSE	0.213657
CEP-2	Control Set	Msh3	-0.103202	-0.0586188	FALSE	0.0445836
CEP-2	Control Set	Thap2	-0.073264	-0.0456678	FALSE	0.0275962
CEP-2	Control Set	Nubp2	0.0400408	0.149665	FALSE	0.109624
CEP-2	Control Set	Tbc1d23	0.272437	0.388247	FALSE	0.11581
CEP-2	Control Set	Zfp667	0.414201	0.497118	FALSE	0.082917
CEP-2	Control Set	Asah2	-0.228724	0.10927	FALSE	0.337994
CEP-2	Control Set	Ap1m1	0.0705401	0.195804	TRUE	0.125264
CEP-2	Control Set	Tomm70a	0.155154	0.103508	FALSE	0.0516459
CEP-2	Control Set	Dnaaf2	-0.167951	-0.360823	TRUE	0.192872
CEP-2	Control Set	Mybl1	-0.0607557	-0.254189	FALSE	0.193433
CEP-2	Control Set	Cenpu	0.0448464	-0.0328832	FALSE	0.0777295
CEP-2	Control Set	Cpne4	0.0928547	0.0261529	FALSE	0.0667018
CEP-2	Control Set	Slc48a1	0.146906	0.173501	FALSE	0.0265943
CEP-2	Control Set	9430016H08Rik	-0.119448	-0.16221	FALSE	0.0427621
CEP-2	Control Set	Ppp6r3	-0.155626	0.0377758	FALSE	0.193401
CEP-2	Control Set	Dgki	-0.250228	-0.278642	FALSE	0.0284139
CEP-2	Control Set	Btbd10	-0.106612	-0.0154329	FALSE	0.091179
CEP-2	Control Set	Gm10762	0.54068	0.29206	FALSE	0.24862
CEP-2	Control Set	Mapkbp1	0.369523	0.691	FALSE	0.321477
CEP-2	Control Set	Mis12	-0.221448	-0.365153	TRUE	0.143706
CEP-2	Control Set	Slc48a1	0.146906	0.173501	FALSE	0.0265943
CEP-2	Control Set	Mtmr3	-0.0705712	0.117562	FALSE	0.188133
CEP-2	Control Set	Dscc1	-0.247538	-0.527036	TRUE	0.279498
CEP-2	Control Set	Iqcg	0.247704	0.405914	FALSE	0.158209
CEP-2	Control Set	Slc30a6	-0.205601	0.0600907	FALSE	0.265691
CEP-2	Control Set	Pcgf5	-0.294059	-0.234131	FALSE	0.0599281
CEP-2	Control Set	Arhgap11a	-0.137648	-0.16758	FALSE	0.0299327
CEP-2	Control Set	Gm13710	0.128786	0.122615	FALSE	0.00617097
CEP-2	Control Set	Wsb1	0.406281	0.507087	FALSE	0.100806
CEP-2	Control Set	D730003I15Rik	0.442509	0.308865	FALSE	0.133644
CEP-2	Control Set	Naa38	0.143515	-0.101128	FALSE	0.244643
CEP-2	Control Set	Slc35d2	0.0210857	0.178787	FALSE	0.157702
CEP-2	Control Set	Pxmp4	0.144033	0.105311	FALSE	0.0387215
CEP-2	Control Set	Nckap1	-0.105702	0.0739414	FALSE	0.179643
CEP-2	Control Set	Cenph	-0.111118	-0.157323	FALSE	0.046205
CEP-2	Control Set	Gsdmd	0.101075	-0.262001	FALSE	0.363076
CEP-2	Control Set	Pik3c3	0.153477	0.275646	FALSE	0.12217
CEP-2	Control Set	Eif2b4	0.27598	0.121591	FALSE	0.154389
CEP-2	Control Set	Gm10076	-1.78662	-0.943166	FALSE	0.843451
CEP-2	Control Set	Acaca	-0.0370741	0.191832	TRUE	0.228906
CEP-2	Control Set	Gm5611	0.205687	0.298282	FALSE	0.092595
CEP-2	Control Set	Cdc25b	-0.248712	-0.345703	FALSE	0.0969909
CEP-2	Control Set	Gtf2e2	-0.0452891	0.0221102	FALSE	0.0673992

## Sheet: figS7c
condition	time_days	alpha_t_times_fO2
slow hypoxia	0	1
slow hypoxia	0.5	0.991134
slow hypoxia	1	0.979718
slow hypoxia	1.5	0.966076
slow hypoxia	2	0.950581
slow hypoxia	2.5	0.93364
slow hypoxia	3	0.915677
slow hypoxia	3.5	0.897114
slow hypoxia	4	0.878356
slow hypoxia	4.5	0.859778
slow hypoxia	5	0.84171
slow hypoxia	5.5	0.824435
slow hypoxia	6	0.808178
slow hypoxia	6.5	0.79311
slow hypoxia	7	0.779343
slow hypoxia	7.5	0.766939
slow hypoxia	8	0.755912
slow hypoxia	8.5	0.746237
slow hypoxia	9	0.737856
slow hypoxia	9.5	0.730685
slow hypoxia	10	0.724625
slow hypoxia	10.5	0.719566
slow hypoxia	11	0.715391
slow hypoxia	11.5	0.711987
slow hypoxia	12	0.709242
slow hypoxia	12.5	0.707055
slow hypoxia	13	0.705332
slow hypoxia	13.5	0.70399
slow hypoxia	14	0.702956
slow hypoxia	14.5	0.702168
slow hypoxia	15	0.701574
slow hypoxia	15.5	0.701132
slow hypoxia	16	0.700806
slow hypoxia	16.5	0.700568
slow hypoxia	17	0.700396
slow hypoxia	17.5	0.700274
slow hypoxia	18	0.700187
slow hypoxia	18.5	0.700127
slow hypoxia	19	0.700085
slow hypoxia	19.5	0.700056
slow hypoxia	20	0.700037
slow hypoxia	20.5	0.700024
slow hypoxia	21	0.700016
slow hypoxia	21.5	0.70001
slow hypoxia	22	0.700006
slow hypoxia	22.5	0.700004
slow hypoxia	23	0.700002
slow hypoxia	23.5	0.700001
slow hypoxia	24	0.700001
slow hypoxia	24.5	0.700001
slow hypoxia	25	0.7
slow hypoxia	25.5	0.7
slow hypoxia	26	0.7
slow hypoxia	26.5	0.7
slow hypoxia	27	0.7
slow hypoxia	27.5	0.7
slow hypoxia	28	0.7
slow hypoxia	28.5	0.7
slow hypoxia	29	0.7
slow hypoxia	29.5	0.7
slow hypoxia	30	0.7
slow hypoxia	30.5	0.7
slow hypoxia	31	0.7
slow hypoxia	31.5	0.7
slow hypoxia	32	0.7
slow hypoxia	32.5	0.7
slow hypoxia	33	0.7
slow hypoxia	33.5	0.7
slow hypoxia	34	0.7
slow hypoxia	34.5	0.7
slow hypoxia	35	0.7
slow hypoxia	35.5	0.7
slow hypoxia	36	0.7
slow hypoxia	36.5	0.7
slow hypoxia	37	0.7
slow hypoxia	37.5	0.7
slow hypoxia	38	0.7
slow hypoxia	38.5	0.7
slow hypoxia	39	0.7
slow hypoxia	39.5	0.7
slow hypoxia	40	0.7
slow hypoxia	40.5	0.7
slow hypoxia	41	0.7
slow hypoxia	41.5	0.7
slow hypoxia	42	0.7
slow hypoxia	42.5	0.7
slow hypoxia	43	0.7
slow hypoxia	43.5	0.7
slow hypoxia	44	0.7
slow hypoxia	44.5	0.7
slow hypoxia	45	0.7
slow hypoxia	45.5	0.7
slow hypoxia	46	0.7
slow hypoxia	46.5	0.7
slow hypoxia	47	0.7
slow hypoxia	47.5	0.7
slow hypoxia	48	0.7
slow hypoxia	48.5	0.7
slow hypoxia	49	0.7
slow hypoxia	49.5	0.7
slow hypoxia	50	0.7
slow hypoxia	50.5	0.7
slow hypoxia	51	0.7
slow hypoxia	51.5	0.7
slow hypoxia	52	0.7
slow hypoxia	52.5	0.7
slow hypoxia	53	0.7
slow hypoxia	53.5	0.7
slow hypoxia	54	0.7
slow hypoxia	54.5	0.7
slow hypoxia	55	0.7
slow hypoxia	55.5	0.7
slow hypoxia	56	0.7
slow hypoxia	56.5	0.7
slow hypoxia	57	0.7
slow hypoxia	57.5	0.7
slow hypoxia	58	0.7
slow hypoxia	58.5	0.7
slow hypoxia	59	0.7
slow hypoxia	59.5	0.7
slow hypoxia	60	0.7
slow hypoxia	60.5	0.7
slow hypoxia	61	0.7
slow hypoxia	61.5	0.7
slow hypoxia	62	0.7
slow hypoxia	62.5	0.7
slow hypoxia	63	0.7
slow hypoxia	63.5	0.7
slow hypoxia	64	0.7
slow hypoxia	64.5	0.7
slow hypoxia	65	0.7
slow hypoxia	65.5	0.7
slow hypoxia	66	0.7
slow hypoxia	66.5	0.7
slow hypoxia	67	0.7
slow hypoxia	67.5	0.7
slow hypoxia	68	0.7
slow hypoxia	68.5	0.7
slow hypoxia	69	0.7
slow hypoxia	69.5	0.7
slow hypoxia	70	0.7
slow hypoxia	70.5	0.7
slow hypoxia	71	0.7
slow hypoxia	71.5	0.7
slow hypoxia	72	0.7
slow hypoxia	72.5	0.7
slow hypoxia	73	0.7
slow hypoxia	73.5	0.7
slow hypoxia	74	0.7
slow hypoxia	74.5	0.7
slow hypoxia	75	0.7
slow hypoxia	75.5	0.7
slow hypoxia	76	0.7
slow hypoxia	76.5	0.7
slow hypoxia	77	0.7
slow hypoxia	77.5	0.7
slow hypoxia	78	0.7
slow hypoxia	78.5	0.7
slow hypoxia	79	0.7
slow hypoxia	79.5	0.7
slow hypoxia	80	0.7
slow hypoxia	80.5	0.7
slow hypoxia	81	0.7
slow hypoxia	81.5	0.7
slow hypoxia	82	0.7
slow hypoxia	82.5	0.7
slow hypoxia	83	0.7
slow hypoxia	83.5	0.7
slow hypoxia	84	0.7
slow hypoxia	84.5	0.7
slow hypoxia	85	0.7
slow hypoxia	85.5	0.7
slow hypoxia	86	0.7
slow hypoxia	86.5	0.7
slow hypoxia	87	0.7
slow hypoxia	87.5	0.7
slow hypoxia	88	0.7
slow hypoxia	88.5	0.7
slow hypoxia	89	0.7
slow hypoxia	89.5	0.7
slow hypoxia	90	0.7
slow hypoxia	90.5	0.7
slow hypoxia	91	0.7
slow hypoxia	91.5	0.7
slow hypoxia	92	0.7
slow hypoxia	92.5	0.7
slow hypoxia	93	0.7
slow hypoxia	93.5	0.7
slow hypoxia	94	0.7
slow hypoxia	94.5	0.7
slow hypoxia	95	0.7
slow hypoxia	95.5	0.7
slow hypoxia	96	0.7
slow hypoxia	96.5	0.7
slow hypoxia	97	0.7
slow hypoxia	97.5	0.7
slow hypoxia	98	0.7
slow hypoxia	98.5	0.7
slow hypoxia	99	0.7
slow hypoxia	99.5	0.7
normoxia	0	1
normoxia	0.5	1
normoxia	1	1
normoxia	1.5	1
normoxia	2	1
normoxia	2.5	1
normoxia	3	1
normoxia	3.5	1
normoxia	4	1
normoxia	4.5	1
normoxia	5	1
normoxia	5.5	1
normoxia	6	1
normoxia	6.5	1
normoxia	7	1
normoxia	7.5	1
normoxia	8	1
normoxia	8.5	1
normoxia	9	1
normoxia	9.5	1
normoxia	10	1
normoxia	10.5	1
normoxia	11	1
normoxia	11.5	1
normoxia	12	1
normoxia	12.5	1
normoxia	13	1
normoxia	13.5	1
normoxia	14	1
normoxia	14.5	1
normoxia	15	1
normoxia	15.5	1
normoxia	16	1
normoxia	16.5	1
normoxia	17	1
normoxia	17.5	1
normoxia	18	1
normoxia	18.5	1
normoxia	19	1
normoxia	19.5	1
normoxia	20	1
normoxia	20.5	1
normoxia	21	1
normoxia	21.5	1
normoxia	22	1
normoxia	22.5	1
normoxia	23	1
normoxia	23.5	1
normoxia	24	1
normoxia	24.5	1
normoxia	25	1
normoxia	25.5	1
normoxia	26	1
normoxia	26.5	1
normoxia	27	1
normoxia	27.5	1
normoxia	28	1
normoxia	28.5	1
normoxia	29	1
normoxia	29.5	1
normoxia	30	1
normoxia	30.5	1
normoxia	31	1
normoxia	31.5	1
normoxia	32	1
normoxia	32.5	1
normoxia	33	1
normoxia	33.5	1
normoxia	34	1
normoxia	34.5	1
normoxia	35	1
normoxia	35.5	1
normoxia	36	1
normoxia	36.5	1
normoxia	37	1
normoxia	37.5	1
normoxia	38	1
normoxia	38.5	1
normoxia	39	1
normoxia	39.5	1
normoxia	40	1
normoxia	40.5	1
normoxia	41	1
normoxia	41.5	1
normoxia	42	1
normoxia	42.5	1
normoxia	43	1
normoxia	43.5	1
normoxia	44	1
normoxia	44.5	1
normoxia	45	1
normoxia	45.5	1
normoxia	46	1
normoxia	46.5	1
normoxia	47	1
normoxia	47.5	1
normoxia	48	1
normoxia	48.5	1
normoxia	49	1
normoxia	49.5	1
normoxia	50	1
normoxia	50.5	1
normoxia	51	1
normoxia	51.5	1
normoxia	52	1
normoxia	52.5	1
normoxia	53	1
normoxia	53.5	1
normoxia	54	1
normoxia	54.5	1
normoxia	55	1
normoxia	55.5	1
normoxia	56	1
normoxia	56.5	1
normoxia	57	1
normoxia	57.5	1
normoxia	58	1
normoxia	58.5	1
normoxia	59	1
normoxia	59.5	1
normoxia	60	1
normoxia	60.5	1
normoxia	61	1
normoxia	61.5	1
normoxia	62	1
normoxia	62.5	1
normoxia	63	1
normoxia	63.5	1
normoxia	64	1
normoxia	64.5	1
normoxia	65	1
normoxia	65.5	1
normoxia	66	1
normoxia	66.5	1
normoxia	67	1
normoxia	67.5	1
normoxia	68	1
normoxia	68.5	1
normoxia	69	1
normoxia	69.5	1
normoxia	70	1
normoxia	70.5	1
normoxia	71	1
normoxia	71.5	1
normoxia	72	1
normoxia	72.5	1
normoxia	73	1
normoxia	73.5	1
normoxia	74	1
normoxia	74.5	1
normoxia	75	1
normoxia	75.5	1
normoxia	76	1
normoxia	76.5	1
normoxia	77	1
normoxia	77.5	1
normoxia	78	1
normoxia	78.5	1
normoxia	79	1
normoxia	79.5	1
normoxia	80	1
normoxia	80.5	1
normoxia	81	1
normoxia	81.5	1
normoxia	82	1
normoxia	82.5	1
normoxia	83	1
normoxia	83.5	1
normoxia	84	1
normoxia	84.5	1
normoxia	85	1
normoxia	85.5	1
normoxia	86	1
normoxia	86.5	1
normoxia	87	1
normoxia	87.5	1
normoxia	88	1
normoxia	88.5	1
normoxia	89	1
normoxia	89.5	1
normoxia	90	1
normoxia	90.5	1
normoxia	91	1
normoxia	91.5	1
normoxia	92	1
normoxia	92.5	1
normoxia	93	1
normoxia	93.5	1
normoxia	94	1
normoxia	94.5	1
normoxia	95	1
normoxia	95.5	1
normoxia	96	1
normoxia	96.5	1
normoxia	97	1
normoxia	97.5	1
normoxia	98	1
normoxia	98.5	1
normoxia	99	1
normoxia	99.5	1

## Sheet: figS7d
data_type	series	apoptosis_fraction	inverse_ITSE
scatter	K_r21=2, del_g=0.9, varying gmin	0.0774458	0.622476
scatter	K_r21=2, del_g=0.9, varying gmin	0.102958	0.642436
scatter	K_r21=2, del_g=0.9, varying gmin	0.131592	0.652054
scatter	K_r21=2, del_g=0.9, varying gmin	0.163887	0.670221
scatter	K_r21=2, del_g=0.9, varying gmin	0.200478	0.702196
scatter	K_r21=2, del_g=0.9, varying gmin	0.242109	0.755115
scatter	K_r21=2, del_g=0.9, varying gmin	0.289618	0.825079
scatter	K_r21=2, del_g=0.9, varying gmin	0.343886	0.89542
scatter	K_r21=2, del_g=0.9, varying gmin	0.405704	0.965309
scatter	K_r21=2, del_g=0.9, varying gmin	0.475493	1.01598
scatter	K_r21=2, del_g=0.9, varying gmin	0.5528	1.03653
scatter	K_r21=2, del_g=0.9, varying gmin	0.635569	1.02027
scatter	K_r21=2, del_g=0.9, varying gmin	0.719482	0.983249
scatter	K_r21=2, del_g=0.9, varying gmin	0.798161	0.920076
scatter	K_r21=2, del_g=0.9, varying gmin	0.864994	0.850907
scatter	K_r21=2, del_g=0.9, varying gmin	0.915908	0.791688
scatter	K_r21=2, del_g=0.9, varying gmin	0.950836	0.758843
scatter	K_r21=2, del_g=0.9, varying gmin	0.972736	0.723625
scatter	K_r21=2, del_g=0.9, varying gmin	0.985521	0.721959
scatter	K_r21=2, del_g=0.9, varying gmin	0.992586	0.706368
scatter	K_r21=2, del_g=0.9, varying gmin	0.996325	0.702899
scatter	K_r21=1e3, del_g=0.9, gmin=0.3	1.46613e-06	0.463519

## Sheet: figS7e
parameter	x_coord	y_coord	x_bin	y_bin	average_value
del_g	0.06	1.1	1	5	0.313733
del_g	0.06	1.3	1	6	0.327621
del_g	0.1	1.1	2	5	0.342464
del_g	0.1	1.3	2	6	0.405826
del_g	0.1	1.5	2	7	0.413606
del_g	0.14	1.1	3	5	0.4141
del_g	0.14	1.3	3	6	0.684584
del_g	0.14	1.5	3	7	0.549195
del_g	0.14	1.7	3	8	0.345131
del_g	0.18	1.1	4	5	0.587866
del_g	0.18	1.3	4	6	0.737107
del_g	0.18	1.5	4	7	0.671343
del_g	0.18	1.7	4	8	0.61054
del_g	0.22	1.1	5	5	0.893367
del_g	0.22	1.3	5	6	0.693618
del_g	0.22	1.5	5	7	0.708297
del_g	0.22	1.7	5	8	0.62578
del_g	0.22	1.9	5	9	0.665617
del_g	0.22	2.3	5	11	0.434949
del_g	0.22	2.7	5	13	0.253965
del_g	0.22	3.5	5	17	0.977415
del_g	0.22	3.7	5	18	0.416403
del_g	0.22	7.5	5	37	1.25974
del_g	0.26	1.1	6	5	0.949024
del_g	0.26	1.3	6	6	0.783662
del_g	0.26	1.5	6	7	0.675997
del_g	0.26	1.7	6	8	0.674734
del_g	0.26	1.9	6	9	0.678129
del_g	0.26	2.1	6	10	0.703394
del_g	0.26	2.3	6	11	0.400279
del_g	0.26	2.9	6	14	0.333062
del_g	0.26	3.5	6	17	0.650675
del_g	0.26	3.7	6	18	0.333417
del_g	0.26	3.9	6	19	0.633639
del_g	0.3	1.1	7	5	0.89922
del_g	0.3	1.3	7	6	0.874872
del_g	0.3	1.5	7	7	0.756922
del_g	0.3	1.7	7	8	0.721849
del_g	0.3	1.9	7	9	0.740034
del_g	0.3	2.1	7	10	0.664079
del_g	0.3	2.3	7	11	0.679115
del_g	0.3	2.5	7	12	0.559909
del_g	0.3	2.7	7	13	1.0579
del_g	0.3	3.3	7	16	0.538495
del_g	0.3	3.5	7	17	0.574292
del_g	0.3	3.7	7	18	0.930244
del_g	0.3	6.3	7	31	0.421308
del_g	0.3	8.3	7	41	0.507842
del_g	0.34	1.1	8	5	0.867371
del_g	0.34	1.3	8	6	0.840803
del_g	0.34	1.5	8	7	0.79838
del_g	0.34	1.7	8	8	0.714405
del_g	0.34	1.9	8	9	0.703364
del_g	0.34	2.1	8	10	0.722908
del_g	0.34	2.3	8	11	0.77112
del_g	0.34	2.5	8	12	0.771535
del_g	0.34	2.7	8	13	0.709976
del_g	0.34	2.9	8	14	0.992956
del_g	0.34	3.1	8	15	0.669476
del_g	0.34	3.5	8	17	0.601883
del_g	0.34	3.7	8	18	0.459721
del_g	0.34	3.9	8	19	0.790179
del_g	0.34	4.5	8	22	1.44768
del_g	0.34	6.9	8	34	0.334159
del_g	0.34	7.3	8	36	0.38891
del_g	0.38	1.1	9	5	0.856457
del_g	0.38	1.3	9	6	0.881043
del_g	0.38	1.5	9	7	0.864786
del_g	0.38	1.7	9	8	0.777822
del_g	0.38	1.9	9	9	0.782818
del_g	0.38	2.1	9	10	0.799594
del_g	0.38	2.3	9	11	0.711545
del_g	0.38	2.5	9	12	0.805123
del_g	0.38	2.7	9	13	0.743181
del_g	0.38	2.9	9	14	0.730819
del_g	0.38	3.1	9	15	0.839222
del_g	0.38	3.3	9	16	0.456256
del_g	0.38	3.5	9	17	0.649235
del_g	0.38	3.7	9	18	0.680572
del_g	0.38	3.9	9	19	0.712141
del_g	0.38	4.1	9	20	0.422952
del_g	0.38	4.3	9	21	1.25485
del_g	0.38	6.7	9	33	1.21601
del_g	0.38	7.5	9	37	1.11604
del_g	0.38	7.7	9	38	1.22869
del_g	0.38	7.9	9	39	1.27801
del_g	0.42	1.1	10	5	0.843506
del_g	0.42	1.3	10	6	0.889399
del_g	0.42	1.5	10	7	0.885139
del_g	0.42	1.7	10	8	0.7903
del_g	0.42	1.9	10	9	0.773395
del_g	0.42	2.1	10	10	0.833511
del_g	0.42	2.3	10	11	0.809966
del_g	0.42	2.5	10	12	0.739483
del_g	0.42	2.7	10	13	0.862381
del_g	0.42	2.9	10	14	0.686255
del_g	0.42	3.1	10	15	0.805064
del_g	0.42	3.3	10	16	0.803556
del_g	0.42	3.5	10	17	0.805201
del_g	0.42	3.7	10	18	0.958569
del_g	0.42	3.9	10	19	0.793976
del_g	0.42	4.1	10	20	0.706255
del_g	0.42	4.3	10	21	1.11903
del_g	0.42	4.5	10	22	0.313792
del_g	0.42	4.7	10	23	1.31743
del_g	0.42	5.1	10	25	1.02289
del_g	0.42	5.3	10	26	0.639253
del_g	0.42	5.5	10	27	1.34856
del_g	0.42	5.7	10	28	1.29475
del_g	0.42	6.3	10	31	0.370966
del_g	0.42	7.1	10	35	1.05885
del_g	0.42	7.3	10	36	1.10802
del_g	0.46	1.1	11	5	0.831414
del_g	0.46	1.3	11	6	0.884823
del_g	0.46	1.5	11	7	0.89449
del_g	0.46	1.7	11	8	0.778218
del_g	0.46	1.9	11	9	0.783774
del_g	0.46	2.1	11	10	0.772166
del_g	0.46	2.3	11	11	0.680361
del_g	0.46	2.5	11	12	0.606453
del_g	0.46	2.7	11	13	0.783919
del_g	0.46	2.9	11	14	0.682006
del_g	0.46	3.1	11	15	0.793345
del_g	0.46	3.3	11	16	0.778915
del_g	0.46	3.5	11	17	0.76213
del_g	0.46	3.7	11	18	0.73198
del_g	0.46	3.9	11	19	0.830106
del_g	0.46	4.1	11	20	0.813731
del_g	0.46	4.3	11	21	0.829599
del_g	0.46	4.5	11	22	0.866954
del_g	0.46	4.7	11	23	0.691929
del_g	0.46	4.9	11	24	0.69878
del_g	0.46	5.1	11	25	0.782176
del_g	0.46	5.3	11	26	0.752462
del_g	0.46	5.5	11	27	0.754896
del_g	0.46	5.7	11	28	1.20186
del_g	0.46	5.9	11	29	1.1695
del_g	0.46	6.1	11	30	0.827878
del_g	0.46	6.3	11	31	0.938056
del_g	0.46	6.5	11	32	0.778532
del_g	0.46	6.9	11	34	0.895663
del_g	0.46	7.1	11	35	0.829031
del_g	0.46	7.3	11	36	0.795972
del_g	0.46	7.5	11	37	0.840849
del_g	0.46	7.9	11	39	1.05201
del_g	0.46	8.3	11	41	0.403464
del_g	0.46	8.5	11	42	0.906126
del_g	0.46	8.7	11	43	1.331
del_g	0.46	9.3	11	46	1.27828
del_g	0.5	1.1	12	5	0.808752
del_g	0.5	1.3	12	6	0.855579
del_g	0.5	1.5	12	7	0.82466
del_g	0.5	1.7	12	8	0.836521
del_g	0.5	1.9	12	9	0.825869
del_g	0.5	2.1	12	10	0.751166
del_g	0.5	2.3	12	11	0.837493
del_g	0.5	2.5	12	12	0.790619
del_g	0.5	2.7	12	13	0.723943
del_g	0.5	2.9	12	14	0.747843
del_g	0.5	3.1	12	15	0.709894
del_g	0.5	3.3	12	16	0.672638
del_g	0.5	3.5	12	17	0.714059
del_g	0.5	3.7	12	18	0.700347
del_g	0.5	3.9	12	19	0.742739
del_g	0.5	4.1	12	20	0.728608
del_g	0.5	4.3	12	21	0.75009
del_g	0.5	4.5	12	22	0.751853
del_g	0.5	4.7	12	23	0.753813
del_g	0.5	4.9	12	24	0.877427
del_g	0.5	5.1	12	25	0.83871
del_g	0.5	5.3	12	26	0.891278
del_g	0.5	5.5	12	27	0.735333
del_g	0.5	5.7	12	28	1.10644
del_g	0.5	5.9	12	29	0.753432
del_g	0.5	6.1	12	30	0.863371
del_g	0.5	6.3	12	31	0.561796
del_g	0.5	6.5	12	32	0.373234
del_g	0.5	6.7	12	33	0.435198
del_g	0.5	6.9	12	34	0.944459
del_g	0.5	7.1	12	35	0.355415
del_g	0.5	7.3	12	36	0.782776
del_g	0.5	7.5	12	37	1.01098
del_g	0.5	7.7	12	38	1.147
del_g	0.5	7.9	12	39	0.559688
del_g	0.5	8.1	12	40	0.555657
del_g	0.5	8.3	12	41	0.504476
del_g	0.5	8.7	12	43	1.33831
del_g	0.5	9.7	12	48	1.38883
del_g	0.5	9.9	12	49	1.45417
del_g	0.54	1.1	13	5	0.747572
del_g	0.54	1.3	13	6	0.859321
del_g	0.54	1.5	13	7	0.816349
del_g	0.54	1.7	13	8	0.848882
del_g	0.54	1.9	13	9	0.787246
del_g	0.54	2.1	13	10	0.812907
del_g	0.54	2.3	13	11	0.785006
del_g	0.54	2.5	13	12	0.774076
del_g	0.54	2.7	13	13	0.762675
del_g	0.54	2.9	13	14	0.690854
del_g	0.54	3.1	13	15	0.831872
del_g	0.54	3.3	13	16	0.826666
del_g	0.54	3.5	13	17	0.672153
del_g	0.54	3.7	13	18	0.77327
del_g	0.54	3.9	13	19	0.779291
del_g	0.54	4.1	13	20	0.734744
del_g	0.54	4.3	13	21	0.692597
del_g	0.54	4.5	13	22	0.683944
del_g	0.54	4.7	13	23	0.767053
del_g	0.54	4.9	13	24	0.725884
del_g	0.54	5.1	13	25	0.865567
del_g	0.54	5.3	13	26	0.806117
del_g	0.54	5.5	13	27	0.8335
del_g	0.54	5.7	13	28	0.742379
del_g	0.54	5.9	13	29	0.781622
del_g	0.54	6.1	13	30	0.81644
del_g	0.54	6.3	13	31	0.806367
del_g	0.54	6.5	13	32	0.833199
del_g	0.54	6.7	13	33	1.02648
del_g	0.54	6.9	13	34	0.891657
del_g	0.54	7.1	13	35	0.801427
del_g	0.54	7.3	13	36	0.939049
del_g	0.54	7.5	13	37	0.724984
del_g	0.54	7.7	13	38	0.616383
del_g	0.54	7.9	13	39	1.23037
del_g	0.54	8.1	13	40	0.811886
del_g	0.54	8.3	13	41	0.746409
del_g	0.54	8.5	13	42	1.04609
del_g	0.54	8.7	13	43	0.617459
del_g	0.54	8.9	13	44	0.729238
del_g	0.54	9.1	13	45	1.31647
del_g	0.54	9.3	13	46	0.778308
del_g	0.54	9.5	13	47	1.10352
del_g	0.54	9.7	13	48	1.19307
del_g	0.54	9.9	13	49	0.316469
del_g	0.58	1.1	14	5	0.712704
del_g	0.58	1.3	14	6	0.851846
del_g	0.58	1.5	14	7	0.868456
del_g	0.58	1.7	14	8	0.845796
del_g	0.58	1.9	14	9	0.812324
del_g	0.58	2.1	14	10	0.723445
del_g	0.58	2.3	14	11	0.655452
del_g	0.58	2.5	14	12	0.751069
del_g	0.58	2.7	14	13	0.745444
del_g	0.58	2.9	14	14	0.730635
del_g	0.58	3.1	14	15	0.716232
del_g	0.58	3.3	14	16	0.676573
del_g	0.58	3.5	14	17	0.757326
del_g	0.58	3.7	14	18	0.758033
del_g	0.58	3.9	14	19	0.737349
del_g	0.58	4.1	14	20	0.743434
del_g	0.58	4.3	14	21	0.691192
del_g	0.58	4.5	14	22	0.729225
del_g	0.58	4.7	14	23	0.779448
del_g	0.58	4.9	14	24	0.721777
del_g	0.58	5.1	14	25	0.739205
del_g	0.58	5.3	14	26	0.727648
del_g	0.58	5.5	14	27	0.735087
del_g	0.58	5.7	14	28	0.842789
del_g	0.58	5.9	14	29	0.728059
del_g	0.58	6.1	14	30	0.815132
del_g	0.58	6.3	14	31	0.840485
del_g	0.58	6.5	14	32	0.757822
del_g	0.58	6.7	14	33	0.763888
del_g	0.58	6.9	14	34	0.814454
del_g	0.58	7.1	14	35	0.813639
del_g	0.58	7.3	14	36	0.773272
del_g	0.58	7.5	14	37	0.857316
del_g	0.58	7.7	14	38	0.877115
del_g	0.58	7.9	14	39	0.85608
del_g	0.58	8.1	14	40	0.82702
del_g	0.58	8.3	14	41	0.850356
del_g	0.58	8.5	14	42	0.916943
del_g	0.58	8.7	14	43	0.793368
del_g	0.58	8.9	14	44	0.822836
del_g	0.58	9.1	14	45	0.723149
del_g	0.58	9.3	14	46	0.810935
del_g	0.58	9.5	14	47	1.02915
del_g	0.58	9.7	14	48	0.982376
del_g	0.58	9.9	14	49	1.13423
del_g	0.62	1.1	15	5	0.778505
del_g	0.62	1.3	15	6	0.882474
del_g	0.62	1.5	15	7	0.857383
del_g	0.62	1.7	15	8	0.890001
del_g	0.62	1.9	15	9	0.72001
del_g	0.62	2.1	15	10	0.741491
del_g	0.62	2.3	15	11	0.786502
del_g	0.62	2.5	15	12	0.731752
del_g	0.62	2.7	15	13	0.78821
del_g	0.62	2.9	15	14	0.765116
del_g	0.62	3.1	15	15	0.789904
del_g	0.62	3.3	15	16	0.811203
del_g	0.62	3.5	15	17	0.764804
del_g	0.62	3.7	15	18	0.76638
del_g	0.62	3.9	15	19	0.774196
del_g	0.62	4.1	15	20	0.802723
del_g	0.62	4.3	15	21	0.71014
del_g	0.62	4.5	15	22	0.777878
del_g	0.62	4.7	15	23	0.747888
del_g	0.62	4.9	15	24	0.748974
del_g	0.62	5.1	15	25	0.786694
del_g	0.62	5.3	15	26	0.7305
del_g	0.62	5.5	15	27	0.784492
del_g	0.62	5.7	15	28	0.724693
del_g	0.62	5.9	15	29	0.692752
del_g	0.62	6.1	15	30	0.84458
del_g	0.62	6.3	15	31	0.678107
del_g	0.62	6.5	15	32	0.792825
del_g	0.62	6.7	15	33	0.679952
del_g	0.62	6.9	15	34	0.771791
del_g	0.62	7.1	15	35	0.779493
del_g	0.62	7.3	15	36	0.702198
del_g	0.62	7.5	15	37	0.743183
del_g	0.62	7.7	15	38	0.816884
del_g	0.62	7.9	15	39	0.802972
del_g	0.62	8.1	15	40	0.866185
del_g	0.62	8.3	15	41	0.793835
del_g	0.62	8.5	15	42	0.747225
del_g	0.62	8.7	15	43	0.777517
del_g	0.62	8.9	15	44	0.816825
del_g	0.62	9.1	15	45	0.780668
del_g	0.62	9.3	15	46	0.761172
del_g	0.62	9.5	15	47	0.743235
del_g	0.62	9.7	15	48	0.810919
del_g	0.62	9.9	15	49	0.825057
del_g	0.66	1.1	16	5	0.676072
del_g	0.66	1.3	16	6	0.913983
del_g	0.66	1.5	16	7	0.868648
del_g	0.66	1.7	16	8	0.759225
del_g	0.66	1.9	16	9	0.791707
del_g	0.66	2.1	16	10	0.847423
del_g	0.66	2.3	16	11	0.731245
del_g	0.66	2.5	16	12	0.770285
del_g	0.66	2.7	16	13	0.772504
del_g	0.66	2.9	16	14	0.708549
del_g	0.66	3.1	16	15	0.85548
del_g	0.66	3.3	16	16	0.724317
del_g	0.66	3.5	16	17	0.690145
del_g	0.66	3.7	16	18	0.776616
del_g	0.66	3.9	16	19	0.67198
del_g	0.66	4.1	16	20	0.788688
del_g	0.66	4.3	16	21	0.666214
del_g	0.66	4.5	16	22	0.71935
del_g	0.66	4.7	16	23	0.664433
del_g	0.66	4.9	16	24	0.778871
del_g	0.66	5.1	16	25	0.827637
del_g	0.66	5.3	16	26	0.697561
del_g	0.66	5.5	16	27	0.797232
del_g	0.66	5.7	16	28	0.898156
del_g	0.66	5.9	16	29	0.777666
del_g	0.66	6.1	16	30	0.635342
del_g	0.66	6.3	16	31	0.730464
del_g	0.66	6.5	16	32	0.889578
del_g	0.66	6.7	16	33	0.820433
del_g	0.66	6.9	16	34	0.765842
del_g	0.66	7.1	16	35	0.758609
del_g	0.66	7.3	16	36	0.780173
del_g	0.66	7.5	16	37	0.89071
del_g	0.66	7.7	16	38	0.656978
del_g	0.66	7.9	16	39	0.646554
del_g	0.66	8.1	16	40	0.654729
del_g	0.66	8.3	16	41	0.759721
del_g	0.66	8.5	16	42	0.854823
del_g	0.66	8.7	16	43	0.811731
del_g	0.66	8.9	16	44	0.751497
del_g	0.66	9.1	16	45	0.716067
del_g	0.66	9.3	16	46	0.67615
del_g	0.66	9.5	16	47	0.634083
del_g	0.66	9.7	16	48	0.696124
del_g	0.66	9.9	16	49	0.82657
del_g	0.7	1.1	17	5	0.538777
del_g	0.7	1.3	17	6	0.873062
del_g	0.7	1.5	17	7	0.857865
del_g	0.7	1.7	17	8	0.770808
del_g	0.7	1.9	17	9	0.774682
del_g	0.7	2.1	17	10	0.850008
del_g	0.7	2.3	17	11	0.70744
del_g	0.7	2.5	17	12	0.795664
del_g	0.7	2.7	17	13	0.776175
del_g	0.7	2.9	17	14	0.663561
del_g	0.7	3.1	17	15	0.730889
del_g	0.7	3.3	17	16	0.632791
del_g	0.7	3.5	17	17	0.770579
del_g	0.7	3.7	17	18	0.637158
del_g	0.7	3.9	17	19	0.686874
del_g	0.7	4.1	17	20	0.740736
del_g	0.7	4.3	17	21	0.77305
del_g	0.7	4.5	17	22	0.733325
del_g	0.7	4.7	17	23	0.795556
del_g	0.7	4.9	17	24	0.763256
del_g	0.7	5.1	17	25	0.633219
del_g	0.7	5.3	17	26	0.792238
del_g	0.7	5.5	17	27	0.763078
del_g	0.7	5.7	17	28	0.823263
del_g	0.7	5.9	17	29	0.910755
del_g	0.7	6.1	17	30	0.905595
del_g	0.7	6.3	17	31	0.869186
del_g	0.7	6.5	17	32	0.632281
del_g	0.7	6.7	17	33	0.731267
del_g	0.7	6.9	17	34	0.783969
del_g	0.7	7.1	17	35	0.774225
del_g	0.7	7.3	17	36	0.728053
del_g	0.7	7.5	17	37	0.717812
del_g	0.7	7.7	17	38	0.811252
del_g	0.7	7.9	17	39	0.642262
del_g	0.7	8.1	17	40	0.910092
del_g	0.7	8.3	17	41	0.810421
del_g	0.7	8.5	17	42	0.853367
del_g	0.7	8.7	17	43	0.960978
del_g	0.7	8.9	17	44	0.911349
del_g	0.7	9.1	17	45	0.873047
del_g	0.7	9.3	17	46	0.80219
del_g	0.7	9.5	17	47	0.753327
del_g	0.7	9.7	17	48	0.765346
del_g	0.7	9.9	17	49	0.731774
del_g	0.74	1.3	18	6	0.860874
del_g	0.74	1.5	18	7	0.899116
del_g	0.74	1.7	18	8	0.871151
del_g	0.74	1.9	18	9	0.80158
del_g	0.74	2.1	18	10	0.777601
del_g	0.74	2.3	18	11	0.719668
del_g	0.74	2.5	18	12	0.80493
del_g	0.74	2.7	18	13	0.701051
del_g	0.74	2.9	18	14	0.727472
del_g	0.74	3.1	18	15	0.739578
del_g	0.74	3.3	18	16	0.818441
del_g	0.74	3.5	18	17	0.67276
del_g	0.74	3.7	18	18	0.698931
del_g	0.74	3.9	18	19	0.766853
del_g	0.74	4.1	18	20	0.648764
del_g	0.74	4.3	18	21	0.706871
del_g	0.74	4.5	18	22	0.755643
del_g	0.74	4.7	18	23	0.701685
del_g	0.74	4.9	18	24	0.61117
del_g	0.74	5.1	18	25	0.790069
del_g	0.74	5.3	18	26	0.628711
del_g	0.74	5.5	18	27	0.779326
del_g	0.74	5.7	18	28	0.592627
del_g	0.74	5.9	18	29	0.700941
del_g	0.74	6.1	18	30	0.798146
del_g	0.74	6.3	18	31	0.934302
del_g	0.74	6.5	18	32	0.734965
del_g	0.74	6.7	18	33	0.7595
del_g	0.74	6.9	18	34	0.749402
del_g	0.74	7.1	18	35	0.819859
del_g	0.74	7.3	18	36	0.661096
del_g	0.74	7.5	18	37	0.762327
del_g	0.74	7.7	18	38	0.672026
del_g	0.74	7.9	18	39	0.676189
del_g	0.74	8.1	18	40	0.83209
del_g	0.74	8.3	18	41	0.801035
del_g	0.74	8.5	18	42	0.668154
del_g	0.74	8.7	18	43	0.830086
del_g	0.74	8.9	18	44	1.00556
del_g	0.74	9.1	18	45	0.974073
del_g	0.74	9.3	18	46	0.805927
del_g	0.74	9.5	18	47	0.749303
del_g	0.74	9.7	18	48	0.845079
del_g	0.74	9.9	18	49	0.935058
del_g	0.78	1.3	19	6	0.833262
del_g	0.78	1.5	19	7	0.909817
del_g	0.78	1.7	19	8	0.878477
del_g	0.78	1.9	19	9	0.83333
del_g	0.78	2.1	19	10	0.818303
del_g	0.78	2.3	19	11	0.827847
del_g	0.78	2.5	19	12	0.788402
del_g	0.78	2.7	19	13	0.71269
del_g	0.78	2.9	19	14	0.739112
del_g	0.78	3.1	19	15	0.691418
del_g	0.78	3.3	19	16	0.657385
del_g	0.78	3.5	19	17	0.788337
del_g	0.78	3.7	19	18	0.835071
del_g	0.78	3.9	19	19	0.714622
del_g	0.78	4.1	19	20	0.648035
del_g	0.78	4.3	19	21	0.713704
del_g	0.78	4.5	19	22	0.626978
del_g	0.78	4.7	19	23	0.753967
del_g	0.78	4.9	19	24	0.563987
del_g	0.78	5.1	19	25	0.7776
del_g	0.78	5.3	19	26	0.669609
del_g	0.78	5.5	19	27	0.617012
del_g	0.78	5.7	19	28	0.866599
del_g	0.78	5.9	19	29	0.86901
del_g	0.78	6.1	19	30	0.732569
del_g	0.78	6.3	19	31	0.567944
del_g	0.78	6.5	19	32	0.741359
del_g	0.78	6.7	19	33	0.782616
del_g	0.78	6.9	19	34	0.575667
del_g	0.78	7.1	19	35	0.769806
del_g	0.78	7.3	19	36	0.770863
del_g	0.78	7.5	19	37	0.686802
del_g	0.78	7.7	19	38	0.970588
del_g	0.78	7.9	19	39	0.753455
del_g	0.78	8.1	19	40	0.747066
del_g	0.78	8.3	19	41	0.764973
del_g	0.78	8.5	19	42	0.76129
del_g	0.78	8.7	19	43	0.83335
del_g	0.78	8.9	19	44	0.694487
del_g	0.78	9.1	19	45	0.88486
del_g	0.78	9.3	19	46	0.799293
del_g	0.78	9.5	19	47	0.878636
del_g	0.78	9.7	19	48	0.778501
del_g	0.78	9.9	19	49	0.767915
del_g	0.82	1.3	20	6	0.680553
del_g	0.82	1.5	20	7	0.923575
del_g	0.82	1.7	20	8	0.864972
del_g	0.82	1.9	20	9	0.867408
del_g	0.82	2.1	20	10	0.85542
del_g	0.82	2.3	20	11	0.787322
del_g	0.82	2.5	20	12	0.714503
del_g	0.82	2.7	20	13	0.812701
del_g	0.82	2.9	20	14	0.770138
del_g	0.82	3.1	20	15	0.706124
del_g	0.82	3.3	20	16	0.790537
del_g	0.82	3.5	20	17	0.804591
del_g	0.82	3.7	20	18	0.68913
del_g	0.82	3.9	20	19	0.753675
del_g	0.82	4.1	20	20	0.765523
del_g	0.82	4.3	20	21	0.546308
del_g	0.82	4.5	20	22	0.535069
del_g	0.82	4.7	20	23	0.586379
del_g	0.82	4.9	20	24	0.68281
del_g	0.82	5.1	20	25	0.80297
del_g	0.82	5.3	20	26	0.656998
del_g	0.82	5.5	20	27	0.629
del_g	0.82	5.7	20	28	0.74822
del_g	0.82	5.9	20	29	0.646947
del_g	0.82	6.1	20	30	0.75602
del_g	0.82	6.3	20	31	0.856021
del_g	0.82	6.5	20	32	0.605266
del_g	0.82	6.7	20	33	0.592941
del_g	0.82	6.9	20	34	0.627164
del_g	0.82	7.1	20	35	0.761087
del_g	0.82	7.3	20	36	0.752766
del_g	0.82	7.5	20	37	0.68324
del_g	0.82	7.7	20	38	0.769336
del_g	0.82	7.9	20	39	0.61889
del_g	0.82	8.1	20	40	0.74487
del_g	0.82	8.3	20	41	0.559371
del_g	0.82	8.5	20	42	0.649069
del_g	0.82	8.7	20	43	0.648447
del_g	0.82	8.9	20	44	0.665464
del_g	0.82	9.1	20	45	0.885185
del_g	0.82	9.3	20	46	0.784553
del_g	0.82	9.5	20	47	0.758168
del_g	0.82	9.7	20	48	0.791766
del_g	0.82	9.9	20	49	0.605191
del_g	0.86	1.3	21	6	0.568067
del_g	0.86	1.5	21	7	0.900851
del_g	0.86	1.7	21	8	0.916006
del_g	0.86	1.9	21	9	0.847013
del_g	0.86	2.1	21	10	0.918864
del_g	0.86	2.3	21	11	0.845482
del_g	0.86	2.5	21	12	0.923978
del_g	0.86	2.7	21	13	0.769348
del_g	0.86	2.9	21	14	0.771346
del_g	0.86	3.1	21	15	0.78161
del_g	0.86	3.3	21	16	0.754135
del_g	0.86	3.5	21	17	0.771774
del_g	0.86	3.7	21	18	0.809352
del_g	0.86	3.9	21	19	0.729715
del_g	0.86	4.1	21	20	0.570601
del_g	0.86	4.3	21	21	0.625291
del_g	0.86	4.5	21	22	0.703781
del_g	0.86	4.7	21	23	0.7399
del_g	0.86	4.9	21	24	0.655735
del_g	0.86	5.1	21	25	0.695644
del_g	0.86	5.3	21	26	0.716091
del_g	0.86	5.5	21	27	0.775569
del_g	0.86	5.7	21	28	0.677677
del_g	0.86	5.9	21	29	0.807471
del_g	0.86	6.1	21	30	0.695632
del_g	0.86	6.3	21	31	0.699883
del_g	0.86	6.5	21	32	0.72869
del_g	0.86	6.7	21	33	0.551847
del_g	0.86	6.9	21	34	0.676728
del_g	0.86	7.1	21	35	0.742729
del_g	0.86	7.3	21	36	0.802612
del_g	0.86	7.5	21	37	0.780957
del_g	0.86	7.7	21	38	0.724115
del_g	0.86	7.9	21	39	0.832312
del_g	0.86	8.1	21	40	0.715214
del_g	0.86	8.3	21	41	0.743168
del_g	0.86	8.5	21	42	0.671553
del_g	0.86	8.7	21	43	0.599603
del_g	0.86	8.9	21	44	0.631272
del_g	0.86	9.1	21	45	0.726963
del_g	0.86	9.3	21	46	0.727555
del_g	0.86	9.5	21	47	0.745492
del_g	0.86	9.7	21	48	0.601224
del_g	0.86	9.9	21	49	0.76683
del_g	0.9	1.5	22	7	0.906329
del_g	0.9	1.7	22	8	0.942515
del_g	0.9	1.9	22	9	0.900211
del_g	0.9	2.1	22	10	0.911397
del_g	0.9	2.3	22	11	0.817368
del_g	0.9	2.5	22	12	0.815068
del_g	0.9	2.7	22	13	0.89384
del_g	0.9	2.9	22	14	0.84977
del_g	0.9	3.1	22	15	0.702068
del_g	0.9	3.3	22	16	0.647026
del_g	0.9	3.5	22	17	0.781963
del_g	0.9	3.7	22	18	0.68332
del_g	0.9	3.9	22	19	0.810743
del_g	0.9	4.1	22	20	0.872011
del_g	0.9	4.3	22	21	0.710886
del_g	0.9	4.5	22	22	0.565816
del_g	0.9	4.7	22	23	0.855475
del_g	0.9	4.9	22	24	0.794383
del_g	0.9	5.1	22	25	0.750578
del_g	0.9	5.3	22	26	0.764269
del_g	0.9	5.5	22	27	0.77947
del_g	0.9	5.7	22	28	0.788699
del_g	0.9	5.9	22	29	0.751801
del_g	0.9	6.1	22	30	0.555578
del_g	0.9	6.3	22	31	0.822587
del_g	0.9	6.5	22	32	0.784796
del_g	0.9	6.7	22	33	0.695494
del_g	0.9	6.9	22	34	0.607423
del_g	0.9	7.1	22	35	0.676113
del_g	0.9	7.3	22	36	0.831379
del_g	0.9	7.5	22	37	0.552267
del_g	0.9	7.7	22	38	0.771536
del_g	0.9	7.9	22	39	0.943751
del_g	0.9	8.1	22	40	0.860293
del_g	0.9	8.3	22	41	0.416822
del_g	0.9	8.5	22	42	0.634873
del_g	0.9	8.7	22	43	0.862084
del_g	0.9	8.9	22	44	0.98183
del_g	0.9	9.1	22	45	0.719585
del_g	0.9	9.3	22	46	0.573528
del_g	0.9	9.5	22	47	0.842585
del_g	0.9	9.7	22	48	0.637924
del_g	0.9	9.9	22	49	0.453762
del_g	0.94	1.5	23	7	0.72576
del_g	0.94	1.7	23	8	0.954483
del_g	0.94	1.9	23	9	0.881803
del_g	0.94	2.1	23	10	0.800277
del_g	0.94	2.3	23	11	0.807579
del_g	0.94	2.5	23	12	0.805782
del_g	0.94	2.7	23	13	0.83696
del_g	0.94	2.9	23	14	0.780865
del_g	0.94	3.1	23	15	0.77785
del_g	0.94	3.3	23	16	0.75392
del_g	0.94	3.5	23	17	0.775386
del_g	0.94	3.7	23	18	0.765783
del_g	0.94	3.9	23	19	0.688422
del_g	0.94	4.1	23	20	0.790596
del_g	0.94	4.3	23	21	0.699013
del_g	0.94	4.5	23	22	0.795038
del_g	0.94	4.7	23	23	0.765355
del_g	0.94	4.9	23	24	0.588587
del_g	0.94	5.1	23	25	0.683552
del_g	0.94	5.3	23	26	0.678115
del_g	0.94	5.5	23	27	0.705939
del_g	0.94	5.7	23	28	0.556927
del_g	0.94	5.9	23	29	0.668997
del_g	0.94	6.1	23	30	0.658286
del_g	0.94	6.3	23	31	0.621152
del_g	0.94	6.5	23	32	0.653236
del_g	0.94	6.7	23	33	0.856627
del_g	0.94	6.9	23	34	0.646555
del_g	0.94	7.1	23	35	0.784257
del_g	0.94	7.3	23	36	0.83706
del_g	0.94	7.5	23	37	0.75206
del_g	0.94	7.7	23	38	0.683258
del_g	0.94	7.9	23	39	0.807983
del_g	0.94	8.1	23	40	0.811548
del_g	0.94	8.3	23	41	0.619825
del_g	0.94	8.5	23	42	0.909241
del_g	0.94	8.7	23	43	1.11243
del_g	0.94	8.9	23	44	0.654307
del_g	0.94	9.1	23	45	0.812317
del_g	0.94	9.3	23	46	0.762138
del_g	0.94	9.5	23	47	0.647133
del_g	0.94	9.7	23	48	0.731705
del_g	0.94	9.9	23	49	0.719846
del_g	0.98	1.7	24	8	0.945198
del_g	0.98	1.9	24	9	0.988224
del_g	0.98	2.1	24	10	0.885169
del_g	0.98	2.3	24	11	0.855656
del_g	0.98	2.5	24	12	0.953777
del_g	0.98	2.7	24	13	0.9257
del_g	0.98	2.9	24	14	0.730366
del_g	0.98	3.1	24	15	0.785602
del_g	0.98	3.3	24	16	0.872833
del_g	0.98	3.5	24	17	0.879686
del_g	0.98	3.7	24	18	0.868273
del_g	0.98	3.9	24	19	0.775811
del_g	0.98	4.1	24	20	0.75253
del_g	0.98	4.3	24	21	0.70496
del_g	0.98	4.5	24	22	0.794996
del_g	0.98	4.7	24	23	0.702234
del_g	0.98	4.9	24	24	0.849222
del_g	0.98	5.1	24	25	0.718234
del_g	0.98	5.3	24	26	0.700872
del_g	0.98	5.5	24	27	0.846237
del_g	0.98	5.7	24	28	0.6798
del_g	0.98	5.9	24	29	0.893488
del_g	0.98	6.1	24	30	0.775301
del_g	0.98	6.3	24	31	0.634291
del_g	0.98	6.5	24	32	0.664902
del_g	0.98	6.7	24	33	0.736569
del_g	0.98	6.9	24	34	0.760797
del_g	0.98	7.1	24	35	0.610199
del_g	0.98	7.3	24	36	0.59242
del_g	0.98	7.5	24	37	0.607123
del_g	0.98	7.7	24	38	0.583116
del_g	0.98	7.9	24	39	0.823699
del_g	0.98	8.1	24	40	0.793257
del_g	0.98	8.3	24	41	0.81927
del_g	0.98	8.5	24	42	0.845037
del_g	0.98	8.7	24	43	0.811012
del_g	0.98	8.9	24	44	0.641358
del_g	0.98	9.1	24	45	0.709964
del_g	0.98	9.3	24	46	0.621691
del_g	0.98	9.5	24	47	0.70551
del_g	0.98	9.7	24	48	0.562486
del_g	0.98	9.9	24	49	0.854857
del_g	1.02	1.7	25	8	0.917518
del_g	1.02	1.9	25	9	0.940515
del_g	1.02	2.1	25	10	0.913913
del_g	1.02	2.3	25	11	0.833361
del_g	1.02	2.5	25	12	0.936927
del_g	1.02	2.7	25	13	0.757821
del_g	1.02	2.9	25	14	0.85097
del_g	1.02	3.1	25	15	0.764517
del_g	1.02	3.3	25	16	0.771296
del_g	1.02	3.5	25	17	0.955359
del_g	1.02	3.7	25	18	0.707815
del_g	1.02	3.9	25	19	0.842976
del_g	1.02	4.1	25	20	0.702498
del_g	1.02	4.3	25	21	0.748004
del_g	1.02	4.5	25	22	0.70825
del_g	1.02	4.7	25	23	0.804783
del_g	1.02	4.9	25	24	0.746126
del_g	1.02	5.1	25	25	0.772848
del_g	1.02	5.3	25	26	0.671384
del_g	1.02	5.5	25	27	0.827493
del_g	1.02	5.7	25	28	0.722414
del_g	1.02	5.9	25	29	0.727546
del_g	1.02	6.1	25	30	0.753253
del_g	1.02	6.3	25	31	0.703405
del_g	1.02	6.5	25	32	0.71718
del_g	1.02	6.7	25	33	0.643596
del_g	1.02	6.9	25	34	0.74436
del_g	1.02	7.1	25	35	0.726785
del_g	1.02	7.3	25	36	0.667534
del_g	1.02	7.5	25	37	0.638903
del_g	1.02	7.7	25	38	0.573868
del_g	1.02	7.9	25	39	0.79582
del_g	1.02	8.1	25	40	0.813952
del_g	1.02	8.3	25	41	0.481833
del_g	1.02	8.5	25	42	0.891152
del_g	1.02	8.7	25	43	0.777859
del_g	1.02	8.9	25	44	0.674885
del_g	1.02	9.1	25	45	0.857281
del_g	1.02	9.3	25	46	0.690273
del_g	1.02	9.5	25	47	0.630719
del_g	1.02	9.7	25	48	0.67358
del_g	1.02	9.9	25	49	0.720603
del_g	1.06	1.7	26	8	0.823977
del_g	1.06	1.9	26	9	0.938532
del_g	1.06	2.1	26	10	0.993888
del_g	1.06	2.3	26	11	0.914506
del_g	1.06	2.5	26	12	0.870441
del_g	1.06	2.7	26	13	0.889969
del_g	1.06	2.9	26	14	0.903482
del_g	1.06	3.1	26	15	0.888955
del_g	1.06	3.3	26	16	0.786116
del_g	1.06	3.5	26	17	0.88857
del_g	1.06	3.7	26	18	0.771692
del_g	1.06	3.9	26	19	0.853696
del_g	1.06	4.1	26	20	0.863805
del_g	1.06	4.3	26	21	0.793308
del_g	1.06	4.5	26	22	1.01443
del_g	1.06	4.7	26	23	0.677209
del_g	1.06	4.9	26	24	0.779366
del_g	1.06	5.1	26	25	0.866138
del_g	1.06	5.3	26	26	0.647145
del_g	1.06	5.5	26	27	0.866555
del_g	1.06	5.7	26	28	0.797143
del_g	1.06	5.9	26	29	0.767069
del_g	1.06	6.1	26	30	0.804371
del_g	1.06	6.3	26	31	0.822532
del_g	1.06	6.5	26	32	0.690439
del_g	1.06	6.7	26	33	0.990049
del_g	1.06	6.9	26	34	0.919439
del_g	1.06	7.1	26	35	0.652632
del_g	1.06	7.3	26	36	0.662086
del_g	1.06	7.5	26	37	0.779668
del_g	1.06	7.7	26	38	0.660226
del_g	1.06	7.9	26	39	0.749965
del_g	1.06	8.1	26	40	0.743534
del_g	1.06	8.3	26	41	0.683169
del_g	1.06	8.5	26	42	0.775052
del_g	1.06	8.7	26	43	0.770777
del_g	1.06	8.9	26	44	0.775797
del_g	1.06	9.1	26	45	0.840688
del_g	1.06	9.3	26	46	0.701559
del_g	1.06	9.5	26	47	0.786812
del_g	1.06	9.7	26	48	0.788039
del_g	1.06	9.9	26	49	0.534645
del_g	1.1	1.7	27	8	0.61253
del_g	1.1	1.9	27	9	0.970764
del_g	1.1	2.1	27	10	0.969762
del_g	1.1	2.3	27	11	0.891859
del_g	1.1	2.5	27	12	0.962227
del_g	1.1	2.7	27	13	0.853451
del_g	1.1	2.9	27	14	0.901647
del_g	1.1	3.1	27	15	0.844784
del_g	1.1	3.3	27	16	0.862513
del_g	1.1	3.5	27	17	0.841494
del_g	1.1	3.7	27	18	0.728346
del_g	1.1	3.9	27	19	0.815056
del_g	1.1	4.1	27	20	0.808265
del_g	1.1	4.3	27	21	0.76956
del_g	1.1	4.5	27	22	0.839917
del_g	1.1	4.7	27	23	0.765621
del_g	1.1	4.9	27	24	0.72957
del_g	1.1	5.1	27	25	0.796291
del_g	1.1	5.3	27	26	0.762074
del_g	1.1	5.5	27	27	0.723161
del_g	1.1	5.7	27	28	0.863448
del_g	1.1	5.9	27	29	0.709663
del_g	1.1	6.1	27	30	1.01443
del_g	1.1	6.3	27	31	0.574308
del_g	1.1	6.5	27	32	0.790592
del_g	1.1	6.7	27	33	0.726549
del_g	1.1	6.9	27	34	0.803547
del_g	1.1	7.1	27	35	0.680047
del_g	1.1	7.3	27	36	0.699044
del_g	1.1	7.5	27	37	0.689522
del_g	1.1	7.7	27	38	0.742216
del_g	1.1	7.9	27	39	0.887214
del_g	1.1	8.1	27	40	0.699529
del_g	1.1	8.3	27	41	0.551831
del_g	1.1	8.5	27	42	0.804866
del_g	1.1	8.7	27	43	0.810394
del_g	1.1	8.9	27	44	0.601633
del_g	1.1	9.1	27	45	0.624384
del_g	1.1	9.3	27	46	0.658643
del_g	1.1	9.5	27	47	0.59851
del_g	1.1	9.7	27	48	0.856924
del_g	1.1	9.9	27	49	0.765594
del_g	1.14	1.9	28	9	0.893227
del_g	1.14	2.1	28	10	0.986675
del_g	1.14	2.3	28	11	0.997454
del_g	1.14	2.5	28	12	0.988839
del_g	1.14	2.7	28	13	0.949219
del_g	1.14	2.9	28	14	0.933439
del_g	1.14	3.1	28	15	0.886136
del_g	1.14	3.3	28	16	0.837184
del_g	1.14	3.5	28	17	0.79466
del_g	1.14	3.7	28	18	0.800358
del_g	1.14	3.9	28	19	0.773652
del_g	1.14	4.1	28	20	0.876433
del_g	1.14	4.3	28	21	0.783231
del_g	1.14	4.5	28	22	0.837793
del_g	1.14	4.7	28	23	0.817679
del_g	1.14	4.9	28	24	0.753707
del_g	1.14	5.1	28	25	0.877992
del_g	1.14	5.3	28	26	0.755864
del_g	1.14	5.5	28	27	0.702324
del_g	1.14	5.7	28	28	0.802898
del_g	1.14	5.9	28	29	0.703939
del_g	1.14	6.1	28	30	0.782499
del_g	1.14	6.3	28	31	0.65595
del_g	1.14	6.5	28	32	0.716487
del_g	1.14	6.7	28	33	0.680997
del_g	1.14	6.9	28	34	0.756494
del_g	1.14	7.1	28	35	0.706156
del_g	1.14	7.3	28	36	0.724441
del_g	1.14	7.5	28	37	0.800693
del_g	1.14	7.7	28	38	0.805546
del_g	1.14	7.9	28	39	0.874618
del_g	1.14	8.1	28	40	0.670727
del_g	1.14	8.3	28	41	0.681063
del_g	1.14	8.5	28	42	0.579801
del_g	1.14	8.7	28	43	0.755388
del_g	1.14	8.9	28	44	0.891464
del_g	1.14	9.1	28	45	0.832273
del_g	1.14	9.3	28	46	0.803974
del_g	1.14	9.5	28	47	0.619716
del_g	1.14	9.7	28	48	0.720683
del_g	1.14	9.9	28	49	0.634854
del_g	1.18	2.1	29	10	1.00411
del_g	1.18	2.3	29	11	0.977622
del_g	1.18	2.5	29	12	0.936409
del_g	1.18	2.7	29	13	0.889529
del_g	1.18	2.9	29	14	0.939725
del_g	1.18	3.1	29	15	0.862711
del_g	1.18	3.3	29	16	0.846846
del_g	1.18	3.5	29	17	0.905654
del_g	1.18	3.7	29	18	0.845651
del_g	1.18	3.9	29	19	0.851591
del_g	1.18	4.1	29	20	0.92821
del_g	1.18	4.3	29	21	0.819302
del_g	1.18	4.5	29	22	0.831154
del_g	1.18	4.7	29	23	0.787559
del_g	1.18	4.9	29	24	0.888837
del_g	1.18	5.1	29	25	0.690665
del_g	1.18	5.3	29	26	0.755117
del_g	1.18	5.5	29	27	0.826004
del_g	1.18	5.7	29	28	0.936389
del_g	1.18	5.9	29	29	0.931501
del_g	1.18	6.1	29	30	0.805745
del_g	1.18	6.3	29	31	0.766487
del_g	1.18	6.5	29	32	1.00057
del_g	1.18	6.7	29	33	0.612533
del_g	1.18	6.9	29	34	0.849852
del_g	1.18	7.1	29	35	0.77977
del_g	1.18	7.3	29	36	0.654664
del_g	1.18	7.5	29	37	0.831793
del_g	1.18	7.7	29	38	0.70677
del_g	1.18	7.9	29	39	0.878919
del_g	1.18	8.1	29	40	0.789846
del_g	1.18	8.3	29	41	0.674281
del_g	1.18	8.5	29	42	0.718463
del_g	1.18	8.7	29	43	0.851724
del_g	1.18	8.9	29	44	0.68394
del_g	1.18	9.1	29	45	0.650829
del_g	1.18	9.3	29	46	0.845985
del_g	1.18	9.5	29	47	1.14621
del_g	1.18	9.7	29	48	0.743525
del_g	1.18	9.9	29	49	0.835686
del_g	1.22	2.1	30	10	1.07646
del_g	1.22	2.3	30	11	0.992391
del_g	1.22	2.5	30	12	0.993713
del_g	1.22	2.7	30	13	0.967369
del_g	1.22	2.9	30	14	0.882341
del_g	1.22	3.1	30	15	0.938102
del_g	1.22	3.3	30	16	0.973027
del_g	1.22	3.5	30	17	0.952818
del_g	1.22	3.7	30	18	0.949271
del_g	1.22	3.9	30	19	0.805303
del_g	1.22	4.1	30	20	0.86581
del_g	1.22	4.3	30	21	0.894386
del_g	1.22	4.5	30	22	0.889049
del_g	1.22	4.7	30	23	0.818398
del_g	1.22	4.9	30	24	0.740064
del_g	1.22	5.1	30	25	0.952043
del_g	1.22	5.3	30	26	0.718232
del_g	1.22	5.5	30	27	0.861422
del_g	1.22	5.7	30	28	0.809705
del_g	1.22	5.9	30	29	0.819417
del_g	1.22	6.1	30	30	0.908215
del_g	1.22	6.3	30	31	0.784823
del_g	1.22	6.5	30	32	0.831111
del_g	1.22	6.7	30	33	0.674033
del_g	1.22	6.9	30	34	0.791341
del_g	1.22	7.1	30	35	0.748258
del_g	1.22	7.3	30	36	0.922468
del_g	1.22	7.5	30	37	0.896093
del_g	1.22	7.7	30	38	0.861162
del_g	1.22	7.9	30	39	0.778069
del_g	1.22	8.1	30	40	0.797926
del_g	1.22	8.3	30	41	0.819001
del_g	1.22	8.5	30	42	0.947242
del_g	1.22	8.7	30	43	0.904918
del_g	1.22	8.9	30	44	0.580378
del_g	1.22	9.1	30	45	1.0323
del_g	1.22	9.3	30	46	0.913526
del_g	1.22	9.5	30	47	0.937654
del_g	1.22	9.7	30	48	0.922719
del_g	1.22	9.9	30	49	0.781582
del_g	1.26	2.1	31	10	0.60059
del_g	1.26	2.3	31	11	0.962011
del_g	1.26	2.5	31	12	0.977063
del_g	1.26	2.7	31	13	0.929598
del_g	1.26	2.9	31	14	0.949189
del_g	1.26	3.1	31	15	1.02689
del_g	1.26	3.3	31	16	0.945159
del_g	1.26	3.5	31	17	0.925783
del_g	1.26	3.7	31	18	0.886152
del_g	1.26	3.9	31	19	0.859283
del_g	1.26	4.1	31	20	0.896794
del_g	1.26	4.3	31	21	0.952438
del_g	1.26	4.5	31	22	0.986686
del_g	1.26	4.7	31	23	0.907783
del_g	1.26	4.9	31	24	0.84216
del_g	1.26	5.1	31	25	0.776438
del_g	1.26	5.3	31	26	0.90624
del_g	1.26	5.5	31	27	0.939777
del_g	1.26	5.7	31	28	0.879952
del_g	1.26	5.9	31	29	0.916041
del_g	1.26	6.1	31	30	0.81166
del_g	1.26	6.3	31	31	0.908831
del_g	1.26	6.5	31	32	0.824286
del_g	1.26	6.7	31	33	0.599719
del_g	1.26	6.9	31	34	0.879548
del_g	1.26	7.1	31	35	0.963849
del_g	1.26	7.3	31	36	0.70688
del_g	1.26	7.5	31	37	0.580891
del_g	1.26	7.7	31	38	0.820626
del_g	1.26	7.9	31	39	0.738849
del_g	1.26	8.1	31	40	0.618745
del_g	1.26	8.3	31	41	0.814623
del_g	1.26	8.5	31	42	0.561357
del_g	1.26	8.7	31	43	0.647229
del_g	1.26	8.9	31	44	0.749385
del_g	1.26	9.1	31	45	0.834098
del_g	1.26	9.3	31	46	0.783074
del_g	1.26	9.5	31	47	0.851215
del_g	1.26	9.7	31	48	0.49081
del_g	1.26	9.9	31	49	0.662329
del_g	1.3	2.3	32	11	0.89741
del_g	1.3	2.5	32	12	0.965007
del_g	1.3	2.7	32	13	0.986985
del_g	1.3	2.9	32	14	0.933289
del_g	1.3	3.1	32	15	0.956356
del_g	1.3	3.3	32	16	0.93174
del_g	1.3	3.5	32	17	0.90692
del_g	1.3	3.7	32	18	0.965883
del_g	1.3	3.9	32	19	1.03187
del_g	1.3	4.1	32	20	0.94417
del_g	1.3	4.3	32	21	0.858969
del_g	1.3	4.5	32	22	0.937798
del_g	1.3	4.7	32	23	0.953318
del_g	1.3	4.9	32	24	0.922973
del_g	1.3	5.1	32	25	0.832893
del_g	1.3	5.3	32	26	0.753572
del_g	1.3	5.5	32	27	0.960835
del_g	1.3	5.7	32	28	0.779502
del_g	1.3	5.9	32	29	0.937276
del_g	1.3	6.1	32	30	0.891493
del_g	1.3	6.3	32	31	0.949228
del_g	1.3	6.5	32	32	0.741219
del_g	1.3	6.7	32	33	0.810999
del_g	1.3	6.9	32	34	0.805223
del_g	1.3	7.1	32	35	0.844541
del_g	1.3	7.3	32	36	0.785593
del_g	1.3	7.5	32	37	0.841039
del_g	1.3	7.7	32	38	0.802266
del_g	1.3	7.9	32	39	0.87183
del_g	1.3	8.1	32	40	0.658661
del_g	1.3	8.3	32	41	0.699138
del_g	1.3	8.5	32	42	0.76553
del_g	1.3	8.7	32	43	1.02839
del_g	1.3	8.9	32	44	0.797356
del_g	1.3	9.1	32	45	0.655393
del_g	1.3	9.3	32	46	0.911666
del_g	1.3	9.5	32	47	0.83314
del_g	1.3	9.7	32	48	0.858175
del_g	1.3	9.9	32	49	0.560155
del_g	1.34	2.3	33	11	1.15667
del_g	1.34	2.5	33	12	1.01179
del_g	1.34	2.7	33	13	0.999777
del_g	1.34	2.9	33	14	0.922425
del_g	1.34	3.1	33	15	0.98624
del_g	1.34	3.3	33	16	0.995329
del_g	1.34	3.5	33	17	0.952729
del_g	1.34	3.7	33	18	1.01489
del_g	1.34	3.9	33	19	0.999024
del_g	1.34	4.1	33	20	0.856175
del_g	1.34	4.3	33	21	0.896446
del_g	1.34	4.5	33	22	0.915903
del_g	1.34	4.7	33	23	0.992306
del_g	1.34	4.9	33	24	0.955113
del_g	1.34	5.1	33	25	0.784894
del_g	1.34	5.3	33	26	0.775954
del_g	1.34	5.5	33	27	0.738627
del_g	1.34	5.7	33	28	0.922931
del_g	1.34	5.9	33	29	0.903784
del_g	1.34	6.1	33	30	0.906179
del_g	1.34	6.3	33	31	1.06562
del_g	1.34	6.5	33	32	0.912676
del_g	1.34	6.7	33	33	0.826474
del_g	1.34	6.9	33	34	0.779996
del_g	1.34	7.1	33	35	0.967849
del_g	1.34	7.3	33	36	0.873468
del_g	1.34	7.5	33	37	0.890843
del_g	1.34	7.7	33	38	0.866798
del_g	1.34	7.9	33	39	0.832359
del_g	1.34	8.1	33	40	0.72315
del_g	1.34	8.3	33	41	0.726056
del_g	1.34	8.5	33	42	0.935169
del_g	1.34	8.7	33	43	0.869955
del_g	1.34	8.9	33	44	0.891318
del_g	1.34	9.1	33	45	0.925646
del_g	1.34	9.3	33	46	0.694072
del_g	1.34	9.5	33	47	0.698785
del_g	1.34	9.7	33	48	0.732556
del_g	1.34	9.9	33	49	0.820963
del_g	1.38	2.7	34	13	0.975419
del_g	1.38	2.9	34	14	0.957309
del_g	1.38	3.1	34	15	0.997939
del_g	1.38	3.3	34	16	0.97725
del_g	1.38	3.5	34	17	0.96946
del_g	1.38	3.7	34	18	0.939692
del_g	1.38	3.9	34	19	0.921734
del_g	1.38	4.1	34	20	0.859782
del_g	1.38	4.3	34	21	0.906468
del_g	1.38	4.5	34	22	0.992833
del_g	1.38	4.7	34	23	0.928802
del_g	1.38	4.9	34	24	0.888792
del_g	1.38	5.1	34	25	0.988635
del_g	1.38	5.3	34	26	0.95383
del_g	1.38	5.5	34	27	0.907932
del_g	1.38	5.7	34	28	0.994984
del_g	1.38	5.9	34	29	0.836265
del_g	1.38	6.1	34	30	0.774307
del_g	1.38	6.3	34	31	0.871232
del_g	1.38	6.5	34	32	0.815655
del_g	1.38	6.7	34	33	0.866529
del_g	1.38	6.9	34	34	0.75152
del_g	1.38	7.1	34	35	0.764566
del_g	1.38	7.3	34	36	0.727972
del_g	1.38	7.5	34	37	0.886544
del_g	1.38	7.7	34	38	1.02316
del_g	1.38	7.9	34	39	0.798431
del_g	1.38	8.1	34	40	0.879183
del_g	1.38	8.3	34	41	0.855382
del_g	1.38	8.5	34	42	0.910191
del_g	1.38	8.7	34	43	0.861143
del_g	1.38	8.9	34	44	1.05924
del_g	1.38	9.1	34	45	0.800336
del_g	1.38	9.3	34	46	0.671989
del_g	1.38	9.5	34	47	0.782794
del_g	1.38	9.7	34	48	0.568604
del_g	1.38	9.9	34	49	0.77144
del_g	1.42	2.3	35	11	0.666016
del_g	1.42	2.7	35	13	1.25066
del_g	1.42	2.9	35	14	1.03603
del_g	1.42	3.1	35	15	0.966555
del_g	1.42	3.3	35	16	0.977122
del_g	1.42	3.5	35	17	1.0565
del_g	1.42	3.7	35	18	0.968819
del_g	1.42	3.9	35	19	0.922689
del_g	1.42	4.1	35	20	1.07785
del_g	1.42	4.3	35	21	0.953659
del_g	1.42	4.5	35	22	0.951464
del_g	1.42	4.7	35	23	0.945201
del_g	1.42	4.9	35	24	0.946942
del_g	1.42	5.1	35	25	0.827122
del_g	1.42	5.3	35	26	0.968907
del_g	1.42	5.5	35	27	0.873189
del_g	1.42	5.7	35	28	0.888545
del_g	1.42	5.9	35	29	0.926538
del_g	1.42	6.1	35	30	0.935869
del_g	1.42	6.3	35	31	0.770143
del_g	1.42	6.5	35	32	0.930754
del_g	1.42	6.7	35	33	1.0561
del_g	1.42	6.9	35	34	0.980869
del_g	1.42	7.1	35	35	0.875356
del_g	1.42	7.3	35	36	0.895708
del_g	1.42	7.5	35	37	0.911431
del_g	1.42	7.7	35	38	0.806474
del_g	1.42	7.9	35	39	0.608777
del_g	1.42	8.1	35	40	0.784992
del_g	1.42	8.3	35	41	0.825602
del_g	1.42	8.5	35	42	0.961368
del_g	1.42	8.7	35	43	0.818397
del_g	1.42	8.9	35	44	0.943394
del_g	1.42	9.1	35	45	0.953832
del_g	1.42	9.3	35	46	0.748053
del_g	1.42	9.5	35	47	0.991139
del_g	1.42	9.7	35	48	0.8757
del_g	1.42	9.9	35	49	0.821419
del_g	1.46	2.5	36	12	0.757372
del_g	1.46	2.9	36	14	1.05897
del_g	1.46	3.1	36	15	1.04291
del_g	1.46	3.3	36	16	1.04233
del_g	1.46	3.5	36	17	0.971707
del_g	1.46	3.7	36	18	1.02208
del_g	1.46	3.9	36	19	0.957185
del_g	1.46	4.1	36	20	0.978319
del_g	1.46	4.3	36	21	0.916592
del_g	1.46	4.5	36	22	0.956762
del_g	1.46	4.7	36	23	0.900826
del_g	1.46	4.9	36	24	1.03582
del_g	1.46	5.1	36	25	0.885677
del_g	1.46	5.3	36	26	0.982752
del_g	1.46	5.5	36	27	0.932305
del_g	1.46	5.7	36	28	1.11817
del_g	1.46	5.9	36	29	0.938733
del_g	1.46	6.1	36	30	0.942241
del_g	1.46	6.3	36	31	0.928819
del_g	1.46	6.5	36	32	0.955161
del_g	1.46	6.7	36	33	0.976361
del_g	1.46	6.9	36	34	1.02828
del_g	1.46	7.1	36	35	0.815758
del_g	1.46	7.3	36	36	0.793528
del_g	1.46	7.5	36	37	0.992144
del_g	1.46	7.7	36	38	0.714282
del_g	1.46	7.9	36	39	0.81261
del_g	1.46	8.1	36	40	0.870268
del_g	1.46	8.3	36	41	0.713248
del_g	1.46	8.5	36	42	1.00708
del_g	1.46	8.7	36	43	0.898405
del_g	1.46	8.9	36	44	0.796959
del_g	1.46	9.1	36	45	1.07152
del_g	1.46	9.3	36	46	0.754793
del_g	1.46	9.5	36	47	0.889054
del_g	1.46	9.7	36	48	0.8917
del_g	1.46	9.9	36	49	0.758476
del_g	1.5	3.1	37	15	1.25341
del_g	1.5	3.3	37	16	1.02757
del_g	1.5	3.5	37	17	1.03825
del_g	1.5	3.7	37	18	0.940713
del_g	1.5	3.9	37	19	0.987742
del_g	1.5	4.1	37	20	0.96057
del_g	1.5	4.3	37	21	0.91387
del_g	1.5	4.5	37	22	0.986622
del_g	1.5	4.7	37	23	0.962624
del_g	1.5	4.9	37	24	1.00043
del_g	1.5	5.1	37	25	1.07802
del_g	1.5	5.3	37	26	0.899634
del_g	1.5	5.5	37	27	0.953329
del_g	1.5	5.7	37	28	0.965216
del_g	1.5	5.9	37	29	1.01479
del_g	1.5	6.1	37	30	0.933063
del_g	1.5	6.3	37	31	0.979848
del_g	1.5	6.5	37	32	0.80675
del_g	1.5	6.7	37	33	0.857943
del_g	1.5	6.9	37	34	0.995504
del_g	1.5	7.1	37	35	0.989453
del_g	1.5	7.3	37	36	0.795426
del_g	1.5	7.5	37	37	1.01137
del_g	1.5	7.7	37	38	1.00879
del_g	1.5	7.9	37	39	0.802568
del_g	1.5	8.1	37	40	0.761183
del_g	1.5	8.3	37	41	0.985031
del_g	1.5	8.5	37	42	0.868157
del_g	1.5	8.7	37	43	0.93366
del_g	1.5	8.9	37	44	1.14159
del_g	1.5	9.1	37	45	0.889552
del_g	1.5	9.3	37	46	0.957886
del_g	1.5	9.5	37	47	0.786745
del_g	1.5	9.7	37	48	0.874232
del_g	1.5	9.9	37	49	0.793569
del_g	1.54	2.5	38	12	0.586206
del_g	1.54	3.3	38	16	0.689712
del_g	1.54	3.5	38	17	0.988352
del_g	1.54	3.7	38	18	1.08634
del_g	1.54	3.9	38	19	1.00465
del_g	1.54	4.1	38	20	1.00035
del_g	1.54	4.3	38	21	1.01395
del_g	1.54	4.5	38	22	0.991269
del_g	1.54	4.7	38	23	0.986123
del_g	1.54	4.9	38	24	0.896783
del_g	1.54	5.1	38	25	0.995443
del_g	1.54	5.3	38	26	1.00353
del_g	1.54	5.5	38	27	0.946746
del_g	1.54	5.7	38	28	0.922102
del_g	1.54	5.9	38	29	0.954166
del_g	1.54	6.1	38	30	0.871324
del_g	1.54	6.3	38	31	0.9645
del_g	1.54	6.5	38	32	0.943841
del_g	1.54	6.7	38	33	0.913257
del_g	1.54	6.9	38	34	0.892305
del_g	1.54	7.1	38	35	0.864921
del_g	1.54	7.3	38	36	0.857982
del_g	1.54	7.5	38	37	0.972501
del_g	1.54	7.7	38	38	0.787417
del_g	1.54	7.9	38	39	0.780854
del_g	1.54	8.1	38	40	1.00533
del_g	1.54	8.3	38	41	0.919306
del_g	1.54	8.5	38	42	0.871003
del_g	1.54	8.7	38	43	0.890792
del_g	1.54	8.9	38	44	0.864679
del_g	1.54	9.1	38	45	1.21786
del_g	1.54	9.3	38	46	0.914188
del_g	1.54	9.5	38	47	1.04069
del_g	1.54	9.7	38	48	0.962007
del_g	1.54	9.9	38	49	0.92885
del_g	1.58	3.7	39	18	1.02629
del_g	1.58	3.9	39	19	1.03612
del_g	1.58	4.1	39	20	1.0244
del_g	1.58	4.3	39	21	0.982511
del_g	1.58	4.5	39	22	1.04722
del_g	1.58	4.7	39	23	0.972646
del_g	1.58	4.9	39	24	1.05481
del_g	1.58	5.1	39	25	0.961615
del_g	1.58	5.3	39	26	1.03747
del_g	1.58	5.5	39	27	0.896841
del_g	1.58	5.7	39	28	0.897933
del_g	1.58	5.9	39	29	0.91782
del_g	1.58	6.1	39	30	0.817689
del_g	1.58	6.3	39	31	0.982422
del_g	1.58	6.5	39	32	0.946014
del_g	1.58	6.7	39	33	1.12174
del_g	1.58	6.9	39	34	0.927174
del_g	1.58	7.1	39	35	0.918364
del_g	1.58	7.3	39	36	0.913281
del_g	1.58	7.5	39	37	1.03461
del_g	1.58	7.7	39	38	0.892504
del_g	1.58	7.9	39	39	0.896615
del_g	1.58	8.1	39	40	0.77077
del_g	1.58	8.3	39	41	0.997591
del_g	1.58	8.5	39	42	1.03568
del_g	1.58	8.7	39	43	0.969786
del_g	1.58	8.9	39	44	0.980943
del_g	1.58	9.1	39	45	0.96182
del_g	1.58	9.3	39	46	0.815391
del_g	1.58	9.5	39	47	0.871221
del_g	1.58	9.7	39	48	1.06086
del_g	1.58	9.9	39	49	0.927336
del_g	1.62	3.5	40	17	0.970536
del_g	1.62	3.7	40	18	0.297263
del_g	1.62	3.9	40	19	1.12217
del_g	1.62	4.1	40	20	1.03045
del_g	1.62	4.3	40	21	1.03491
del_g	1.62	4.5	40	22	1.0401
del_g	1.62	4.7	40	23	0.983808
del_g	1.62	4.9	40	24	0.992451
del_g	1.62	5.1	40	25	1.01538
del_g	1.62	5.3	40	26	1.07708
del_g	1.62	5.5	40	27	0.895579
del_g	1.62	5.7	40	28	0.949322
del_g	1.62	5.9	40	29	0.928162
del_g	1.62	6.1	40	30	0.881051
del_g	1.62	6.3	40	31	0.921936
del_g	1.62	6.5	40	32	1.12076
del_g	1.62	6.7	40	33	1.03825
del_g	1.62	6.9	40	34	1.07584
del_g	1.62	7.1	40	35	0.964968
del_g	1.62	7.3	40	36	0.930905
del_g	1.62	7.5	40	37	0.85648
del_g	1.62	7.7	40	38	0.911875
del_g	1.62	7.9	40	39	0.977283
del_g	1.62	8.1	40	40	0.931338
del_g	1.62	8.3	40	41	0.870607
del_g	1.62	8.5	40	42	0.968178
del_g	1.62	8.7	40	43	1.01478
del_g	1.62	8.9	40	44	1.0777
del_g	1.62	9.1	40	45	1.08226
del_g	1.62	9.3	40	46	1.01901
del_g	1.62	9.5	40	47	0.856819
del_g	1.62	9.7	40	48	0.810898
del_g	1.62	9.9	40	49	0.941859
del_g	1.66	4.1	41	20	1.39079
del_g	1.66	4.3	41	21	1.08167
del_g	1.66	4.5	41	22	0.963506
del_g	1.66	4.7	41	23	1.0096
del_g	1.66	4.9	41	24	1.13747
del_g	1.66	5.1	41	25	1.05743
del_g	1.66	5.3	41	26	1.02758
del_g	1.66	5.5	41	27	1.02026
del_g	1.66	5.7	41	28	0.9969
del_g	1.66	5.9	41	29	0.936261
del_g	1.66	6.1	41	30	0.993142
del_g	1.66	6.3	41	31	1.00692
del_g	1.66	6.5	41	32	1.10226
del_g	1.66	6.7	41	33	1.05492
del_g	1.66	6.9	41	34	0.898715
del_g	1.66	7.1	41	35	0.968609
del_g	1.66	7.3	41	36	0.931032
del_g	1.66	7.5	41	37	0.955633
del_g	1.66	7.7	41	38	0.959147
del_g	1.66	7.9	41	39	0.981974
del_g	1.66	8.1	41	40	1.06263
del_g	1.66	8.3	41	41	0.915707
del_g	1.66	8.5	41	42	0.914328
del_g	1.66	8.7	41	43	0.762225
del_g	1.66	8.9	41	44	0.900908
del_g	1.66	9.1	41	45	0.851102
del_g	1.66	9.3	41	46	1.00325
del_g	1.66	9.5	41	47	0.955924
del_g	1.66	9.7	41	48	0.844978
del_g	1.66	9.9	41	49	0.859519
del_g	1.7	3.7	42	18	0.656472
del_g	1.7	3.9	42	19	0.273159
del_g	1.7	4.5	42	22	1.1345
del_g	1.7	4.7	42	23	0.985599
del_g	1.7	4.9	42	24	1.00251
del_g	1.7	5.1	42	25	0.975491
del_g	1.7	5.3	42	26	0.974502
del_g	1.7	5.5	42	27	1.0621
del_g	1.7	5.7	42	28	1.0749
del_g	1.7	5.9	42	29	0.989228
del_g	1.7	6.1	42	30	0.976735
del_g	1.7	6.3	42	31	1.08063
del_g	1.7	6.5	42	32	0.956967
del_g	1.7	6.7	42	33	1.03408
del_g	1.7	6.9	42	34	1.02719
del_g	1.7	7.1	42	35	0.951971
del_g	1.7	7.3	42	36	0.827646
del_g	1.7	7.5	42	37	1.01417
del_g	1.7	7.7	42	38	1.15249
del_g	1.7	7.9	42	39	0.87922
del_g	1.7	8.1	42	40	0.961773
del_g	1.7	8.3	42	41	1.1217
del_g	1.7	8.5	42	42	1.02378
del_g	1.7	8.7	42	43	0.909611
del_g	1.7	8.9	42	44	0.994626
del_g	1.7	9.1	42	45	1.02285
del_g	1.7	9.3	42	46	1.01266
del_g	1.7	9.5	42	47	1.03258
del_g	1.7	9.7	42	48	0.874475
del_g	1.7	9.9	42	49	1.00313
del_g	1.74	3.5	43	17	0.438794
del_g	1.74	4.7	43	23	0.292667
del_g	1.74	4.9	43	24	0.904326
del_g	1.74	5.1	43	25	1.06716
del_g	1.74	5.3	43	26	0.938179
del_g	1.74	5.5	43	27	0.893199
del_g	1.74	5.7	43	28	1.09735
del_g	1.74	5.9	43	29	1.07732
del_g	1.74	6.1	43	30	1.03214
del_g	1.74	6.3	43	31	1.02456
del_g	1.74	6.5	43	32	1.05321
del_g	1.74	6.7	43	33	1.02576
del_g	1.74	6.9	43	34	0.944434
del_g	1.74	7.1	43	35	0.883245
del_g	1.74	7.3	43	36	0.932426
del_g	1.74	7.5	43	37	0.997081
del_g	1.74	7.7	43	38	0.988462
del_g	1.74	7.9	43	39	1.00894
del_g	1.74	8.1	43	40	0.991567
del_g	1.74	8.3	43	41	1.13812
del_g	1.74	8.5	43	42	1.11779
del_g	1.74	8.7	43	43	0.998278
del_g	1.74	8.9	43	44	0.95591
del_g	1.74	9.1	43	45	1.12421
del_g	1.74	9.3	43	46	0.929745
del_g	1.74	9.5	43	47	1.07051
del_g	1.74	9.7	43	48	0.987591
del_g	1.74	9.9	43	49	1.07596
del_g	1.78	3.9	44	19	0.785602
del_g	1.78	4.7	44	23	0.585386
del_g	1.78	5.3	44	26	0.737263
del_g	1.78	5.7	44	28	0.678013
del_g	1.78	5.9	44	29	1.07697
del_g	1.78	6.1	44	30	0.855164
del_g	1.78	6.3	44	31	0.904755
del_g	1.78	6.5	44	32	0.925121
del_g	1.78	6.7	44	33	0.950185
del_g	1.78	6.9	44	34	1.0418
del_g	1.78	7.1	44	35	0.968376
del_g	1.78	7.3	44	36	0.970577
del_g	1.78	7.5	44	37	1.06881
del_g	1.78	7.7	44	38	1.0513
del_g	1.78	7.9	44	39	1.0027
del_g	1.78	8.1	44	40	1.00361
del_g	1.78	8.3	44	41	0.940463
del_g	1.78	8.5	44	42	1.10289
del_g	1.78	8.7	44	43	0.981638
del_g	1.78	8.9	44	44	0.992647
del_g	1.78	9.1	44	45	0.996515
del_g	1.78	9.3	44	46	1.03246
del_g	1.78	9.5	44	47	1.02147
del_g	1.78	9.7	44	48	0.979159
del_g	1.78	9.9	44	49	1.00083
del_g	1.82	3.7	45	18	0.503293
del_g	1.82	4.5	45	22	0.604782
del_g	1.82	4.9	45	24	0.566563
del_g	1.82	5.9	45	29	0.767148
del_g	1.82	6.5	45	32	0.801447
del_g	1.82	6.7	45	33	0.947194
del_g	1.82	6.9	45	34	0.74796
del_g	1.82	7.1	45	35	0.952436
del_g	1.82	7.3	45	36	1.01338
del_g	1.82	7.5	45	37	1.00722
del_g	1.82	7.7	45	38	0.995837
del_g	1.82	7.9	45	39	1.01929
del_g	1.82	8.1	45	40	0.973161
del_g	1.82	8.3	45	41	1.02393
del_g	1.82	8.5	45	42	1.18226
del_g	1.82	8.7	45	43	1.08666
del_g	1.82	8.9	45	44	0.967363
del_g	1.82	9.1	45	45	1.04107
del_g	1.82	9.3	45	46	1.00673
del_g	1.82	9.5	45	47	0.973664
del_g	1.82	9.7	45	48	0.95596
del_g	1.82	9.9	45	49	0.985471
del_g	1.86	4.7	46	23	0.461178
del_g	1.86	5.3	46	26	1.16069
del_g	1.86	5.5	46	27	0.286363
del_g	1.86	5.9	46	29	0.425033
del_g	1.86	6.5	46	32	0.625945
del_g	1.86	7.1	46	35	0.779666
del_g	1.86	7.3	46	36	0.84896
del_g	1.86	7.7	46	38	0.611998
del_g	1.86	7.9	46	39	0.933101
del_g	1.86	8.1	46	40	0.762374
del_g	1.86	8.3	46	41	0.932101
del_g	1.86	8.5	46	42	0.875295
del_g	1.86	8.7	46	43	1.09527
del_g	1.86	8.9	46	44	1.03621
del_g	1.86	9.1	46	45	0.987378
del_g	1.86	9.3	46	46	1.07241
del_g	1.86	9.5	46	47	0.962206
del_g	1.86	9.7	46	48	0.975289
del_g	1.86	9.9	46	49	0.993011
del_g	1.9	6.1	47	30	0.708156
del_g	1.9	6.5	47	32	0.686237
del_g	1.9	6.7	47	33	0.548407
del_g	1.9	7.3	47	36	0.655891
del_g	1.9	7.5	47	37	1.28123
del_g	1.9	8.7	47	43	0.660362
del_g	1.9	8.9	47	44	0.4746
del_g	1.9	9.3	47	46	1.18079
del_g	1.9	9.5	47	47	0.6763
del_g	1.9	9.7	47	48	1.05784
del_g	1.9	9.9	47	49	0.534571
del_g	1.94	5.5	48	27	0.755633
del_g	1.94	6.1	48	30	0.434374
del_g	1.94	7.3	48	36	0.490733
del_g	1.94	7.5	48	37	0.782199
del_g	1.94	7.7	48	38	1.00093
del_g	1.94	7.9	48	39	0.440917
del_g	1.94	8.1	48	40	1.15743
del_g	1.94	8.7	48	43	0.675894
del_g	1.94	9.1	48	45	0.531967
del_g	1.94	9.7	48	48	0.738733
del_g	1.98	5.7	49	28	0.580142
del_g	1.98	6.5	49	32	0.791057
del_g	1.98	8.7	49	43	0.627393
del_g	1.98	8.9	49	44	0.943936
del_g	1.98	9.1	49	45	0.937737
K_r21	0.06	1.1	1	5	0.0199526
K_r21	0.06	1.3	1	6	-0.831358
K_r21	0.1	1.1	2	5	0.512686
K_r21	0.1	1.3	2	6	-0.255557
K_r21	0.1	1.5	2	7	-0.59082
K_r21	0.14	1.1	3	5	0.748397
K_r21	0.14	1.3	3	6	0.729179
K_r21	0.14	1.5	3	7	0.32816
K_r21	0.14	1.7	3	8	-1.10471
K_r21	0.18	1.1	4	5	0.862869
K_r21	0.18	1.3	4	6	0.837736
K_r21	0.18	1.5	4	7	0.682034
K_r21	0.18	1.7	4	8	0.454709
K_r21	0.22	1.1	5	5	0.943798
K_r21	0.22	1.3	5	6	0.885111
K_r21	0.22	1.5	5	7	0.726888
K_r21	0.22	1.7	5	8	0.571217
K_r21	0.22	1.9	5	9	0.531668
K_r21	0.22	2.3	5	11	1.24476
K_r21	0.22	2.7	5	13	1.21562
K_r21	0.22	3.5	5	17	1.26741
K_r21	0.22	3.7	5	18	1.18981
K_r21	0.22	7.5	5	37	1.23898
K_r21	0.26	1.1	6	5	0.922849
K_r21	0.26	1.3	6	6	0.861915
K_r21	0.26	1.5	6	7	0.71124
K_r21	0.26	1.7	6	8	0.664397
K_r21	0.26	1.9	6	9	0.553052
K_r21	0.26	2.1	6	10	0.777737
K_r21	0.26	2.3	6	11	1.09555
K_r21	0.26	2.9	6	14	1.18965
K_r21	0.26	3.5	6	17	1.16966
K_r21	0.26	3.7	6	18	1.26079
K_r21	0.26	3.9	6	19	1.2664
K_r21	0.3	1.1	7	5	0.92755
K_r21	0.3	1.3	7	6	0.665414
K_r21	0.3	1.5	7	7	0.716263
K_r21	0.3	1.7	7	8	0.759188
K_r21	0.3	1.9	7	9	0.610388
K_r21	0.3	2.1	7	10	0.596895
K_r21	0.3	2.3	7	11	0.522836
K_r21	0.3	2.5	7	12	1.22414
K_r21	0.3	2.7	7	13	1.23939
K_r21	0.3	3.3	7	16	1.2502
K_r21	0.3	3.5	7	17	1.20727
K_r21	0.3	3.7	7	18	1.28292
K_r21	0.3	6.3	7	31	1.24357
K_r21	0.3	8.3	7	41	0.955072
K_r21	0.34	1.1	8	5	0.943289
K_r21	0.34	1.3	8	6	0.629915
K_r21	0.34	1.5	8	7	0.644774
K_r21	0.34	1.7	8	8	0.721461
K_r21	0.34	1.9	8	9	0.630322
K_r21	0.34	2.1	8	10	0.451385
K_r21	0.34	2.3	8	11	0.63479
K_r21	0.34	2.5	8	12	0.678629
K_r21	0.34	2.7	8	13	0.842455
K_r21	0.34	2.9	8	14	1.17672
K_r21	0.34	3.1	8	15	1.1297
K_r21	0.34	3.5	8	17	1.21029
K_r21	0.34	3.7	8	18	1.20193
K_r21	0.34	3.9	8	19	1.12214
K_r21	0.34	4.5	8	22	1.18879
K_r21	0.34	6.9	8	34	1.18547
K_r21	0.34	7.3	8	36	1.30069
K_r21	0.38	1.1	9	5	0.958239
K_r21	0.38	1.3	9	6	0.640206
K_r21	0.38	1.5	9	7	0.554963
K_r21	0.38	1.7	9	8	0.531819
K_r21	0.38	1.9	9	9	0.706834
K_r21	0.38	2.1	9	10	0.657005
K_r21	0.38	2.3	9	11	0.528173
K_r21	0.38	2.5	9	12	0.718169
K_r21	0.38	2.7	9	13	0.62887
K_r21	0.38	2.9	9	14	0.721251
K_r21	0.38	3.1	9	15	1.03777
K_r21	0.38	3.3	9	16	1.03185
K_r21	0.38	3.5	9	17	0.849868
K_r21	0.38	3.7	9	18	1.08434
K_r21	0.38	3.9	9	19	1.00637
K_r21	0.38	4.1	9	20	1.235
K_r21	0.38	4.3	9	21	1.15523
K_r21	0.38	6.7	9	33	1.14103
K_r21	0.38	7.5	9	37	1.10759
K_r21	0.38	7.7	9	38	1.07677
K_r21	0.38	7.9	9	39	0.94355
K_r21	0.42	1.1	10	5	0.985873
K_r21	0.42	1.3	10	6	0.599445
K_r21	0.42	1.5	10	7	0.556415
K_r21	0.42	1.7	10	8	0.62829
K_r21	0.42	1.9	10	9	0.628606
K_r21	0.42	2.1	10	10	0.746995
K_r21	0.42	2.3	10	11	0.573656
K_r21	0.42	2.5	10	12	0.555659
K_r21	0.42	2.7	10	13	0.621653
K_r21	0.42	2.9	10	14	0.516588
K_r21	0.42	3.1	10	15	0.765538
K_r21	0.42	3.3	10	16	0.7871
K_r21	0.42	3.5	10	17	0.933849
K_r21	0.42	3.7	10	18	1.07219
K_r21	0.42	3.9	10	19	1.03128
K_r21	0.42	4.1	10	20	1.12815
K_r21	0.42	4.3	10	21	0.989613
K_r21	0.42	4.5	10	22	1.27773
K_r21	0.42	4.7	10	23	0.83169
K_r21	0.42	5.1	10	25	1.05742
K_r21	0.42	5.3	10	26	1.03784
K_r21	0.42	5.5	10	27	1.01158
K_r21	0.42	5.7	10	28	1.27765
K_r21	0.42	6.3	10	31	1.29231
K_r21	0.42	7.1	10	35	0.759916
K_r21	0.42	7.3	10	36	1.10561
K_r21	0.46	1.1	11	5	0.983619
K_r21	0.46	1.3	11	6	0.590059
K_r21	0.46	1.5	11	7	0.53962
K_r21	0.46	1.7	11	8	0.486483
K_r21	0.46	1.9	11	9	0.499621
K_r21	0.46	2.1	11	10	0.598076
K_r21	0.46	2.3	11	11	0.500097
K_r21	0.46	2.5	11	12	0.272042
K_r21	0.46	2.7	11	13	0.570754
K_r21	0.46	2.9	11	14	0.464359
K_r21	0.46	3.1	11	15	0.535878
K_r21	0.46	3.3	11	16	0.447038
K_r21	0.46	3.5	11	17	0.625233
K_r21	0.46	3.7	11	18	0.660623
K_r21	0.46	3.9	11	19	0.895424
K_r21	0.46	4.1	11	20	0.875998
K_r21	0.46	4.3	11	21	1.04262
K_r21	0.46	4.5	11	22	1.1302
K_r21	0.46	4.7	11	23	1.08834
K_r21	0.46	4.9	11	24	1.05787
K_r21	0.46	5.1	11	25	1.06615
K_r21	0.46	5.3	11	26	1.06018
K_r21	0.46	5.5	11	27	1.09592
K_r21	0.46	5.7	11	28	1.02881
K_r21	0.46	5.9	11	29	1.22762
K_r21	0.46	6.1	11	30	1.15488
K_r21	0.46	6.3	11	31	1.18609
K_r21	0.46	6.5	11	32	1.12334
K_r21	0.46	6.9	11	34	1.15695
K_r21	0.46	7.1	11	35	0.98746
K_r21	0.46	7.3	11	36	0.986587
K_r21	0.46	7.5	11	37	1.11385
K_r21	0.46	7.9	11	39	1.255
K_r21	0.46	8.3	11	41	1.10101
K_r21	0.46	8.5	11	42	0.927914
K_r21	0.46	8.7	11	43	1.19876
K_r21	0.46	9.3	11	46	1.2067
K_r21	0.5	1.1	12	5	0.934928
K_r21	0.5	1.3	12	6	0.580845
K_r21	0.5	1.5	12	7	0.477789
K_r21	0.5	1.7	12	8	0.487215
K_r21	0.5	1.9	12	9	0.527418
K_r21	0.5	2.1	12	10	0.464247
K_r21	0.5	2.3	12	11	0.566619
K_r21	0.5	2.5	12	12	0.426057
K_r21	0.5	2.7	12	13	0.552296
K_r21	0.5	2.9	12	14	0.508586
K_r21	0.5	3.1	12	15	0.493711
K_r21	0.5	3.3	12	16	0.440245
K_r21	0.5	3.5	12	17	0.588529
K_r21	0.5	3.7	12	18	0.513942
K_r21	0.5	3.9	12	19	0.62139
K_r21	0.5	4.1	12	20	0.6017
K_r21	0.5	4.3	12	21	0.788804
K_r21	0.5	4.5	12	22	0.819276
K_r21	0.5	4.7	12	23	0.795781
K_r21	0.5	4.9	12	24	0.862607
K_r21	0.5	5.1	12	25	1.02181
K_r21	0.5	5.3	12	26	0.954008
K_r21	0.5	5.5	12	27	0.955136
K_r21	0.5	5.7	12	28	1.00363
K_r21	0.5	5.9	12	29	1.04382
K_r21	0.5	6.1	12	30	1.08909
K_r21	0.5	6.3	12	31	1.02592
K_r21	0.5	6.5	12	32	1.04287
K_r21	0.5	6.7	12	33	1.01789
K_r21	0.5	6.9	12	34	0.919147
K_r21	0.5	7.1	12	35	1.10303
K_r21	0.5	7.3	12	36	1.13697
K_r21	0.5	7.5	12	37	1.07762
K_r21	0.5	7.7	12	38	1.11117
K_r21	0.5	7.9	12	39	1.037
K_r21	0.5	8.1	12	40	1.19096
K_r21	0.5	8.3	12	41	1.04552
K_r21	0.5	8.7	12	43	1.23707
K_r21	0.5	9.7	12	48	1.25122
K_r21	0.5	9.9	12	49	1.09469
K_r21	0.54	1.1	13	5	0.83332
K_r21	0.54	1.3	13	6	0.558599
K_r21	0.54	1.5	13	7	0.461914
K_r21	0.54	1.7	13	8	0.434068
K_r21	0.54	1.9	13	9	0.393247
K_r21	0.54	2.1	13	10	0.452674
K_r21	0.54	2.3	13	11	0.540997
K_r21	0.54	2.5	13	12	0.528756
K_r21	0.54	2.7	13	13	0.418435
K_r21	0.54	2.9	13	14	0.371325
K_r21	0.54	3.1	13	15	0.557535
K_r21	0.54	3.3	13	16	0.637334
K_r21	0.54	3.5	13	17	0.3572
K_r21	0.54	3.7	13	18	0.441964
K_r21	0.54	3.9	13	19	0.398526
K_r21	0.54	4.1	13	20	0.492257
K_r21	0.54	4.3	13	21	0.547916
K_r21	0.54	4.5	13	22	0.306518
K_r21	0.54	4.7	13	23	0.499388
K_r21	0.54	4.9	13	24	0.466029
K_r21	0.54	5.1	13	25	0.680391
K_r21	0.54	5.3	13	26	0.760943
K_r21	0.54	5.5	13	27	0.803993
K_r21	0.54	5.7	13	28	0.79622
K_r21	0.54	5.9	13	29	0.818184
K_r21	0.54	6.1	13	30	0.9464
K_r21	0.54	6.3	13	31	0.934566
K_r21	0.54	6.5	13	32	0.928075
K_r21	0.54	6.7	13	33	1.09927
K_r21	0.54	6.9	13	34	0.928615
K_r21	0.54	7.1	13	35	0.985994
K_r21	0.54	7.3	13	36	0.826823
K_r21	0.54	7.5	13	37	0.994073
K_r21	0.54	7.7	13	38	0.928939
K_r21	0.54	7.9	13	39	1.00413
K_r21	0.54	8.1	13	40	0.949985
K_r21	0.54	8.3	13	41	1.03952
K_r21	0.54	8.5	13	42	0.926066
K_r21	0.54	8.7	13	43	1.03472
K_r21	0.54	8.9	13	44	1.11621
K_r21	0.54	9.1	13	45	0.867058
K_r21	0.54	9.3	13	46	1.0829
K_r21	0.54	9.5	13	47	0.845179
K_r21	0.54	9.7	13	48	1.04949
K_r21	0.54	9.9	13	49	1.26658
K_r21	0.58	1.1	14	5	0.716951
K_r21	0.58	1.3	14	6	0.542002
K_r21	0.58	1.5	14	7	0.489483
K_r21	0.58	1.7	14	8	0.45891
K_r21	0.58	1.9	14	9	0.392085
K_r21	0.58	2.1	14	10	0.369392
K_r21	0.58	2.3	14	11	0.316223
K_r21	0.58	2.5	14	12	0.381733
K_r21	0.58	2.7	14	13	0.435214
K_r21	0.58	2.9	14	14	0.388416
K_r21	0.58	3.1	14	15	0.376048
K_r21	0.58	3.3	14	16	0.499654
K_r21	0.58	3.5	14	17	0.341472
K_r21	0.58	3.7	14	18	0.344077
K_r21	0.58	3.9	14	19	0.342589
K_r21	0.58	4.1	14	20	0.262373
K_r21	0.58	4.3	14	21	0.523098
K_r21	0.58	4.5	14	22	0.383838
K_r21	0.58	4.7	14	23	0.436613
K_r21	0.58	4.9	14	24	0.523951
K_r21	0.58	5.1	14	25	0.437713
K_r21	0.58	5.3	14	26	0.333885
K_r21	0.58	5.5	14	27	0.314088
K_r21	0.58	5.7	14	28	0.624241
K_r21	0.58	5.9	14	29	0.712245
K_r21	0.58	6.1	14	30	0.541263
K_r21	0.58	6.3	14	31	0.727323
K_r21	0.58	6.5	14	32	0.62343
K_r21	0.58	6.7	14	33	0.665464
K_r21	0.58	6.9	14	34	0.77648
K_r21	0.58	7.1	14	35	0.748097
K_r21	0.58	7.3	14	36	0.852707
K_r21	0.58	7.5	14	37	0.884218
K_r21	0.58	7.7	14	38	0.835445
K_r21	0.58	7.9	14	39	0.845724
K_r21	0.58	8.1	14	40	0.829796
K_r21	0.58	8.3	14	41	0.882468
K_r21	0.58	8.5	14	42	0.922155
K_r21	0.58	8.7	14	43	0.937262
K_r21	0.58	8.9	14	44	0.89209
K_r21	0.58	9.1	14	45	0.972977
K_r21	0.58	9.3	14	46	1.03978
K_r21	0.58	9.5	14	47	0.781886
K_r21	0.58	9.7	14	48	1.04906
K_r21	0.58	9.9	14	49	1.04901
K_r21	0.62	1.1	15	5	0.571857
K_r21	0.62	1.3	15	6	0.536434
K_r21	0.62	1.5	15	7	0.432122
K_r21	0.62	1.7	15	8	0.4413
K_r21	0.62	1.9	15	9	0.355743
K_r21	0.62	2.1	15	10	0.31029
K_r21	0.62	2.3	15	11	0.335177
K_r21	0.62	2.5	15	12	0.307366
K_r21	0.62	2.7	15	13	0.292947
K_r21	0.62	2.9	15	14	0.239362
K_r21	0.62	3.1	15	15	0.400911
K_r21	0.62	3.3	15	16	0.357998
K_r21	0.62	3.5	15	17	0.260371
K_r21	0.62	3.7	15	18	0.390868
K_r21	0.62	3.9	15	19	0.296791
K_r21	0.62	4.1	15	20	0.326688
K_r21	0.62	4.3	15	21	0.359623
K_r21	0.62	4.5	15	22	0.370616
K_r21	0.62	4.7	15	23	0.303459
K_r21	0.62	4.9	15	24	0.372926
K_r21	0.62	5.1	15	25	0.522927
K_r21	0.62	5.3	15	26	0.356904
K_r21	0.62	5.5	15	27	0.347731
K_r21	0.62	5.7	15	28	0.38928
K_r21	0.62	5.9	15	29	0.418767
K_r21	0.62	6.1	15	30	0.480927
K_r21	0.62	6.3	15	31	0.366729
K_r21	0.62	6.5	15	32	0.304323
K_r21	0.62	6.7	15	33	0.29938
K_r21	0.62	6.9	15	34	0.288498
K_r21	0.62	7.1	15	35	0.481025
K_r21	0.62	7.3	15	36	0.206594
K_r21	0.62	7.5	15	37	0.58955
K_r21	0.62	7.7	15	38	0.416604
K_r21	0.62	7.9	15	39	0.544089
K_r21	0.62	8.1	15	40	0.775831
K_r21	0.62	8.3	15	41	0.674554
K_r21	0.62	8.5	15	42	0.592876
K_r21	0.62	8.7	15	43	0.558581
K_r21	0.62	8.9	15	44	0.614958
K_r21	0.62	9.1	15	45	0.690634
K_r21	0.62	9.3	15	46	0.64766
K_r21	0.62	9.5	15	47	0.692276
K_r21	0.62	9.7	15	48	0.752449
K_r21	0.62	9.9	15	49	0.82008
K_r21	0.66	1.1	16	5	0.463971
K_r21	0.66	1.3	16	6	0.507239
K_r21	0.66	1.5	16	7	0.396515
K_r21	0.66	1.7	16	8	0.349726
K_r21	0.66	1.9	16	9	0.385868
K_r21	0.66	2.1	16	10	0.382309
K_r21	0.66	2.3	16	11	0.282229
K_r21	0.66	2.5	16	12	0.285925
K_r21	0.66	2.7	16	13	0.320667
K_r21	0.66	2.9	16	14	0.261558
K_r21	0.66	3.1	16	15	0.354759
K_r21	0.66	3.3	16	16	0.192081
K_r21	0.66	3.5	16	17	0.197024
K_r21	0.66	3.7	16	18	0.369925
K_r21	0.66	3.9	16	19	0.307306
K_r21	0.66	4.1	16	20	0.409039
K_r21	0.66	4.3	16	21	0.132237
K_r21	0.66	4.5	16	22	0.288693
K_r21	0.66	4.7	16	23	0.100127
K_r21	0.66	4.9	16	24	0.334933
K_r21	0.66	5.1	16	25	0.428241
K_r21	0.66	5.3	16	26	0.358537
K_r21	0.66	5.5	16	27	0.255713
K_r21	0.66	5.7	16	28	0.38446
K_r21	0.66	5.9	16	29	0.347795
K_r21	0.66	6.1	16	30	0.338515
K_r21	0.66	6.3	16	31	0.115566
K_r21	0.66	6.5	16	32	0.43837
K_r21	0.66	6.7	16	33	0.281017
K_r21	0.66	6.9	16	34	0.337939
K_r21	0.66	7.1	16	35	0.41222
K_r21	0.66	7.3	16	36	0.512046
K_r21	0.66	7.5	16	37	0.577688
K_r21	0.66	7.7	16	38	0.0678831
K_r21	0.66	7.9	16	39	0.24055
K_r21	0.66	8.1	16	40	0.452816
K_r21	0.66	8.3	16	41	0.55036
K_r21	0.66	8.5	16	42	0.399193
K_r21	0.66	8.7	16	43	0.372042
K_r21	0.66	8.9	16	44	0.437949
K_r21	0.66	9.1	16	45	0.432582
K_r21	0.66	9.3	16	46	0.332056
K_r21	0.66	9.5	16	47	0.33981
K_r21	0.66	9.7	16	48	0.482295
K_r21	0.66	9.9	16	49	0.554605
K_r21	0.7	1.1	17	5	0.266202
K_r21	0.7	1.3	17	6	0.449478
K_r21	0.7	1.5	17	7	0.38054
K_r21	0.7	1.7	17	8	0.343197
K_r21	0.7	1.9	17	9	0.318161
K_r21	0.7	2.1	17	10	0.375741
K_r21	0.7	2.3	17	11	0.287908
K_r21	0.7	2.5	17	12	0.335919
K_r21	0.7	2.7	17	13	0.313738
K_r21	0.7	2.9	17	14	0.0564388
K_r21	0.7	3.1	17	15	0.164722
K_r21	0.7	3.3	17	16	0.123397
K_r21	0.7	3.5	17	17	0.248239
K_r21	0.7	3.7	17	18	0.110761
K_r21	0.7	3.9	17	19	0.12432
K_r21	0.7	4.1	17	20	0.267451
K_r21	0.7	4.3	17	21	0.329355
K_r21	0.7	4.5	17	22	0.237047
K_r21	0.7	4.7	17	23	0.181955
K_r21	0.7	4.9	17	24	0.377534
K_r21	0.7	5.1	17	25	-0.0100488
K_r21	0.7	5.3	17	26	0.294681
K_r21	0.7	5.5	17	27	0.308152
K_r21	0.7	5.7	17	28	0.314212
K_r21	0.7	5.9	17	29	0.277182
K_r21	0.7	6.1	17	30	0.376314
K_r21	0.7	6.3	17	31	0.494429
K_r21	0.7	6.5	17	32	0.0291793
K_r21	0.7	6.7	17	33	0.446243
K_r21	0.7	6.9	17	34	0.402347
K_r21	0.7	7.1	17	35	0.194759
K_r21	0.7	7.3	17	36	-0.254811
K_r21	0.7	7.5	17	37	0.235913
K_r21	0.7	7.7	17	38	0.105278
K_r21	0.7	7.9	17	39	0.314032
K_r21	0.7	8.1	17	40	0.241596
K_r21	0.7	8.3	17	41	0.272193
K_r21	0.7	8.5	17	42	0.269895
K_r21	0.7	8.7	17	43	0.523621
K_r21	0.7	8.9	17	44	0.474184
K_r21	0.7	9.1	17	45	0.546197
K_r21	0.7	9.3	17	46	0.352046
K_r21	0.7	9.5	17	47	0.325751
K_r21	0.7	9.7	17	48	0.336343
K_r21	0.7	9.9	17	49	0.170061
K_r21	0.74	1.3	18	6	0.40141
K_r21	0.74	1.5	18	7	0.389109
K_r21	0.74	1.7	18	8	0.333488
K_r21	0.74	1.9	18	9	0.305929
K_r21	0.74	2.1	18	10	0.232764
K_r21	0.74	2.3	18	11	0.193076
K_r21	0.74	2.5	18	12	0.189478
K_r21	0.74	2.7	18	13	0.245141
K_r21	0.74	2.9	18	14	0.18551
K_r21	0.74	3.1	18	15	0.189404
K_r21	0.74	3.3	18	16	0.313421
K_r21	0.74	3.5	18	17	0.19427
K_r21	0.74	3.7	18	18	0.136898
K_r21	0.74	3.9	18	19	0.299694
K_r21	0.74	4.1	18	20	0.0780012
K_r21	0.74	4.3	18	21	0.24318
K_r21	0.74	4.5	18	22	0.0834144
K_r21	0.74	4.7	18	23	0.0871047
K_r21	0.74	4.9	18	24	0.148018
K_r21	0.74	5.1	18	25	0.173844
K_r21	0.74	5.3	18	26	-0.0579928
K_r21	0.74	5.5	18	27	0.173701
K_r21	0.74	5.7	18	28	0.0569429
K_r21	0.74	5.9	18	29	-0.0118804
K_r21	0.74	6.1	18	30	0.16274
K_r21	0.74	6.3	18	31	0.298993
K_r21	0.74	6.5	18	32	0.196136
K_r21	0.74	6.7	18	33	0.193429
K_r21	0.74	6.9	18	34	0.0892362
K_r21	0.74	7.1	18	35	0.392502
K_r21	0.74	7.3	18	36	0.192027
K_r21	0.74	7.5	18	37	0.0319607
K_r21	0.74	7.7	18	38	0.0450369
K_r21	0.74	7.9	18	39	0.34496
K_r21	0.74	8.1	18	40	0.282126
K_r21	0.74	8.3	18	41	0.255126
K_r21	0.74	8.5	18	42	0.427683
K_r21	0.74	8.7	18	43	0.34158
K_r21	0.74	8.9	18	44	0.200178
K_r21	0.74	9.1	18	45	0.392332
K_r21	0.74	9.3	18	46	0.267034
K_r21	0.74	9.5	18	47	0.170758
K_r21	0.74	9.7	18	48	0.158584
K_r21	0.74	9.9	18	49	0.316891
K_r21	0.78	1.3	19	6	0.36832
K_r21	0.78	1.5	19	7	0.368648
K_r21	0.78	1.7	19	8	0.311535
K_r21	0.78	1.9	19	9	0.296423
K_r21	0.78	2.1	19	10	0.263979
K_r21	0.78	2.3	19	11	0.307684
K_r21	0.78	2.5	19	12	0.279164
K_r21	0.78	2.7	19	13	0.143714
K_r21	0.78	2.9	19	14	0.261592
K_r21	0.78	3.1	19	15	0.0445078
K_r21	0.78	3.3	19	16	0.115845
K_r21	0.78	3.5	19	17	0.129077
K_r21	0.78	3.7	19	18	0.13543
K_r21	0.78	3.9	19	19	0.034205
K_r21	0.78	4.1	19	20	0.0721657
K_r21	0.78	4.3	19	21	0.120321
K_r21	0.78	4.5	19	22	0.0590532
K_r21	0.78	4.7	19	23	-0.0138535
K_r21	0.78	4.9	19	24	-0.0905477
K_r21	0.78	5.1	19	25	0.187934
K_r21	0.78	5.3	19	26	0.032409
K_r21	0.78	5.5	19	27	-0.100722
K_r21	0.78	5.7	19	28	0.142615
K_r21	0.78	5.9	19	29	0.022785
K_r21	0.78	6.1	19	30	0.162825
K_r21	0.78	6.3	19	31	-0.183925
K_r21	0.78	6.5	19	32	0.109976
K_r21	0.78	6.7	19	33	-0.0931262
K_r21	0.78	6.9	19	34	0.0698534
K_r21	0.78	7.1	19	35	0.290092
K_r21	0.78	7.3	19	36	-0.0595168
[truncated: 4,041 more rows]

## Sheet: figS7f
sample_index	model	x_multiplicative_synergy	y_combined_fold_change
0	Direct (Model 1)	1.49808	1.40316
0	Epo-Response (Model 2)	1.32368	1.23786
1	Direct (Model 1)	2.25717	2.08291
1	Epo-Response (Model 2)	1.76483	1.81654
2	Direct (Model 1)	3.31785	3.03668
2	Epo-Response (Model 2)	2.31333	2.77351
3	Direct (Model 1)	4.64406	4.18203
3	Epo-Response (Model 2)	2.92774	4.0294
4	Direct (Model 1)	6.10276	5.37572
4	Epo-Response (Model 2)	3.54203	5.41154
5	Direct (Model 1)	7.50795	6.4687
5	Epo-Response (Model 2)	4.09043	6.72403
6	Direct (Model 1)	8.70061	7.35923
6	Epo-Response (Model 2)	4.53082	7.82088
7	Direct (Model 1)	9.60329	8.01312
7	Epo-Response (Model 2)	4.85238	8.64037
8	Direct (Model 1)	10.2213	8.45113
8	Epo-Response (Model 2)	5.06837	9.19505
9	Direct (Model 1)	10.6095	8.72178
9	Epo-Response (Model 2)	5.20333	9.53914
10	Direct (Model 1)	10.8361	8.87762
10	Epo-Response (Model 2)	5.28262	9.73674
11	Direct (Model 1)	10.9604	8.96198
11	Epo-Response (Model 2)	5.32684	9.84275
12	Direct (Model 1)	11.0249	9.00526
12	Epo-Response (Model 2)	5.35046	9.89631
13	Direct (Model 1)	11.0569	9.02646
13	Epo-Response (Model 2)	5.36265	9.92197
14	Direct (Model 1)	11.0722	9.03642
14	Epo-Response (Model 2)	5.36878	9.93371
15	Direct (Model 1)	11.0792	9.04094
15	Epo-Response (Model 2)	5.37181	9.93887
16	Direct (Model 1)	11.0823	9.04293
16	Epo-Response (Model 2)	5.37329	9.94106
17	Direct (Model 1)	11.0836	9.04378
17	Epo-Response (Model 2)	5.37401	9.94197
18	Direct (Model 1)	11.0842	9.04414
18	Epo-Response (Model 2)	5.37437	9.94233
19	Direct (Model 1)	11.0844	9.04429
19	Epo-Response (Model 2)	5.37454	9.94247
